# Supplementary material for: Genome-Wide Gene Expression Profiles Reveal Distinct Molecular Characteristics of the Goose Granulosa Cells
Source: Front Genet. 2021 Dec 17;12:786287. doi: 10.3389/fgene.2021.786287 (PMC8725158; doi:10.3389/fgene.2021.786287)
Supplement: Supplementary file 1 [file Table2.XLSX]

## Sheet: Sheet4
Table S2 The Data summary and map rate of the goose GCs samples
Samples	Development stages	Geo Accessions	Replications	Paired reads for raw data	Raw Base(G)	Paired reads for clean data	Clean Base(G)	Error Rate(%)	Q20(%)	Q30(%)	Uniquely-mapped reads	Uniquely-mapped(%)	Multi-mapped reads	Multi-mapped(%)	Total mapped(%)
1SWF	Samll white follicle (SWF)	GSM3927138	1	17331626	5.2	17196689	5.16	0.02	95.9	90.2	14221674	82.7	714209	4.15	86.85
2SWF	Samll white follicle (SWF)	GSM3927139	2	21983234	6.59	21791513	6.54	0.02	95.47	89.36	17535825	80.47	857264	3.93	84.4
3SWF	Samll white follicle (SWF)	GSM3927140	3	24452473	7.34	23873383	7.16	0.02	95.07	88.69	18824224	78.85	1066977	4.47	83.32
4SWF	Samll white follicle (SWF)	GSM3927141	4	24650478	7.39	24451323	7.34	0.02	95.66	89.75	20373542	83.32	784238	3.21	86.53
5SWF	Samll white follicle (SWF)	GSM3927142	5	28309836	8.49	28016934	8.41	0.02	96.25	91	22385632	79.9	1445729	5.16	85.06
1LWF	Large white follicle (LWF)	GSM3927143	1	22976518	6.89	22660071	6.8	0.02	96.18	90.91	18564435	81.93	823118	3.63	85.56
2LWF	Large white follicle (LWF)	GSM3927144	2	25631347	7.69	25257924	7.58	0.02	96.03	90.35	21186168	83.88	895095	3.54	87.42
3LWF	Large white follicle (LWF)	GSM3927145	3	22520562	6.76	22249872	6.67	0.02	95.94	90.19	18697084	84.03	806298	3.63	87.66
4LWF	Large white follicle (LWF)	GSM3927146	4	22158939	6.65	21942956	6.58	0.02	96.82	92.06	18374307	83.74	688720	3.14	86.88
5LWF	Large white follicle (LWF)	GSM3927147	5	25897027	7.77	25703537	7.71	0.02	96.79	91.93	22017198	85.66	835239	3.25	88.91
1SYF	Samll yellow follicle (SYF)	GSM3927148	1	20034489	6.01	19806870	5.94	0.02	96.92	92.38	16482257	83.21	848299	4.28	87.49
2SYF	Samll yellow follicle (SYF)	GSM3927149	2	25181074	7.55	24921618	7.48	0.02	95.99	90.12	20904935	83.88	1053970	4.23	88.11
3SYF	Samll yellow follicle (SYF)	GSM3927150	3	20916710	6.28	20673975	6.2	0.02	96.72	91.97	17138376	82.9	810904	3.92	86.82
4SYF	Samll yellow follicle (SYF)	GSM3927151	4	22852912	6.86	22638262	6.79	0.02	96.84	92.11	18918472	83.57	796903	3.52	87.09
5SYF	Samll yellow follicle (SYF)	GSM3927152	5	27417068	8.22	27015104	8.1	0.02	97.04	92.5	23004955	85.16	1037450	3.84	89
1LYF	Large yellow follicle (LYF)	GSM3927153	1	18493032	5.55	18249124	5.47	0.02	94.88	87.98	14990513	82.14	777914	4.27	86.41
2LYF	Large yellow follicle (LYF)	GSM3927154	2	26903380	8.07	26556352	7.97	0.02	95.44	89.15	21800093	82.09	1231432	4.64	86.73
3LYF	Large yellow follicle (LYF)	GSM3927155	3	23676030	7.1	23079218	6.92	0.02	96.93	92.59	19199831	83.19	884559	3.83	87.02
4LYF	Large yellow follicle (LYF)	GSM3927156	4	24116743	7.24	23798062	7.14	0.02	96.71	91.97	19573782	82.25	916002	3.85	86.1
5LYF	Large yellow follicle (LYF)	GSM3927157	5	19519963	5.86	19292073	5.79	0.02	96.74	92.14	15903623	82.44	694296	3.6	86.04
1F5	The fifth largest follicle (F5)	GSM3927158	1	26887804	8.07	26435695	7.93	0.02	95.38	89.29	21283418	80.51	930746	3.52	84.03
2F5	The fifth largest follicle (F6)	GSM3927159	2	22320435	6.7	21918693	6.58	0.02	95.83	90.16	18160126	82.85	757033	3.45	86.3
3F5	The fifth largest follicle (F7)	GSM3927160	3	25745973	7.72	25266270	7.58	0.02	96.61	91.88	21225006	84.01	950925	3.76	87.77
4F5	The fifth largest follicle (F8)	GSM3927161	4	26701327	8.01	26428251	7.93	0.02	96.57	91.77	21602654	81.74	1041520	3.94	85.68
5F5	The fifth largest follicle (F9)	GSM4151432	5	24786877	7.44	24419993	7.33	0.02	96.67	91.61	21135324	86.55	778227	3.19	89.74
1F4	The fourth largest follicle (F4)	GSM3927162	1	23517670	7.05	23265594	6.98	0.02	95.27	88.91	19109859	82.14	861238	3.7	85.84
2F4	The fourth largest follicle (F4)	GSM3927163	2	21722971	6.52	21418491	6.43	0.02	95.38	89.28	17428529	81.37	649790	3.04	84.41
3F4	The fourth largest follicle (F4)	GSM3927164	3	23500218	7.05	23015494	6.9	0.02	96.72	92.1	19502818	84.74	753280	3.28	88.02
4F4	The fourth largest follicle (F4)	GSM3927165	4	20436518	6.13	20128160	6.04	0.02	96.64	91.68	16868026	83.8	755659	3.75	87.55
5F4	The fourth largest follicle (F4)	GSM3927166	5	20919783	6.28	20473061	6.14	0.02	96.91	92.44	17394468	84.96	619193	3.03	87.99
1F3	The third largest follicle (F3)	GSM3927167	1	24374562	7.31	24117922	7.24	0.02	95.7	89.69	20038623	83.09	864175	3.59	86.68
2F3	The third largest follicle (F3)	GSM3927168	2	24347108	7.3	24022732	7.21	0.02	95.69	89.86	19535243	81.32	1091047	4.54	85.86
3F3	The third largest follicle (F3)	GSM3927169	3	22036535	6.61	21807006	6.54	0.02	96.88	92.36	18451741	84.61	705624	3.23	87.84
4F3	The third largest follicle (F3)	GSM3927170	4	22955386	6.89	22592077	6.78	0.02	96.97	92.5	18936775	83.82	805782	3.56	87.38
5F3	The third largest follicle (F3)	GSM3927171	5	18690701	5.61	18471616	5.54	0.02	96.66	91.83	15567506	84.28	576310	3.12	87.4
1F2	The second largest follicle (F2)	GSM3927172	1	22680278	6.8	22411829	6.72	0.02	95.6	89.61	18175331	81.1	1092578	4.88	85.98
2F2	The second largest follicle (F2)	GSM3927173	2	24244020	7.27	23904101	7.17	0.02	95.59	89.5	19769850	82.7	841107	3.52	86.22
3F2	The second largest follicle (F2)	GSM3927174	3	25076312	7.52	24858981	7.46	0.02	96.62	91.6	21608267	86.92	1060236	4.26	91.18
4F2	The second largest follicle (F2)	GSM3927175	4	22495355	6.75	22271156	6.68	0.02	96.89	92.31	18566129	83.36	877828	3.94	87.3
5F2	The second largest follicle (F2)	GSM3927176	5	24318756	7.3	23986382	7.2	0.02	96.36	90.85	21003563	87.56	958326	4	91.56
1F1	The largest follicle (F1)	GSM3927177	1	29408955	8.82	29072188	8.72	0.02	97.03	92.88	24418059	83.99	683933	2.35	86.34
2F1	The largest follicle (F1)	GSM3927178	2	21947919	6.58	21633357	6.49	0.02	96.55	91.95	17458278	80.7	421336	1.95	82.65
3F1	The largest follicle (F1)	GSM3927179	3	20863977	6.26	20635986	6.19	0.02	95.58	88.74	17993468	87.19	755546	3.66	90.85
4F1	The largest follicle (F1)	GSM3927180	4	32451872	9.74	32090257	9.63	0.02	95.73	89.7	26801546	83.52	874695	2.73	86.25
5F1	The largest follicle (F1)	GSM3927181	5	15810728	4.74	15609084	4.68	0.02	97.06	92.59	13416935	85.96	537735	3.45	89.41
