# Supplementary material for: Genome-Wide Gene Expression Profiles Reveal Distinct Molecular Characteristics of the Goose Granulosa Cells
Source: Front Genet. 2021 Dec 17;12:786287. doi: 10.3389/fgene.2021.786287 (PMC8725158; doi:10.3389/fgene.2021.786287)
Supplement: Supplementary file 3 [file Table4.XLS]

## Sheet: SWFvsLWF(6109DElncRNAs)
genes	logFC	logCPM	LR	PValue	FDR
G24938	-4.6479	4.22168	79.7156	4.32375e-19	1.06038e-14
G23198	-3.07375	4.33163	73.7879	8.69766e-18	1.42204e-13
G23197	-3.0621	4.24345	71.6664	2.54842e-17	3.12493e-13
G24939	-4.2114	3.89704	67.6078	1.99475e-16	1.63068e-12
G13920	-5.08479	5.30251	66.706	3.15169e-16	2.20839e-12
G9520	-4.0808	3.73373	60.2578	8.32121e-15	4.08147e-11
G3884	-4.73197	3.94632	59.7733	1.06438e-14	4.74606e-11
G16071	-4.72002	6.79108	55.4162	9.75284e-14	3.98639e-10
G22000	-3.69937	1.81127	54.6252	1.4585e-13	5.50291e-10
G16072	-4.66327	6.16889	52.5245	4.24919e-13	1.38946e-09
G13921	-4.96455	5.81868	52.6162	4.05535e-13	1.38946e-09
G9521	-4.1343	3.7774	51.3441	7.75131e-13	2.22089e-09
G19417	3.28169	4.20299	51.2456	8.15023e-13	2.22089e-09
G23518	-3.17057	2.89269	49.5267	1.95688e-12	5.05173e-09
G22004	-3.25891	4.07974	49.2059	2.30454e-12	5.65177e-09
G21999	-3.78857	1.52889	48.0595	4.13482e-12	9.65757e-09
G3882	-4.30239	3.34732	45.3846	1.61901e-11	3.45264e-08
G31328	-1.84871	7.00959	44.6765	2.32427e-11	4.56012e-08
G22003	-3.21467	4.08409	44.7327	2.2585e-11	4.56012e-08
G17721	-1.98128	4.31274	43.7741	3.68542e-11	6.95254e-08
G28028	-4.76809	2.90781	42.9555	5.59979e-11	1.01727e-07
G5032	-3.69624	1.37773	42.7614	6.18402e-11	1.08329e-07
G24803	-2.99617	2.46983	42.6156	6.66261e-11	1.12688e-07
G30079	-2.18757	3.24526	39.7497	2.88689e-10	4.56771e-07
G28344	-2.33566	2.75698	39.243	3.74204e-10	5.73574e-07
G24801	-3.0519	2.28261	39.1261	3.97306e-10	5.90529e-07
G12562	-4.0334	2.18046	39.0158	4.20382e-10	6.0645e-07
G30080	-2.27116	3.31076	38.5666	5.29181e-10	7.41594e-07
G11724	-4.21409	3.0134	38.4299	5.67573e-10	7.52402e-07
G22179	-1.93389	4.40494	37.0442	1.15479e-09	1.45234e-06
G22183	-2.97227	6.30764	35.8078	2.17771e-09	2.67036e-06
G3883	-5.12322	1.84425	35.5859	2.44045e-09	2.85004e-06
G28033	-4.64618	1.83826	35.6045	2.41732e-09	2.85004e-06
G23091	-1.66528	5.63968	35.5206	2.52362e-09	2.87863e-06
G18300	-2.27121	2.18405	35.0314	3.24432e-09	3.53623e-06
G9631	3.75773	-0.284864	34.7994	3.65495e-09	3.89721e-06
G18301	-2.37688	2.24443	34.5885	4.07316e-09	4.16217e-06
G4791	-3.92349	1.15074	34.4132	4.45701e-09	4.30048e-06
G22561	-3.65075	2.86271	34.3984	4.49089e-09	4.30048e-06
G16434	-2.38926	2.05542	34.4142	4.45463e-09	4.30048e-06
G3575	-3.441	2.25659	34.2041	4.96233e-09	4.50736e-06
G12731	-4.36177	0.321679	34.2318	4.89231e-09	4.50736e-06
G8767	-4.45675	0.364029	33.7679	6.20961e-09	5.31977e-06
G6001	-3.873	3.85235	33.7427	6.29058e-09	5.31977e-06
G13919	-3.36584	3.66626	33.4021	7.49419e-09	6.12638e-06
G19416	2.93429	3.56003	33.1628	8.47549e-09	6.70697e-06
G13918	-3.29446	3.72936	33.1623	8.4779e-09	6.70697e-06
G28640	1.28227	4.66766	33.0195	9.12393e-09	7.10349e-06
G22180	-1.92618	4.52339	32.6075	1.12781e-08	8.3965e-06
G17720	-1.91485	4.33089	32.604	1.12983e-08	8.3965e-06
G29188	-2.6012	2.71704	32.5238	1.17739e-08	8.61941e-06
G6593	-2.66526	3.27689	32.1275	1.44381e-08	1.01274e-05
G20807	-3.52475	1.40905	32.1254	1.44533e-08	1.01274e-05
G28641	1.33394	4.57501	32.0817	1.47822e-08	1.0212e-05
G28034	-5.64332	1.18515	31.8971	1.62563e-08	1.09227e-05
G3847	-2.96186	4.06026	31.7838	1.72324e-08	1.14221e-05
G6002	-3.61291	3.88043	31.5937	1.90041e-08	1.24284e-05
G6673	-3.60953	3.64938	31.4369	2.06029e-08	1.3124e-05
G23960	-2.65715	2.56419	31.4424	2.05446e-08	1.3124e-05
G12561	-3.72927	2.04541	31.3872	2.11373e-08	1.32918e-05
G20285	1.19758	5.11691	31.1225	2.42246e-08	1.48524e-05
G7132	1.25261	4.91907	30.8576	2.77666e-08	1.66088e-05
G24579	-2.92291	1.72732	30.408	3.50087e-08	2.06885e-05
G9671	-6.53846	0.0668596	30.3756	3.55978e-08	2.07861e-05
G14732	-2.99262	3.93419	30.3407	3.62435e-08	2.09142e-05
G8834	-2.72583	0.953812	30.1799	3.93769e-08	2.22e-05
G3473	-3.96275	5.41516	29.9723	4.38253e-08	2.39033e-05
G30200	-2.72875	3.57846	29.9379	4.46107e-08	2.39033e-05
G28031	-4.86388	0.526085	29.9402	4.45571e-08	2.39033e-05
G15304	-3.55741	5.5516	29.9282	4.48349e-08	2.39033e-05
G25049	-3.77042	2.97176	29.7218	4.98713e-08	2.60228e-05
G18711	-3.70084	0.406441	29.6281	5.23398e-08	2.70233e-05
G4956	-2.59381	3.73285	29.5852	5.35119e-08	2.73407e-05
G20806	-3.28173	1.27574	29.4941	5.60883e-08	2.83616e-05
G31062	-2.86059	1.65556	29.4113	5.85366e-08	2.92976e-05
G18032	-4.07693	5.967	29.3764	5.95977e-08	2.95273e-05
G24890	-1.57599	5.15073	29.3046	6.18484e-08	3.0336e-05
G28026	-5.13191	4.39686	29.1498	6.69922e-08	3.25337e-05
G9672	-5.9152	0.0973446	29.0944	6.89362e-08	3.31495e-05
G3583	-3.13785	1.15652	28.999	7.24167e-08	3.37684e-05
G28030	-4.39435	1.74306	28.992	7.26783e-08	3.37684e-05
G22562	-4.00685	2.95683	29.0071	7.21134e-08	3.37684e-05
G22190	-3.09707	6.11068	28.8526	7.81029e-08	3.5471e-05
G24254	-3.00918	2.65398	28.8306	7.89914e-08	3.55454e-05
G22904	-2.8792	2.53746	28.5766	9.00626e-08	4.01589e-05
G21967	-3.61122	7.34222	28.5475	9.14284e-08	4.04006e-05
G2753	-2.98579	1.98002	28.2891	1.04481e-07	4.45625e-05
G26833	-3.25683	3.51667	28.3014	1.0382e-07	4.45625e-05
G21690	-2.36196	4.48484	28.3061	1.03567e-07	4.45625e-05
G10091	-4.4725	1.48158	28.3049	1.03636e-07	4.45625e-05
G1025	-2.69932	2.34635	28.2426	1.07021e-07	4.52524e-05
G20863	1.0251	6.21736	28.0731	1.16821e-07	4.89741e-05
G20752	-3.26718	1.24358	27.9422	1.24992e-07	5.19555e-05
G9991	-2.57423	5.69527	27.8667	1.2997e-07	5.35706e-05
G28020	-3.05732	1.87935	27.795	1.34873e-07	5.5128e-05
G24651	-2.05122	2.97719	27.6973	1.41862e-07	5.75056e-05
G6594	-2.70296	3.30317	27.5214	1.55366e-07	6.24635e-05
G304	-3.54539	5.05152	27.3859	1.66644e-07	6.60949e-05
G23228	-2.97158	0.987109	27.3807	1.67093e-07	6.60949e-05
G3849	-2.81599	4.20844	27.3385	1.70776e-07	6.70109e-05
G12743	-3.52973	1.34181	27.3139	1.72962e-07	6.73302e-05
G7335	-3.61069	1.59847	27.1435	1.88898e-07	7.23848e-05
G30291	-3.36636	4.99872	27.1054	1.92658e-07	7.26898e-05
G18031	-4.04266	5.95447	27.1179	1.91414e-07	7.26898e-05
G30293	-3.10594	3.79564	27.0628	1.96955e-07	7.37439e-05
G9990	-2.53154	5.68539	26.9649	2.07183e-07	7.4176e-05
G23088	-1.52094	6.26241	26.997	2.0377e-07	7.4176e-05
G22480	-3.86731	2.18018	27.0031	2.03127e-07	7.4176e-05
G11721	-3.35806	3.65956	26.9786	2.0572e-07	7.4176e-05
G11058	1.36645	6.40909	26.9865	2.04883e-07	7.4176e-05
G14377	-2.8582	3.69597	26.893	2.15032e-07	7.64284e-05
G24891	-1.52067	4.91711	26.8513	2.19727e-07	7.75351e-05
G26832	-3.21749	3.13308	26.8373	2.21322e-07	7.75401e-05
G28343	-2.16902	2.81335	26.7801	2.27971e-07	7.93031e-05
G4792	-3.32516	1.4028	26.7569	2.30721e-07	7.96947e-05
G14733	-3.03866	3.93799	26.7062	2.36854e-07	8.08686e-05
G6153	-3.69901	2.75872	26.6674	2.41669e-07	8.13753e-05
G30953	-1.80468	4.85712	26.6498	2.43882e-07	8.13753e-05
G21759	-2.85548	1.60828	26.6615	2.42405e-07	8.13753e-05
G8835	-2.45337	1.20806	26.6149	2.48325e-07	8.2298e-05
G28303	-2.37074	3.7345	26.4153	2.75356e-07	8.94433e-05
G10937	-3.05985	3.82723	26.325	2.88524e-07	9.31041e-05
G20287	1.17636	4.94523	26.2685	2.97091e-07	9.46235e-05
G13829	-2.33971	4.38313	26.1485	3.16147e-07	0.000100043
G17434	-3.30239	0.67754	26.1224	3.20452e-07	0.000100546
G3474	-3.89856	5.25341	26.0773	3.28015e-07	0.000101828
G27716	-3.90005	1.58202	25.9955	3.42208e-07	0.000105455
G22191	-2.77785	4.30389	25.9855	3.44e-07	0.000105455
G27172	-3.35442	2.96194	25.877	3.63878e-07	0.000110856
G19796	-5.13253	-0.531297	25.818	3.7518e-07	0.000113594
G27295	-3.28804	2.98329	25.7065	3.97495e-07	0.000118883
G27537	-2.95542	3.2794	25.6727	4.04515e-07	0.000119176
G21836	-2.65031	1.96455	25.6667	4.05765e-07	0.000119176
G20235	1.00314	4.87494	25.6732	4.04408e-07	0.000119176
G19242	-2.82544	3.15141	25.6346	4.1258e-07	0.000120456
G5964	-2.07846	4.97072	25.6135	4.17103e-07	0.000121056
G26002	3.30746	-0.783503	25.5238	4.3696e-07	0.000124953
G25046	-3.47117	3.13377	25.5328	4.34935e-07	0.000124953
G22905	-2.86544	2.68841	25.5184	4.38173e-07	0.000124953
G4759	-2.74996	3.84588	25.4562	4.52544e-07	0.000128305
G16745	-2.82044	1.7549	25.2712	4.98102e-07	0.00014041
G16433	-2.38701	1.6267	25.1632	5.26765e-07	0.000147642
G28468	-3.86093	0.823368	25.1336	5.3494e-07	0.000149081
G28937	-5.10082	-0.573663	25.1091	5.41758e-07	0.000150128
G15303	-3.28338	5.53676	25.0328	5.63627e-07	0.000154458
G30723	-2.72756	1.79644	24.9981	5.73878e-07	0.000155515
G19954	-3.04649	2.74795	24.9996	5.73416e-07	0.000155515
G4955	-2.39909	3.67132	24.9503	5.88267e-07	0.000158538
G6187	-2.70495	1.07655	24.8814	6.09678e-07	0.00016341
G3264	-3.42067	0.192572	24.8634	6.15413e-07	0.000164051
G23964	-3.25929	0.902845	24.7444	6.54599e-07	0.000173554
G28027	-5.50507	2.48451	24.6422	6.90253e-07	0.000181049
G30290	-3.32057	3.70486	24.6223	6.97392e-07	0.000181949
G23519	-3.16968	0.561182	24.6081	7.02559e-07	0.00018201
G19156	1.06461	4.44576	24.6013	7.05047e-07	0.00018201
G28643	-3.25471	6.72051	24.5122	7.38411e-07	0.000189625
G7311	-5.69847	-1.72336	24.4452	7.64534e-07	0.000195267
G6015	-3.22886	3.84315	24.4356	7.68345e-07	0.000195267
G3581	-3.18183	3.14009	24.3181	8.1667e-07	0.000206478
G25808	-1.47422	4.53086	24.2856	8.30594e-07	0.000208922
G4758	-2.55844	3.79896	24.2646	8.39691e-07	0.000210133
G158	-3.51767	3.37703	24.2084	8.64546e-07	0.000215254
G22192	-2.67711	5.10957	24.1855	8.74889e-07	0.00021673
G27385	2.86107	0.677572	24.1644	8.84542e-07	0.000218019
G5212	-2.95945	1.25149	24.128	9.0138e-07	0.000221059
G159	-3.36841	3.43158	23.9897	9.68542e-07	0.000236348
G17007	-2.15761	1.97344	23.9338	9.97065e-07	0.000241143
G15117	-2.72538	2.46017	23.9319	9.98023e-07	0.000241143
G25541	-2.23988	3.50619	23.8924	1.01871e-06	0.000244934
G6696	-3.47205	3.52928	23.85	1.04143e-06	0.000249175
G7699	-4.34331	-0.784482	23.8078	1.06451e-06	0.00025203
G13472	-2.82927	3.79587	23.8001	1.06877e-06	0.00025203
G3459	-2.73444	7.67433	23.7471	1.0986e-06	0.000256597
G28164	-3.65617	2.04379	23.7058	1.12245e-06	0.0002602
G17722	-1.56916	2.89769	23.7006	1.12547e-06	0.0002602
G19311	-4.29589	3.69445	23.6184	1.1746e-06	0.000267968
G19062	1.36754	6.47768	23.6241	1.17112e-06	0.000267968
G16974	-1.85844	5.37786	23.5879	1.19338e-06	0.000270991
G7599	-1.67798	5.41822	23.5734	1.20236e-06	0.000271145
G5996	1.31701	5.45467	23.569	1.20511e-06	0.000271145
G17877	-4.05267	-0.997585	23.4297	1.29565e-06	0.000288866
G13471	-2.69525	3.81548	23.3629	1.3414e-06	0.000296371
G27162	-3.26716	2.62954	23.3132	1.37655e-06	0.000302772
G9116	-1.57431	5.20107	23.2626	1.41324e-06	0.000308081
G20925	-2.29932	4.41181	23.2634	1.41265e-06	0.000308081
G4413	-2.75552	3.02807	23.239	1.43063e-06	0.000310491
G24140	-3.36528	4.02551	23.1969	1.46231e-06	0.000314583
G306	-3.40092	5.02183	23.1648	1.48691e-06	0.000318479
G2754	-2.58539	1.91838	23.0915	1.54473e-06	0.000329424
G20840	-1.75886	3.76276	23.0302	1.59478e-06	0.000338624
G16746	-2.81283	1.65071	22.949	1.66361e-06	0.000351717
G19058	1.39777	6.23833	22.8644	1.73844e-06	0.000362847
G29624	-2.7829	4.70974	22.7924	1.80478e-06	0.000375095
G24727	-2.73778	1.44987	22.7528	1.84238e-06	0.000381295
G1208	3.19255	0.654667	22.7273	1.86698e-06	0.000384763
G28391	-3.52847	4.91208	22.6814	1.91212e-06	0.000390781
G16121	-2.04023	4.84143	22.682	1.91148e-06	0.000390781
G27711	-4.49579	2.15056	22.6459	1.94778e-06	0.000396417
G12151	-2.46858	4.26981	22.5944	2.00062e-06	0.00040549
G16893	1.81861	6.47104	22.542	2.05596e-06	0.000411602
G24141	-3.41565	4.16399	22.5294	2.06956e-06	0.000412642
G11511	-2.7924	1.03516	22.5057	2.09519e-06	0.000416061
G17604	-1.38816	3.54245	22.4739	2.13014e-06	0.000421296
G27368	-2.21818	0.86128	22.4594	2.14633e-06	0.000422793
G21958	-2.2644	7.89821	22.4514	2.15534e-06	0.000422869
G26240	-2.6009	2.5877	22.4065	2.20632e-06	0.000429435
G18972	-3.03211	0.668574	22.4088	2.20357e-06	0.000429435
G18737	1.51712	7.7745	22.3797	2.23728e-06	0.00043374
G10229	-2.93854	6.58635	22.3385	2.28578e-06	0.000441398
G26241	-2.31982	2.57482	22.3123	2.31716e-06	0.000445703
G8727	1.01021	5.312	22.2487	2.39516e-06	0.00045535
G11617	-2.46426	3.82347	22.258	2.3836e-06	0.00045535
G9872	-2.89669	5.87253	22.1731	2.49145e-06	0.000471828
G19155	1.12542	4.26633	22.0774	2.61876e-06	0.00049403
G22481	-3.90271	2.27583	22.0647	2.63616e-06	0.000495406
G5963	-2.06546	4.84032	21.9958	2.73247e-06	0.000511545
G29623	-2.74536	4.85823	21.9355	2.81972e-06	0.000516627
G2957	-3.10563	1.07684	21.9459	2.80447e-06	0.000516627
G19961	-1.67819	4.90332	21.9623	2.78065e-06	0.000516627
G17602	-1.53599	2.90516	21.9467	2.80329e-06	0.000516627
G13774	-3.64298	0.401796	21.9334	2.82281e-06	0.000516627
G9436	-2.50299	3.17349	21.8808	2.90126e-06	0.000529011
G11618	-2.46779	3.81238	21.8618	2.93005e-06	0.000532281
G5031	-3.26129	1.46482	21.8416	2.96117e-06	0.00053595
G8028	-3.34846	4.13353	21.7788	3.05965e-06	0.000550306
G19957	-2.79541	1.68758	21.7767	3.06293e-06	0.000550306
G28402	-3.52315	5.25015	21.7616	3.08724e-06	0.000552649
G26243	-2.49571	5.05142	21.7031	3.18282e-06	0.00056563
G21601	-2.96225	4.49443	21.6915	3.20202e-06	0.000566988
G7244	-2.17676	2.42406	21.6609	3.25355e-06	0.00057404
G21758	-2.97814	0.828743	21.6513	3.26989e-06	0.000574855
G15909	-3.5393	1.18288	21.6397	3.28974e-06	0.000576281
G27714	-4.04772	1.96885	21.6192	3.32506e-06	0.000580394
G5939	-3.27941	1.42815	21.6095	3.34188e-06	0.000581262
G4653	-2.91613	5.577	21.564	3.42219e-06	0.000593128
G29354	-3.51	2.80281	21.5481	3.45062e-06	0.000595949
G21691	-2.22812	4.15486	21.4958	3.546e-06	0.000610272
G28525	-1.54054	7.34691	21.476	3.58277e-06	0.000612303
G20715	-3.32408	1.54508	21.4811	3.57341e-06	0.000612303
G19312	-3.83584	3.67051	21.354	3.81821e-06	0.000637004
G17972	-3.27047	2.03649	21.3591	3.80802e-06	0.000637004
G17026	1.02667	3.58961	21.363	3.80027e-06	0.000637004
G16320	-2.2584	2.93624	21.3651	3.79619e-06	0.000637004
G5185	-3.42675	0.714954	21.3193	3.88795e-06	0.00063925
G20186	-2.79936	-0.000803272	21.3251	3.87617e-06	0.00063925
G12619	-2.0153	1.57022	21.3149	3.89683e-06	0.00063925
G24625	-3.10185	0.544864	21.2292	4.07502e-06	0.000666251
G20839	-1.83252	3.68684	21.2041	4.12882e-06	0.000670578
G10092	-3.2789	1.7255	21.196	4.14637e-06	0.000671205
G26242	-2.58953	4.99162	21.1368	4.27643e-06	0.000689982
G14199	-3.20901	-0.958395	21.0954	4.3698e-06	0.000702735
G30724	-2.91513	1.97567	21.0557	4.46134e-06	0.000705885
G28163	-3.3073	2.09298	21.0706	4.42672e-06	0.000705885
G23227	-3.3154	0.715785	21.0672	4.43454e-06	0.000705885
G16120	-2.04023	4.76989	21.0563	4.45986e-06	0.000705885
G12140	-2.34671	4.99097	21.073	4.42122e-06	0.000705885
G8129	-2.43997	2.58419	21.0378	4.5032e-06	0.000710216
G18732	1.48148	7.75573	20.9843	4.63055e-06	0.000727962
G13316	1.16008	5.37005	20.9685	4.66887e-06	0.000731641
G14850	-2.73175	0.670632	20.9517	4.71e-06	0.000733399
G8313	-3.04168	2.89967	20.9167	4.79695e-06	0.000739893
G28021	-3.00909	2.96115	20.9198	4.78911e-06	0.000739893
G18710	-3.08314	0.500092	20.9057	4.82466e-06	0.000741834
G27369	-3.4197	0.419108	20.8976	4.84511e-06	0.000742649
G8128	-2.50849	2.50455	20.8721	4.90999e-06	0.000750056
G356	-2.24689	2.35391	20.8666	4.92402e-06	0.000750056
G4414	-2.6103	3.42139	20.8566	4.94971e-06	0.000751635
G31412	-2.90799	0.867959	20.7779	5.1576e-06	0.000780787
G19239	-2.6357	2.51172	20.7569	5.21438e-06	0.000786954
G28935	-1.67225	3.06518	20.7408	5.25824e-06	0.000791139
G3266	-2.93161	0.241057	20.7164	5.3259e-06	0.000798359
G20163	-3.16321	0.995554	20.7117	5.33878e-06	0.000798359
G16896	1.78023	6.43545	20.6452	5.5275e-06	0.000824068
G25963	-5.32259	-0.988223	20.6252	5.58547e-06	0.000830187
G17979	-2.19347	2.12831	20.6152	5.61475e-06	0.000831635
G13588	-3.5962	0.339412	20.6103	5.62912e-06	0.000831635
G17381	1.07345	5.67447	20.575	5.73387e-06	0.000838969
G6154	-3.53006	2.75265	20.5419	5.83386e-06	0.000849096
G9856	-2.77779	5.95569	20.5319	5.86446e-06	0.000851024
G9115	-1.46024	5.28265	20.5017	5.95778e-06	0.000859481
G25812	-3.18219	3.08192	20.4867	6.00457e-06	0.000860323
G21335	3.31786	1.69114	20.483	6.01624e-06	0.000860323
G16209	1.2236	3.27595	20.4883	5.99968e-06	0.000860323
G19865	1.03535	5.44776	20.4684	6.0623e-06	0.000864389
G7752	-2.03062	3.17585	20.4073	6.25894e-06	0.00088984
G357	-2.11292	2.16895	20.392	6.30937e-06	0.00089184
G7863	-5.74705	1.41327	20.3223	6.54319e-06	0.00091959
G19572	-5.56747	-0.229196	20.3166	6.56304e-06	0.000919744
G3435	-1.66293	3.89931	20.2814	6.68471e-06	0.000934126
G18806	1.24317	5.56396	20.2321	6.85913e-06	0.000948129
G17074	-3.21105	-0.926054	20.2327	6.85696e-06	0.000948129
G15462	-3.13766	8.19481	20.2313	6.86223e-06	0.000948129
G8731	-1.57158	2.92122	20.2027	6.96549e-06	0.000949208
G31401	1.16895	5.38697	20.2144	6.923e-06	0.000949208
G16855	-2.25388	2.19582	20.2152	6.92025e-06	0.000949208
G31061	-2.67207	1.781	20.1934	6.99928e-06	0.00095099
G17008	-2.21657	2.4069	20.1849	7.03072e-06	0.000952623
G2319	-2.10988	6.39516	20.1483	7.16635e-06	0.000968326
G16977	-3.03119	-0.744841	20.1365	7.21056e-06	0.000971623
G16861	-2.99471	1.76639	20.1004	7.3482e-06	0.000987457
G24620	-2.15437	3.62062	20.0914	7.38295e-06	0.000989417
G22476	-2.22078	1.43204	20.0804	7.42525e-06	0.000992373
G28029	-4.44455	-1.07816	20.0558	7.52146e-06	0.000999604
G22170	-3.03393	-0.102474	20.051	7.54049e-06	0.000999604
G27863	-2.37166	1.69447	20.0294	7.62587e-06	0.00100128
G19864	1.03811	5.58106	20.0295	7.62579e-06	0.00100128
G13823	-2.12708	8.15447	20.0272	7.63479e-06	0.00100128
G6132	-2.46775	3.44976	19.9803	7.8243e-06	0.0010234
G20716	-3.26914	1.52438	19.9732	7.85367e-06	0.00102451
G9666	-2.33236	2.6296	19.9664	7.88156e-06	0.00102542
G12733	-3.12521	-0.0490434	19.947	7.96174e-06	0.00103038
G11744	-2.55801	3.94421	19.9144	8.09862e-06	0.00104534
G25814	-2.78645	2.62061	19.9037	8.14417e-06	0.00104846
G31079	-3.69215	0.436252	19.8982	8.16777e-06	0.00104875
G3096	-3.43318	3.45278	19.836	8.43774e-06	0.0010585
G25807	-1.31673	4.40944	19.8595	8.33473e-06	0.0010585
G2454	-1.87191	3.69377	19.8262	8.48109e-06	0.0010585
G20751	-2.67556	0.686865	19.848	8.38491e-06	0.0010585
G16973	-1.99567	6.31037	19.8487	8.38188e-06	0.0010585
G15463	-3.12898	8.17977	19.8478	8.38571e-06	0.0010585
G12742	-3.65247	-0.430858	19.8331	8.45048e-06	0.0010585
G10243	-2.62392	5.02914	19.8463	8.3925e-06	0.0010585
G24565	-3.22632	0.312414	19.8044	8.57829e-06	0.00106014
G17415	-2.60034	1.65722	19.8133	8.53862e-06	0.00106014
G12312	-3.88118	2.25332	19.8039	8.5807e-06	0.00106014
G2070	-4.46624	2.83739	19.7962	8.61526e-06	0.00106173
G26757	-1.77816	2.40701	19.786	8.6616e-06	0.00106477
G4788	-2.15275	3.3803	19.7627	8.76772e-06	0.00107244
G3472	-5.48231	-0.808606	19.763	8.76616e-06	0.00107244
G24214	-2.71724	3.46709	19.7572	8.79295e-06	0.00107285
G6763	-5.33862	-0.370468	19.7355	8.89356e-06	0.00107975
G25209	-3.15477	-0.444564	19.7372	8.88535e-06	0.00107975
G5738	-2.02304	2.29533	19.7281	8.92806e-06	0.00108127
G29918	-2.21309	1.83362	19.688	9.11704e-06	0.00110143
G11908	-2.11671	2.70171	19.6822	9.14476e-06	0.00110207
G25726	-2.61819	0.703865	19.6492	9.30427e-06	0.00111581
G13775	-4.11651	0.114049	19.6521	9.29016e-06	0.00111581
G21599	-3.16986	1.9833	19.6287	9.40483e-06	0.00111965
G19509	-2.90147	2.77078	19.6349	9.37423e-06	0.00111965
G1688	-1.95083	5.91206	19.6204	9.44556e-06	0.00112178
G25727	-2.61561	0.893378	19.5822	9.63648e-06	0.00114169
G3568	-1.60717	5.67488	19.5485	9.80755e-06	0.00115916
G6084	1.96563	4.73528	19.5166	9.97292e-06	0.00117305
G11294	-4.03749	2.01572	19.5175	9.96813e-06	0.00117305
G27383	2.90272	0.655086	19.5097	1.00088e-05	0.00117366
G13319	1.15919	5.35206	19.5065	1.00259e-05	0.00117366
G9794	-3.87422	2.17759	19.4999	1.00602e-05	0.00117487
G6016	-3.47785	3.67098	19.4927	1.00986e-05	0.00117528
G23962	-2.54077	2.31473	19.4902	1.01117e-05	0.00117528
G5577	-2.133	4.25637	19.4841	1.01441e-05	0.00117626
G7957	-2.49477	2.65693	19.4703	1.02175e-05	0.00117941
G2752	-3.58955	0.71222	19.4614	1.02654e-05	0.00117941
G21837	-2.79027	1.96129	19.461	1.02675e-05	0.00117941
G11743	-2.79709	3.91363	19.4665	1.02378e-05	0.00117941
G3020	-2.21076	5.18391	19.4205	1.04875e-05	0.00120188
G11837	-2.63739	3.96694	19.3996	1.06031e-05	0.00121228
G7338	-2.84009	1.52355	19.3912	1.06494e-05	0.00121475
G26301	-2.12814	1.27232	19.3853	1.06824e-05	0.00121569
G26249	-2.15329	4.8811	19.3778	1.07248e-05	0.00121701
G15168	-2.24862	2.5631	19.3744	1.07437e-05	0.00121701
G4626	-5.30075	3.61204	19.3686	1.07765e-05	0.00121792
G24621	-2.12911	3.5706	19.355	1.08534e-05	0.00122099
G28167	-1.56388	5.93077	19.3315	1.09877e-05	0.00123045
G28645	-2.98828	6.54931	19.3245	1.10281e-05	0.00123216
G27465	-2.27219	3.72395	19.3058	1.11367e-05	0.00123364
G20434	-2.55539	2.78343	19.3125	1.1098e-05	0.00123364
G28302	-2.24212	3.67251	19.277	1.13058e-05	0.00124897
G17416	-2.61297	1.86658	19.27	1.13474e-05	0.00125073
G13822	-2.80527	7.90335	19.2226	1.16326e-05	0.00127644
G15679	-2.37542	3.12224	19.205	1.17402e-05	0.00128537
G11038	-2.53646	2.85535	19.2006	1.17677e-05	0.00128551
G31426	2.08488	2.83512	19.1834	1.18742e-05	0.00129426
G4884	-5.88444	1.12283	19.1697	1.19599e-05	0.00129783
G947	-2.16603	1.5057	19.1465	1.2106e-05	0.00130721
G14354	-3.31507	1.57446	19.1441	1.21215e-05	0.00130721
G11730	-2.7072	5.42112	19.1433	1.21263e-05	0.00130721
G19201	-2.92766	2.00574	19.138	1.21599e-05	0.00130796
G2681	-3.53503	-0.519296	19.0737	1.25765e-05	0.00134982
G20714	-2.47446	1.34044	19.0659	1.26283e-05	0.00135241
G21259	-2.62535	3.20794	19.0571	1.26862e-05	0.00135565
G18271	-2.1279	2.22379	19.0285	1.28779e-05	0.00137315
G10950	-2.53191	1.62688	19.0104	1.30011e-05	0.00138328
G7881	-2.75236	1.69374	18.999	1.30786e-05	0.00138851
G4881	-5.26051	0.93159	18.994	1.31128e-05	0.00138914
G1026	-2.33917	2.5051	18.9657	1.33093e-05	0.00140691
G18316	-2.87111	2.38752	18.9542	1.33894e-05	0.00141234
G14396	-5.73264	-1.68928	18.9399	1.34899e-05	0.00141989
G25036	-3.30381	2.37623	18.8823	1.39035e-05	0.00145473
G12766	-1.89369	3.77503	18.8795	1.39238e-05	0.00145473
G10214	-4.22401	1.73234	18.8774	1.39396e-05	0.00145473
G25883	-5.05195	-1.14104	18.8351	1.42519e-05	0.00148102
G18661	-3.04389	0.612692	18.8049	1.44794e-05	0.00149516
G12138	-2.54814	5.71264	18.8007	1.45112e-05	0.00149529
G23576	-2.75774	2.80653	18.7743	1.4714e-05	0.00151301
G8678	-4.44373	1.52701	18.765	1.47859e-05	0.00151406
G16488	-2.39449	4.04019	18.7663	1.47757e-05	0.00151406
G5836	1.21614	5.43245	18.7598	1.48256e-05	0.00151497
G31103	-2.67829	1.64069	18.7538	1.48727e-05	0.00151498
G21340	-1.5516	4.95491	18.7519	1.48876e-05	0.00151498
G1050	-2.94312	1.5283	18.7388	1.499e-05	0.0015191
G26415	1.37155	4.77013	18.7325	1.50397e-05	0.001521
G1690	-1.94239	6.07501	18.7083	1.52317e-05	0.00153724
G19150	1.21584	4.38019	18.6932	1.53531e-05	0.00154525
G11751	-2.16488	3.2814	18.6906	1.5374e-05	0.00154525
G6717	1.23879	6.63779	18.6633	1.55958e-05	0.00156285
G4625	-4.9284	3.65371	18.6607	1.56168e-05	0.00156285
G21578	-4.30657	-0.0984945	18.6573	1.56447e-05	0.00156285
G14315	-1.99447	4.27825	18.6399	1.57884e-05	0.00156762
G10951	-2.613	1.53483	18.6417	1.57734e-05	0.00156762
G15523	-2.12305	2.711	18.6308	1.58636e-05	0.00157191
G8240	-3.22196	2.15602	18.6045	1.60837e-05	0.00158949
G8768	-3.24485	0.165653	18.585	1.62494e-05	0.00159404
G25893	-3.02883	3.60292	18.5859	1.62414e-05	0.00159404
G17149	-2.78738	0.500546	18.5727	1.63546e-05	0.00160116
G21776	-4.73731	-0.485106	18.5589	1.64737e-05	0.0016096
G29808	-2.26218	2.25633	18.5505	1.65465e-05	0.00161349
G986	-2.94987	2.11252	18.5187	1.68245e-05	0.00163735
G2475	-2.7798	1.90697	18.5094	1.69071e-05	0.00163889
G17121	-2.95188	2.25208	18.5103	1.68985e-05	0.00163889
G27463	-2.1342	3.53773	18.4611	1.7341e-05	0.00167432
G4840	-1.83255	2.16943	18.4416	1.75191e-05	0.00168159
G19825	-3.06482	1.34611	18.4454	1.7484e-05	0.00168159
G10242	-3.09431	6.74641	18.4434	1.75029e-05	0.00168159
G27185	-2.94364	-0.0911432	18.4369	1.75628e-05	0.0016825
G1525	-3.9376	-1.44126	18.4307	1.76198e-05	0.00168467
G5998	1.14591	5.2616	18.4213	1.77071e-05	0.00168643
G7379	-3.20491	0.273012	18.416	1.77564e-05	0.00168786
G6188	-2.33918	1.34596	18.389	1.80091e-05	0.00170527
G28499	-1.72531	4.91706	18.3895	1.80051e-05	0.00170527
G23972	-1.98184	3.89674	18.3759	1.81341e-05	0.00171379
G4652	-2.72887	5.58509	18.365	1.82378e-05	0.00172029
G8244	-3.04833	2.2455	18.3535	1.83483e-05	0.00172738
G2375	-1.16718	3.28958	18.3443	1.84369e-05	0.0017324
G6733	-1.78243	4.06878	18.3182	1.86913e-05	0.00174584
G20433	-2.34035	2.79886	18.3112	1.87599e-05	0.00174602
G767	-2.70017	0.447918	18.2923	1.89475e-05	0.00176015
G28470	-3.51554	0.630083	18.282	1.90501e-05	0.00176633
G14420	-5.01139	-1.17042	18.2745	1.91247e-05	0.00176656
G9406	-2.44082	6.21709	18.2578	1.92933e-05	0.00176876
G29333	-2.88502	-1.02279	18.2583	1.92881e-05	0.00176876
G21604	-3.07236	4.39072	18.2673	1.91976e-05	0.00176876
G20386	-2.43158	5.35031	18.2543	1.93288e-05	0.00176876
G11076	-4.34039	-1.1325	18.2589	1.92823e-05	0.00176876
G7751	-1.88927	3.47535	18.2139	1.97428e-05	0.00179704
G28085	-3.28834	-1.07924	18.2166	1.97156e-05	0.00179704
G16459	-7.23656	-0.567958	18.1948	1.99417e-05	0.0018093
G15446	-3.04195	1.04323	18.1935	1.99562e-05	0.0018093
G4839	-1.72807	2.11848	18.1779	2.01202e-05	0.00182081
G25894	-2.92657	3.56683	18.1687	2.02179e-05	0.00182188
G2003	-2.36104	5.07699	18.1662	2.02436e-05	0.00182188
G16546	-4.35644	3.40563	18.1679	2.02256e-05	0.00182188
G3597	-2.77643	0.0466322	18.1399	2.05258e-05	0.00184053
G9405	-2.4878	6.19017	18.1292	2.06416e-05	0.00184417
G13611	-2.42258	0.469511	18.1323	2.06077e-05	0.00184417
G27854	4.50281	-1.21534	18.111	2.08397e-05	0.00185442
G12494	-2.54741	1.62607	18.1082	2.08698e-05	0.00185442
G27394	-2.63251	4.03602	18.1019	2.09397e-05	0.00185621
G19955	-2.7195	2.73976	18.0654	2.13442e-05	0.00188294
G14851	-2.48179	0.783409	18.0551	2.14605e-05	0.0018898
G20749	-3.15682	0.121747	18.0341	2.16983e-05	0.00190699
G13831	-2.02755	4.14966	18.0271	2.17783e-05	0.00190699
G13663	-2.63394	2.69449	18.0287	2.17599e-05	0.00190699
G28089	-3.11978	-0.551758	18.0155	2.19109e-05	0.00191229
G10753	-3.13771	1.47378	18.0111	2.19619e-05	0.00191334
G9435	-2.18339	3.24772	18.0054	2.20278e-05	0.00191567
G18565	-1.52764	2.81928	17.9944	2.21553e-05	0.00192041
G23575	-2.63236	2.80325	17.9802	2.23217e-05	0.00193096
G17738	-2.01261	1.57443	17.9657	2.2492e-05	0.00193886
G6099	-3.1643	3.31541	17.9312	2.29036e-05	0.00196055
G2202	1.38002	4.47095	17.9346	2.28627e-05	0.00196055
G21917	-3.19675	4.09985	17.9318	2.28966e-05	0.00196055
G1179	1.1396	6.66543	17.9405	2.27917e-05	0.00196055
G19622	-2.19004	3.0715	17.9244	2.29854e-05	0.00196413
G14931	-2.19471	1.36421	17.9196	2.3044e-05	0.00196572
G1307	-3.77845	2.23608	17.9038	2.32359e-05	0.00197521
G5213	-2.51874	1.50344	17.8921	2.33788e-05	0.0019805
G7990	-2.5222	1.44931	17.8782	2.35502e-05	0.00199158
G20330	-2.79007	-0.307365	17.8663	2.3698e-05	0.00199963
G15448	-4.13083	-0.659011	17.864	2.3727e-05	0.00199963
G4699	-3.14287	3.30414	17.8507	2.38936e-05	0.00200677
G25284	-2.46444	5.7105	17.8513	2.38859e-05	0.00200677
G8798	-2.12051	1.46376	17.8341	2.4102e-05	0.00202082
G8356	-4.11407	0.480814	17.8211	2.42675e-05	0.00202432
G21240	-1.77523	4.56637	17.8169	2.43212e-05	0.00202534
G9682	-5.92892	-1.55752	17.8047	2.44779e-05	0.00203494
G14889	-1.02315	4.76401	17.8009	2.45269e-05	0.00203556
G18317	-2.27203	2.20981	17.7972	2.45743e-05	0.00203606
G28169	-3.20782	4.30337	17.7891	2.46792e-05	0.0020413
G5499	-2.59345	2.84937	17.7802	2.47947e-05	0.0020474
G30109	-2.08019	4.65493	17.7626	2.50256e-05	0.00206299
G5737	-2.07119	2.08667	17.7524	2.51598e-05	0.00206711
G30108	-2.09605	4.60001	17.7286	2.54764e-05	0.00208962
G6735	-1.8634	4.31333	17.7172	2.56298e-05	0.00209478
G6320	-3.22579	1.51757	17.7183	2.56155e-05	0.00209478
G18290	-3.66279	-1.01584	17.7144	2.56675e-05	0.00209478
G6812	-1.52407	3.81486	17.697	2.5904e-05	0.00210506
G31297	-2.70193	3.29096	17.6925	2.59651e-05	0.00210506
G28289	1.18043	3.30618	17.6933	2.59541e-05	0.00210506
G16381	-3.097	-0.406946	17.6934	2.59523e-05	0.00210506
G10014	-1.49292	5.136	17.6876	2.60316e-05	0.00210697
G6083	1.78634	4.79278	17.6649	2.63444e-05	0.00212528
G20902	-2.10486	4.26217	17.6664	2.63239e-05	0.00212528
G19612	-2.40586	10.8393	17.6493	2.65612e-05	0.00213925
G25037	-2.9381	2.59467	17.6392	2.67023e-05	0.00214708
G6098	-3.2019	3.2194	17.6313	2.68141e-05	0.00214903
G15952	-3.37358	3.27393	17.6331	2.67888e-05	0.00214903
G3022	-2.19471	4.81054	17.6159	2.70324e-05	0.00215887
G29616	-2.59237	0.653927	17.6133	2.7069e-05	0.00215887
G15689	-2.14705	1.08328	17.6004	2.72535e-05	0.00216307
G25892	-4.61527	0.797566	17.5924	2.73675e-05	0.00216508
G16087	1.17544	8.5225	17.544	2.80741e-05	0.00221384
G26286	-1.99271	2.62058	17.5354	2.82008e-05	0.00221591
G2002	-2.25695	5.05212	17.5282	2.83083e-05	0.00221591
G13484	-2.61708	0.679092	17.527	2.83263e-05	0.00221591
G16092	-2.77977	0.0544886	17.5234	2.83791e-05	0.00221651
G10245	-2.96749	4.08083	17.5177	2.84652e-05	0.00221969
G8333	2.08418	2.1328	17.5036	2.86761e-05	0.00223259
G8068	-3.08505	-1.40225	17.4845	2.89663e-05	0.00224096
G6768	-1.97428	4.10166	17.4872	2.89244e-05	0.00224096
G30249	-2.32204	5.10462	17.4889	2.88992e-05	0.00224096
G11060	1.15466	7.11771	17.4764	2.90889e-05	0.00224337
G1892	-2.23749	2.19099	17.4678	2.92214e-05	0.00225005
G3861	-1.7358	3.45967	17.4635	2.92879e-05	0.00225164
G5938	-3.51254	1.32405	17.4398	2.96552e-05	0.0022687
G4372	-2.48342	2.111	17.4357	2.97189e-05	0.0022687
G28817	-6.17648	-1.39015	17.4341	2.97441e-05	0.0022687
G15680	-1.87016	3.37682	17.4284	2.98337e-05	0.0022687
G11728	-2.82226	5.24186	17.4297	2.98132e-05	0.0022687
G10503	-1.35223	6.70927	17.4312	2.979e-05	0.0022687
G24113	-1.21327	3.51588	17.4197	2.99697e-05	0.002272
G25288	-2.49112	5.699	17.4153	3.00405e-05	0.00227385
G2453	-1.71532	3.99552	17.3998	3.0286e-05	0.0022889
G13365	-2.61659	0.742411	17.3635	3.08699e-05	0.00232945
G15451	-2.24836	0.675396	17.3586	3.09495e-05	0.00233187
G4107	-1.93031	2.05226	17.3487	3.11118e-05	0.00233716
G17441	-2.66077	2.96355	17.3485	3.11151e-05	0.00233716
G16336	-3.58282	2.66294	17.3443	3.11837e-05	0.00233873
G3921	-3.94154	-0.346742	17.3372	3.12997e-05	0.00234027
G22381	-2.4821	5.14326	17.3372	3.12993e-05	0.00234027
G6491	2.85011	-1.44241	17.3277	3.14564e-05	0.00234779
G14979	-3.3647	-0.782753	17.3253	3.1496e-05	0.00234779
G9878	-2.8498	5.54541	17.3182	3.16137e-05	0.00235252
G6133	-2.49003	3.52898	17.3157	3.16554e-05	0.00235252
G18039	-2.16483	3.30293	17.3094	3.17605e-05	0.00235676
G19826	-2.97144	1.15336	17.2832	3.2203e-05	0.00238599
G5466	-2.59485	4.46376	17.273	3.23754e-05	0.00239515
G20208	-4.27287	-0.561536	17.2646	3.2519e-05	0.00240215
G21238	-1.78545	4.56948	17.2504	3.27621e-05	0.00241324
G11907	-1.89513	2.66633	17.2254	3.31963e-05	0.0024375
G10688	-1.91554	1.65928	17.227	3.31685e-05	0.0024375
G19510	-2.9757	1.73554	17.2054	3.35489e-05	0.00245603
G16900	1.04866	5.53182	17.2062	3.35332e-05	0.00245603
G19200	-3.03164	1.83565	17.1891	3.38377e-05	0.00247348
G7813	-7.61901	-0.250431	17.1734	3.41176e-05	0.00248653
G11563	-2.57105	3.64743	17.1679	3.42164e-05	0.00249003
G3576	-3.60235	3.02234	17.1587	3.43835e-05	0.00249582
G26883	-2.86443	3.1794	17.1341	3.48315e-05	0.002511
G23226	-1.45976	2.91195	17.1374	3.47703e-05	0.002511
G16544	-4.01202	3.21443	17.1368	3.47817e-05	0.002511
G12313	-3.57125	2.00816	17.1249	3.5001e-05	0.00251356
G17388	-2.39013	7.01478	17.1211	3.50713e-05	0.00251493
G30731	-3.73987	0.299943	17.1117	3.52442e-05	0.00252364
G5027	-2.46184	-0.437474	17.1028	3.54109e-05	0.00253188
G2069	-4.31317	2.00608	17.091	3.56304e-05	0.00254017
G17224	-1.63976	4.04449	17.0912	3.56271e-05	0.00254017
G10231	-3.10922	4.09746	17.0774	3.58875e-05	0.00255479
G31347	-2.9211	2.40655	17.0702	3.60239e-05	0.00255707
G3073	-3.53882	0.981022	17.0644	3.61324e-05	0.00256107
G179	-3.17904	-0.0186021	17.0596	3.62253e-05	0.00256395
G5835	1.10821	5.44821	17.0448	3.6508e-05	0.00257642
G21099	-2.55044	2.64698	17.0399	3.66026e-05	0.00257642
G18665	-2.49851	6.75019	17.0383	3.66339e-05	0.00257642
G7243	-2.03391	2.27638	17.0321	3.67535e-05	0.002579
G21250	-4.50601	-1.53033	17.0206	3.6977e-05	0.00259098
G14865	-1.56256	3.95442	17.0171	3.70447e-05	0.00259202
G12796	-3.01484	3.77563	17.012	3.7144e-05	0.00259527
G6833	-2.32298	0.838507	17.0033	3.73155e-05	0.00260354
G30876	-1.60909	4.007	16.9963	3.74536e-05	0.00260946
G22018	-2.01114	1.59604	16.9929	3.75197e-05	0.00261036
G19968	-1.56823	4.59752	16.9805	3.77664e-05	0.00261976
G11836	-2.38636	4.02744	16.9817	3.7742e-05	0.00261976
G9056	-1.43268	6.17825	16.9629	3.81183e-05	0.00263333
G23961	-2.73077	2.60623	16.9643	3.80894e-05	0.00263333
G12785	-2.53416	4.37025	16.9555	3.82653e-05	0.0026352
G6770	-1.89281	4.08989	16.9501	3.83756e-05	0.00263626
G21097	-2.39519	2.81733	16.9162	3.90666e-05	0.00267997
G25960	-2.40047	5.63232	16.9133	3.91264e-05	0.00268033
G29236	-1.94109	5.0096	16.9097	3.92014e-05	0.00268172
G22598	-2.21809	1.0398	16.9032	3.93361e-05	0.00268718
G21448	-1.49088	4.03555	16.8934	3.95381e-05	0.00269722
G17973	-3.38719	2.11532	16.8837	3.97415e-05	0.00270026
G14340	1.78035	4.28459	16.8839	3.97381e-05	0.00270026
G13040	-2.03585	4.45411	16.8834	3.97478e-05	0.00270026
G2784	-2.63451	1.58982	16.8786	3.98493e-05	0.00270341
G25484	-1.19682	3.54893	16.8525	4.03992e-05	0.00273693
G6855	-3.42567	0.478092	16.8309	4.08633e-05	0.00274911
G5651	-1.7978	3.38035	16.8298	4.0887e-05	0.00274911
G5131	-1.97346	2.93876	16.8269	4.0948e-05	0.00274911
G27789	-4.3171	1.51981	16.8314	4.08523e-05	0.00274911
G26254	-1.87094	6.33406	16.8283	4.09184e-05	0.00274911
G19998	-3.97155	-0.228804	16.8356	4.07612e-05	0.00274911
G4790	-2.39085	0.387903	16.8224	4.10452e-05	0.00275031
G22380	-2.53748	5.14884	16.8154	4.11976e-05	0.002753
G17386	-2.35538	7.0625	16.8083	4.13523e-05	0.00275958
G19609	-2.40743	10.6033	16.7785	4.20061e-05	0.0027956
G10504	-1.36017	6.72002	16.7523	4.25896e-05	0.00282676
G12445	-1.91513	3.33377	16.7405	4.28567e-05	0.00284065
G14841	-1.33398	7.4676	16.7366	4.29447e-05	0.00284264
G4705	-3.21472	1.00379	16.73	4.3093e-05	0.00284861
G23918	-6.15555	-1.3884	16.7259	4.31881e-05	0.00285105
G2320	-2.03545	6.44219	16.6974	4.38402e-05	0.00289021
G21615	-2.77392	2.14265	16.6897	4.40197e-05	0.00289815
G25912	-1.53323	3.20155	16.6839	4.4153e-05	0.00290303
G23963	-2.37936	1.60923	16.6694	4.4494e-05	0.00292153
G7362	-1.01986	4.39068	16.651	4.4926e-05	0.00294202
G12387	-3.73815	2.41509	16.6484	4.49887e-05	0.0029422
G6558	-3.13785	-0.0231231	16.642	4.51412e-05	0.00294824
G12085	-2.79227	4.63379	16.6351	4.53059e-05	0.00295507
G15447	-4.48075	-1.00793	16.6317	4.53867e-05	0.00295641
G24648	-1.72233	3.17579	16.6209	4.56457e-05	0.00296933
G4794	-1.67466	4.38063	16.5969	4.62267e-05	0.00299521
G445	-2.06413	2.82659	16.5829	4.65685e-05	0.0030021
G24559	-2.11399	1.96414	16.5874	4.6458e-05	0.0030021
G1308	-2.37018	2.80116	16.5825	4.65779e-05	0.0030021
G23788	-2.81802	1.35104	16.5716	4.68473e-05	0.0030148
G11646	-4.48554	3.76446	16.5696	4.68979e-05	0.0030148
G25086	-3.01428	-0.395225	16.564	4.70344e-05	0.00301962
G6567	1.28227	5.69348	16.5559	4.72358e-05	0.0030285
G26180	1.14292	6.04105	16.5473	4.74516e-05	0.0030285
G1799	-2.63653	6.23935	16.5466	4.74689e-05	0.0030285
G16487	-2.04795	4.17232	16.5461	4.74814e-05	0.0030285
G27365	-2.77836	2.52891	16.5407	4.76176e-05	0.00303184
G18809	1.08577	5.58327	16.5366	4.77193e-05	0.00303184
G14656	-4.30519	-0.839935	16.5384	4.76756e-05	0.00303184
G25739	-6.21383	-1.35269	16.53	4.78852e-05	0.00303845
G7864	-4.5217	1.25625	16.5245	4.80259e-05	0.00303923
G5786	-2.43541	2.59205	16.5076	4.84552e-05	0.00303923
G5402	-2.46288	2.95995	16.5168	4.82209e-05	0.00303923
G22559	-2.75033	3.52756	16.5107	4.83757e-05	0.00303923
G19426	-3.0361	2.69693	16.5182	4.81843e-05	0.00303923
G14900	-2.26668	3.29487	16.5208	4.81187e-05	0.00303923
G9382	-3.05346	2.7616	16.4891	4.89318e-05	0.00305187
G4698	-3.28674	3.30057	16.4878	4.8964e-05	0.00305187
G25539	-1.97117	3.54222	16.4916	4.88668e-05	0.00305187
G20942	-3.32777	1.1262	16.4908	4.88868e-05	0.00305187
G20773	-2.74247	5.34082	16.4877	4.89678e-05	0.00305187
G7020	-1.79498	2.45152	16.4692	4.9447e-05	0.00306292
G2474	-2.42097	1.87978	16.4688	4.94574e-05	0.00306292
G22002	-2.94665	-0.221089	16.477	4.9243e-05	0.00306292
G20624	-2.93367	0.385721	16.4757	4.92764e-05	0.00306292
G11726	-2.79721	1.63624	16.4731	4.93463e-05	0.00306292
G14376	-2.52759	3.8728	16.4616	4.96465e-05	0.00307076
G17380	1.00627	5.72727	16.4519	4.98992e-05	0.0030825
G14837	-1.28473	7.26886	16.4494	4.99671e-05	0.00308281
G12284	-2.58698	0.538749	16.4449	5.00845e-05	0.00308618
G19301	-2.24655	0.696585	16.4396	5.02241e-05	0.00309089
G30183	-3.00657	5.16853	16.4234	5.06564e-05	0.00310935
G25483	-1.30064	3.62288	16.4212	5.07141e-05	0.00310935
G16208	1.30949	2.91011	16.4152	5.08765e-05	0.00311182
G10101	-4.25899	-0.897978	16.415	5.08814e-05	0.00311182
G17928	-1.85516	3.18033	16.4119	5.09653e-05	0.00311307
G28392	-2.81622	2.92006	16.3933	5.14659e-05	0.00313974
G18667	-3.01763	6.5003	16.3761	5.19368e-05	0.00316061
G25343	-5.10309	1.79944	16.363	5.22958e-05	0.00317065
G1686	-2.45614	1.71295	16.3647	5.22504e-05	0.00317065
G3785	-1.10012	4.57061	16.3553	5.25079e-05	0.00317566
G11593	-2.01643	0.785118	16.3559	5.24926e-05	0.00317566
G4814	-2.83648	3.39137	16.3451	5.27929e-05	0.00318878
G30795	-2.78905	5.03167	16.3405	5.29198e-05	0.00318878
G28946	-1.27559	4.56482	16.3421	5.28758e-05	0.00318878
G19749	-1.36298	6.86437	16.3346	5.30858e-05	0.00319485
G28168	-1.22835	5.68973	16.3107	5.37593e-05	0.00322352
G27861	-4.99797	-2.12918	16.3108	5.37564e-05	0.00322352
G17442	-2.56741	2.94066	16.3071	5.38616e-05	0.00322453
G16442	-1.93375	1.08345	16.3055	5.39077e-05	0.00322453
G30343	-2.34674	2.12681	16.2905	5.43349e-05	0.0032348
G19748	-1.3079	6.82996	16.2932	5.42583e-05	0.0032348
G19512	-2.84511	2.98166	16.2727	5.48499e-05	0.00325312
G3085	-2.96397	0.787541	16.246	5.56269e-05	0.00329125
G18286	-1.97889	1.84786	16.2413	5.57644e-05	0.00329403
G15953	-3.40021	3.25649	16.2398	5.58082e-05	0.00329403
G16632	-1.4778	7.0071	16.233	5.60093e-05	0.00330192
G11849	-2.72783	-0.0831294	16.2201	5.63929e-05	0.00331657
G4071	-2.38236	2.84955	16.2152	5.65384e-05	0.00331717
G5894	-2.94348	1.27255	16.201	5.69644e-05	0.00333021
G14233	-3.657	2.89387	16.2013	5.69562e-05	0.00333021
G3567	-1.7301	5.97809	16.1948	5.71501e-05	0.00333328
G2751	-3.76499	1.06854	16.1925	5.72208e-05	0.00333328
G23427	-2.42504	1.14442	16.194	5.71759e-05	0.00333328
G8638	-2.4418	0.73056	16.1787	5.7639e-05	0.00334424
G26688	-2.11049	1.03317	16.1827	5.75171e-05	0.00334424
G17705	-1.50737	2.54684	16.1773	5.76816e-05	0.00334424
G13368	-1.80233	2.86978	16.1812	5.75627e-05	0.00334424
G25811	-2.95436	3.00587	16.1698	5.79115e-05	0.0033536
G30180	-3.18479	5.1093	16.1607	5.81898e-05	0.00336574
G15452	-2.05771	2.06258	16.1511	5.84851e-05	0.00337487
G14868	-1.45657	3.88581	16.153	5.84261e-05	0.00337487
G1324	-2.34729	3.33506	16.1303	5.9129e-05	0.00340801
G17391	-3.43775	-0.973236	16.1239	5.93291e-05	0.00341153
G10530	-2.78403	1.38999	16.126	5.92652e-05	0.00341153
G13749	-2.6494	1.24361	16.1169	5.95492e-05	0.00342017
G6757	-1.97948	4.97581	16.1091	5.97954e-05	0.0034303
G29915	-2.48202	7.99469	16.0961	6.02069e-05	0.00344784
G16080	1.14838	8.6095	16.095	6.02417e-05	0.00344784
G16860	-2.58038	1.64387	16.0913	6.03594e-05	0.00344952
G17964	-1.0065	5.24436	16.0814	6.06781e-05	0.00346037
G31102	-2.09886	1.84045	16.0769	6.0822e-05	0.00346085
G9628	3.17293	-0.449872	16.0646	6.12189e-05	0.003469
G30292	-3.09142	3.78062	16.0669	6.11447e-05	0.003469
G16749	-2.84412	2.83589	16.0637	6.12481e-05	0.003469
G26287	-2.28314	2.54216	16.0438	6.18923e-05	0.00349753
G24599	-3.02361	-0.0288329	16.04	6.20177e-05	0.00350047
G800	-2.54395	1.97053	16.0328	6.2253e-05	0.00350322
G1796	-2.6198	5.86816	16.0332	6.22408e-05	0.00350322
G14232	-3.85155	3.00851	16.032	6.22807e-05	0.00350322
G19326	-3.81506	0.200113	16.0256	6.24932e-05	0.00351114
G30794	-2.66809	5.1883	16.0116	6.29543e-05	0.00352494
G25913	-1.36462	3.06387	16.0132	6.29014e-05	0.00352494
G15520	-1.95394	2.93657	15.9991	6.33735e-05	0.00354437
G5455	-2.54048	4.08099	15.9842	6.38747e-05	0.00355928
G30874	-1.68661	3.8892	15.9792	6.40408e-05	0.00355928
G14880	-1.82388	3.03688	15.9804	6.40033e-05	0.00355928
G14310	-1.84328	4.41349	15.9795	6.40328e-05	0.00355928
G13075	1.30252	5.59087	15.9885	6.3728e-05	0.00355928
G20388	-2.39679	5.20343	15.9729	6.42552e-05	0.00356522
G12648	-3.36954	1.62473	15.9702	6.43482e-05	0.00356635
G4353	-2.34522	4.02169	15.9648	6.45321e-05	0.0035725
G4088	-2.07568	3.74044	15.9489	6.50771e-05	0.00359456
G27300	-2.07513	3.36872	15.9424	6.52985e-05	0.00360273
G25813	-2.73152	1.86615	15.9265	6.58497e-05	0.00361755
G14655	-4.14477	-0.696267	15.9262	6.58622e-05	0.00361755
G13525	-6.27621	-1.32485	15.9308	6.56995e-05	0.00361755
G12124	-1.99549	4.54753	15.9268	6.58412e-05	0.00361755
G9864	-2.8321	5.22061	15.9232	6.59657e-05	0.00361854
G30173	1.76408	0.990488	15.9112	6.63843e-05	0.00363402
G28096	-2.40162	1.91958	15.9066	6.6546e-05	0.00363881
G17000	-2.47314	0.011452	15.8984	6.68336e-05	0.00365047
G17148	-2.85065	0.567976	15.8928	6.70347e-05	0.00365738
G2916	-1.50157	2.88983	15.8866	6.72534e-05	0.00366523
G30796	-2.57772	5.042	15.8707	6.78212e-05	0.00368798
G16901	1.03009	5.66888	15.853	6.84569e-05	0.00371843
G29983	-1.67943	4.10365	15.8493	6.85916e-05	0.00372163
G19148	1.22525	4.49181	15.8424	6.88421e-05	0.00373109
G16085	-2.38562	-0.16924	15.8338	6.91559e-05	0.00373983
G22716	-1.12841	3.47959	15.8293	6.93221e-05	0.00374469
G7310	-3.72402	-1.58003	15.822	6.95896e-05	0.00375501
G21339	-1.33794	4.64311	15.8152	6.98406e-05	0.00376441
G30110	-2.80062	1.58999	15.8028	7.02998e-05	0.003785
G6616	-2.99852	0.800216	15.7984	7.04613e-05	0.00378954
G30294	-4.75187	0.395088	15.763	7.17945e-05	0.00384396
G19580	-2.96265	0.0863941	15.7649	7.17225e-05	0.00384396
G18037	-2.15405	3.2447	15.7611	7.18652e-05	0.00384396
G3719	1.05282	7.7245	15.7285	7.3113e-05	0.00389372
G3585	-1.58508	5.16215	15.7306	7.30343e-05	0.00389372
G26146	-4.50561	1.97418	15.7316	7.29938e-05	0.00389372
G31346	-3.0323	2.39535	15.7174	7.3546e-05	0.00389682
G27535	-2.53928	3.09306	15.7197	7.34569e-05	0.00389682
G20295	-2.242	4.00081	15.7168	7.35683e-05	0.00389682
G16380	-3.29315	-0.121737	15.721	7.34042e-05	0.00389682
G11773	-4.69665	1.09422	15.7128	7.37253e-05	0.00390092
G9793	-3.39138	1.93517	15.6896	7.4633e-05	0.00391209
G9057	-1.36555	6.24632	15.6899	7.46218e-05	0.00391209
G829	-2.23532	2.4295	15.6925	7.45207e-05	0.00391209
G8069	-2.59861	1.45085	15.6887	7.4669e-05	0.00391209
G24215	-2.43906	3.49284	15.6895	7.46386e-05	0.00391209
G23486	-2.28818	2.17887	15.6974	7.43243e-05	0.00391209
G22914	-2.7496	5.58294	15.7024	7.41302e-05	0.00391209
G20923	-1.68462	2.64185	15.6853	7.48017e-05	0.00391209
G15673	-2.09811	1.81564	15.6826	7.49116e-05	0.00391303
G30210	-1.2024	4.31264	15.6717	7.53433e-05	0.00393077
G23298	-1.89461	1.88216	15.6689	7.54537e-05	0.00393077
G5649	-1.88834	3.75544	15.6545	7.60301e-05	0.00395327
G27989	-2.74872	-0.533373	15.6532	7.6085e-05	0.00395327
G16717	-2.59654	2.59304	15.6503	7.62011e-05	0.00395512
G21947	-1.41235	5.26565	15.6373	7.67251e-05	0.00397391
G19364	-1.21519	4.50048	15.6318	7.69485e-05	0.00398127
G10463	-1.86687	7.16395	15.6245	7.72467e-05	0.00399249
G14175	-1.9402	5.25443	15.6199	7.74343e-05	0.00399798
G20706	-2.58435	6.50405	15.6164	7.75793e-05	0.00400125
G29369	-1.3498	3.90745	15.6096	7.78564e-05	0.00401132
G21926	-1.44395	5.14495	15.6031	7.8127e-05	0.00402104
G9331	1.05301	3.73738	15.5963	7.84068e-05	0.00402928
G25806	-2.74596	3.23456	15.5953	7.84513e-05	0.00402928
G11673	-2.21738	3.04501	15.5872	7.87876e-05	0.00404232
G31330	-1.42899	7.46608	15.5841	7.89175e-05	0.00404475
G4072	-2.39219	2.79631	15.58	7.90857e-05	0.00404914
G22391	-3.66315	-0.781723	15.5713	7.94536e-05	0.0040595
G798	-2.16456	3.43732	15.5635	7.97786e-05	0.00407186
G8287	-1.15534	5.38303	15.5593	7.99572e-05	0.0040725
G24598	-3.53693	-0.102243	15.5608	7.98929e-05	0.0040725
G30251	-2.27492	4.99115	15.5513	8.02983e-05	0.0040814
G19415	-1.83524	3.55596	15.552	8.0266e-05	0.0040814
G10751	-2.66745	1.92774	15.5412	8.07278e-05	0.00409475
G20771	-3.49219	-0.559748	15.5367	8.09206e-05	0.00410029
G5749	-2.13152	4.78061	15.5302	8.11991e-05	0.00410169
G27542	-1.80236	2.62089	15.532	8.11204e-05	0.00410169
G27472	-2.81674	1.60404	15.5311	8.11605e-05	0.00410169
G13865	-3.99046	1.53203	15.5198	8.16438e-05	0.00411567
G13041	-2.01145	4.61678	15.5206	8.1609e-05	0.00411567
G24249	-2.14156	6.32115	15.508	8.21583e-05	0.00413311
G5750	-2.39278	5.21537	15.5037	8.23427e-05	0.00413814
G22920	-1.86417	1.36329	15.4937	8.27827e-05	0.00414327
G28625	-1.57051	7.52145	15.4878	8.30416e-05	0.00415057
G29696	-1.72672	1.06825	15.4758	8.35679e-05	0.00416266
G27366	-3.10713	2.37181	15.4752	8.35945e-05	0.00416266
G1891	-1.96333	2.27573	15.479	8.34286e-05	0.00416266
G26300	-1.9953	1.3481	15.4622	8.41726e-05	0.0041872
G6792	-3.06687	1.36513	15.4575	8.43823e-05	0.00419338
G20297	-2.40588	4.15549	15.4544	8.45204e-05	0.00419599
G21372	-3.62494	1.41233	15.4479	8.4809e-05	0.00420606
G9768	-1.53961	4.31566	15.4406	8.51409e-05	0.00421796
G7625	-2.17104	3.39693	15.4388	8.52209e-05	0.00421796
G7731	1.23202	6.18252	15.4275	8.5731e-05	0.00423466
G24250	-2.05807	6.47802	15.4217	8.59959e-05	0.00423921
G14142	-2.84911	1.11353	15.4217	8.59948e-05	0.00423921
G13414	-2.28798	3.27516	15.4166	8.62268e-05	0.00424632
G3596	-3.7495	-0.418262	15.412	8.6439e-05	0.00424824
G22872	-2.22718	1.47409	15.4128	8.64023e-05	0.00424824
G12647	-2.90822	1.49298	15.3993	8.7019e-05	0.00426819
G11119	-1.19407	2.7081	15.3908	8.74141e-05	0.00428329
G7959	-2.55211	3.18873	15.386	8.7637e-05	0.00428993
G28504	-2.37086	1.91	15.3784	8.79865e-05	0.00430274
G2729	-1.62345	1.23316	15.3746	8.81658e-05	0.00430721
G6057	-5.06908	-2.08944	15.3656	8.85846e-05	0.00432306
G13541	-1.55904	2.52768	15.3571	8.89836e-05	0.00433422
G8983	-2.62052	0.161422	15.3518	8.9236e-05	0.00433903
G7396	-2.65297	1.7831	15.3503	8.93049e-05	0.00433903
G5681	-3.88314	-1.46538	15.3476	8.94363e-05	0.00433903
G29485	-1.91106	3.30534	15.3482	8.94081e-05	0.00433903
G19799	-3.87372	1.21589	15.3373	8.99254e-05	0.0043556
G22207	-3.17122	1.70839	15.325	9.05113e-05	0.00436718
G1596	-1.93021	5.35833	15.3223	9.06397e-05	0.00436718
G15699	-2.12588	0.858313	15.3238	9.05671e-05	0.00436718
G13993	-3.34576	0.293368	15.3243	9.05426e-05	0.00436718
G13408	-2.96901	3.19454	15.3226	9.06263e-05	0.00436718
G8759	-2.72166	2.80531	15.3127	9.1104e-05	0.00437998
G19046	1.30979	4.86699	15.3064	9.14064e-05	0.00438688
G19366	-1.19726	4.36006	15.3035	9.15488e-05	0.00438942
G25915	-3.73365	1.60983	15.2998	9.17276e-05	0.0043937
G18174	-1.99964	1.4444	15.2855	9.24227e-05	0.00442268
G7468	-5.44745	1.03007	15.2618	9.35903e-05	0.00444587
G31421	1.559	4.51588	15.2609	9.36325e-05	0.00444587
G29357	-2.94112	2.9549	15.2642	9.34696e-05	0.00444587
G27531	-3.97609	1.22299	15.2708	9.31451e-05	0.00444587
G27473	-3.11629	1.57423	15.2648	9.34411e-05	0.00444587
G21633	-2.49858	0.904103	15.2665	9.33571e-05	0.00444587
G12260	-1.5944	5.46272	15.2648	9.34399e-05	0.00444587
G28961	-2.6976	2.63617	15.2386	9.47477e-05	0.00446954
G28170	-3.09308	4.35173	15.2363	9.486e-05	0.00446954
G2281	-3.8718	0.890541	15.2378	9.47881e-05	0.00446954
G13172	-3.32574	2.43473	15.2421	9.45734e-05	0.00446954
G9674	-4.47069	-1.01966	15.227	9.53307e-05	0.00448498
G26191	-3.16506	0.642771	15.2244	9.54621e-05	0.00448498
G25501	-1.58737	2.26649	15.2259	9.53873e-05	0.00448498
G16567	-5.2862	1.67494	15.2055	9.64245e-05	0.00452586
G31337	-2.22389	2.96524	15.1978	9.68176e-05	0.00452793
G20781	-1.87227	5.18935	15.1986	9.67738e-05	0.00452793
G11752	-2.09151	3.38186	15.2001	9.67002e-05	0.00452793
G11039	-2.42573	2.7489	15.1974	9.68379e-05	0.00452793
G17929	-1.81006	3.19021	15.1912	9.7154e-05	0.00453839
G8040	-2.31061	3.97818	15.1847	9.74905e-05	0.00454176
G7626	-2.15283	3.48797	15.1791	9.77818e-05	0.00454176
G23977	-1.43537	3.99176	15.1803	9.77167e-05	0.00454176
G20774	-2.64347	5.05997	15.1875	9.73443e-05	0.00454176
G1788	1.94402	3.99394	15.1796	9.77538e-05	0.00454176
G15059	-1.60696	3.23219	15.1725	9.81202e-05	0.00454886
G17534	-2.76909	2.14451	15.1599	9.87786e-05	0.00457506
G19057	1.11711	7.93951	15.1558	9.89918e-05	0.00458061
G9845	-2.07803	3.98508	15.1468	9.9467e-05	0.00459826
G7907	-1.46177	2.51442	15.131	0.000100302	0.00461513
G23966	-2.49528	1.89113	15.1371	9.99774e-05	0.00461513
G21370	-2.54259	1.84126	15.1343	0.000100129	0.00461513
G12638	4.87521	-2.21388	15.134	0.000100145	0.00461513
G30899	-8.15134	1.49324	15.1287	0.000100425	0.00461646
G18311	-1.91138	1.73226	15.1261	0.000100562	0.00461843
G3471	-4.9351	-0.694261	15.1182	0.000100988	0.00462454
G23959	-2.45291	2.60368	15.121	0.000100834	0.00462454
G19065	-1.72511	2.24212	15.1166	0.000101072	0.00462454
G17922	-2.693	1.95023	15.1167	0.000101065	0.00462454
G27790	-3.32744	0.963696	15.1139	0.000101214	0.00462669
G3598	-2.99031	1.09631	15.1101	0.000101419	0.00463173
G4557	-2.93159	2.46984	15.1015	0.00010188	0.00464848
G26807	-1.45935	2.07298	15.0908	0.000102462	0.00466007
G11514	-2.80608	0.843332	15.0898	0.000102514	0.00466007
G17737	-1.93499	1.65804	15.0761	0.000103262	0.00467674
G16875	-2.84548	0.626332	15.0791	0.0001031	0.00467674
G3718	1.04255	7.79958	15.0683	0.000103691	0.00469184
G3733	-3.00496	-1.26637	15.061	0.000104094	0.00470573
G18320	-2.56643	-0.944828	15.0591	0.000104196	0.00470598
G26431	-2.02247	2.83435	15.0437	0.000105048	0.00472424
G14333	-3.31479	0.948041	15.0431	0.000105082	0.00472424
G13210	-1.26166	6.01179	15.0464	0.000104898	0.00472424
G27292	-5.5095	-1.84614	15.037	0.000105422	0.00472962
G14921	-3.14331	1.29159	15.0358	0.00010549	0.00472962
G20705	-2.57447	6.54947	15.0325	0.000105678	0.00473371
G26430	-1.88257	2.97171	15.0222	0.000106252	0.00474096
G13164	-2.66333	3.45766	15.0223	0.00010625	0.00474096
G12117	-1.18079	3.80939	15.021	0.000106323	0.00474096
G10462	-1.68831	6.78037	15.0255	0.00010607	0.00474096
G5211	-3.04032	0.258963	15.0184	0.000106468	0.00474308
G26222	-1.16683	3.72756	15.0144	0.000106696	0.00474461
G14687	-1.84422	2.83142	15.015	0.000106662	0.00474461
G2712	-2.64768	0.727184	15.0045	0.000107254	0.00476184
G20742	-3.60059	2.88282	15.0041	0.000107277	0.00476184
G600	-1.26043	5.01076	14.9958	0.000107748	0.00477842
G21921	-2.53382	4.56762	14.9934	0.00010789	0.00478041
G31285	-2.48406	2.1202	14.9796	0.000108683	0.00480861
G31193	-2.35046	1.84065	14.9764	0.000108863	0.00481047
G16146	-2.00898	-0.00189636	14.9701	0.000109231	0.00481805
G14429	-1.07275	4.98757	14.9619	0.000109705	0.00483025
G12440	-1.84269	3.26948	14.9624	0.000109674	0.00483025
G24414	-1.72614	2.65346	14.9599	0.000109819	0.00483096
G2330	-2.12734	0.423083	14.9511	0.000110334	0.00484005
G20533	-1.82298	5.06565	14.9513	0.000110323	0.00484005
G18645	-2.10177	0.997966	14.9496	0.000110421	0.00484005
G19043	1.32603	4.85066	14.9432	0.000110797	0.00485223
G8898	-2.44721	0.225885	14.9336	0.000111364	0.00486402
G6866	-4.67178	0.414497	14.9346	0.000111301	0.00486402
G12164	-2.54671	4.15094	14.9349	0.000111288	0.00486402
G12065	-2.63938	1.73482	14.9317	0.000111477	0.00486462
G7422	-2.3772	0.130857	14.9204	0.000112142	0.00488927
G31133	-2.99227	-0.977476	14.9155	0.000112433	0.00489112
G18299	-1.99825	5.1892	14.9151	0.000112461	0.00489112
G14673	-1.97	2.69581	14.9147	0.000112483	0.00489112
G27167	-2.30328	3.35184	14.8932	0.000113775	0.00492728
G20896	-2.53186	3.2454	14.8943	0.000113705	0.00492728
G2543	-2.55421	0.492611	14.8834	0.000114365	0.00494662
G24052	-2.25054	2.29493	14.8653	0.000115465	0.00498543
G4706	-5.07148	0.471985	14.8578	0.000115927	0.00499657
G14246	-2.35543	0.0979316	14.8586	0.00011588	0.00499657
G22166	-3.14589	1.91083	14.8504	0.000116385	0.00499986
G16682	-3.9677	3.08711	14.8502	0.000116395	0.00499986
G14863	-2.9327	3.21585	14.85	0.000116411	0.00499986
G8118	-4.00717	2.60746	14.8405	0.000116998	0.00500123
G4354	-2.66331	4.18539	14.8363	0.000117259	0.00500123
G28150	-1.94098	2.5504	14.8385	0.000117121	0.00500123
G18784	-1.55496	2.86419	14.8461	0.00011665	0.00500123
G14279	-1.93398	4.62112	14.8372	0.000117204	0.00500123
G23974	-1.8945	3.86566	14.8305	0.000117615	0.00500772
G10028	-2.24953	0.701213	14.822	0.000118149	0.00502611
G22913	-2.84987	5.57349	14.8095	0.000118933	0.00505394
G15908	-3.19636	1.33958	14.8083	0.00011901	0.00505394
G329	-2.64978	0.988041	14.7969	0.000119732	0.00507585
G10277	-2.22242	2.74352	14.7857	0.000120447	0.00510174
G8674	-2.47118	2.49058	14.777	0.000120999	0.00512071
G24448	-2.45643	2.48215	14.7702	0.000121441	0.00513429
G5773	-1.53547	3.75101	14.7664	0.000121686	0.00513647
G12433	-1.74769	1.55263	14.7533	0.00012253	0.00516399
G1130	-1.98289	2.4313	14.7531	0.000122549	0.00516399
G14898	-1.91079	2.62542	14.7507	0.000122699	0.00516589
G6502	-1.7374	4.67407	14.7474	0.000122914	0.0051705
G24624	-2.63545	0.430644	14.7311	0.000123986	0.00521112
G16817	-2.17245	1.28134	14.7271	0.00012425	0.00521329
G16150	-1.24312	6.86285	14.7234	0.000124488	0.00521883
G14352	-1.36704	2.79243	14.7211	0.000124646	0.00522096
G13372	-2.74294	-0.519208	14.7178	0.00012486	0.005221
G24784	-4.95428	-0.30203	14.7131	0.000125176	0.00522977
G29304	-2.08485	2.76722	14.706	0.000125647	0.00523609
G26434	-1.79574	2.85549	14.6989	0.000126117	0.00525019
G16626	-2.48607	1.7884	14.6961	0.000126307	0.00525019
G12259	-1.6164	5.46088	14.6969	0.000126252	0.00525019
G31261	-1.78256	1.32838	14.6885	0.000126818	0.00526699
G19910	-1.71556	3.41558	14.6848	0.000127065	0.00527276
G30111	-2.99752	1.07305	14.6792	0.000127445	0.00527959
G5489	-2.48794	2.425	14.6757	0.000127683	0.00528501
G21394	-2.30697	2.70347	14.6688	0.000128147	0.00529528
G18662	-2.90015	0.713441	14.6594	0.00012879	0.00531572
G16460	-3.34014	0.403218	14.6568	0.000128967	0.00531572
G31091	-2.93021	-0.484279	14.655	0.000129093	0.00531645
G8758	-2.7994	2.46257	14.6444	0.000129817	0.00533281
G6693	-2.00288	4.44628	14.6453	0.000129758	0.00533281
G27177	-2.22587	3.09473	14.6208	0.000131453	0.00537708
G26279	1.17962	5.41679	14.613	0.000131999	0.00537708
G21913	1.24015	8.80551	14.6132	0.000131989	0.00537708
G16443	-2.45939	0.594268	14.6147	0.000131878	0.00537708
G12347	-2.09069	3.32901	14.6245	0.0001312	0.00537708
G12084	-2.77451	4.66681	14.6228	0.000131319	0.00537708
G25914	-4.15765	1.47378	14.6098	0.000132224	0.00537767
G13922	-3.60602	-0.503305	14.6052	0.000132551	0.00538648
G1790	1.83028	3.90268	14.6033	0.000132683	0.00538741
G31206	-3.28733	1.12557	14.584	0.000134051	0.00543393
G7724	-1.35066	1.81336	14.5822	0.000134177	0.00543455
G19104	-3.68787	1.77207	14.5749	0.000134699	0.00544672
G13892	-2.20963	3.15088	14.5712	0.000134962	0.00545286
G4816	-2.7431	3.14018	14.5617	0.00013564	0.00547124
G8734	-1.72988	8.25781	14.5582	0.000135899	0.00547717
G5133	-1.76613	3.19083	14.5502	0.000136472	0.00548223
G30633	-2.83586	1.32363	14.5524	0.000136313	0.00548223
G25961	-2.33236	5.63831	14.5515	0.000136382	0.00548223
G7886	-2.06428	4.20472	14.5297	0.000137969	0.0055288
G25627	-2.09594	0.443778	14.5179	0.000138833	0.00554529
G25326	-2.38706	7.76648	14.5197	0.000138704	0.00554529
G15061	-1.45841	3.22623	14.5195	0.000138718	0.00554529
G31336	-2.07181	3.38634	14.5138	0.000139135	0.00555284
G8908	-2.82236	3.86635	14.4983	0.000140288	0.00558651
G7560	-1.727	3.02445	14.4978	0.00014032	0.00558651
G4443	-2.97761	6.9863	14.5004	0.00014013	0.00558651
G421	1.08733	4.79012	14.485	0.00014128	0.00561103
G19956	-2.81264	1.86811	14.4769	0.000141889	0.00563067
G17161	-2.97376	0.813659	14.4719	0.000142267	0.00564113
G8733	-1.7088	8.32571	14.4644	0.000142832	0.00564839
G6718	1.13894	7.38885	14.4636	0.000142893	0.00564839
G3584	-1.57344	4.82393	14.4619	0.000143026	0.00564839
G25799	-2.53877	3.36759	14.4678	0.000142579	0.00564839
G16382	-2.84929	-0.489989	14.4566	0.000143424	0.00565498
G28700	-2.74551	3.05731	14.4464	0.000144208	0.00567751
G28097	-2.59553	1.86087	14.4336	0.000145186	0.00570612
G21995	-1.71875	4.126	14.4344	0.00014513	0.00570612
G9403	-2.63258	-0.549006	14.4245	0.000145895	0.0057294
G14912	-1.97686	2.52942	14.418	0.0001464	0.00574461
G4776	-1.89488	2.83206	14.4151	0.000146622	0.00574874
G13074	1.32425	5.609	14.4112	0.000146929	0.00575617
G28644	-3.96944	4.51554	14.4081	0.000147167	0.00576089
G26333	1.17522	8.8434	14.4038	0.000147505	0.00576493
G22110	-1.79175	1.08751	14.4038	0.000147505	0.00576493
G3783	-1.14836	4.6056	14.3959	0.000148128	0.00577088
G30132	-1.93868	2.0277	14.3969	0.000148043	0.00577088
G28269	-1.55917	2.43527	14.3925	0.000148396	0.00577672
G17723	-1.97591	2.57359	14.3892	0.000148656	0.00578227
G8799	-1.85496	1.16603	14.3834	0.000149114	0.00578733
G7261	-2.9306	3.33225	14.3829	0.000149149	0.00578733
G22805	-3.06182	-0.510413	14.3739	0.000149863	0.0058062
G4087	-1.59482	3.19278	14.3653	0.000150553	0.00582831
G948	-2.0863	1.59607	14.3442	0.000152246	0.00587139
G2396	-3.19159	-0.0423303	14.3449	0.000152191	0.00587139
G21331	-2.89117	1.94326	14.344	0.000152264	0.00587139
G20276	-3.39912	0.470444	14.3466	0.000152051	0.00587139
G8390	1.38115	7.17176	14.3403	0.000152561	0.00587822
G20766	3.52517	-0.91429	14.3311	0.000153311	0.00590248
G8261	-1.71441	2.9584	14.3278	0.000153577	0.00590808
G17995	1.0919	3.49052	14.3251	0.0001538	0.00591202
G11166	-1.28338	5.81098	14.3204	0.000154187	0.00591761
G5401	-2.58876	3.14626	14.3081	0.000155192	0.00595153
G26332	1.18495	8.84288	14.295	0.000156277	0.00598377
G15850	-2.94142	3.96751	14.2962	0.000156178	0.00598377
G8769	-3.73372	-0.559838	14.2911	0.000156602	0.00599134
G19623	-2.00142	3.05736	14.2889	0.000156786	0.00599134
G17122	-2.80135	2.45097	14.2883	0.000156841	0.00599134
G7378	-2.75092	0.261775	14.2821	0.000157354	0.00600628
G1595	-2.03869	5.39479	14.2777	0.000157723	0.00601568
G31247	-2.21514	0.568407	14.2741	0.000158026	0.00602256
G27819	-2.22227	2.40566	14.2722	0.000158184	0.0060239
G25664	-3.03074	3.65992	14.2662	0.000158692	0.00603855
G5333	-1.58322	4.08116	14.2515	0.000159933	0.00607165
G19778	-1.94739	4.01186	14.2515	0.000159929	0.00607165
G9951	-1.18901	3.2993	14.2442	0.000160556	0.00608865
G24449	-2.48134	2.39516	14.2283	0.000161918	0.00613274
G8347	-2.75561	-0.0479712	14.2145	0.000163109	0.00616261
G7221	-1.19003	2.88061	14.2152	0.000163046	0.00616261
G24726	-2.66685	1.61045	14.2147	0.000163088	0.00616261
G11877	-2.97494	1.94487	14.2133	0.000163209	0.00616261
G9765	-6.06393	-1.46538	14.209	0.000163582	0.00616722
G26806	-1.44584	3.00672	14.2098	0.000163518	0.00616722
G10981	-3.49166	-1.11163	14.2055	0.000163892	0.00617414
G606	-1.49441	3.62533	14.2028	0.000164129	0.00617831
G12778	-2.72368	4.54836	14.195	0.000164804	0.0061895
G16847	-1.58465	3.62964	14.1896	0.000165285	0.00620281
G11647	-4.22249	3.38694	14.1838	0.000165792	0.00621231
G23472	-2.69429	0.82811	14.1792	0.0001662	0.00622284
G10323	-2.5534	1.53613	14.1768	0.000166406	0.00622582
G8186	-2.98132	0.811788	14.175	0.000166572	0.00622728
G19902	-1.65099	3.71344	14.1682	0.00016717	0.00624486
G444	-2.21129	2.69632	14.1546	0.000168386	0.00627598
G1651	-1.46379	4.61659	14.1556	0.000168292	0.00627598
G6772	-3.79705	0.380985	14.153	0.000168532	0.00627663
G3894	-2.3605	4.09902	14.1483	0.000168951	0.00628747
G29402	-1.58855	4.70905	14.1425	0.000169473	0.00629767
G11720	-1.35049	2.9387	14.1424	0.000169482	0.00629767
G12115	-1.15577	3.36453	14.138	0.000169878	0.00630282
G24812	-3.69827	-1.27119	14.1299	0.000170609	0.00632517
G14356	-2.7531	1.36402	14.1168	0.000171804	0.00636465
G8288	-1.13971	5.37931	14.0996	0.000173377	0.00640841
G25502	-1.38035	2.55579	14.0969	0.000173629	0.00641291
G18307	-3.02373	0.439986	14.0904	0.000174232	0.00642485
G12064	-2.78964	1.687	14.0883	0.000174425	0.00642485
G28179	-2.92563	0.761502	14.0781	0.000175375	0.00645308
G8025	-2.36739	3.94334	14.0718	0.000175967	0.00646517
G6215	-2.94534	2.55185	14.0719	0.000175952	0.00646517
G21777	-5.46384	-0.863373	14.0702	0.000176115	0.00646578
G31090	-2.73667	0.291598	14.0664	0.000176467	0.0064687
G29916	-2.10315	1.9463	14.0651	0.00017659	0.0064687
G11736	-2.37687	2.34982	14.0675	0.000176366	0.0064687
G24802	-2.11086	3.22858	14.0625	0.000176833	0.00647276
G7464	-1.4017	4.28668	14.0491	0.000178101	0.00650459
G7216	-1.31093	2.74744	14.045	0.000178484	0.00651373
G2860	-2.42756	2.55233	14.0406	0.000178904	0.00651709
G18948	-1.08309	4.73887	14.0399	0.000178975	0.00651709
G14325	1.04165	6.70563	14.0417	0.0001788	0.00651709
G16154	-1.97753	1.55981	14.0383	0.000179122	0.00651763
G7377	-2.28548	3.12929	14.0339	0.000179547	0.00652825
G8882	1.03179	10.2699	14.0278	0.000180123	0.00654434
G15675	-1.84795	1.79569	14.0237	0.000180516	0.00655376
G8806	1.48356	1.51333	14.0193	0.000180941	0.00655855
G18200	1.05912	6.91237	14.0182	0.000181049	0.00655855
G14339	1.80881	4.52402	14.0194	0.00018093	0.00655855
G21912	1.20656	8.81232	14.016	0.000181261	0.00656138
G21199	-2.30071	2.81593	14.0122	0.000181628	0.0065698
G19757	-1.11888	4.50112	14.0107	0.00018177	0.0065698
G15519	-1.79333	2.98023	14.0094	0.000181896	0.0065698
G4556	-2.86468	2.10034	13.9935	0.000183446	0.00657307
G27596	-3.07374	1.31138	13.9962	0.000183179	0.00657307
G27181	-3.67869	1.67412	14.0037	0.000182449	0.00657307
G23638	-2.49525	2.71006	14.0025	0.000182567	0.00657307
G23579	-1.91239	4.06832	13.9952	0.000183275	0.00657307
G17977	-3.16013	-0.131363	14.002	0.000182614	0.00657307
G14904	-1.80655	3.8221	14.0059	0.000182242	0.00657307
G14560	-2.75927	5.25078	13.9936	0.000183438	0.00657307
G12123	-1.89729	4.56357	13.9957	0.000183229	0.00657307
G11716	-2.47112	2.17791	13.992	0.000183594	0.00657307
G10678	1.44518	7.33627	13.9923	0.000183557	0.00657307
G101	-2.47927	3.84254	13.9971	0.000183095	0.00657307
G31298	-2.63647	3.25064	13.9884	0.000183942	0.00658015
G16773	-2.0185	2.24274	13.9858	0.000184194	0.00658015
G20173	-3.19131	6.02812	13.9754	0.000185219	0.0066089
G836	-3.8659	-1.9456	13.9705	0.000185701	0.00661952
G24804	-2.0383	3.3243	13.9691	0.000185845	0.00661982
G11308	-4.16939	0.0613836	13.9651	0.00018624	0.00662909
G30714	-1.27337	3.73434	13.9602	0.000186722	0.00663373
G25816	-2.60115	7.01199	13.9597	0.000186776	0.00663373
G7179	1.49134	4.23798	13.9554	0.000187202	0.00664404
G12131	-2.95968	4.02583	13.9537	0.000187365	0.00664501
G20841	-2.0414	5.84486	13.9491	0.00018783	0.0066567
G22108	-2.50069	4.09989	13.9458	0.000188157	0.00666346
G18563	-1.47343	2.66584	13.9395	0.00018879	0.00668108
G21044	-1.58919	1.4143	13.9336	0.000189381	0.00669714
G10976	-1.31024	4.34982	13.9304	0.000189705	0.00670379
G23600	-1.18701	4.44681	13.9174	0.000191021	0.00673571
G6832	-2.34508	0.717239	13.9127	0.000191503	0.00674483
G19690	-1.20126	3.86157	13.9122	0.000191554	0.00674483
G28938	-4.46929	-0.402064	13.8952	0.000193289	0.00678156
G21810	-2.57121	1.11135	13.8952	0.000193287	0.00678156
G2495	-2.80786	2.54944	13.8894	0.000193887	0.00679156
G11725	-3.0484	1.51609	13.8884	0.000193989	0.00679156
G16202	1.19126	5.35322	13.8847	0.000194371	0.00680006
G7108	-2.67865	0.860061	13.8818	0.000194674	0.00680581
G6412	-3.54513	1.48122	13.8641	0.000196517	0.00685748
G19722	-2.384	1.76899	13.8625	0.000196679	0.00685748
G18306	-2.71485	0.431125	13.8622	0.000196711	0.00685748
G13923	-3.32389	-0.543523	13.8487	0.000198132	0.00689232
G19304	-1.88797	4.97215	13.842	0.000198837	0.00690704
G1652	-1.48474	4.59132	13.8428	0.000198758	0.00690704
G16337	-3.33501	2.51337	13.8373	0.000199339	0.00691958
G30846	2.41546	-0.721501	13.8356	0.00019952	0.00692098
G22379	-4.45264	-1.5525	13.8312	0.000199993	0.00692935
G12099	-2.99108	2.49187	13.8307	0.000200044	0.00692935
G6272	1.67948	3.67738	13.822	0.000200971	0.00694676
G4775	-1.78238	1.73755	13.824	0.000200754	0.00694676
G25174	2.5732	-0.171334	13.8223	0.00020094	0.00694676
G8880	1.01188	10.2301	13.8205	0.000201133	0.00694745
G6818	-3.16028	3.02494	13.8186	0.000201333	0.00694947
G26556	-2.1269	2.7902	13.8171	0.000201495	0.00695015
G7330	-1.59405	2.99085	13.8139	0.000201842	0.00695723
G7958	-2.5644	2.64151	13.8095	0.000202312	0.00696595
G3084	-2.09075	2.89312	13.8062	0.000202663	0.00696595
G2732	-3.13655	0.755401	13.8085	0.000202414	0.00696595
G11566	-2.35393	3.50365	13.8029	0.000203017	0.00697324
G13413	-2.14309	3.32238	13.8015	0.000203177	0.00697385
G8117	-4.32969	1.93865	13.7987	0.000203476	0.00697622
G22216	-2.9739	1.46277	13.7982	0.000203531	0.00697622
G17287	-2.24963	0.387538	13.796	0.000203768	0.00697948
G24076	-1.98378	2.85766	13.7916	0.000204247	0.00699101
G19758	-1.13918	4.5416	13.7892	0.000204509	0.00699209
G16638	-1.38126	6.94937	13.7887	0.000204564	0.00699209
G24917	-1.51053	4.2938	13.7834	0.000205138	0.00699897
G24025	-3.78599	-1.46291	13.785	0.00020497	0.00699897
G12782	-2.48207	4.33651	13.7829	0.000205193	0.00699897
G14862	-2.78775	3.33817	13.7765	0.000205901	0.00701336
G2935	-2.80961	1.97349	13.7707	0.00020653	0.00702991
G19000	-2.15864	2.49478	13.7677	0.000206861	0.00703628
G26145	-3.86825	1.98555	13.7639	0.00020728	0.00704566
G9846	-2.09566	4.09846	13.7613	0.000207569	0.00705059
G9502	1.73357	4.53257	13.7541	0.000208369	0.00706466
G8703	-4.17974	1.49102	13.7536	0.000208423	0.00706466
G7199	-1.47735	2.91196	13.7524	0.000208559	0.00706466
G17266	-3.87051	-0.0149777	13.7535	0.000208437	0.00706466
G13163	-2.62804	3.40095	13.7495	0.000208881	0.00707068
G29586	-1.43859	2.37005	13.7468	0.000209182	0.00707596
G8090	-3.97435	0.468276	13.7121	0.00021308	0.00716421
G422	1.07901	4.81485	13.7176	0.00021245	0.00716421
G31136	-1.09849	3.77378	13.7152	0.000212722	0.00716421
G29142	-2.44069	5.86746	13.7129	0.000212986	0.00716421
G26036	-1.92007	2.04001	13.7108	0.000213223	0.00716421
G17071	-1.76854	3.4476	13.7106	0.000213251	0.00716421
G25891	-4.25345	0.430842	13.7022	0.000214207	0.00718393
G16203	1.23885	5.3425	13.7016	0.000214277	0.00718393
G25559	1.00389	4.18413	13.698	0.000214683	0.0071926
G17212	1.87656	-0.136803	13.6868	0.000215968	0.00723073
G2053	-2.37762	0.169256	13.6851	0.000216159	0.00723217
G22350	-2.37479	1.97318	13.6757	0.000217244	0.00724678
G19464	-3.34226	0.927271	13.6758	0.000217236	0.00724678
G18298	-1.96139	5.12098	13.6759	0.000217224	0.00724678
G11675	-2.06907	3.07876	13.6786	0.000216913	0.00724678
G10605	-1.3392	3.28523	13.675	0.000217334	0.00724678
G8732	-1.35242	2.67953	13.6669	0.000218272	0.00727311
G5091	-3.68175	-0.556059	13.6485	0.000220421	0.00730923
G25640	-4.47011	1.68192	13.649	0.000220358	0.00730923
G20183	-2.68585	5.90456	13.6525	0.000219945	0.00730923
G18337	-2.22814	1.93503	13.6474	0.000220548	0.00730923
G15471	-3.35294	-0.689827	13.6561	0.00021953	0.00730923
G12621	-1.40485	3.16033	13.6518	0.000220028	0.00730923
G12283	-2.53746	0.225873	13.6496	0.000220291	0.00730923
G11874	-1.33054	2.50769	13.6528	0.000219913	0.00730923
G14995	-2.10853	3.18839	13.645	0.000220832	0.0073137
G13867	-2.19718	2.98145	13.6415	0.00022124	0.00732227
G20006	-3.1849	1.51176	13.6291	0.000222706	0.00736581
G16152	-1.20943	6.83083	13.6273	0.000222925	0.0073681
G30399	-1.44284	3.6957	13.6125	0.000224689	0.00742141
G20184	-2.62182	5.88688	13.6061	0.000225447	0.0074364
G25845	-2.03398	4.63763	13.6038	0.000225723	0.00744051
G7738	1.10226	5.8643	13.6015	0.000226005	0.00744316
G27860	-1.63413	1.91547	13.6007	0.000226107	0.00744316
G19674	-1.95234	3.43047	13.5971	0.000226541	0.00745246
G28931	-2.2714	4.17134	13.5946	0.000226835	0.00745713
G18304	-2.61311	-0.385351	13.5906	0.000227324	0.00746819
G25815	-2.56066	6.84196	13.5857	0.000227914	0.00748257
G21938	-3.04255	3.57008	13.579	0.000228732	0.00750439
G5240	-2.05284	2.14025	13.5714	0.000229656	0.00751962
G25325	-2.3743	7.79207	13.5719	0.000229602	0.00751962
G20532	-1.84621	5.04065	13.5683	0.00023004	0.00752719
G6764	-4.69378	-0.161887	13.5657	0.000230354	0.00753241
G29356	-4.22934	-1.25506	13.5613	0.000230893	0.00754121
G27715	-4.80318	-1.30436	13.561	0.00023093	0.00754121
G8042	-2.85192	-1.04652	13.5451	0.000232899	0.00760044
G20202	-2.94469	1.18142	13.5326	0.000234459	0.00764628
G10586	-2.67586	0.975576	13.5307	0.00023469	0.00764871
G4651	-5.41669	-1.8667	13.5274	0.000235111	0.00765119
G12422	-3.71112	-1.00341	13.5247	0.000235446	0.00765119
G11234	1.04349	5.63144	13.5239	0.000235546	0.00765119
G21858	-3.13981	10.5438	13.52	0.000236035	0.00765692
G21393	-1.8292	1.99551	13.515	0.000236666	0.00767234
G5344	1.36614	5.06593	13.4977	0.000238852	0.00773296
G12663	-2.29989	4.10691	13.4935	0.000239391	0.00774532
G12779	-2.72386	4.55164	13.4884	0.00024004	0.00775609
G3051	-2.28869	0.83749	13.4799	0.000241134	0.00778629
G12465	-3.3914	0.479365	13.4699	0.000242416	0.00782253
G29292	-2.00098	2.92705	13.4679	0.000242675	0.00782576
G18999	-2.71598	2.41501	13.4575	0.000244022	0.00786403
G18310	-1.97548	1.67694	13.456	0.000244222	0.0078653
G30754	-2.17087	2.3307	13.4391	0.000246433	0.00790444
G17370	-1.74351	1.89476	13.4391	0.000246437	0.00790444
G14159	1.0301	6.2831	13.4403	0.000246282	0.00790444
G23958	-2.99385	1.73078	13.4358	0.000246868	0.00790898
G7376	-2.63038	3.06591	13.4311	0.000247488	0.00791333
G13866	-2.20102	2.64102	13.4311	0.000247485	0.00791333
G12032	-2.401	1.43693	13.4331	0.000247228	0.00791333
G22029	-2.77163	0.54985	13.4269	0.000248038	0.00791543
G17725	-1.82611	2.47575	13.4279	0.000247908	0.00791543
G14957	-2.1982	5.13662	13.4287	0.000247799	0.00791543
G20815	-2.14102	1.96174	13.4216	0.000248738	0.0079326
G14247	-2.49867	0.295069	13.4186	0.000249138	0.0079402
G29143	-2.40663	5.81097	13.4124	0.000249971	0.00795642
G12620	-1.34187	3.172	13.4055	0.000250889	0.00798045
G9661	-4.3902	-0.252231	13.3987	0.000251795	0.00798854
G22107	-2.44694	3.90577	13.3991	0.000251739	0.00798854
G21952	-1.7455	0.78854	13.4006	0.000251541	0.00798854
G13664	-2.61928	3.06954	13.4022	0.000251323	0.00798854
G15517	-2.64227	3.68858	13.3953	0.000252255	0.00799796
G30798	-2.49166	4.6335	13.3892	0.000253072	0.0080135
G31077	-3.01397	0.178536	13.3833	0.000253869	0.00802839
G9673	-4.8722	-1.31083	13.3801	0.000254306	0.00803703
G12130	-3.46122	1.07449	13.3752	0.000254972	0.00805289
G31342	-1.52582	3.66885	13.3692	0.000255797	0.00807373
G21616	-2.51227	2.12514	13.3568	0.000257494	0.00811685
G6499	-1.68684	4.6174	13.3549	0.00025775	0.00811692
G16781	-2.27289	0.419728	13.3543	0.000257827	0.00811692
G21811	-2.68308	1.02059	13.3381	0.000260063	0.00817157
G9853	-1.55714	3.02356	13.3353	0.00026046	0.0081788
G24992	-3.17421	0.692132	13.3273	0.000261565	0.00819625
G14163	-1.98137	2.59812	13.3253	0.000261851	0.00819625
G10060	-2.94505	1.47703	13.3254	0.00026184	0.00819625
G5689	-1.38264	4.01521	13.3222	0.000262279	0.00820429
G987	-2.80071	2.14634	13.3167	0.000263054	0.00821146
G2493	-2.76029	0.921296	13.3168	0.000263038	0.00821146
G19920	-2.46356	2.60205	13.3158	0.000263174	0.00821146
G11351	-3.65744	-1.26029	13.3144	0.000263381	0.0082127
G794	-3.23818	9.69726	13.3074	0.000264355	0.0082326
G12983	-1.49327	3.0211	13.3083	0.000264238	0.0082326
G8190	-1.9848	0.876041	13.3007	0.000265307	0.00824352
G335	-1.9712	2.88912	13.3024	0.000265069	0.00824352
G3021	-1.92721	3.4808	13.2957	0.000266022	0.00824352
G23211	-1.60863	3.02502	13.2987	0.00026559	0.00824352
G1715	-2.61351	2.23028	13.3019	0.000265131	0.00824352
G13046	-2.68915	3.72005	13.2966	0.000265884	0.00824352
G7780	-3.12083	3.3926	13.2871	0.000267237	0.00826985
G14037	-1.95646	0.831085	13.2873	0.000267214	0.00826985
G9580	-1.21405	4.45525	13.2827	0.00026787	0.00827898
G522	-2.74142	4.45922	13.2836	0.000267733	0.00827898
G5373	-1.84067	3.93724	13.2778	0.000268568	0.00827929
G28636	-1.11528	5.09182	13.2799	0.000268271	0.00827929
G23490	-2.14179	2.21596	13.2759	0.000268839	0.00827929
G21323	1.00421	6.29028	13.2793	0.000268348	0.00827929
G18544	-2.5571	0.5468	13.2755	0.000268892	0.00827929
G14584	-2.65666	-0.891373	13.2784	0.000268487	0.00827929
G24300	-2.46654	0.640324	13.2741	0.000269104	0.00828059
G24557	-1.83674	2.77686	13.2673	0.000270076	0.00830531
G9444	-6.04523	-1.45658	13.2633	0.000270647	0.00831507
G29919	-1.86837	7.92555	13.2627	0.000270733	0.00831507
G21996	-1.59697	4.13544	13.2593	0.000271233	0.00832523
G7887	-2.12928	4.77128	13.254	0.000271995	0.00833816
G6618	-3.22628	0.647037	13.2541	0.00027199	0.00833816
G5180	-2.24977	1.81983	13.2514	0.000272378	0.00834471
G5576	-1.86841	2.76549	13.2411	0.000273884	0.00838036
G19385	-2.22818	3.155	13.2414	0.000273838	0.00838036
G26160	-2.84688	-0.077275	13.2234	0.000276473	0.00843854
G5188	-1.40698	3.35034	13.2174	0.000277367	0.00846055
G15422	-2.68565	1.60767	13.2146	0.000277778	0.00846782
G26181	1.07743	6.17949	13.2025	0.000279578	0.00851213
G9927	-2.47146	3.59689	13.1968	0.000280427	0.00852675
G8087	-3.56504	0.669533	13.1935	0.000280917	0.00852675
G4108	-1.80898	2.05408	13.1944	0.000280792	0.00852675
G3787	-4.77826	-1.39931	13.1935	0.000280928	0.00852675
G29290	1.06996	4.37195	13.1873	0.000281854	0.008539
G20423	-2.35134	3.15215	13.1846	0.000282262	0.0085461
G14432	-1.03515	4.94133	13.1775	0.000283332	0.00857318
G14277	-1.84364	4.56815	13.176	0.000283565	0.00857494
G5791	-2.25898	1.5389	13.1732	0.000283981	0.00858225
G789	-3.23069	9.75516	13.1718	0.000284194	0.00858339
G4442	-3.03268	6.05053	13.1582	0.000286265	0.0086247
G603	-1.24807	5.05199	13.1551	0.000286734	0.00863353
G21254	-2.14664	3.63839	13.1533	0.00028701	0.00863653
G10587	-2.39391	0.815754	13.1517	0.000287262	0.00863883
G15518	-1.64654	2.95526	13.1422	0.000288719	0.00867732
G28032	-4.7812	-1.19347	13.1376	0.000289436	0.0086829
G15464	-2.05333	5.77118	13.1391	0.000289201	0.0086829
G2893	-3.46782	-1.1695	13.1334	0.000290079	0.00869342
G11004	-2.00428	1.61385	13.133	0.000290141	0.00869342
G18277	-3.78342	0.0620478	13.1251	0.000291367	0.00871949
G2785	-2.45493	1.63268	13.1157	0.000292831	0.00875798
G31343	-1.56178	3.72097	13.109	0.000293876	0.00878388
G4785	-2.09639	3.07754	13.1072	0.000294166	0.00878631
G9076	-2.15434	-1.23952	13.1039	0.000294687	0.00879049
G8312	-2.99922	1.9904	13.0991	0.000295436	0.00880368
G24797	-2.96441	3.45802	13.0948	0.000296118	0.0088133
G19705	-4.21035	-0.13223	13.0952	0.00029605	0.0088133
G17978	-2.33011	0.015558	13.0822	0.000298116	0.00885663
G29235	-1.63572	5.43944	13.0786	0.000298688	0.00886288
G22830	-3.32049	-0.697386	13.079	0.000298629	0.00886288
G20779	-1.80775	5.13103	13.0672	0.000300517	0.00891178
G8330	2.00345	1.92118	13.0619	0.000301364	0.00893149
G2031	-1.12852	3.3424	13.0593	0.00030179	0.0089354
G12382	-2.69464	-0.183947	13.0588	0.000301861	0.0089354
G3842	-2.80796	0.691451	13.045	0.000304092	0.00897884
G25671	-3.3787	-1.786	13.0445	0.000304171	0.00897884
G1136	-1.74812	5.53185	13.0484	0.000303548	0.00897884
G8679	-4.35666	1.11987	13.0323	0.000306172	0.00903032
G3159	-6.72461	-0.982403	13.0242	0.00030749	0.0090523
G2258	-2.25108	1.30146	13.0244	0.000307458	0.0090523
G15696	-1.61063	4.5254	13.0256	0.000307258	0.0090523
G1129	-1.98343	2.37006	13.0232	0.000307655	0.0090523
G8775	-2.45496	4.27625	13.0191	0.000308325	0.00906656
G4789	-2.30577	0.348491	13.0179	0.000308521	0.00906689
G19130	-1.45512	3.61705	13.0158	0.000308875	0.00907185
G13529	-2.20821	2.88698	13.0124	0.000309433	0.00908281
G24916	-1.49486	4.20246	13.0097	0.00030989	0.00909078
G21215	-1.98922	4.47202	13.0062	0.000310457	0.00909812
G13376	-1.75712	3.73879	13.0017	0.00031121	0.00911315
G7462	-3.28793	-0.757095	12.9964	0.000312092	0.00913308
G25833	-1.1743	3.44852	12.9943	0.000312449	0.00913308
G14362	-2.13781	0.370614	12.9945	0.000312405	0.00913308
G2561	-3.18091	-1.61822	12.9672	0.000316989	0.00924216
G21943	-2.35988	2.74405	12.9667	0.000317075	0.00924216
G29697	-1.57955	1.47762	12.9647	0.000317421	0.00924535
G18973	-3.81444	0.601998	12.9505	0.000319839	0.00930473
G8681	-2.69656	-0.988129	12.9355	0.000322408	0.00935346
G30900	-7.04558	1.09634	12.9352	0.000322467	0.00935346
G25846	-1.96803	4.64069	12.9308	0.00032322	0.00936976
G8928	-2.72913	3.77463	12.9287	0.000323577	0.00937455
G5785	-2.19244	2.57691	12.9261	0.000324039	0.00938216
G25212	-2.77883	-0.573553	12.925	0.000324222	0.00938216
G5345	1.3457	4.79758	12.9094	0.000326943	0.00945532
G27552	-4.18022	1.72864	12.9052	0.000327672	0.00947082
G2731	-2.93027	0.458995	12.9036	0.000327944	0.0094731
G22718	-2.26356	2.27246	12.8997	0.000328635	0.0094819
G20618	-4.18404	0.394567	12.8977	0.000328978	0.00948621
G5599	-1.74854	1.91519	12.8934	0.000329739	0.00950205
G12737	-1.68759	3.8145	12.8924	0.000329915	0.00950205
G19581	-1.81171	1.81779	12.8876	0.00033077	0.0095211
G20413	-2.58178	3.28033	12.8842	0.000331362	0.00952905
G12163	-2.69764	3.1712	12.8838	0.000331435	0.00952905
G10988	-2.1797	3.46738	12.8782	0.000332435	0.00954661
G31137	-1.04204	3.75574	12.8718	0.000333569	0.00957357
G9265	1.33752	3.47557	12.8696	0.000333955	0.00957748
G1687	-1.86855	1.56955	12.8689	0.000334096	0.00957748
G8630	-1.17871	2.99673	12.8637	0.000335016	0.00959825
G414	-2.20623	-0.375189	12.8605	0.000335598	0.00960371
G5937	-1.53105	4.30295	12.8585	0.000335953	0.00960427
G15856	-2.73253	4.02213	12.8578	0.000336072	0.00960427
G9626	1.23857	6.01371	12.8544	0.000336683	0.00960907
G21082	-1.86313	4.70831	12.854	0.000336765	0.00960907
G20256	-2.82024	0.0133368	12.8484	0.000337769	0.0096321
G6239	-2.34754	2.48353	12.8291	0.000341276	0.00968546
G4850	-4.36963	-0.757465	12.8321	0.000340726	0.00968546
G21853	-7.1845	-0.631839	12.8297	0.000341153	0.00968546
G13550	-1.23803	5.61255	12.8297	0.000341166	0.00968546
G11644	-1.44516	4.52021	12.828	0.00034147	0.00968546
G8776	-2.2994	4.34091	12.8245	0.000342106	0.00969378
G21993	-3.85512	-0.0841854	12.8212	0.000342713	0.00970539
G2476	-2.06657	4.18785	12.8131	0.000344193	0.00973606
G5757	-4.34262	-1.62196	12.8079	0.000345153	0.00974821
G19302	-2.87382	0.741281	12.8076	0.000345219	0.00974821
G10478	1.36903	7.26671	12.8086	0.000345023	0.00974821
G29809	-2.39332	1.33936	12.8062	0.000345467	0.0097496
G20181	-3.25239	5.89292	12.8025	0.000346157	0.00976346
G752	-3.51405	0.098754	12.7946	0.000347616	0.00979896
G25663	-2.88347	4.27358	12.7924	0.000348032	0.00980506
G9926	-2.57528	3.69383	12.7883	0.000348803	0.00981567
G5144	-3.04493	0.193731	12.7882	0.000348808	0.00981567
G27028	-2.02475	0.579842	12.7865	0.000349138	0.00981931
G8930	-1.92089	2.6177	12.7756	0.000351175	0.00987094
G9447	-2.40118	2.31435	12.7705	0.000352124	0.00988061
G14320	-2.00971	6.07524	12.7712	0.000351993	0.00988061
G19673	-2.11495	3.45349	12.7677	0.000352654	0.00988985
G3082	-1.75331	3.56897	12.7655	0.000353073	0.00989049
G21898	-3.43029	0.428073	12.7655	0.000353081	0.00989049
G7021	-1.74384	2.49444	12.7605	0.000354014	0.00991097
G13481	-3.47781	0.201257	12.7568	0.000354709	0.00992478
G16833	-6.86128	-0.869304	12.7536	0.000355321	0.00993624
G6469	-1.99865	1.76606	12.7523	0.000355579	0.00993776
G25466	-2.76096	-0.051555	12.7486	0.000356272	0.00995148
G23381	-2.48336	0.244283	12.7352	0.000358834	0.00997592
G20422	-2.5134	3.48184	12.7357	0.000358738	0.00997592
G1716	-2.33281	2.2637	12.7369	0.000358519	0.00997592
G15262	-3.25636	2.83099	12.7375	0.000358401	0.00997592
G19386	-2.23638	3.23002	12.7311	0.000359632	0.00998845
G10326	-5.40911	-0.91111	12.7261	0.000360584	0.0100092
G23473	-2.77146	0.942337	12.7249	0.000360814	0.0100099
G9859	2.63206	-0.633999	12.7208	0.000361607	0.0100263
G1578	-1.12657	3.61256	12.7153	0.000362681	0.0100504
G28936	-1.42856	3.04724	12.7114	0.000363439	0.0100657
G16330	-3.14451	-1.13443	12.7046	0.000364751	0.0100963
G6269	1.64779	3.69759	12.7001	0.000365628	0.0101149
G13537	-1.49089	2.0659	12.6959	0.000366465	0.0101273
G9725	-1.22933	3.36377	12.6872	0.000368174	0.0101315
G28155	-4.81963	-2.20652	12.6897	0.000367668	0.0101315
G22980	-2.30653	4.02011	12.6869	0.000368235	0.0101315
G1844	1.09161	3.95624	12.6898	0.000367648	0.0101315
G15697	-1.53807	4.46051	12.6916	0.000367308	0.0101315
G10472	1.25441	4.43628	12.687	0.000368197	0.0101315
G102	-2.45259	3.35715	12.6782	0.000369938	0.010171
G25582	-1.92625	0.8711	12.6753	0.000370524	0.0101814
G5960	-1.82802	2.3877	12.6705	0.000371467	0.0101902
G523	-2.51512	4.50683	12.671	0.000371377	0.0101902
G28205	-2.42779	1.74528	12.6722	0.000371142	0.0101902
G14321	-1.9805	6.03746	12.6693	0.000371709	0.0101911
G20259	-3.14471	0.685777	12.6669	0.000372195	0.0101931
G21038	-3.54527	-0.692745	12.6559	0.00037438	0.0102472
G15191	-3.98981	0.149967	12.6488	0.000375812	0.0102749
G13686	-1.31168	5.27164	12.6488	0.000375807	0.0102749
G14287	-2.35088	3.8207	12.647	0.000376171	0.0102757
G6934	-1.18517	4.36128	12.6435	0.000376875	0.0102868
G9855	-1.74447	2.91953	12.6408	0.000377416	0.0102874
G18035	-1.53486	3.99938	12.6405	0.000377475	0.0102874
G8121	-1.65777	2.37668	12.6377	0.000378038	0.0102877
G22142	-1.53111	5.17201	12.6389	0.000377808	0.0102877
G12343	-2.19915	2.30362	12.6371	0.000378168	0.0102877
G20603	1.04836	5.49565	12.6331	0.000378985	0.0103042
G31293	-1.82306	4.17054	12.6278	0.000380047	0.0103046
G22717	-2.28599	1.96761	12.6287	0.000379871	0.0103046
G19732	-1.93107	3.49408	12.6288	0.000379858	0.0103046
G19511	-2.64541	1.23163	12.6298	0.000379643	0.0103046
G29534	-1.68795	4.88153	12.6214	0.00038135	0.0103201
G19587	-2.60005	-0.0623303	12.6205	0.000381549	0.0103201
G16842	-2.05603	5.7007	12.6217	0.000381294	0.0103201
G11218	-2.3857	2.33761	12.6198	0.000381673	0.0103201
G8702	-3.92856	1.619	12.6172	0.000382221	0.0103292
G23214	-1.58372	2.76203	12.6154	0.000382584	0.0103333
G6514	-1.68821	0.436508	12.6142	0.000382836	0.0103339
G17503	-1.88662	0.588888	12.6132	0.000383024	0.0103339
G3433	-1.31367	4.02113	12.6065	0.000384413	0.0103542
G22828	-2.59988	0.524899	12.5933	0.000387123	0.010402
G2226	-3.49437	-0.155523	12.5941	0.00038697	0.010402
G7373	-1.83754	2.66383	12.5855	0.000388752	0.0104026
G29234	-2.2182	1.55437	12.5879	0.000388256	0.0104026
G2257	-1.89046	2.39691	12.5862	0.00038861	0.0104026
G19573	-4.34773	-0.280354	12.5905	0.000387718	0.0104026
G17141	-1.96785	4.03204	12.5861	0.000388629	0.0104026
G8716	-3.51863	1.30336	12.5832	0.000389236	0.0104036
G19414	-1.65235	3.62911	12.584	0.00038907	0.0104036
G31109	-1.87101	1.69067	12.5799	0.000389926	0.0104056
G4265	-4.44604	-2.37595	12.569	0.000392202	0.0104606
G1325	-2.2493	3.36758	12.5603	0.000394027	0.0104979
G5329	-1.59051	4.49381	12.5568	0.00039476	0.0105117
G5015	-4.43209	1.13288	12.5453	0.000397196	0.0105594
G22812	-2.51556	2.39471	12.5462	0.000397004	0.0105594
G16747	-2.86763	2.97202	12.5432	0.000397648	0.0105655
G13760	-2.08724	4.53041	12.5422	0.000397858	0.0105655
G13047	-2.70437	3.72665	12.5367	0.000399027	0.0105794
G28226	-4.11047	0.44751	12.5347	0.000399459	0.0105807
G121	1.1704	5.58208	12.5345	0.000399509	0.0105807
G3483	1.1344	8.4552	12.5317	0.000400108	0.0105852
G20638	-1.7881	0.652771	12.5265	0.00040123	0.0106034
G31295	-2.01565	3.57977	12.5252	0.000401499	0.0106048
G3498	-3.06867	-0.627145	12.5131	0.000404103	0.0106678
G6319	-3.21463	2.09628	12.5116	0.000404425	0.0106706
G15169	-2.03552	2.11098	12.5096	0.000404861	0.0106764
G21447	-1.53473	3.51206	12.5083	0.000405138	0.0106779
G7905	-1.44001	2.42526	12.503	0.000406292	0.0107026
G2052	-7.21623	-0.584619	12.4956	0.000407912	0.010728
G13121	-4.09924	-0.21146	12.4967	0.000407668	0.010728
G17282	-2.09072	3.15213	12.4869	0.000409807	0.0107663
G11809	-1.16881	3.65191	12.4821	0.000410868	0.0107884
G11834	-3.87205	-1.50688	12.4809	0.00041113	0.0107895
G2282	-5.65927	0.563171	12.4772	0.000411949	0.0107936
G1304	-3.48175	2.0468	12.4781	0.000411752	0.0107936
G10056	-4.72078	-2.24877	12.4751	0.000412407	0.0107999
G22027	-3.09253	0.595796	12.4668	0.000414255	0.0108367
G25398	-2.02203	1.65641	12.462	0.000415319	0.0108425
G25397	-2.23536	1.2762	12.4631	0.000415074	0.0108425
G1431	1.04477	3.47549	12.4608	0.000415582	0.0108425
G30295	-4.10662	0.361954	12.4582	0.000416162	0.0108504
G1107	-5.05973	-2.07696	12.4575	0.000416327	0.0108504
G10104	-2.65915	0.0236671	12.456	0.000416657	0.0108532
G18541	-2.32265	0.666126	12.4532	0.00041727	0.0108582
G8828	-2.22665	2.89337	12.4427	0.000419636	0.0108604
G28148	-1.72701	2.4825	12.4431	0.000419531	0.0108604
G2494	-2.87502	2.45881	12.449	0.000418223	0.0108604
G20814	-2.26592	2.01875	12.4419	0.000419811	0.0108604
G17924	-2.55427	2.17663	12.4461	0.000418866	0.0108604
G13891	-2.24656	3.25496	12.4471	0.000418648	0.0108604
G16923	-2.43947	3.9632	12.4377	0.000420752	0.010879
G25581	-1.70359	1.46171	12.4312	0.000422214	0.0108996
G25379	-3.51072	1.59527	12.4268	0.000423209	0.010908
G19105	-3.85958	1.6688	12.427	0.000423168	0.010908
G19064	-1.73499	2.24377	12.4285	0.000422835	0.010908
G14162	-1.7467	2.74969	12.4144	0.00042604	0.0109637
G10089	-1.47	4.47978	12.4132	0.000426315	0.010965
G14179	-1.97591	0.312843	12.4112	0.000426768	0.0109698
G11439	-1.25368	5.50359	12.41	0.000427032	0.0109698
G9665	-2.13657	2.30558	12.4057	0.000428034	0.0109747
G6583	-1.13079	4.68534	12.4061	0.000427934	0.0109747
G30344	-2.30078	2.32533	12.4068	0.000427778	0.0109747
G3784	-3.7345	0.55453	12.3953	0.00043041	0.0110299
G28920	-1.51839	3.51192	12.3905	0.00043152	0.0110525
G15424	-3.39506	8.45524	12.3857	0.000432642	0.0110755
G5700	-1.99079	5.19156	12.3772	0.000434616	0.0111088
G4909	-2.97501	1.06089	12.3732	0.00043553	0.0111088
G31291	-2.47666	-0.127195	12.3767	0.000434734	0.0111088
G30420	-1.57782	5.14016	12.3785	0.000434297	0.0111088
G27170	-3.6769	1.20975	12.3746	0.000435205	0.0111088
G20851	-2.23311	2.1761	12.3667	0.000437058	0.0111288
G16768	-2.20405	1.73083	12.366	0.000437217	0.0111288
G14955	-2.14422	5.15998	12.3662	0.000437173	0.0111288
G11717	-2.17547	2.09977	12.3651	0.000437441	0.0111288
G22873	-2.11804	1.19957	12.3638	0.000437745	0.0111306
G22243	-2.48063	2.13236	12.3614	0.000438312	0.0111393
G26212	-3.00274	0.917231	12.356	0.000439566	0.0111546
G21317	-2.19833	4.22336	12.3559	0.000439599	0.0111546
G5688	-1.22012	4.01071	12.3423	0.000442813	0.0112246
G18768	-4.15022	-0.0429237	12.3407	0.000443198	0.0112285
G29827	-1.5798	4.4219	12.3367	0.000444137	0.0112407
G13748	-2.39114	0.589083	12.3368	0.000444114	0.0112407
G27393	-2.60765	5.76063	12.3235	0.0004473	0.0113001
G10890	-1.32358	3.26981	12.3138	0.000449624	0.0113386
G6643	-3.33328	1.18177	12.3093	0.0004507	0.0113482
G6214	-2.61775	2.51395	12.3077	0.000451084	0.0113505
G17392	-3.16331	-1.14002	12.307	0.000451252	0.0113505
G28220	-2.21862	1.62745	12.2997	0.000453033	0.0113778
G14164	-2.54362	-0.174797	12.3001	0.000452938	0.0113778
G26441	-1.8748	1.48428	12.2961	0.000453909	0.011394
G30871	-2.20556	1.22086	12.291	0.000455146	0.0114133
G23299	-1.65156	1.81085	12.2919	0.000454934	0.0114133
G21252	-2.03284	3.84741	12.2892	0.000455595	0.0114187
G26486	-2.06819	0.253797	12.2826	0.000457192	0.0114412
G1137	-1.67348	5.52547	12.2835	0.000456985	0.0114412
G4837	-3.0582	0.577291	12.2793	0.00045801	0.0114508
G13005	-1.58754	4.00765	12.2792	0.00045804	0.0114508
G2260	-1.93465	1.54418	12.2754	0.000458966	0.0114681
G28187	-2.45694	3.87315	12.2656	0.000461387	0.0114955
G24948	-2.10678	3.01296	12.2653	0.000461471	0.0114955
G15426	-3.42344	8.20651	12.2659	0.000461304	0.0114955
G12098	-3.09653	2.60034	12.2678	0.000460838	0.0114955
G9419	-2.08534	4.29022	12.2563	0.00046369	0.0115305
G19579	-3.19424	0.0392903	12.2527	0.000464598	0.0115353
G1947	-4.93513	-0.33428	12.2522	0.000464714	0.0115353
G14954	1.08298	6.35457	12.2461	0.000466222	0.0115669
G7173	-1.92184	-0.34424	12.2448	0.000466561	0.0115694
G6162	-3.38865	0.408486	12.2386	0.000468114	0.0116021
G20918	-2.55906	3.35381	12.2376	0.000468372	0.0116026
G21560	-1.46175	3.9941	12.2336	0.000469374	0.0116157
G16645	-4.89529	-0.727316	12.2341	0.000469241	0.0116157
G13281	-3.20053	0.53592	12.2312	0.000469966	0.0116245
G17371	-3.15335	-0.402947	12.2293	0.00047046	0.0116308
G718	-2.8137	6.34031	12.2273	0.000470965	0.0116374
G10274	-2.00885	2.80602	12.2226	0.000472153	0.0116599
G3603	-1.9968	4.58502	12.2198	0.000472858	0.0116666
G12519	-2.2467	1.84767	12.2188	0.000473109	0.0116669
G26124	-2.83948	4.11622	12.2095	0.000475473	0.0117193
G24922	-3.23827	7.00073	12.2045	0.000476754	0.0117273
G22302	-2.26704	7.27312	12.205	0.00047661	0.0117273
G16669	-2.1465	1.92614	12.2051	0.000476602	0.0117273
G11868	-2.78274	6.01852	12.2058	0.000476412	0.0117273
G2780	-2.26559	2.51213	12.1928	0.00047974	0.0117772
G25785	-1.07004	4.57899	12.1935	0.000479553	0.0117772
G15514	-2.0701	1.77872	12.1947	0.000479265	0.0117772
G2811	-2.84022	-0.994129	12.1899	0.000480477	0.0117894
G14914	-2.23022	2.571	12.1764	0.000483967	0.0118572
G21453	-2.1838	3.60154	12.1746	0.000484447	0.011863
G28925	-1.53604	3.44438	12.1664	0.000486587	0.0119036
G26745	-3.06268	0.428424	12.1644	0.000487113	0.0119105
G4756	-1.24773	4.09614	12.163	0.000487458	0.011913
G5699	-1.96157	5.12018	12.1616	0.000487828	0.0119153
G27143	-5.5095	-1.81636	12.1584	0.000488683	0.0119251
G5372	-1.86189	3.96454	12.1572	0.000488987	0.0119264
G13487	-2.88031	0.56651	12.1563	0.000489225	0.0119264
G15135	-2.9095	1.00018	12.1548	0.00048961	0.0119299
G27532	-3.63926	-0.0182333	12.1515	0.000490472	0.0119384
G22351	-2.1606	1.96235	12.1507	0.000490689	0.0119384
G27034	-4.74445	0.829921	12.1489	0.000491169	0.0119442
G11440	-1.28258	5.45992	12.1453	0.000492129	0.0119616
G26033	-3.8676	-0.727499	12.1386	0.000493899	0.0119923
G12342	-1.62183	2.35797	12.1395	0.000493652	0.0119923
G11183	-2.53963	2.88772	12.1368	0.000494372	0.0119923
G18743	-3.28692	1.9196	12.1321	0.000495613	0.0120164
G10015	-1.33745	5.19164	12.1312	0.000495856	0.0120164
G12035	-2.5795	-0.173145	12.1275	0.000496847	0.0120286
G30715	-1.30442	3.57386	12.1235	0.000497912	0.0120306
G21612	-2.4412	5.02743	12.1237	0.000497863	0.0120306
G13485	-3.02031	0.0907612	12.1258	0.000497292	0.0120306
G10029	-1.63875	0.908681	12.1237	0.000497849	0.0120306
G31037	-1.94078	0.583694	12.1213	0.000498491	0.0120374
G22109	-1.71058	1.75133	12.1116	0.000501103	0.0120839
G11224	-1.45462	2.7315	12.1081	0.000502026	0.0121002
G20590	-2.01397	0.785879	12.1064	0.00050248	0.0121052
G9850	-1.87086	2.6624	12.1036	0.000503249	0.0121178
G19723	-2.46079	1.62384	12.0982	0.00050471	0.012147
G699	-1.72268	1.95834	12.0961	0.000505276	0.0121487
G23710	-3.67027	-1.31479	12.0965	0.000505174	0.0121487
G13744	-3.88505	-1.47869	12.0946	0.00050569	0.0121527
G8720	-1.75669	2.68595	12.0883	0.000507394	0.0121728
G7779	-2.6495	3.54167	12.0889	0.000507242	0.0121728
G15917	-1.88604	3.44189	12.0904	0.000506815	0.0121728
G15522	-1.69508	2.8235	12.0878	0.00050752	0.0121728
G29406	-1.63984	4.29679	12.0829	0.000508858	0.012187
G1408	-4.61168	-0.997034	12.0832	0.00050879	0.012187
G23517	-1.03098	2.8234	12.0794	0.000509828	0.0121924
G31411	-2.17698	0.154514	12.0665	0.000513371	0.0122326
G28893	-1.67312	3.85723	12.0691	0.000512647	0.0122326
G26442	-2.09472	0.397248	12.066	0.000513507	0.0122326
G20258	-3.66715	0.323946	12.0679	0.000512987	0.0122326
G14775	-4.15247	-1.23634	12.0688	0.00051272	0.0122326
G13503	-2.9707	-1.05848	12.062	0.000514588	0.0122465
G21397	-2.95513	0.0153077	12.0473	0.000518671	0.0123257
G17464	-1.24438	1.79768	12.0446	0.000519419	0.0123375
G19445	1.20757	7.80263	12.0415	0.000520296	0.0123524
G22165	-2.96962	1.64776	12.0369	0.000521578	0.0123648
G8475	1.21298	6.83114	12.0335	0.000522542	0.0123808
G3862	-1.45211	3.45177	12.0321	0.000522921	0.0123808
G29723	-2.58457	2.41157	12.0318	0.000523009	0.0123808
G15846	-3.22675	-0.0824456	12.0304	0.000523388	0.0123838
G21740	-3.47143	-0.633041	12.0238	0.000525261	0.0124102
G1039	-1.63996	3.11438	12.0247	0.000525012	0.0124102
G10022	-1.6263	4.35291	12.0246	0.000525043	0.0124102
G16846	-1.63995	4.45344	12.0213	0.000525955	0.0124206
G8130	-1.14433	3.44401	12.0189	0.000526643	0.0124309
G26756	-1.39494	2.63171	12.014	0.000528028	0.0124516
G3599	-3.16672	1.51118	12.0125	0.000528462	0.0124558
G7568	-1.35808	4.47159	12.0087	0.000529526	0.012461
G10927	-3.75182	-1.20133	12.0087	0.000529537	0.012461
G23225	-1.43307	2.95773	12.0021	0.000531409	0.0124681
G22560	-2.57907	3.63442	12.0018	0.00053148	0.0124681
G18438	1.47396	3.4993	12.0031	0.000531116	0.0124681
G30193	-2.02605	4.68331	11.9961	0.000533106	0.0124992
G7456	1.66405	1.02931	11.9932	0.000533947	0.012501
G21854	-3.8522	-0.624102	11.9933	0.000533912	0.012501
G20373	-2.65384	3.72511	11.994	0.000533723	0.012501
G12736	-1.70732	3.60641	11.9821	0.000537129	0.0125649
G27441	-1.55081	1.48641	11.976	0.00053891	0.0125931
G19947	-2.14458	1.09528	11.9737	0.000539555	0.0125962
G21451	-2.30721	3.44272	11.9726	0.000539886	0.0125979
G29101	-5.69141	-1.69989	11.9685	0.000541068	0.0126135
G28113	-1.92922	2.62242	11.9637	0.00054247	0.0126321
G14220	-3.10254	0.87134	11.9631	0.000542637	0.0126321
G29404	-1.46011	5.17339	11.9599	0.000543567	0.0126477
G28932	-2.24199	3.9633	11.9538	0.000545368	0.012666
G19926	-2.81847	-0.0398494	11.9545	0.000545143	0.012666
G20640	-2.90758	1.9377	11.9476	0.000547178	0.0126956
G9950	-1.08033	3.2813	11.9419	0.000548856	0.0126967
G9420	-2.06008	4.22479	11.9422	0.000548756	0.0126967
G7409	1.00075	4.93058	11.9413	0.000549036	0.0126967
G21514	-1.51374	3.45186	11.9413	0.00054902	0.0126967
G15080	-1.33478	3.07926	11.9413	0.000549031	0.0126967
G24078	-1.95253	2.65988	11.9307	0.000552159	0.0127629
G19265	-1.55029	4.81891	11.9219	0.000554792	0.0128177
G8669	-2.69141	1.74368	11.9196	0.000555456	0.0128201
G8052	-2.30854	1.03902	11.9171	0.000556202	0.0128201
G20805	-3.16488	-1.91072	11.9185	0.000555801	0.0128201
G8262	-1.53635	2.34077	11.9158	0.00055659	0.012823
G6968	-3.19863	6.93346	11.9094	0.000558501	0.012855
G29305	-1.86305	2.85089	11.9083	0.000558842	0.0128568
G1159	-1.10452	3.56809	11.9057	0.000559631	0.0128629
G12768	-1.92283	3.17664	11.9038	0.000560185	0.0128696
G24051	-2.12074	2.29235	11.9014	0.000560929	0.0128746
G2394	-1.89152	0.428958	11.902	0.000560742	0.0128746
G25344	-5.76455	1.85684	11.8994	0.000561516	0.012882
G2777	1.79628	2.91188	11.8911	0.000564025	0.0129244
G24920	-3.22534	7.1303	11.8912	0.000563987	0.0129244
G9766	-3.01347	-0.387452	11.8884	0.000564844	0.0129281
G28359	-2.57272	2.22396	11.8821	0.000566756	0.0129504
G25996	-5.53633	-1.87426	11.8817	0.000566872	0.0129504
G14143	-2.0069	2.28712	11.883	0.000566495	0.0129504
G5478	-2.54104	1.02345	11.878	0.000568007	0.0129643
G19283	-1.05506	2.78679	11.8634	0.000572471	0.0130479
G1734	-1.88243	2.06612	11.8607	0.000573301	0.0130608
G8800	-1.2199	3.63368	11.8591	0.000573816	0.0130664
G25173	2.93766	-0.343618	11.8567	0.000574547	0.013077
G24676	-4.24502	-1.68284	11.8557	0.000574866	0.0130782
G6117	-1.36334	1.54922	11.8494	0.000576791	0.0130908
G20642	-1.47574	3.13798	11.8487	0.000577022	0.0130908
G9512	-1.59334	3.74172	11.8474	0.000577413	0.0130936
G9891	-2.38969	0.295122	11.8445	0.000578311	0.0131007
G14452	-5.42658	-1.86042	11.843	0.000578794	0.0131007
G13589	-2.81635	0.0367769	11.8454	0.000578033	0.0131007
G1328	-1.19157	2.84469	11.8435	0.000578621	0.0131007
G28188	-2.47497	4.01924	11.8348	0.000581349	0.0131343
G21093	-3.91905	-0.537488	11.8254	0.000584272	0.0131943
G15310	-1.18137	4.73527	11.8228	0.000585112	0.0132072
G22234	-2.42987	2.05016	11.8217	0.000585452	0.0132088
G14993	-2.32604	2.61693	11.8169	0.000586968	0.0132213
G13732	-3.80555	0.484663	11.817	0.000586913	0.0132213
G331	-1.85607	3.1037	11.8143	0.00058776	0.0132304
G30004	-5.22592	-1.98388	11.8077	0.000589857	0.0132533
G2097	-2.13244	-0.18172	11.8089	0.00058949	0.0132533
G13366	-2.27995	0.905186	11.8081	0.000589723	0.0132533
G8676	-2.57115	2.43592	11.8022	0.000591615	0.0132867
G18591	-1.8934	5.56991	11.8003	0.000592198	0.0132937
G5555	-2.09043	2.07916	11.7975	0.000593099	0.0133078
G9579	-1.86855	3.28185	11.7948	0.000593957	0.013321
G26975	-2.22983	3.79201	11.7918	0.000594908	0.0133362
G16545	-3.61201	1.36283	11.7882	0.000596064	0.0133499
G1092	1.70107	2.2236	11.7888	0.000595886	0.0133499
G28500	-1.47184	4.34164	11.7874	0.000596339	0.01335
G15393	-1.42729	6.22465	11.7849	0.000597144	0.0133619
G25855	-2.35594	5.33111	11.7777	0.000599451	0.0133805
G18654	1.8108	0.637575	11.7785	0.000599189	0.0133805
G11217	-2.19089	2.22859	11.7779	0.000599396	0.0133805
G145	-2.93411	-0.496789	11.7742	0.000600565	0.0133957
G8564	-2.19122	1.18614	11.7567	0.000606246	0.013504
G27555	-1.35259	5.23854	11.7541	0.000607107	0.013517
G7203	-1.45754	1.8114	11.7495	0.000608598	0.0135441
G24796	-2.94593	2.89795	11.7465	0.000609571	0.0135596
G27663	-1.78757	1.76391	11.7431	0.000610696	0.0135723
G2166	-1.7906	3.43393	11.7366	0.000612815	0.0136028
G11879	-1.83756	1.06701	11.736	0.000613035	0.0136028
G25654	-4.46537	0.518707	11.7276	0.00061581	0.0136488
G17203	-1.74143	2.75073	11.7192	0.000618572	0.0137039
G15521	-1.86065	3.05533	11.7146	0.000620111	0.0137318
G22330	1.34988	7.48178	11.7127	0.000620761	0.0137344
G7559	-1.51303	3.04676	11.7091	0.000621943	0.0137413
G19308	-1.772	5.1462	11.7075	0.00062249	0.0137472
G18034	-1.54361	4.04447	11.7035	0.000623841	0.0137708
G30213	-1.00137	4.86923	11.6922	0.000627611	0.0138291
G27717	-3.30532	-1.10152	11.6924	0.000627555	0.0138291
G20382	-3.01139	1.40142	11.691	0.000628025	0.0138321
G26675	1.2523	2.92377	11.679	0.000632095	0.0138952
G3158	-1.99925	2.72179	11.6743	0.000633687	0.013913
G12859	-1.27827	4.23407	11.6704	0.000635028	0.01393
G20941	-2.47501	1.26638	11.6662	0.000636453	0.013955
G18964	-2.54791	1.16715	11.6627	0.000637657	0.0139752
G15382	-1.4149	5.70169	11.6613	0.000638153	0.0139798
G13650	-2.98453	0.432075	11.6575	0.000639432	0.0140016
G12254	-3.09219	0.6996	11.656	0.000639962	0.0140069
G20477	-1.6722	1.32847	11.6506	0.000641811	0.0140411
G26190	-3.35287	0.34717	11.6477	0.000642835	0.014051
G21953	-1.28982	2.57853	11.6466	0.000643217	0.0140531
G10149	-1.42744	3.75295	11.6436	0.000644235	0.014069
G25190	-2.75708	-1.0761	11.6421	0.000644745	0.0140739
G22103	-2.11319	4.80824	11.6385	0.000646	0.014095
G4793	-1.52466	3.86454	11.6317	0.000648379	0.0141344
G14141	-2.3957	1.83594	11.6322	0.000648187	0.0141344
G27655	-1.93101	5.85138	11.6304	0.000648824	0.0141378
G24138	-1.06213	4.6797	11.6218	0.00065184	0.0141846
G7465	-1.25444	4.22158	11.6204	0.000652315	0.0141886
G28377	-1.37972	5.91979	11.616	0.000653874	0.01421
G21624	-2.45433	-1.05615	11.6162	0.000653816	0.01421
G7914	-1.63906	2.84413	11.6129	0.000654942	0.0142202
G30877	-1.46438	3.97855	11.609	0.00065634	0.0142202
G30107	-2.23576	2.36312	11.6091	0.000656296	0.0142202
G25287	-2.65076	1.60756	11.6081	0.000656665	0.0142202
G19457	-2.17224	3.77994	11.6082	0.0006566	0.0142202
G16240	-2.22418	2.60215	11.6084	0.000656555	0.0142202
G12009	-3.09303	6.38012	11.6084	0.000656542	0.0142202
G9581	-1.11075	4.42831	11.6045	0.000657933	0.0142351
G23125	-2.83624	1.4124	11.6026	0.000658589	0.0142399
G25333	-1.30526	3.33579	11.6004	0.000659393	0.0142438
G21373	-3.314	1.3764	11.5992	0.000659789	0.0142438
G16841	-2.19725	5.97768	11.5965	0.000660771	0.0142588
G7397	-2.41865	1.7735	11.5908	0.000662785	0.0142836
G17317	3.43861	-1.50518	11.5914	0.000662563	0.0142836
G10948	1.4089	5.84305	11.59	0.000663086	0.0142836
G18721	-1.36282	1.90765	11.5872	0.000664067	0.0142921
G19456	-2.12544	3.93986	11.5852	0.000664784	0.014295
G11055	-1.79003	2.6396	11.5858	0.000664562	0.014295
G8721	-1.70829	2.65974	11.5826	0.000665706	0.0143023
G23975	-1.42582	3.7608	11.5793	0.000666904	0.0143218
G787	1.13537	7.8357	11.5773	0.00066763	0.0143311
G24808	-1.82641	1.91333	11.5703	0.000670122	0.0143657
G10492	-3.47039	1.26107	11.5647	0.000672148	0.0144029
G29588	-4.19853	-1.72575	11.5632	0.000672709	0.0144086
G1335	-3.21416	-0.78058	11.5623	0.000673043	0.0144095
G4603	-1.64443	2.21309	11.5534	0.000676261	0.0144533
G16516	-1.28631	3.52528	11.5529	0.000676449	0.0144533
G15440	-1.21422	5.13558	11.553	0.000676394	0.0144533
G5790	-2.12341	1.60074	11.5507	0.000677225	0.014461
G22574	-2.47385	0.0959408	11.5499	0.000677513	0.014461
G13881	-3.50053	2.22886	11.542	0.000680399	0.01451
G7285	-2.21136	0.206729	11.5394	0.000681384	0.0145148
G2256	-1.678	2.50494	11.5382	0.000681811	0.0145148
G22331	1.37323	7.47696	11.5403	0.000681031	0.0145148
G1377	-1.55501	1.40019	11.5362	0.000682527	0.0145238
G28114	-4.12956	-0.0102655	11.5334	0.000683569	0.0145333
G27821	-2.83652	1.36754	11.5324	0.000683941	0.0145349
G14379	-4.23444	0.223994	11.5223	0.000687666	0.0146014
G6413	-3.05633	1.54642	11.515	0.000690366	0.014647
G6378	-2.72534	0.801547	11.5149	0.000690407	0.014647
G5781	1.59962	1.23312	11.5108	0.000691919	0.0146727
G9874	-1.35411	3.07109	11.505	0.000694086	0.0147123
G205	-2.66603	0.318614	11.5021	0.000695187	0.0147262
G28440	-1.45278	2.16343	11.4964	0.00069732	0.0147299
G27770	1.03888	4.4347	11.4992	0.000696249	0.0147299
G1946	-4.39099	-0.213639	11.4971	0.000697066	0.0147299
G14281	-1.14049	3.93196	11.4988	0.000696425	0.0147299
G12659	-2.21587	4.02661	11.4972	0.000696996	0.0147299
G11777	1.04505	4.93821	11.4987	0.000696453	0.0147299
G5936	-1.40435	4.47761	11.4893	0.000699989	0.0147736
G20599	1.33021	3.46487	11.4878	0.000700548	0.014779
G4908	-3.51931	0.821547	11.4768	0.000704712	0.0148349
G20615	-3.13614	-0.172701	11.4773	0.000704504	0.0148349
G6240	-2.1622	2.91153	11.475	0.000705382	0.014839
G15466	-2.15155	5.66229	11.4717	0.000706629	0.014839
G131	-1.85822	4.11535	11.4715	0.000706719	0.014839
G11182	-2.06235	3.23939	11.4738	0.000705831	0.014839
G10459	-1.1598	5.93984	11.4707	0.000707034	0.0148392
G717	-2.77066	6.31856	11.4682	0.000707957	0.0148522
G18649	-1.76586	3.19603	11.4594	0.000711342	0.0149169
G2918	-1.45974	2.68501	11.4541	0.000713365	0.0149529
G17980	-1.84644	2.2393	11.4516	0.000714344	0.0149607
G24401	-5.31633	-1.92847	11.4507	0.000714678	0.0149613
G17338	1.03161	7.13651	11.4415	0.000718215	0.0150172
G15912	-2.03636	1.60736	11.4414	0.000718268	0.0150172
G29166	-2.99293	0.83477	11.4359	0.000720398	0.0150553
G13689	-2.16381	0.152868	11.428	0.000723474	0.0151067
G20616	-3.87996	0.487873	11.4244	0.000724864	0.0151293
G13773	-2.93257	0.428959	11.4222	0.000725721	0.0151407
G23637	-2.24838	1.8703	11.4192	0.000726897	0.0151588
G19446	1.2178	7.85929	11.4121	0.000729672	0.0151973
G4566	-1.61502	0.176172	11.4112	0.000730028	0.0151983
G20697	-3.08168	1.82188	11.4094	0.000730741	0.0152002
G796	1.13781	7.77798	11.4075	0.000731493	0.0152094
G8878	-1.1742	3.02203	11.4039	0.000732919	0.0152261
G26955	-1.79605	4.48271	11.4041	0.000732824	0.0152261
G26224	-1.00732	3.75521	11.3964	0.000735884	0.0152748
G15555	-2.94505	-1.14482	11.3945	0.000736616	0.0152835
G3270	-2.29678	-0.582611	11.3903	0.00073828	0.0152986
G21043	-1.20533	1.4482	11.3879	0.000739239	0.0153072
G27379	-1.61138	0.513413	11.3845	0.000740607	0.0153081
G4461	-1.4413	1.94911	11.3762	0.000743907	0.0153569
G5277	-1.77748	4.21281	11.3735	0.000744989	0.0153663
G26929	-3.86582	-0.473476	11.3721	0.000745571	0.0153718
G2224	-1.05659	3.41812	11.371	0.000745983	0.0153738
G24253	-1.72585	2.20891	11.3681	0.000747175	0.0153804
G11738	-2.56427	2.53428	11.3647	0.000748524	0.0153874
G20417	-1.03614	2.60662	11.3574	0.000751471	0.0154415
G3206	1.07291	10.1382	11.3481	0.000755249	0.0154802
G25869	-1.73021	3.19089	11.3486	0.00075506	0.0154802
G20411	-2.58181	-0.173678	11.3298	0.00076274	0.0156012
G18305	-2.47883	-0.0226565	11.3299	0.000762704	0.0156012
G10679	1.34354	7.34438	11.3182	0.000767513	0.0156857
G9500	-4.05525	-0.249827	11.3151	0.000768805	0.0156936
G6556	-2.22296	0.972527	11.3119	0.000770135	0.0157066
G3573	-1.97185	2.59706	11.3121	0.000770023	0.0157066
G8637	-2.19332	1.16528	11.2992	0.000775412	0.0157648
G8489	-2.28049	2.31167	11.2969	0.000776372	0.0157648
G31259	-2.25833	1.05178	11.3018	0.000774302	0.0157648
G3097	-3.20378	3.27461	11.2966	0.000776488	0.0157648
G29952	-2.05311	3.94717	11.3024	0.000774056	0.0157648
G26743	-3.09785	0.0141979	11.2962	0.000776646	0.0157648
G24413	-1.54099	1.7515	11.2988	0.000775561	0.0157648
G18442	-1.39103	2.92413	11.3001	0.000775022	0.0157648
G10379	-1.29884	1.42393	11.2992	0.000775385	0.0157648
G26976	-2.26532	3.81386	11.2942	0.000777505	0.0157716
G10889	-1.34862	3.23863	11.2858	0.000781015	0.0158342
G22587	-1.10262	2.2001	11.2834	0.000782019	0.0158435
G7805	-2.15593	4.78009	11.2806	0.000783226	0.0158551
G27151	-3.161	-0.197971	11.2805	0.000783234	0.0158551
G27033	-4.35975	1.01866	11.2779	0.000784363	0.0158714
G5189	-1.47461	3.67045	11.2759	0.000785186	0.0158749
G14344	-2.95767	1.46611	11.2765	0.00078495	0.0158749
G25591	-1.53914	0.636923	11.2728	0.000786502	0.015895
G16294	-1.05898	2.57406	11.2697	0.000787832	0.0159153
G26211	-2.91097	0.972533	11.2638	0.000790319	0.0159524
G20376	-1.31615	3.34986	11.2627	0.000790815	0.0159559
G17548	-1.01299	3.53485	11.2567	0.000793376	0.0159993
G27814	-2.52927	0.149082	11.2401	0.000800502	0.0160814
G5779	1.32776	1.33903	11.2361	0.000802227	0.0161
G22042	-2.41922	3.18766	11.2325	0.000803788	0.0161247
G9272	1.2966	3.36381	11.2287	0.000805417	0.0161442
G11003	-1.04342	3.19327	11.2232	0.000807806	0.0161855
G29823	2.16249	1.0919	11.2104	0.000813401	0.0162843
G16780	-2.8558	0.0905662	11.2002	0.000817878	0.0163539
G324	-3.78666	-0.290977	11.1958	0.000819835	0.0163788
G21593	-3.02409	-0.866307	11.1849	0.000824648	0.0164423
G4373	-1.98893	2.1665	11.183	0.000825482	0.0164516
G20357	-2.50421	3.64449	11.1816	0.000826118	0.0164516
G2958	-2.3907	1.08375	11.1801	0.000826789	0.0164583
G8715	-3.70677	1.16425	11.1766	0.000828341	0.0164825
G5822	-1.8194	3.67126	11.1729	0.000830022	0.0165092
G27699	-1.61163	3.44039	11.1714	0.000830674	0.0165155
G6903	-2.14443	3.14511	11.1677	0.000832334	0.0165351
G19424	-2.7274	-0.00351846	11.1661	0.000833056	0.0165427
G3602	-1.86346	4.54455	11.1651	0.000833482	0.0165445
G20410	-2.60343	3.35177	11.163	0.000834462	0.0165506
G17094	1.12423	2.65712	11.1637	0.000834156	0.0165506
G17704	-1.4378	2.70341	11.1606	0.000835521	0.0165582
G134	-2.10794	5.15548	11.1609	0.000835398	0.0165582
G8300	-5.50791	-1.8008	11.1594	0.000836069	0.0165623
G18648	-1.66317	3.11449	11.1565	0.000837391	0.0165818
G16217	-1.28167	0.97396	11.153	0.000838939	0.0166058
G8234	-6.42248	-1.20551	11.1441	0.000843012	0.0166728
G6935	-1.10137	4.30326	11.1418	0.000844023	0.0166728
G24601	-1.01102	2.98767	11.143	0.000843486	0.0166728
G22342	-1.8577	3.1821	11.1423	0.00084381	0.0166728
G8283	-2.59632	1.74454	11.14	0.000844876	0.0166829
G20501	-1.56615	0.662971	11.1375	0.000845996	0.0166916
G21897	-3.05594	0.347698	11.1361	0.000846651	0.0166978
G9683	-2.90232	-1.74721	11.1317	0.000848659	0.0167293
G18819	-2.49047	1.7342	11.1311	0.000848933	0.0167293
G3942	-4.64148	-2.29658	11.1244	0.000851972	0.0167757
G20648	-2.32245	1.10466	11.121	0.000853541	0.0167864
G8960	-2.4294	3.80827	11.1189	0.000854538	0.0167956
G31146	-2.6535	-0.765234	11.1178	0.000855016	0.0167956
G28498	3.88725	-0.236847	11.1178	0.000855033	0.0167956
G16316	-1.13507	3.45679	11.1133	0.000857115	0.0168297
G8761	-2.53362	0.540269	11.1124	0.00085753	0.0168311
G9578	-1.95464	3.21079	11.1108	0.000858258	0.0168342
G18783	-1.53555	2.94563	11.1071	0.00085999	0.0168524
G11722	-1.36496	2.80538	11.1043	0.000861269	0.0168708
G8576	-3.95701	-1.05649	11.1007	0.000862942	0.01689
G8073	-2.4792	1.48913	11.0963	0.000865016	0.0169063
G7252	-2.71733	0.719514	11.0965	0.000864896	0.0169063
G5260	-1.95007	-0.760657	11.096	0.000865152	0.0169063
G14913	-2.03182	2.46721	11.0975	0.000864419	0.0169063
G8910	-2.04383	2.51253	11.0831	0.000871166	0.0170021
G20692	-3.04908	1.59818	11.0825	0.00087144	0.0170021
G16698	-1.09004	3.91534	11.0827	0.000871345	0.0170021
G29585	-1.45303	2.39424	11.077	0.000874035	0.0170324
G18877	-2.67701	3.78349	11.0759	0.000874581	0.0170363
G8781	-2.78523	-0.0285594	11.0686	0.000878004	0.017095
G17485	1.22854	6.19867	11.0664	0.000879059	0.0170963
G3781	-1.98695	3.28332	11.0642	0.000880116	0.0171033
G8477	-1.90553	1.755	11.0618	0.000881228	0.0171182
G11867	-2.68116	5.88844	11.058	0.000883046	0.0171331
G16852	-2.62495	0.446387	11.0567	0.000883653	0.0171372
G10585	-4.802	-2.20631	11.0561	0.000883957	0.0171372
G8392	1.00759	4.38831	11.055	0.000884467	0.0171403
G9472	-2.26184	2.73817	11.044	0.000889769	0.0172023
G5528	-1.59877	1.36457	11.0446	0.000889466	0.0172023
G122	1.13923	5.54286	11.0451	0.00088924	0.0172023
G31244	-1.91415	0.291013	11.0319	0.000895556	0.0172665
G22867	-2.04453	0.828618	11.032	0.000895524	0.0172665
G21315	-2.41838	3.20169	11.0311	0.000895969	0.0172677
G22336	-1.41537	5.18317	11.0265	0.000898201	0.0172951
G19760	-1.79936	2.03748	11.0237	0.00089954	0.0173093
G6771	-2.24803	0.152349	11.0216	0.000900586	0.0173227
G6193	-1.24698	2.27075	11.0188	0.000901925	0.0173273
G18594	-1.97485	5.56397	11.0196	0.00090152	0.0173273
G14933	-2.09492	0.655153	11.0184	0.000902114	0.0173273
G10305	-2.30344	2.58238	11.0174	0.00090259	0.0173273
G5194	-1.58846	2.69644	11.0142	0.000904155	0.0173437
G16681	-4.00522	3.1203	11.0146	0.000903986	0.0173437
G14280	-2.21971	3.11497	11.0133	0.000904601	0.0173455
G24235	-1.16158	5.12261	11.0083	0.000907024	0.0173784
G18883	-2.26382	3.36422	11.0075	0.000907459	0.0173799
G11749	-1.70799	1.9507	11.0047	0.000908806	0.0173989
G20332	-2.13413	-0.270801	11.0035	0.000909405	0.0173991
G17070	-1.61384	3.59188	11.0005	0.000910857	0.0174042
G6037	-3.51035	-2.11083	10.9995	0.000911374	0.0174073
G21614	-2.21834	4.24362	10.9982	0.000912016	0.0174128
G22104	-2.04881	4.90192	10.9963	0.000912953	0.0174193
G14748	-1.15794	3.32887	10.9957	0.000913213	0.0174193
G14345	-3.18099	1.29991	10.9953	0.00091342	0.0174193
G19828	-2.00422	1.17452	10.9845	0.000918748	0.0174937
G3453	1.07825	5.45068	10.9823	0.00091985	0.017501
G8782	-3.56605	-0.147029	10.9805	0.000920732	0.0175073
G801	-1.97	2.63296	10.9777	0.000922149	0.0175176
G13856	-1.78124	3.23403	10.9782	0.00092188	0.0175176
G8487	1.0647	7.48289	10.9633	0.000929318	0.0176176
G20415	-2.19467	1.31177	10.9628	0.000929568	0.0176176
G24991	-3.53008	-0.363034	10.9615	0.00093024	0.0176208
G22113	-2.083	3.82418	10.9611	0.000930456	0.0176208
G5772	-1.47076	3.57696	10.9538	0.000934116	0.0176765
G5319	-2.86208	0.372057	10.9503	0.000935904	0.0176967
G10476	1.35728	5.70702	10.9509	0.000935599	0.0176967
G13553	-1.22669	6.08752	10.9488	0.000936625	0.0177035
G8736	1.23211	7.31075	10.9464	0.000937842	0.0177196
G16242	-2.34911	2.36077	10.9441	0.000939037	0.0177315
G9885	-3.11208	-0.69326	10.9411	0.00094053	0.0177431
G17463	-1.18652	1.4904	10.9376	0.000942332	0.0177634
G8829	-2.07958	3.11899	10.9344	0.000943957	0.0177872
G31092	-3.70647	-1.60104	10.9315	0.000945408	0.0178077
[truncated: 4,110 more rows]

## Sheet:  LWF vs SYF(1941DElncRNAs)
genes	logFC	logCPM	LR	PValue	FDR
G3182	3.04559	6.01519	114.957	8.04378e-27	3.94539e-22
G5998	1.35167	6.38254	111.717	4.1208e-26	1.01061e-21
G19410	-2.05658	3.80011	105.333	1.03253e-24	1.68815e-20
G1844	2.00497	5.55092	102.828	3.65598e-24	4.48305e-20
G15595	-1.67752	4.95376	100.553	1.15292e-23	1.13099e-19
G19411	-2.11227	3.88295	99.4316	2.03053e-23	1.65992e-19
G15533	2.08779	5.4024	95.6939	1.34094e-22	9.39599e-19
G25849	2.04609	4.15718	95.2556	1.67323e-22	1.02588e-18
G11905	1.2008	5.03055	92.0855	8.30108e-22	4.524e-18
G5996	1.3155	6.60165	90.2033	2.14903e-21	1.05408e-17
G15597	-1.5984	5.19485	88.7831	4.4056e-21	1.96446e-17
G23858	2.06438	6.50173	87.1528	1.00453e-20	4.10594e-17
G25897	4.34876	4.70306	86.9589	1.108e-20	4.18049e-17
G17684	2.85104	5.1541	86.1031	1.70799e-20	5.98394e-17
G15531	1.91953	5.39019	85.5769	2.22869e-20	7.28768e-17
G23862	2.18329	7.5894	85.2876	2.57973e-20	7.90831e-17
G17686	3.00714	5.21036	84.3489	4.14737e-20	1.19662e-16
G19150	1.22814	5.43267	80.1196	3.52427e-19	9.60344e-16
G3428	2.0828	7.02337	78.6638	7.36321e-19	1.90083e-15
G1845	1.97989	5.48599	77.747	1.17118e-18	2.87227e-15
G19148	1.17733	5.51207	77.0086	1.70218e-18	3.97573e-15
G3426	2.04103	7.26551	76.7626	1.92795e-18	4.29837e-15
G6140	1.58076	6.33415	76.0065	2.82731e-18	5.89804e-15
G18562	1.76914	6.14257	75.966	2.88595e-18	5.89804e-15
G18561	1.76319	6.07355	72.975	1.313e-17	2.57605e-14
G3181	3.03549	6.03292	72.8694	1.38519e-17	2.61317e-14
G6139	1.55231	6.15968	71.6354	2.58868e-17	4.70268e-14
G13188	1.49482	5.44368	71.4663	2.82034e-17	4.94054e-14
G6586	1.23885	4.87341	70.5986	4.37823e-17	7.40509e-14
G11902	1.10839	5.01768	70.3575	4.94744e-17	8.08891e-14
G22703	1.43812	3.80583	70.0902	5.66542e-17	8.96398e-14
G14654	1.66648	4.57375	69.7484	6.73708e-17	1.00135e-13
G25755	1.22734	6.87749	67.6781	1.92494e-16	2.77696e-13
G22702	1.45575	3.65247	67.1742	2.48551e-16	3.4832e-13
G26338	1.05486	5.01482	65.8103	4.96478e-16	6.76437e-13
G12022	2.17151	2.74828	65.4737	5.88944e-16	7.80733e-13
G20235	1.20428	5.84667	63.8072	1.37208e-15	1.77103e-12
G25951	1.19913	6.76429	63.4503	1.64466e-15	2.06843e-12
G27895	1.39813	6.39619	63.3191	1.75792e-15	2.15561e-12
G6588	1.18636	5.29293	62.7533	2.34287e-15	2.80282e-12
G2315	1.70631	3.93846	62.1863	3.12456e-15	3.64896e-12
G12692	1.90823	4.13624	60.2225	8.47199e-15	9.44415e-12
G29394	1.37653	4.36451	59.7095	1.09947e-14	1.19839e-11
G25950	1.23136	5.35355	59.0663	1.52447e-14	1.62552e-11
G23851	1.21547	5.45086	58.5548	1.97707e-14	2.06327e-11
G20236	1.21067	5.90721	58.1668	2.40812e-14	2.46075e-11
G25949	1.18113	6.83119	57.7407	2.99048e-14	2.99347e-11
G25126	1.44657	4.90986	57.6484	3.13412e-14	3.01422e-11
G14649	1.68797	4.52803	57.6869	3.07347e-14	3.01422e-11
G22054	-1.23364	5.76122	57.4904	3.39626e-14	3.20353e-11
G28640	1.0121	5.59294	57.4271	3.50738e-14	3.24592e-11
G2770	1.16499	5.58398	56.9208	4.53712e-14	4.12113e-11
G13189	1.38797	5.52105	56.8607	4.67798e-14	4.17182e-11
G19417	2.02656	6.22823	56.7711	4.8961e-14	4.28837e-11
G22043	-1.15313	6.18027	55.9677	7.36727e-14	6.3396e-11
G18504	1.2313	5.26616	55.7385	8.27828e-14	7.00072e-11
G27894	1.48908	5.52248	55.3332	1.01737e-13	8.31683e-11
G9585	1.15757	5.00498	55.2457	1.06369e-13	8.41497e-11
G25758	1.17988	6.85269	55.2609	1.05549e-13	8.41497e-11
G18503	1.16175	5.29194	55.0886	1.15217e-13	8.97026e-11
G4479	1.34259	4.39409	54.271	1.74664e-13	1.31801e-10
G8958	2.51059	8.99824	54.0063	1.99851e-13	1.46306e-10
G28641	1.04193	5.53506	53.8684	2.1438e-13	1.54634e-10
G8950	2.48924	8.96739	53.0768	3.20764e-13	2.24759e-10
G19891	1.15905	4.54392	52.967	3.39205e-13	2.34333e-10
G2316	1.60139	3.89833	52.8146	3.66562e-13	2.48526e-10
G12021	2.22863	2.87108	52.7969	3.69883e-13	2.48526e-10
G19416	1.97439	5.50371	52.4912	4.32184e-13	2.86462e-10
G17026	1.34422	4.66149	52.4563	4.3993e-13	2.87708e-10
G1283	3.26306	1.90123	52.2603	4.86104e-13	3.13723e-10
G1280	2.92917	1.85096	51.952	5.6874e-13	3.62287e-10
G20668	-1.34003	4.8065	51.9193	5.783e-13	3.63654e-10
G25125	1.35683	4.94947	51.6594	6.60131e-13	4.09858e-10
G25852	1.64956	4.46361	51.1639	8.49689e-13	5.20955e-10
G12695	1.58312	4.06245	50.9573	9.43967e-13	5.71613e-10
G2771	1.21371	5.54995	50.8605	9.91689e-13	5.93187e-10
G27768	1.81022	4.80311	50.8195	1.01265e-12	5.98426e-10
G4480	1.29582	4.43502	49.6733	1.81602e-12	1.03574e-09
G3718	1.58662	9.06451	49.1294	2.39623e-12	1.35095e-09
G28782	1.22735	5.06437	49.1039	2.42756e-12	1.35306e-09
G1953	1.40344	6.25809	48.987	2.57665e-12	1.42003e-09
G1952	1.37089	5.64671	48.466	3.36065e-12	1.83152e-09
G3719	1.59325	8.99785	48.3439	3.57661e-12	1.91879e-09
G23848	1.36548	4.51285	48.3316	3.59903e-12	1.91879e-09
G14650	1.14291	4.6924	47.6396	5.12245e-12	2.70163e-09
G25898	3.6072	4.32755	47.5662	5.31766e-12	2.77474e-09
G21235	1.03904	5.61721	47.2257	6.32663e-12	3.26647e-09
G23759	1.106	6.66772	47.1788	6.47976e-12	3.31068e-09
G3727	1.55407	3.7375	46.085	1.13234e-11	5.66734e-09
G27769	1.95108	4.87887	45.9149	1.23505e-11	6.11897e-09
G23847	1.33289	4.51418	45.2244	1.75699e-11	8.53252e-09
G19890	1.06312	4.83407	44.4044	2.67087e-11	1.24765e-08
G94	1.11857	4.17697	44.3552	2.73879e-11	1.26731e-08
G14238	1.52634	4.93069	44.3116	2.80055e-11	1.28378e-08
G16208	1.33126	4.05528	44.2154	2.94152e-11	1.33591e-08
G14545	1.01197	4.9398	44.1226	3.08438e-11	1.38794e-08
G9586	1.14098	4.96073	44.0959	3.12673e-11	1.39421e-08
G17027	1.24611	4.79891	44.0575	3.18877e-11	1.40906e-08
G27891	2.5149	1.97043	43.9817	3.31463e-11	1.42613e-08
G12694	1.61008	4.11049	43.985	3.30898e-11	1.42613e-08
G23590	2.94093	1.26811	43.7715	3.69045e-11	1.56046e-08
G1093	1.77145	3.5821	43.7214	3.78614e-11	1.58724e-08
G25953	1.17262	5.2134	43.6443	3.93821e-11	1.63699e-08
G17555	1.02059	4.04285	43.1313	5.11871e-11	2.05793e-08
G23760	1.0865	6.77422	42.7022	6.37404e-11	2.54179e-08
G93	1.17958	4.11996	42.6391	6.58312e-11	2.58316e-08
G12691	2.01609	4.16511	42.5707	6.81737e-11	2.65385e-08
G29395	1.3359	4.34292	42.1493	8.45661e-11	3.26605e-08
G17556	1.01754	4.05314	41.9472	9.37718e-11	3.59329e-08
G14239	1.64886	5.47936	41.9167	9.52438e-11	3.59355e-08
G16817	2.92102	1.72709	41.8355	9.92867e-11	3.71749e-08
G15527	3.13151	0.964622	41.7758	1.02364e-10	3.80367e-08
G23849	1.61851	4.86555	41.1824	1.38664e-10	5.03803e-08
G20669	-1.29254	4.9292	40.9464	1.56466e-10	5.60182e-08
G23632	1.04334	3.81675	40.7511	1.72904e-10	6.14547e-08
G3997	1.08575	5.48911	40.0738	2.44551e-10	8.44717e-08
G25122	1.41454	2.97646	39.7343	2.9097e-10	9.98028e-08
G16190	4.02434	1.62362	39.686	2.98251e-10	1.0159e-07
G6095	1.53291	4.33881	39.6521	3.03477e-10	1.02657e-07
G16209	1.19288	4.30142	39.5088	3.26589e-10	1.09718e-07
G8341	1.38388	4.01509	39.0067	4.22345e-10	1.40922e-07
G3584	1.39672	4.52435	38.9608	4.32408e-10	1.43305e-07
G3585	1.38135	4.84294	38.6413	5.09306e-10	1.67658e-07
G17210	1.68442	4.04065	38.3954	5.77672e-10	1.88895e-07
G11087	1.41529	6.68816	38.2451	6.23932e-10	2.0267e-07
G19156	1.04573	5.32622	38.0285	6.97197e-10	2.23508e-07
G1092	1.72298	3.74906	38.0374	6.94028e-10	2.23508e-07
G23860	1.31792	6.03526	37.718	8.17468e-10	2.57025e-07
G26968	1.18328	4.92776	37.5248	9.02579e-10	2.81978e-07
G4838	3.14295	1.78938	37.1071	1.11814e-09	3.45474e-07
G26972	1.01257	4.97268	37.0918	1.12695e-09	3.45474e-07
G10451	-1.08663	5.04737	36.7556	1.33905e-09	4.0294e-07
G3911	1.06721	4.80221	35.9846	1.98883e-09	5.87652e-07
G27276	2.7585	0.512157	35.7456	2.24843e-09	6.56448e-07
G1222	1.23121	3.51139	35.6652	2.34313e-09	6.80048e-07
G17213	1.68909	4.26861	35.5031	2.54644e-09	7.30412e-07
G23633	1.00819	3.75137	35.4388	2.63198e-09	7.50558e-07
G28777	1.18795	5.01669	35.3585	2.74266e-09	7.776e-07
G9429	-1.59359	3.09821	35.2252	2.93705e-09	8.13894e-07
G10452	-1.02091	5.00772	35.2266	2.93489e-09	8.13894e-07
G6094	1.56196	4.19306	35.0898	3.14845e-09	8.53195e-07
G3726	1.38814	3.91242	35.0443	3.22288e-09	8.68566e-07
G13794	1.21331	9.26058	34.9382	3.40336e-09	9.02332e-07
G25502	1.90441	2.77608	34.9132	3.44729e-09	9.09066e-07
G5436	1.02418	6.81709	34.7523	3.74444e-09	9.71752e-07
G17397	1.55955	2.99026	34.6031	4.04261e-09	1.03815e-06
G5443	1.03553	6.82385	34.5274	4.20298e-09	1.07371e-06
G27385	2.13996	2.68498	34.4074	4.47025e-09	1.13021e-06
G177	2.33897	2.48781	34.408	4.46874e-09	1.13021e-06
G20112	1.45809	3.65753	34.1351	5.14161e-09	1.28016e-06
G14382	1.29132	6.73733	33.4919	7.156e-09	1.7376e-06
G2368	1.61054	2.48289	33.0567	8.95116e-09	2.14169e-06
G3033	-1.26225	3.88171	32.7255	1.06136e-08	2.50282e-06
G15530	3.36547	0.967338	32.5969	1.13394e-08	2.63595e-06
G25501	2.03345	2.43964	32.4347	1.23266e-08	2.81213e-06
G8340	1.26369	3.86676	32.3224	1.30599e-08	2.96563e-06
G9632	1.04145	4.20753	32.2184	1.37782e-08	3.11432e-06
G29415	1.21297	3.82303	31.9633	1.57115e-08	3.50287e-06
G24754	1.17323	5.01725	31.8947	1.62761e-08	3.59607e-06
G350	1.32052	3.80116	31.8098	1.70029e-08	3.73979e-06
G21334	3.21184	4.84417	31.5485	1.94521e-08	4.22172e-06
G11508	1.01092	5.0352	31.3851	2.11599e-08	4.55208e-06
G21335	3.00531	4.51313	31.1862	2.3443e-08	4.95627e-06
G3034	-1.47826	3.34464	31.1069	2.44206e-08	5.11882e-06
G6941	1.06432	6.45214	31.0738	2.48397e-08	5.18452e-06
G23812	1.03605	3.43149	31.0288	2.54232e-08	5.28382e-06
G20114	1.41682	3.9784	30.943	2.65716e-08	5.45318e-06
G24910	1.02824	5.79616	30.8457	2.79379e-08	5.68599e-06
G14023	-1.7873	4.20115	30.775	2.89751e-08	5.84856e-06
G18453	-1.39801	5.31777	30.0579	4.19333e-08	8.32707e-06
G3749	1.18123	4.13159	30.0156	4.28585e-08	8.47647e-06
G27278	2.73398	0.163111	29.8484	4.67183e-08	9.20276e-06
G28710	1.62076	2.94421	29.7914	4.81128e-08	9.39846e-06
G16818	2.73756	1.68075	29.7844	4.82867e-08	9.39846e-06
G13796	1.20016	9.75387	29.7919	4.81003e-08	9.39846e-06
G3912	1.0595	4.71071	29.7482	4.9197e-08	9.53781e-06
G16192	4.50998	1.0245	29.6289	5.23182e-08	1.00089e-05
G25792	1.50731	3.54469	29.3006	6.19771e-08	1.15148e-05
G20264	3.48405	0.762954	29.0582	7.02353e-08	1.29999e-05
G25991	-1.49717	2.38788	28.8755	7.71848e-08	1.39185e-05
G14383	1.21737	6.54738	28.8553	7.7991e-08	1.40124e-05
G13404	-1.55373	2.90037	28.751	8.23085e-08	1.46805e-05
G29875	1.27254	3.16643	28.7305	8.31828e-08	1.47827e-05
G6939	1.04187	6.39124	28.7024	8.43978e-08	1.49445e-05
G27383	2.12121	2.6501	28.6919	8.48599e-08	1.49723e-05
G25428	1.39054	4.31309	28.6099	8.85289e-08	1.55081e-05
G19023	-1.01799	4.19284	28.4382	9.67386e-08	1.67841e-05
G21153	1.54042	3.93124	28.4129	9.80076e-08	1.68673e-05
G2310	2.32916	0.430393	28.3206	1.02797e-07	1.76297e-05
G24369	1.33273	2.85965	28.1333	1.13243e-07	1.92196e-05
G11641	1.29665	3.32655	27.7523	1.37886e-07	2.3004e-05
G18452	-1.33271	5.41046	27.7194	1.40252e-07	2.33195e-05
G23591	2.66452	1.10828	27.4759	1.59067e-07	2.60069e-05
G20261	4.0108	0.98506	27.2084	1.82665e-07	2.93756e-05
G16879	2.31305	1.33361	27.1838	1.85005e-07	2.9558e-05
G28530	1.2115	4.20887	27.1732	1.86021e-07	2.96239e-05
G14174	1.03292	6.15824	27.0536	1.97887e-07	3.13101e-05
G9331	1.00192	4.58408	26.9819	2.05368e-07	3.21873e-05
G26176	1.08743	4.38783	26.941	2.09761e-07	3.25832e-05
G25808	-1.21532	2.97577	26.9383	2.10055e-07	3.25832e-05
G23814	1.06896	3.41016	26.9334	2.10583e-07	3.25832e-05
G29349	4.47365	-1.21696	26.7562	2.30806e-07	3.50489e-05
G24750	1.0832	4.88048	26.7132	2.36005e-07	3.56179e-05
G13403	-1.57123	2.87342	26.5555	2.56075e-07	3.8177e-05
G7303	1.10426	4.80726	26.4365	2.72349e-07	4.03579e-05
G5779	1.57975	2.64138	26.4081	2.76374e-07	4.08309e-05
G29874	1.26719	3.1883	26.2725	2.96483e-07	4.34095e-05
G3685	4.96805	-1.3585	26.2305	3.02994e-07	4.42308e-05
G14022	-1.83568	3.70159	26.1208	3.20703e-07	4.64017e-05
G7783	4.99756	-0.0741001	26.0972	3.24651e-07	4.68347e-05
G4413	1.70588	2.01496	25.883	3.62756e-07	5.15734e-05
G29416	1.05892	3.87844	25.7681	3.85006e-07	5.40956e-05
G14675	1.97153	1.73292	25.763	3.86011e-07	5.40956e-05
G6076	-1.28869	2.94871	25.7185	3.95027e-07	5.52014e-05
G8535	-1.37324	3.48188	25.5848	4.23368e-07	5.89882e-05
G13795	2.04449	1.12331	25.4951	4.43497e-07	6.07628e-05
G30269	-1.64377	4.83844	25.2496	5.03708e-07	6.75038e-05
G2312	3.97342	-0.712818	25.2068	5.15003e-07	6.88293e-05
G7684	1.43937	2.79062	25.0869	5.48044e-07	7.29418e-05
G349	1.25576	3.10839	24.8683	6.13851e-07	8.09376e-05
G13434	1.02418	7.23941	24.7337	6.58225e-07	8.63242e-05
G22013	1.32417	5.17766	24.7155	6.64487e-07	8.69132e-05
G7784	3.36382	-0.708403	24.5847	7.11128e-07	9.22754e-05
G26940	1.32658	5.29994	24.5169	7.36596e-07	9.5328e-05
G19168	1.62615	2.87338	24.3217	8.15171e-07	0.000104668
G896	1.13357	3.80709	24.3036	8.22864e-07	0.00010538
G11961	1.33713	2.9382	24.27	8.37315e-07	0.000106952
G19155	1.03868	5.1603	23.9932	9.66787e-07	0.000120969
G23562	-1.08299	4.03895	23.9019	1.01371e-06	0.000126043
G25807	-1.33559	2.93367	23.8188	1.05844e-06	0.000130685
G18257	2.20603	1.10149	23.7559	1.09358e-06	0.000134098
G25800	1.46654	3.55976	23.7285	1.10927e-06	0.000135683
G30270	-1.59956	4.90855	23.6252	1.17048e-06	0.000141406
G9430	-1.47215	3.02188	23.568	1.20573e-06	0.000144996
G28709	1.92927	1.85793	23.5675	1.20611e-06	0.000144996
G27884	2.41104	2.02578	23.5084	1.24367e-06	0.000149146
G22635	2.68633	2.98533	23.4506	1.28162e-06	0.000153323
G30994	1.92526	0.950213	23.4415	1.2877e-06	0.000153675
G11862	1.81114	2.05149	23.3439	1.3547e-06	0.000160499
G18440	1.24956	3.77904	23.1572	1.49286e-06	0.000174757
G25990	-1.24416	2.89977	23.0895	1.54629e-06	0.000179725
G22636	2.49707	3.01765	22.9299	1.6802e-06	0.000192413
G22810	1.52618	1.55042	22.728	1.86625e-06	0.000209469
G22469	-1.586	2.19879	22.6544	1.93914e-06	0.000215676
G16261	-1.16886	2.88283	22.5858	2.00966e-06	0.00022251
G14295	1.05131	6.71618	22.4909	2.1114e-06	0.000233248
G30683	1.93603	3.08737	22.4093	2.20304e-06	0.000241738
G5206	1.54523	1.60062	22.2538	2.38883e-06	0.0002598
G17215	1.62457	1.86388	22.1953	2.46277e-06	0.000265487
G25121	1.19149	3.5974	21.954	2.79262e-06	0.00029457
G28002	-1.60912	1.86448	21.8468	2.95308e-06	0.00030884
G5205	1.50112	1.54076	21.8328	2.9747e-06	0.000310438
G15688	-1.08615	2.6823	21.8142	3.00365e-06	0.000312794
G7786	3.39293	0.139766	21.8057	3.01709e-06	0.000313528
G25432	1.33825	4.35998	21.6838	3.215e-06	0.000329901
G20983	-1.55066	2.10871	21.6527	3.26758e-06	0.000334596
G21580	1.63457	3.68597	21.6077	3.34503e-06	0.000340395
G16265	-1.21828	2.78512	21.5665	3.41772e-06	0.000346354
G9711	2.14104	0.603045	21.5289	3.48529e-06	0.000351749
G18258	1.36514	4.63559	21.5144	3.51182e-06	0.000353699
G10279	1.11894	5.96049	21.4058	3.71641e-06	0.000371255
G2772	1.05856	3.30925	21.2221	4.09016e-06	0.000401461
G15596	-2.22331	0.851429	21.2286	4.07639e-06	0.000401461
G21581	1.67193	3.65833	20.8711	4.91251e-06	0.000474318
G22630	1.00446	4.7052	20.8549	4.9543e-06	0.000477413
G7738	1.25904	6.90919	20.8267	5.02765e-06	0.000482585
G11962	1.30218	2.82951	20.6865	5.40964e-06	0.000509285
G3257	1.03647	3.59748	20.498	5.96931e-06	0.000547269
G14690	1.77743	1.82777	20.4847	6.01099e-06	0.000549037
G10278	1.05134	6.07388	20.4313	6.18112e-06	0.000561441
G25633	2.74644	0.531403	20.3922	6.30871e-06	0.000570915
G22019	1.28719	5.15398	20.3299	6.51728e-06	0.000582696
G23589	5.90983	-1.68295	20.2706	6.72251e-06	0.000595185
G14024	-1.62936	2.36343	20.2482	6.8017e-06	0.00060003
G21422	-1.69006	0.959671	20.172	7.0781e-06	0.000622175
G23592	5.04831	-1.31507	19.8289	8.46917e-06	0.000739154
G20767	2.66712	0.213686	19.7693	8.73767e-06	0.000754532
G25020	-1.01113	4.59917	19.7355	8.89327e-06	0.000762598
G15899	2.58562	0.367038	19.5626	9.73587e-06	0.000827617
G6897	-1.35283	3.18268	19.5368	9.86795e-06	0.000835947
G19167	1.5041	2.83367	19.5293	9.90702e-06	0.000837809
G5265	1.50383	1.98762	19.4096	1.05476e-05	0.00088436
G25630	2.73902	-0.500746	19.4117	1.05357e-05	0.00088436
G20562	-1.14249	2.36079	19.3957	1.06248e-05	0.00088931
G12014	1.53799	4.06623	19.3023	1.11572e-05	0.00092285
G21171	-5.09922	-2.08491	19.2484	1.14765e-05	0.000947665
G28783	2.5455	0.0848614	19.1287	1.22192e-05	0.00100224
G26938	1.18907	5.54271	19.1208	1.22698e-05	0.00100471
G16893	1.58203	7.94442	19.1053	1.23703e-05	0.00101125
G21761	-1.39889	2.81258	19.0609	1.26613e-05	0.00102881
G21329	1.04382	3.6195	18.9622	1.33331e-05	0.00107034
G12453	1.07296	5.09832	18.9395	1.34932e-05	0.00107965
G26717	1.4764	3.39436	18.8361	1.42449e-05	0.00112654
G17695	1.51108	1.28963	18.8348	1.42541e-05	0.00112654
G176	2.20116	2.45235	18.8336	1.42629e-05	0.00112654
G1208	1.45594	2.16897	18.7787	1.46799e-05	0.00115761
G2369	1.39846	2.37806	18.4367	1.75639e-05	0.0013503
G25294	1.08201	4.70887	18.4148	1.77669e-05	0.00135739
G17591	1.47857	2.07035	18.3994	1.79117e-05	0.00136633
G7302	1.16686	3.54492	18.3457	1.84235e-05	0.00140102
G4127	1.47956	2.86422	18.3372	1.85057e-05	0.00140292
G21690	1.39135	3.56413	18.3083	1.87884e-05	0.00141996
G16071	-2.12445	2.18811	18.2762	1.91081e-05	0.00143528
G22266	1.05953	3.30424	18.2576	1.92957e-05	0.00144715
G16896	1.61196	7.92288	18.2502	1.9371e-05	0.00145057
G12454	1.06689	5.04625	18.2408	1.94661e-05	0.00145547
G28778	2.29521	-0.168981	18.1406	2.05182e-05	0.00151795
G16878	2.30563	1.43527	18.0531	2.14826e-05	0.00158213
G11084	1.23914	4.39057	18.0056	2.20259e-05	0.00161246
G5843	-1.15239	2.2357	17.8846	2.34712e-05	0.0017005
G11863	1.68151	1.90798	17.7765	2.48426e-05	0.00177884
G10604	-1.49902	1.79868	17.7038	2.58112e-05	0.00183581
G28254	2.2651	0.290544	17.6955	2.59238e-05	0.00184014
G31070	1.81591	5.81598	17.606	2.71724e-05	0.00191217
G28603	-1.27743	4.83067	17.4855	2.8951e-05	0.00201707
G26349	2.13599	0.0086961	17.4634	2.92886e-05	0.0020295
G5870	2.01492	0.407338	17.383	3.05541e-05	0.00210189
G14026	-1.69872	1.92121	17.3848	3.05252e-05	0.00210189
G1223	1.15142	3.36536	17.3748	3.06863e-05	0.00210803
G25802	2.57556	6.29718	17.3577	3.09636e-05	0.00211523
G3261	2.10118	0.766442	17.2647	3.25178e-05	0.0021939
G4605	1.56115	2.93501	17.2426	3.28973e-05	0.00221646
G24915	1.21687	2.45775	17.2386	3.29667e-05	0.00221808
G20984	-1.48038	2.0674	17.0468	3.64695e-05	0.00241403
G11818	1.23818	3.60021	17.0089	3.7205e-05	0.00244949
G5781	1.46118	2.51723	16.9465	3.84478e-05	0.00251092
G2584	1.83475	1.60243	16.9462	3.8454e-05	0.00251092
G24917	-1.06684	2.76253	16.9416	3.85476e-05	0.00251092
G22009	1.23073	12.1763	16.9188	3.90135e-05	0.00253789
G191	-1.84343	1.97882	16.9147	3.90976e-05	0.00254
G28802	1.33569	2.40309	16.8949	3.9508e-05	0.00256327
G6446	1.07021	2.75548	16.8572	4.03001e-05	0.00259748
G13641	1.56177	0.664703	16.7844	4.18752e-05	0.0026744
G8534	-1.4117	3.26976	16.7811	4.19484e-05	0.00267559
G16072	-2.42452	1.58925	16.7411	4.28418e-05	0.00271492
G11476	1.00196	4.06991	16.6371	4.5258e-05	0.00283869
G17603	-2.70938	-1.0218	16.6097	4.59155e-05	0.00287259
G4399	2.03135	1.97506	16.5933	4.63141e-05	0.00289015
G25631	2.8052	-0.171465	16.4892	4.8927e-05	0.00302245
G22020	1.22784	12.1665	16.4778	4.92239e-05	0.00303314
G23692	-1.13186	2.89778	16.4716	4.9385e-05	0.00303637
G2583	1.81741	1.74553	16.4626	4.96189e-05	0.003046
G5274	-1.49619	3.26782	16.4251	5.06095e-05	0.00309906
G25659	1.00093	4.27322	16.4068	5.11003e-05	0.00312132
G7685	1.39007	2.49549	16.4022	5.12263e-05	0.00312512
G26716	1.54158	3.37171	16.327	5.32999e-05	0.00322527
G21996	-1.15489	2.51166	16.326	5.33281e-05	0.00322527
G9710	1.35038	3.45729	16.2333	5.60016e-05	0.00336338
G3686	2.90405	-1.47188	16.2095	5.67089e-05	0.00336338
G25297	1.18868	4.78308	16.2191	5.64235e-05	0.00336338
G20809	-1.77324	0.212686	16.2125	5.66201e-05	0.00336338
G18882	-1.07632	4.10305	16.2225	5.63211e-05	0.00336338
G18441	1.09518	3.76074	16.1856	5.74289e-05	0.00340197
G480	1.02483	3.46977	16.1388	5.88645e-05	0.00347442
G5872	2.10665	-0.106987	16.1275	5.9217e-05	0.00349103
G29550	-1.32213	1.79337	16.0942	6.02693e-05	0.0035403
G11747	-1.27113	3.39319	16.0828	6.06337e-05	0.00355744
G6503	1.62848	1.31518	15.9986	6.33886e-05	0.00368779
G24214	1.6881	2.46797	15.9879	6.37484e-05	0.00369597
G17592	1.33057	2.00929	15.7549	7.21016e-05	0.00406029
G21995	-1.132	2.41874	15.751	7.22489e-05	0.00406392
G18486	-1.12426	3.28616	15.736	7.2823e-05	0.00408684
G31086	1.87921	5.7222	15.7081	7.39087e-05	0.00412887
G26738	1.10864	2.51694	15.6419	7.65402e-05	0.00422823
G25202	1.20644	2.99018	15.6341	7.68564e-05	0.00424042
G19757	-1.03991	3.2532	15.5825	7.89808e-05	0.00432841
G7731	1.289	7.28988	15.5394	8.08044e-05	0.00439886
G31251	2.37327	0.916457	15.508	8.21559e-05	0.00445759
G6895	-1.36731	3.26392	15.4631	8.41331e-05	0.00453325
G7681	2.75682	-1.56226	15.4552	8.44832e-05	0.00453372
G11055	1.65078	2.37483	15.315	9.0993e-05	0.00481458
G12105	7.25514	-0.643736	15.2708	9.31476e-05	0.00490214
G28832	3.07319	-1.18903	15.2041	9.64915e-05	0.00504027
G10018	-1.15347	2.6407	15.1852	9.7464e-05	0.00508025
G31335	-1.27022	1.79454	15.1342	0.000100135	0.00518642
G13986	1.62583	4.1059	15.1063	0.000101624	0.00525195
G11864	1.64949	1.93616	15.0927	0.00010236	0.00527937
G30731	2.78253	-0.614101	15.0494	0.000104736	0.00537926
G27857	2.33519	-0.229122	15.0384	0.000105345	0.00540317
G25835	-1.52587	1.73279	15.0331	0.000105642	0.00540317
G6198	1.32434	2.19712	14.9844	0.000108406	0.00551004
G3260	2.08945	0.966878	14.9462	0.000110622	0.0055995
G3500	-1.75339	0.512576	14.9222	0.000112035	0.00564087
G19860	1.75643	1.12446	14.9011	0.000113299	0.00568801
G1612	-2.02218	-0.679246	14.8315	0.000117553	0.00585364
G9990	-1.24732	3.27719	14.8116	0.000118802	0.00589788
G17396	1.56412	1.15403	14.7706	0.000121412	0.00599107
G9540	1.03661	5.16363	14.6621	0.000128606	0.00632063
G2285	-1.21605	2.33334	14.6535	0.000129196	0.0063433
G2283	-1.27275	2.28291	14.6486	0.000129533	0.00635346
G20565	-1.06172	2.32183	14.5702	0.000135036	0.00655132
G23243	-1.02015	3.05646	14.5489	0.000136566	0.00661245
G12012	1.40872	4.0927	14.4808	0.000141596	0.00682235
G20807	-3.10418	-1.67487	14.445	0.000144312	0.006926
G26348	1.99784	0.575433	14.3328	0.000153172	0.00725889
G25199	1.27725	2.93141	14.2672	0.000158602	0.00748727
G13935	1.03192	3.12354	14.2302	0.000161757	0.00758508
G9893	-1.58173	2.24195	14.2074	0.000163727	0.00765551
G13604	-1.22091	1.45887	14.1931	0.000164975	0.00770015
G1048	-2.20681	1.02315	14.1454	0.000169207	0.00787422
G3196	1.55964	1.9674	14.062	0.000176877	0.00818459
G26179	1.13567	1.76428	14.0488	0.000178123	0.00821123
G477	1.12626	3.45722	14.0327	0.000179662	0.00825116
G15895	-2.76651	-0.841903	14.0107	0.00018177	0.00831681
G4390	2.18503	1.57884	14.0057	0.000182259	0.0083243
G23690	-1.097	3.09837	13.9997	0.000182841	0.00833471
G11836	-1.74757	1.64557	13.9962	0.000183177	0.00834228
G11056	1.54692	2.37423	13.9923	0.000183559	0.00835193
G485	1.59003	0.661969	13.9281	0.000189933	0.00856251
G20581	-1.27796	1.44949	13.917	0.000191067	0.00859786
G5999	2.27622	-1.17035	13.8855	0.000194287	0.00870281
G5851	-1.31428	1.54274	13.8788	0.000194985	0.0087261
G11874	1.11212	2.19392	13.8655	0.000196375	0.00878032
G3908	3.2336	-1.98278	13.839	0.000199155	0.00886422
G28604	-1.25075	5.00894	13.7566	0.000208093	0.009187
G821	5.25959	-2.05283	13.7474	0.000209106	0.00921515
G22808	1.43156	1.34257	13.7371	0.000210261	0.00924203
G5273	-1.57237	3.01087	13.7172	0.000212502	0.00932289
G22289	1.9597	0.634593	13.6929	0.000215268	0.0094022
G21382	-1.33284	1.40539	13.6718	0.000217698	0.00947462
G5067	-1.2752	2.20524	13.6634	0.000218672	0.00950249
G27372	-1.42833	1.17908	13.59	0.000227399	0.00979086
G15309	1.32508	3.21246	13.5665	0.000230253	0.00988938
G17444	2.58069	-1.13761	13.4715	0.000242213	0.0103217
G30983	-1.18589	2.98943	13.4482	0.000245237	0.0104064
G19681	-1.11503	2.63032	13.4027	0.000251257	0.0105694
G4414	1.31209	2.2454	13.3627	0.000256682	0.0107423
G26274	1.1824	1.88047	13.3111	0.000263838	0.0109856
G30218	-1.24135	8.13654	13.276	0.00026883	0.0111512
G29000	-1.3347	2.28617	13.2751	0.000268953	0.0111512
G25778	-1.55545	0.69984	13.2489	0.000272737	0.01127
G4265	4.43078	-2.44029	13.2472	0.000272984	0.0112707
G21720	-1.21489	2.32783	13.2355	0.000274703	0.0113284
G3731	2.13605	0.412938	13.2286	0.000275705	0.0113441
G26750	-1.01919	3.64947	13.2272	0.000275919	0.0113441
G9991	-1.04161	3.31698	13.2083	0.000278707	0.0114085
G6500	1.66794	1.37619	13.2072	0.00027888	0.0114085
G15208	3.00507	0.641728	13.2098	0.000278488	0.0114085
G5775	1.67198	0.228721	13.1851	0.000282182	0.0115148
G9631	1.30901	1.11171	13.1665	0.000285005	0.0115838
G7785	3.5772	-2.19703	13.1479	0.000287849	0.0115917
G25793	2.55569	6.25104	13.1496	0.000287575	0.0115917
G20702	-1.33499	1.29963	13.149	0.000287672	0.0115917
G4128	1.69599	2.52713	13.113	0.000293248	0.0117898
G6323	1.85029	2.16422	13.0939	0.000296251	0.0119008
G20709	1.76954	3.43537	13.0861	0.0002975	0.0119411
G14674	1.08418	5.88794	13.0732	0.000299544	0.0119938
G16191	2.79322	-0.101395	13.0578	0.000302019	0.0120633
G4267	2.6524	-0.427516	13.0467	0.000303816	0.0121154
G13987	1.51781	4.1565	12.9574	0.000318658	0.0125642
G30995	1.69833	1.13192	12.9296	0.000323424	0.0126942
G29203	2.75763	-0.590532	12.9291	0.000323509	0.0126942
G5639	-1.0191	2.39034	12.9212	0.000324875	0.0127173
G20848	-1.52855	2.41013	12.9219	0.000324751	0.0127173
G18602	-1.51383	-0.222116	12.897	0.000329115	0.0128321
G159	-1.60113	0.298138	12.8367	0.000339885	0.0131891
G14042	-1.59474	0.677618	12.8308	0.000340961	0.0131995
G17445	2.58669	-0.65869	12.811	0.000344595	0.0132565
G5622	-1.52505	1.72479	12.7522	0.000355594	0.0136166
G26002	1.51453	0.65941	12.7545	0.00035515	0.0136166
G2420	1.24815	1.53457	12.752	0.000355621	0.0136166
G18487	-1.14875	3.22681	12.708	0.000364092	0.0138652
G15206	2.08659	0.969597	12.6938	0.000366863	0.0139382
G16549	3.90697	-1.60551	12.6493	0.00037571	0.0141974
G23724	-1.47917	0.73803	12.6379	0.000378005	0.0142512
G4564	1.65122	0.460423	12.5772	0.00039048	0.014638
G26749	-1.09189	3.5481	12.5536	0.000395453	0.0147727
G29204	2.33725	-0.119219	12.515	0.000403702	0.0150123
G20448	3.65764	-1.44185	12.4863	0.000409937	0.015193
G14218	-1.19758	1.7807	12.4606	0.00041563	0.015328
G15311	1.26969	3.60071	12.4574	0.000416334	0.0153309
G10376	-1.02456	3.32513	12.4431	0.000419547	0.0154261
G9321	-1.60141	0.794481	12.3992	0.000429522	0.0156962
G9068	-2.33687	-1.37391	12.3916	0.00043127	0.0157157
G22470	-1.39043	1.71778	12.3925	0.000431058	0.0157157
G16008	1.31986	1.09984	12.3557	0.00043964	0.0159496
G17441	1.5871	1.94202	12.2434	0.0004669	0.0167405
G2966	-2.20383	0.0557616	12.2157	0.000473879	0.0169288
G3923	-1.01119	2.15999	12.2107	0.00047517	0.0169503
G21760	-1.35521	2.72066	12.1972	0.000478616	0.0170237
G16198	1.91221	-0.564577	12.1831	0.000482257	0.0171407
G31311	2.50184	0.176624	12.1485	0.000491274	0.0174108
G24939	-2.23365	-0.103973	12.149	0.000491145	0.0174108
G28001	-1.24536	0.765727	12.1258	0.000497284	0.017573
G21060	1.19267	2.42599	12.1149	0.000500215	0.0176511
G13686	-1.05728	3.8717	12.1079	0.000502095	0.0177047
G4602	1.47292	2.70261	12.0974	0.000504917	0.0177696
G3194	2.23398	1.15476	12.0964	0.000505189	0.0177696
G1902	1.39229	3.42384	12.093	0.000506108	0.0177696
G8246	-1.43913	1.07736	12.0865	0.000507878	0.0178121
G7955	-1.02361	5.17746	12.0663	0.000513418	0.0179619
G15609	1.32031	0.908726	12.0462	0.000518968	0.0181173
G5621	-1.56007	1.72836	12.0371	0.000521523	0.0181677
G7807	-2.80963	-1.57457	12.0231	0.000525465	0.0182545
G28757	1.27276	1.46997	12.012	0.000528585	0.0182968
G31019	1.24742	1.27184	11.9811	0.000537418	0.0185702
G25779	-1.66967	0.648584	11.9778	0.000538376	0.0185702
G21691	1.35022	3.31558	11.9741	0.000539438	0.0185891
G1286	3.42072	-1.87276	11.9209	0.000555063	0.0190254
G2097	1.86783	-0.524891	11.886	0.000565568	0.0192509
G16697	-1.07144	2.64581	11.8732	0.000569465	0.0193433
G3197	1.84544	-0.168717	11.8525	0.000575831	0.019492
G13700	-1.26221	3.86158	11.8356	0.000581075	0.019591
G9709	2.14197	-0.59603	11.8317	0.000582315	0.0196033
G13648	-1.16902	1.6314	11.8108	0.000588897	0.0197708
G16758	2.36998	0.437086	11.796	0.000593572	0.0198867
G1932	-1.11127	3.46518	11.7827	0.000597822	0.0199774
G1875	1.51925	0.53047	11.7825	0.000597909	0.0199774
G25794	2.67145	2.46001	11.768	0.000602567	0.0200647
G21548	-4.14204	-2.51496	11.7699	0.000601958	0.0200647
G30679	1.96561	3.70191	11.7327	0.000614121	0.0203803
G16381	-4.07392	-2.53948	11.6697	0.000635269	0.0209123
G25435	-1.39846	0.706184	11.6466	0.000643207	0.021131
G5066	-1.14915	2.31415	11.6125	0.00065511	0.0213607
G30682	1.8695	2.39253	11.6103	0.000655858	0.0213607
G30746	1.20257	2.00868	11.6052	0.00065768	0.0214058
G27815	-1.26317	1.17959	11.563	0.000672777	0.0218104
G11837	-1.43409	1.45696	11.5521	0.000676741	0.0218666
G9708	1.24202	3.4068	11.5311	0.000684414	0.0220565
G27240	-1.29642	3.50068	11.5329	0.000683769	0.0220565
G18347	1.34631	1.02102	11.5278	0.000685636	0.0220668
G27792	1.03249	3.97716	11.4911	0.000699289	0.0224179
G19223	2.08982	-1.39906	11.3884	0.000739033	0.0234015
G23422	1.44765	2.57229	11.3757	0.000744122	0.0235322
G27184	-1.03545	3.82492	11.3359	0.000760248	0.0239035
G15699	1.60257	0.315315	11.3186	0.000767345	0.0240957
G8553	-1.23544	1.07223	11.2814	0.000782891	0.0244742
G29773	1.59062	1.35607	11.2694	0.000787962	0.024617
G7787	4.11482	-2.55385	11.2495	0.000796441	0.0248029
G26001	1.82997	1.6921	11.2505	0.000795999	0.0248029
G3326	1.96727	-1.0335	11.2482	0.000796984	0.0248038
G31103	1.47546	0.56052	11.2447	0.00079849	0.0248038
G21351	-1.40575	1.53438	11.2448	0.000798461	0.0248038
G10585	4.37897	-2.45408	11.2379	0.000801419	0.024855
G27344	-1.76467	0.250112	11.2343	0.000803014	0.0248706
G13311	2.24436	-0.769512	11.2339	0.000803177	0.0248706
G9983	-1.2675	0.982927	11.2292	0.000805216	0.0249095
G13642	1.32118	0.746176	11.2045	0.00081601	0.0251568
G30984	-1.12959	2.93864	11.1744	0.000829352	0.0254402
G26854	3.72958	-2.16659	11.1528	0.000839043	0.0256773
G16897	1.7064	0.289653	11.1504	0.000840123	0.0256903
G27275	-2.05839	-0.910786	11.1454	0.000842397	0.0257438
G27699	-1.26036	1.79104	11.1415	0.000844197	0.0257827
G9976	-4.72817	-2.2498	11.0621	0.000881112	0.0267271
G30082	1.36962	1.19848	11.0605	0.000881875	0.0267337
G25833	-1.10612	2.15336	11.051	0.000886379	0.0268371
G25456	-1.39203	1.21068	11.0482	0.000887751	0.0268564
G11003	-1.14181	1.97882	11.0455	0.000889042	0.0268679
G21032	3.28151	-0.8707	11.0133	0.000904603	0.0271708
G724	-1.07944	3.15272	11.0061	0.000908115	0.0272486
G1863	1.00851	2.39513	11.0057	0.000908305	0.0272486
G31161	4.60439	-2.3817	10.9997	0.000911285	0.0272879
G12675	-1.14594	1.31805	10.9881	0.000916988	0.0273918
G19624	-1.43047	1.24302	10.9805	0.000920743	0.0274705
G21187	-1.32042	2.87747	10.9763	0.00092282	0.0275157
G15079	-1.08983	1.64401	10.9531	0.000934483	0.0277454
G27451	1.77913	2.9155	10.9401	0.000941068	0.0278735
G29425	-1.08879	2.26898	10.9307	0.000945862	0.0279648
G268	1.1457	3.19477	10.9109	0.000956002	0.0281796
G15211	-1.39169	3.19665	10.8802	0.000971998	0.0285653
G27801	1.11295	3.92672	10.8762	0.000974096	0.028595
G19829	2.8092	-1.92444	10.8574	0.000984022	0.0287636
G4566	1.45389	-0.0881617	10.854	0.000985838	0.0287841
G17446	2.69063	0.0561848	10.7731	0.00102989	0.0297146
G23659	1.10577	3.25494	10.7669	0.00103333	0.0297614
G12968	-1.29492	0.665968	10.7597	0.00103736	0.0298599
G18939	-1.30029	1.15263	10.754	0.00104054	0.0299165
G5068	-1.70851	1.07721	10.7476	0.00104415	0.029985
G15212	-1.20573	3.17841	10.6878	0.00107845	0.0307898
G24326	1.96269	3.59836	10.6684	0.0010898	0.0310186
G8243	-1.56665	1.00496	10.6642	0.00109226	0.0310576
G29407	1.29597	3.69596	10.6623	0.00109342	0.0310726
G12152	-1.08564	2.05583	10.6597	0.00109493	0.0310973
G8355	-1.54233	0.922847	10.6466	0.00110276	0.0312656
G22171	-1.80255	-0.432255	10.6252	0.00111557	0.0315376
G26435	-1.66883	1.0679	10.615	0.00112174	0.0316194
G19584	-1.11484	2.22791	10.5958	0.00113344	0.0317862
G18442	1.25339	2.66591	10.5939	0.0011346	0.0318006
G28454	-2.34617	-1.13677	10.5859	0.00113951	0.0318652
G15896	2.00466	0.261784	10.5533	0.00115984	0.0322572
G29018	1.31276	0.87723	10.55	0.00116188	0.0322885
G25455	-1.16225	1.40053	10.5329	0.00117266	0.0324776
G21354	-1.40675	1.91247	10.5292	0.00117502	0.0325245
G27700	-1.14313	2.08113	10.5224	0.00117935	0.0326261
G9895	-2.50189	-1.4212	10.5199	0.00118098	0.0326527
G27601	-1.06135	1.78805	10.5141	0.00118465	0.0326989
G20768	2.40595	0.304719	10.515	0.00118407	0.0326989
G13200	1.11493	4.7943	10.5055	0.0011902	0.0327968
G2269	-1.35561	1.13096	10.4895	0.00120058	0.0330109
G3355	1.19018	1.42302	10.4867	0.00120239	0.0330172
G26401	-1.00348	2.24468	10.4838	0.00120426	0.0330172
G21719	-1.11994	2.38344	10.4873	0.00120195	0.0330172
G3739	1.9393	-1.05041	10.4773	0.00120851	0.0330968
G24325	1.95458	3.53518	10.4684	0.00121437	0.0331646
G19803	-1.24134	2.98731	10.4705	0.00121293	0.0331646
G7377	-1.46395	0.927265	10.4657	0.00121612	0.0331785
G394	-1.22519	0.623312	10.4514	0.00122559	0.0333597
G14629	-2.23085	-1.09284	10.4414	0.0012322	0.0335023
G6896	-1.40609	1.65291	10.4392	0.00123366	0.0335233
G23737	2.13631	-1.07035	10.4316	0.00123874	0.0336242
G15598	-1.63276	-0.636393	10.4325	0.00123819	0.0336242
G29001	-1.32581	2.50142	10.4241	0.00124378	0.0337425
G2917	-1.32014	2.24672	10.4166	0.00124891	0.0338627
G20369	3.44429	4.51757	10.3909	0.00126638	0.0342419
G23206	-1.19876	2.3638	10.3586	0.00128873	0.0347123
G20846	-1.24933	2.47051	10.3597	0.00128795	0.0347123
G323	-4.18907	-2.50212	10.3489	0.00129549	0.034837
G27515	-1.29188	2.31104	10.3451	0.00129817	0.034889
G12937	2.62111	-1.84844	10.2991	0.00133098	0.0356156
G14231	-1.29006	1.4828	10.2968	0.00133261	0.0356398
G8730	-4.59488	-2.33537	10.2809	0.00134413	0.0358994
G23667	1.82614	-0.499119	10.2804	0.00134452	0.0358994
G25534	-1.10064	2.37131	10.2753	0.00134822	0.0359682
G17007	-1.68885	-0.103508	10.2652	0.00135567	0.0360987
G9225	4.03949	-2.5856	10.2541	0.00136385	0.036238
G30173	1.22515	2.14333	10.2496	0.00136717	0.036287
G29406	1.1578	3.78568	10.2309	0.00138104	0.0364971
G18358	-4.61826	-2.32929	10.2223	0.00138749	0.0365888
G9076	2.31299	-1.29491	10.2189	0.00139012	0.0366353
G19440	-1.13567	2.79469	10.1441	0.00144762	0.0378084
G3625	1.70105	1.41401	10.1039	0.00147952	0.0383558
G261	-1.26036	0.255991	10.0711	0.00150609	0.0389417
G8721	-1.50389	0.904517	10.0511	0.00152261	0.039237
G24851	2.30601	-1.54095	10.0502	0.0015233	0.039237
G7775	1.78057	-1.05814	10.0436	0.00152879	0.0392935
G28540	2.4405	0.82566	10.0445	0.00152803	0.0392935
G903	1.63483	0.24299	10.0238	0.00154533	0.0396221
G26239	2.51475	-1.35196	10.0224	0.00154644	0.0396297
G20694	1.92044	4.86073	9.98395	0.00157911	0.0401314
G14938	-3.24927	-1.85386	9.96519	0.00159527	0.0404793
G5422	-1.2355	0.83629	9.94493	0.00161293	0.0408007
G5255	1.00566	2.17802	9.94379	0.00161393	0.0408049
G14955	-1.04024	3.14112	9.93909	0.00161806	0.0408883
G26103	-1.43004	0.572325	9.91806	0.00163665	0.0411671
G25756	1.24852	0.404754	9.91647	0.00163806	0.0411815
G29549	-1.15012	1.1323	9.91107	0.00164287	0.0412441
G156	1.94219	-0.14113	9.91264	0.00164147	0.0412441
G5472	2.98277	-2.10328	9.90899	0.00164473	0.0412647
G12628	1.46069	0.639113	9.90431	0.00164892	0.0413487
G4896	2.11765	-0.535512	9.88378	0.00166742	0.0417484
G30678	2.36564	3.41373	9.84726	0.00170085	0.0423855
G11912	-1.08717	2.19895	9.84731	0.0017008	0.0423855
G30325	1.63358	0.885108	9.83396	0.00171319	0.0426118
G14917	-1.37916	0.313007	9.81466	0.00173126	0.0428742
G17442	1.28949	1.78643	9.80103	0.00174414	0.0431192
G26010	1.15006	7.23943	9.79156	0.00175315	0.0432763
G3624	1.74168	0.572422	9.77014	0.00177369	0.0436297
G22288	1.57086	0.990285	9.74725	0.00179591	0.0441321
G11817	1.12494	3.76297	9.7444	0.0017987	0.0441563
G10628	-3.39298	-2.20084	9.72126	0.00182149	0.0446042
G24727	-2.35686	-1.06155	9.71239	0.00183029	0.0447528
G28456	1.08158	3.26454	9.68855	0.0018542	0.0452465
G9896	-1.26048	2.23251	9.68537	0.00185741	0.0452578
G20756	-1.46491	1.08454	9.67391	0.00186903	0.0454959
G27517	-1.25569	2.41507	9.63608	0.00190792	0.0461849
G26040	-1.36023	0.109663	9.62906	0.00191522	0.0462302
G2620	-1.77094	-0.894682	9.61343	0.00193159	0.0464797
G22234	-2.09052	-0.310862	9.6108	0.00193436	0.0464797
G26778	-1.71548	-0.983716	9.60402	0.00194152	0.0465505
G21813	-1.37599	2.01595	9.59429	0.00195184	0.0466844
G7332	-2.38628	-1.66307	9.5851	0.00196163	0.0467977
G20710	1.60902	3.59239	9.57916	0.00196798	0.0468808
G20436	1.83034	2.04285	9.57515	0.00197229	0.0469151
G24215	1.29432	2.44888	9.56158	0.00198692	0.0471715
G24872	-1.00225	1.88679	9.55	0.00199949	0.0473326
G13647	-1.04959	1.54443	9.55043	0.00199903	0.0473326
G14380	2.24453	-1.09689	9.5452	0.00200473	0.0474337
G20699	1.20411	1.82787	9.51782	0.00203486	0.0479846
G11748	-1.08662	3.3051	9.4866	0.00206978	0.0485977
G27373	-1.51701	-0.269551	9.47475	0.00208319	0.0487826
G21185	-1.14214	2.87789	9.44681	0.00211516	0.0492845
G19698	-1.29292	1.00854	9.44089	0.00212201	0.049375
G20376	-1.25668	1.91254	9.4055	0.00216335	0.0500284
G9790	3.99603	-2.59956	9.36964	0.00220609	0.0507774
G25034	-1.09567	1.70779	9.36142	0.00221601	0.0509817
G21660	-1.29939	0.219766	9.3533	0.00222585	0.0511601
G16056	2.32904	-1.36451	9.33528	0.00224784	0.0515447
G13307	1.48549	0.326824	9.3205	0.00226604	0.0518893
G26417	1.1141	0.831668	9.30002	0.00229151	0.0523018
G25641	-2.27199	-1.39866	9.3004	0.00229103	0.0523018
G22511	-3.39767	-1.75805	9.29106	0.00230275	0.0524136
G14966	1.75769	-0.715925	9.27518	0.00232279	0.0527457
G5777	1.30317	-0.156393	9.27028	0.00232902	0.0528381
G10939	-1.15694	2.33378	9.2368	0.002372	0.0535407
G30002	2.32212	-1.1934	9.22657	0.00238528	0.0537441
G18215	-1.59468	-0.211017	9.2265	0.00238537	0.0537441
G13688	-1.08932	1.92776	9.22401	0.00238861	0.053792
G8720	-1.43311	0.912581	9.21628	0.00239872	0.0539949
G9932	-2.27394	-1.26151	9.21541	0.00239986	0.0539958
G22564	2.68698	-2.23411	9.19858	0.00242202	0.0543946
G4289	2.23793	-0.334002	9.1918	0.00243101	0.0545465
G17180	-1.0121	3.05224	9.17066	0.00245926	0.0549791
G16666	-1.21894	0.843459	9.1678	0.00246311	0.055015
G30217	-1.51454	8.46103	9.16165	0.0024714	0.0550498
G2036	1.29693	1.9971	9.16263	0.00247007	0.0550498
G17212	1.09362	0.897155	9.15958	0.00247419	0.0550596
G14730	-1.74713	-0.249614	9.15883	0.00247521	0.0550596
G26000	1.22482	8.36393	9.12627	0.00251965	0.055896
G4534	-1.05502	2.18751	9.11913	0.00252951	0.0560641
G23738	2.26447	-0.248378	9.11975	0.00252865	0.0560641
G6148	-1.38744	0.366604	9.11732	0.00253201	0.0560942
G25402	-1.14978	1.05246	9.10872	0.00254393	0.056224
G1706	-1.20404	1.64554	9.10724	0.00254599	0.0562262
G30164	-2.28952	-1.55086	9.0963	0.00256128	0.0564331
G27450	1.64358	3.27449	9.09675	0.00256064	0.0564331
G21811	-1.98181	-1.3175	9.09559	0.00256226	0.0564331
G24054	-2.83327	-1.60428	9.09462	0.00256363	0.0564378
G21674	-1.32937	0.693897	9.05598	0.00261837	0.0574635
G26555	-1.19157	0.912822	9.04502	0.00263411	0.0577562
G25434	-1.36352	0.885628	9.02968	0.00265631	0.058139
G13250	1.35183	1.29905	9.01271	0.00268108	0.0585244
G14575	-1.23061	0.745348	9.00379	0.00269421	0.0586803
G26178	1.10353	1.33744	8.99098	0.00271316	0.0589623
G6213	-2.14861	-1.3912	8.97684	0.00273423	0.0592364
G26836	2.42004	-1.61074	8.96598	0.00275053	0.0594582
G5846	-1.83838	-1.4815	8.96325	0.00275465	0.0594926
G25804	1.18528	1.46403	8.95784	0.00276282	0.0595916
G7516	-1.24812	1.43679	8.95346	0.00276945	0.0596568
G1282	2.50756	-2.07004	8.95348	0.00276942	0.0596568
G16867	-1.73402	-0.442301	8.93762	0.00279357	0.0600446
G3633	1.38395	2.49485	8.93539	0.00279697	0.0600862
G2490	-1.42586	0.137443	8.93475	0.00279795	0.0600862
G8580	1.06551	0.638812	8.92223	0.00281721	0.0604203
G28711	2.3082	-1.25172	8.90913	0.00283749	0.0607156
G18603	-1.31113	-0.0455838	8.90742	0.00284014	0.0607156
G19529	-1.17668	2.47979	8.89674	0.00285681	0.0608703
G17590	1.42981	0.0667972	8.89685	0.00285663	0.0608703
G254	2.97571	-1.64484	8.86371	0.00290895	0.0615874
G19583	-1.12801	2.27241	8.84924	0.00293211	0.0619902
G25173	1.47334	1.09443	8.83489	0.00295526	0.0623415
G5715	1.25858	1.4399	8.82888	0.00296501	0.0624347
G17602	-1.18545	1.34508	8.8169	0.00298454	0.0626932
G3032	-1.17131	1.42789	8.80835	0.00299855	0.0629067
G14414	-1.45307	-0.854403	8.80645	0.00300167	0.0629184
G723	-1.08646	3.15193	8.80464	0.00300466	0.0629541
G12328	1.25514	0.737601	8.79778	0.00301597	0.0631372
G11183	-1.73017	0.436755	8.79014	0.00302862	0.0633405
G12381	4.51253	-2.42623	8.75787	0.00308269	0.0641376
G2421	1.10985	1.73809	8.75248	0.00309181	0.0642859
G487	1.29524	0.972155	8.74905	0.00309763	0.064325
G25796	1.3764	1.49022	8.74694	0.00310123	0.0643724
G28803	1.14639	1.98032	8.73461	0.00312226	0.0646448
G21444	-1.32067	0.266788	8.73196	0.00312679	0.0646842
G10293	-1.29164	1.00509	8.71618	0.00315398	0.0651452
G2321	-1.40561	1.43983	8.69267	0.00319492	0.0657607
G4032	3.88325	-2.63927	8.69099	0.00319787	0.0657891
G18206	1.29377	0.0866358	8.67238	0.00323068	0.0662147
G26450	1.05748	2.37163	8.65933	0.00325391	0.0663897
G3999	1.61341	-0.794581	8.63517	0.00329735	0.0669142
G31198	1.11557	1.3783	8.63236	0.00330243	0.0669895
G2619	-1.47112	-0.202244	8.61903	0.0033267	0.0673426
G4246	1.25754	0.312355	8.60566	0.00335121	0.0676991
G13689	-2.50031	-1.72676	8.59564	0.00336968	0.0679882
G30863	1.13535	1.8792	8.5893	0.00338144	0.0681694
G22887	1.44652	-0.0445369	8.58697	0.00338576	0.0682285
G9837	1.02048	1.37353	8.57885	0.0034009	0.0684491
G7371	-1.47753	1.25137	8.57199	0.00341373	0.0686512
G2388	1.07614	2.35882	8.5638	0.00342913	0.0688367
G30998	1.13031	0.955453	8.54061	0.00347309	0.069645
G29727	2.23901	0.879777	8.53186	0.00348983	0.0697525
G19519	-1.2998	6.00368	8.52279	0.00350726	0.0699868
G3924	-1.03195	1.98351	8.50992	0.00353215	0.0703689
G17092	1.0167	2.74106	8.48807	0.00357483	0.07096
G14108	-1.322	0.83389	8.47087	0.00360878	0.071518
G5069	-1.28409	1.12182	8.45953	0.00363135	0.0718475
G22138	-1.47465	-0.495807	8.45884	0.00363273	0.0718475
G12100	-1.91828	-1.0305	8.45748	0.00363546	0.0718725
G22157	1.87528	0.960327	8.45576	0.00363889	0.0718825
G2445	2.39423	-1.32902	8.45109	0.00364824	0.0720381
G28754	1.14821	1.32964	8.44733	0.00365579	0.072072
G26402	-1.06548	1.90551	8.44731	0.00365583	0.072072
G8504	-1.22666	3.75781	8.43697	0.00367669	0.0723667
G5297	1.12613	3.18503	8.43075	0.00368928	0.0725272
G27241	-1.07932	3.70354	8.41948	0.00371221	0.0728905
G3888	1.01992	1.6495	8.41532	0.00372072	0.0729698
G5785	-1.28628	0.521216	8.40774	0.00373627	0.0731578
G9668	1.42634	1.63061	8.37742	0.00379911	0.0741514
G5716	1.53488	1.45513	8.3746	0.00380501	0.0742108
G27602	-1.02844	1.59341	8.3738	0.00380669	0.0742108
G11258	-1.15263	0.542233	8.3449	0.00386772	0.0750723
G23584	-1.5786	-0.656551	8.33	0.00389956	0.0754515
G27266	-4.06983	-2.5292	8.30904	0.00394483	0.0760573
G31478	2.63885	-1.6412	8.30492	0.00395377	0.0760584
G28831	2.45621	-1.15908	8.30543	0.00395267	0.0760584
G27375	-1.47597	0.0584261	8.30679	0.00394972	0.0760584
G20688	1.8341	4.37963	8.30518	0.00395321	0.0760584
G24521	-1.52571	0.739765	8.29011	0.00398615	0.0763879
G16196	1.48714	-0.567073	8.28978	0.00398689	0.0763879
G27931	1.12216	2.99956	8.286	0.00399518	0.0764005
G5557	-1.4213	0.72914	8.28374	0.00400017	0.0764334
G8511	-1.32968	0.579756	8.28077	0.00400672	0.0764912
G15898	-1.34257	1.63711	8.27141	0.00402741	0.0767446
G22617	-1.19545	1.89045	8.27005	0.00403044	0.0767725
G20703	-1.12693	1.20823	8.2509	0.00407318	0.0773163
G8758	-1.30922	-0.0608461	8.24064	0.00409628	0.0777142
G20810	-1.70477	-0.449561	8.23975	0.00409828	0.0777142
G18534	1.72666	-1.56009	8.23182	0.00411623	0.0778923
G23637	-1.91266	-0.295326	8.21095	0.00416385	0.0784002
G3050	-1.88988	-0.686748	8.2047	0.00417821	0.0785042
G28457	1.12175	3.33507	8.19508	0.00420042	0.0786661
G6489	1.2516	1.05399	8.18956	0.00421322	0.0788155
G25532	-1.05599	1.55436	8.17834	0.00423935	0.0791836
G9587	-1.00909	1.51904	8.17453	0.00424827	0.0793178
G1332	-3.69129	-2.66423	8.16919	0.0042608	0.0794217
G26400	-1.39275	1.62859	8.12414	0.00436798	0.0808166
G9535	1.66501	-1.36033	8.1217	0.00437385	0.0808642
G21338	1.06758	4.50662	8.12216	0.00437275	0.0808642
G21443	-1.31982	0.348539	8.11897	0.00438043	0.0809329
G24866	-1.44736	-0.410645	8.11373	0.00439313	0.0810679
G9628	1.2961	0.882516	8.11272	0.00439556	0.0810823
G19805	-1.11536	3.03762	8.10715	0.00440909	0.0812269
G10342	1.61956	-0.704337	8.1014	0.00442311	0.0814069
G30482	-1.52629	-0.305532	8.08406	0.00446562	0.0820047
G28322	-2.65105	-1.35567	8.08036	0.00447475	0.082075
G2604	-1.01431	1.66958	8.081	0.00447317	0.082075
G20359	3.44646	4.50316	8.07979	0.00447615	0.082075
G30999	1.44894	-0.680546	8.07316	0.00449256	0.0822764
G25174	1.60229	1.33216	8.06655	0.00450899	0.0824306
G28495	1.49592	-0.363566	8.0635	0.00451659	0.0825081
G5558	-1.33214	0.521767	8.06251	0.00451906	0.0825224
G15811	1.06151	2.0632	8.05664	0.00453373	0.0827595
G24794	2.29106	-1.69505	8.02908	0.00460321	0.0837474
G3781	-1.16858	1.38112	7.99775	0.00468354	0.0847968
G14028	-1.48489	-0.359099	7.99341	0.0046948	0.0849411
G8244	-1.51495	-0.485621	7.99194	0.0046986	0.0849785
G15096	-1.55553	1.24385	7.98574	0.00471472	0.0850886
G6492	1.44457	-0.0346952	7.97821	0.00473438	0.0853111
G9707	1.97885	-1.70466	7.97407	0.00474521	0.0854433
G31034	1.14507	0.452205	7.97155	0.00475181	0.0855309
G18726	-2.58572	-1.92188	7.96342	0.00477322	0.0858218
G3327	1.96105	-0.636964	7.95947	0.00478363	0.0859774
G9906	3.89079	-2.62362	7.94791	0.0048143	0.0863073
G13497	-3.79525	-1.96144	7.93036	0.0048612	0.0868307
G14217	-1.07706	1.42048	7.92787	0.00486791	0.0868873
G15314	-1.91067	-0.631138	7.92342	0.00487989	0.0870694
G162	-1.5441	-0.308329	7.91324	0.00490742	0.0874333
G4648	-2.56849	-1.96042	7.91054	0.00491477	0.0875325
G23122	1.10875	0.401179	7.906	0.00492711	0.0875882
G19107	-2.45101	-2.02422	7.90312	0.00493496	0.0875882
G16547	1.95102	-0.988006	7.89989	0.00494378	0.087699
G17589	1.56039	0.0287102	7.8992	0.00494568	0.0877009
G12313	-1.99894	-1.15116	7.8925	0.00496402	0.0879625
G5634	1.00691	2.89752	7.88077	0.00499631	0.088375
G618	-1.22964	1.67888	7.87906	0.00500103	0.0884267
G19625	-1.48969	1.1644	7.87565	0.00501048	0.0885618
G15097	-1.23787	1.52293	7.86492	0.0050403	0.0888429
G1281	1.53311	-0.456976	7.85943	0.00505563	0.089007
G13015	1.17289	0.520993	7.85437	0.00506979	0.0891023
G7423	-2.46192	-1.57432	7.84706	0.00509035	0.0893347
G19012	-1.4344	0.324317	7.84517	0.00509567	0.0893592
G3678	1.48824	-0.344232	7.83998	0.00511032	0.0894881
G8552	-1.00049	0.883673	7.83638	0.0051205	0.0896023
G5782	1.81759	-0.869641	7.8275	0.00514573	0.0898671
G30699	1.32227	0.135038	7.81161	0.00519116	0.0902912
G3031	-1.13145	1.48314	7.80237	0.00521777	0.0906576
G158	-1.41551	0.170807	7.80095	0.00522188	0.09066
G16548	2.02404	-1.66937	7.78477	0.00526886	0.0912221
G9338	1.43108	0.297017	7.78045	0.00528145	0.0913483
G30172	1.16446	3.10243	7.78048	0.00528136	0.0913483
G30049	-2.30011	-2.08429	7.78036	0.00528174	0.0913483
G11546	1.53747	-0.119444	7.77113	0.00530878	0.0916544
G11768	1.7918	-0.280436	7.76533	0.00532586	0.091917
G13542	-1.28077	1.75775	7.76231	0.00533477	0.092006
G25370	-2.52246	-1.35254	7.73931	0.00540316	0.0929607
G18678	-2.05898	-1.55488	7.74009	0.00540081	0.0929607
G19520	-1.23567	6.45193	7.71283	0.00548298	0.0940487
G5505	1.52941	-0.332268	7.69489	0.00553775	0.0946745
G13903	-1.48175	0.775341	7.69283	0.00554408	0.0946947
G3998	1.58518	-0.817029	7.68208	0.00557718	0.0950174
G22547	-1.03182	2.56736	7.64799	0.00568357	0.0962896
G20677	-1.14891	3.32753	7.63845	0.00571369	0.0966715
G15845	-1.92902	-1.09509	7.6368	0.00571892	0.0966933
G17239	1.22963	0.605738	7.63263	0.00573216	0.0968504
G11421	-2.25795	-1.88222	7.61782	0.00577942	0.0974475
G21324	1.55342	-0.391279	7.61356	0.00579311	0.0976112
G23005	-1.98456	1.03344	7.60894	0.00580796	0.0978104
G8785	-3.98718	-2.56525	7.59747	0.00584501	0.0981648
G7477	-4.11757	-2.51836	7.59749	0.00584497	0.0981648
G6530	1.26145	-0.188362	7.59656	0.00584798	0.0981648
G28868	1.29515	0.611159	7.59899	0.0058401	0.0981648
G20806	-2.11569	-1.53399	7.59445	0.00585483	0.0982462
G9382	-1.39165	-0.000838432	7.59164	0.00586397	0.0983046
G737	-1.54567	-0.166375	7.59139	0.00586476	0.0983046
G3653	-1.04605	1.18553	7.58922	0.00587183	0.0983046
G28841	1.19339	0.188319	7.58921	0.00587187	0.0983046
G9590	1.11858	1.76319	7.58709	0.00587878	0.0983453
G820	-4.64779	-2.23342	7.57516	0.0059178	0.098695
G28542	1.07872	0.490378	7.56681	0.00594529	0.0989139
G16574	-2.65079	-1.46253	7.56551	0.00594958	0.0989139
G14230	-1.22904	1.3195	7.56505	0.00595109	0.0989139
G26312	-3.04419	-2.35331	7.56324	0.00595707	0.0989463
G9395	-1.50665	1.05467	7.55646	0.00597954	0.0992151
G4792	-2.13631	-1.4771	7.55064	0.00599887	0.0994385
G29728	1.9696	0.996091	7.53457	0.00605262	0.100038
G6894	-1.19618	1.63735	7.53194	0.00606147	0.100138
G29819	1.10885	0.337871	7.51399	0.00612217	0.100666
G1045	-1.53437	1.03221	7.50213	0.00616259	0.101139
G20117	-1.06384	1.85139	7.49216	0.00619682	0.101553
G4701	-2.56911	-1.34895	7.48653	0.00621623	0.101724
G22700	1.48682	-0.701211	7.48694	0.00621482	0.101724
G9473	2.97893	-2.45088	7.47268	0.00626421	0.102286
G25219	1.77538	1.6206	7.46864	0.00627829	0.102477
G27850	-2.20088	-1.1542	7.46655	0.00628559	0.102543
G12387	-1.66242	-0.903618	7.46629	0.0062865	0.102543
G10605	-1.04799	1.89492	7.46291	0.0062983	0.102667
G3151	1.0052	0.670768	7.46229	0.0063005	0.102669
G20858	-2.49482	-1.78385	7.45863	0.00631329	0.102775
G8759	-1.42916	0.28889	7.45777	0.00631631	0.10279
G16294	-1.00308	1.39969	7.45402	0.00632949	0.102936
G23420	1.09417	3.14208	7.45297	0.00633318	0.102962
G27506	-1.00195	1.59073	7.44766	0.00635188	0.103232
G25884	3.45739	-2.75554	7.447	0.00635421	0.103235
G7456	1.01069	2.01882	7.43893	0.0063828	0.103597
G5244	-2.5897	-1.94158	7.43567	0.00639434	0.103716
G7752	-1.62356	1.13158	7.41916	0.00645329	0.10443
G20833	1.71988	2.83285	7.40282	0.00651216	0.105036
G10607	-1.14967	0.167382	7.39979	0.00652314	0.10511
G17980	-1.47104	0.407184	7.39208	0.00655119	0.105388
G31160	2.30797	-1.38077	7.38877	0.00656322	0.105478
G11955	-3.12844	-2.31751	7.38893	0.00656264	0.105478
G20435	1.65284	2.18273	7.38277	0.00658518	0.10564
G5041	-4.01883	-2.5595	7.35747	0.00667845	0.106493
G26386	1.09559	0.598073	7.35071	0.00670364	0.106532
G13670	1.97314	2.5838	7.35169	0.00669998	0.106532
G9987	-1.43452	-0.689133	7.33169	0.00677495	0.107438
G10340	1.52871	-0.739296	7.32192	0.00681185	0.107849
G28907	-1.34566	0.170554	7.31923	0.00682205	0.10794
G30836	1.72896	-1.42974	7.3063	0.00687132	0.108531
G10324	-1.70022	-0.887606	7.29693	0.00690725	0.108727
G19582	-1.38236	0.353055	7.27477	0.00699299	0.10969
G30171	1.232	2.59011	7.26996	0.00701174	0.109843
G3626	1.40199	3.87493	7.26857	0.00701716	0.109893
G11005	-1.23582	0.298443	7.26323	0.00703805	0.11015
G17707	-2.34393	-2.29792	7.25995	0.00705093	0.11026
G13979	2.80952	0.873526	7.25435	0.00707294	0.110414
G7376	-1.52612	0.579029	7.23681	0.00714237	0.11119
G4379	-1.19849	0.139743	7.2311	0.00716512	0.111313
G2918	-1.102	1.21303	7.22493	0.0071898	0.111599
G3330	1.65107	-0.526811	7.21708	0.00722131	0.111946
G11851	-1.14637	0.866301	7.21087	0.00724635	0.112193
G2268	-1.01793	1.64407	7.20625	0.00726501	0.112304
G11249	-1.11379	0.239226	7.20737	0.0072605	0.112304
G15246	-1.40166	0.454607	7.17741	0.00738273	0.11348
G5848	-1.27589	0.673565	7.1756	0.00739017	0.113559
G7488	-2.69747	-2.16104	7.17343	0.00739912	0.113596
G8910	1.21183	1.73748	7.16811	0.00742111	0.113716
G12738	-3.47356	-2.72747	7.16461	0.0074356	0.113716
G11182	-1.06633	1.31171	7.16854	0.00741931	0.113716
G15166	-1.69394	-0.495324	7.16317	0.00744155	0.113724
G14233	-1.46345	-0.394764	7.16291	0.00744263	0.113724
G19174	-1.91519	0.294817	7.1573	0.00746594	0.113903
G20769	2.41836	0.585232	7.15614	0.00747079	0.113941
G8148	-1.52288	-0.483799	7.15457	0.00747731	0.113955
G31260	-1.61574	-0.59215	7.14535	0.00751585	0.114259
G7751	-1.3887	1.58507	7.13825	0.00754567	0.114549
G13978	-1.25122	0.805037	7.13548	0.00755734	0.114689
G14381	1.68469	-0.311783	7.13317	0.00756707	0.114732
G6208	-1.87629	-0.630944	7.12597	0.00759751	0.11505
G21337	1.12648	4.45349	7.12488	0.00760215	0.11505
G7565	5.34462	-1.98596	7.11879	0.00762802	0.115274
G21421	-1.34097	0.571707	7.11744	0.00763377	0.115315
G21795	-1.36813	0.36376	7.11334	0.00765124	0.115364
G10510	2.27135	-1.66259	7.11019	0.00766469	0.115462
G2681	-3.5403	-2.70928	7.10664	0.00767989	0.115581
G20580	-1.14235	1.27275	7.09657	0.00772318	0.115887
G18214	-1.64933	-0.241101	7.09337	0.00773697	0.115974
G6790	-1.02926	0.755825	7.08378	0.00777849	0.116293
G15675	-1.24703	0.0581722	7.08386	0.00777814	0.116293
G21478	1.22206	0.670646	7.07963	0.0077965	0.116482
G20200	1.67629	-0.379416	7.06316	0.0078685	0.117333
G31312	1.89703	0.138563	7.05663	0.00789724	0.117629
G5833	-3.58468	-2.70045	7.05488	0.00790498	0.117682
G6810	1.61993	1.15493	7.05289	0.00791375	0.117732
G25555	-4.48181	-2.40301	7.05154	0.00791972	0.117749
G9320	-1.26679	0.819073	7.03754	0.00798187	0.118386
G25067	-3.50618	-2.11293	7.0285	0.00802227	0.11892
G3484	1.58473	-1.36165	7.02485	0.00803863	0.118976
G8436	-1.03688	2.14594	7.01964	0.00806204	0.119215
G30734	1.76446	-0.670457	7.00052	0.00814858	0.120118
G30108	-1.06875	2.61927	6.99025	0.00819547	0.120606
G13729	-2.5309	-2.00696	6.98884	0.00820196	0.120641
G100	-1.33882	-0.217978	6.96022	0.00833418	0.121888
G27434	2.23138	-0.820202	6.95667	0.00835072	0.122012
G8930	1.14579	1.89674	6.94649	0.00839836	0.122446
G23833	3.60459	-2.70808	6.945	0.00840539	0.122446
G18269	-1.38507	-0.546414	6.94687	0.00839662	0.122446
G21672	-1.12564	0.756156	6.93892	0.00843401	0.122717
G15389	-1.04934	0.984923	6.92876	0.00848205	0.123197
G20696	-2.06087	-1.17041	6.92338	0.00850761	0.123385
G20960	-2.10762	-1.61832	6.89639	0.008637	0.124635
G21021	-3.10146	-2.3051	6.88627	0.00868604	0.125043
G9975	-2.92461	-2.3992	6.87785	0.00872704	0.125375
G8674	1.50665	1.57666	6.87182	0.00875653	0.125584
G22152	-2.09519	-1.13991	6.86653	0.00878252	0.125884
G22003	-1.44256	1.07897	6.86323	0.00879872	0.125948
G12075	-2.39726	-1.78928	6.85003	0.00886399	0.126607
G27855	1.33725	0.196088	6.8479	0.00887453	0.126684
G1514	-1.30054	-0.60146	6.84361	0.00889591	0.126879
G27741	-3.35115	-2.75933	6.83843	0.0089217	0.127209
G11433	-1.07964	1.78765	6.83153	0.00895624	0.127463
G27131	-1.31427	1.2933	6.82232	0.00900256	0.127709
G24596	-1.19466	1.45338	6.82253	0.00900148	0.127709
G9667	1.53457	0.0983936	6.81555	0.00903673	0.127952
G27411	-1.41753	-0.365143	6.81403	0.00904446	0.127955
G26145	-1.97211	-1.37163	6.80941	0.00906786	0.128249
G7370	-1.14369	1.5171	6.79294	0.00915191	0.128955
G6146	3.37499	-2.77838	6.79242	0.00915455	0.128955
G27973	-1.39858	-0.086997	6.79271	0.00915307	0.128955
G6863	-1.2129	0.29464	6.78412	0.00919724	0.129275
G6903	-1.32301	1.08089	6.76859	0.00927761	0.130054
G28761	1.96413	-1.15421	6.76066	0.00931895	0.130295
G15404	-1.22447	0.202839	6.75967	0.00932408	0.130295
G584	-1.34798	0.110465	6.75556	0.00934559	0.130447
G23455	2.06672	-1.52992	6.75222	0.00936311	0.13058
G31252	1.79518	-1.80222	6.74156	0.0094192	0.131161
G20877	-3.36112	-1.85613	6.74228	0.00941545	0.131161
G27911	-1.5929	-0.148914	6.73646	0.00944618	0.13144
G28881	-1.04102	1.39833	6.72836	0.00948916	0.131825
G18301	-1.03116	0.141437	6.72771	0.00949264	0.131825
G18298	-1.06683	3.24112	6.72796	0.00949131	0.131825
G4204	-4.31384	-2.45847	6.72231	0.00952141	0.132112
G4656	1.65598	-0.381697	6.72041	0.00953155	0.132133
G16919	-1.0922	2.89214	6.71567	0.00955696	0.132343
G7910	-1.58874	-1.56725	6.69176	0.00968593	0.133646
G31249	1.50684	0.419061	6.68483	0.00972369	0.133896
G1123	-2.07247	-1.67123	6.68201	0.00973909	0.134033
G3618	-1.29897	4.12045	6.67847	0.00975843	0.134224
G5503	2.29637	-1.82362	6.67385	0.00978377	0.134384
G31250	1.41145	1.14039	6.67149	0.00979675	0.134524
G28882	-1.0418	1.33413	6.66	0.00986007	0.135053
G27650	-2.00043	-1.61741	6.6605	0.00985735	0.135053
G8500	-1.14958	3.72864	6.65686	0.0098775	0.135125
G23788	1.28651	0.0475466	6.65608	0.0098818	0.135125
G21860	2.68205	-1.76871	6.65344	0.00989647	0.13525
G131	-1.0509	2.33184	6.65245	0.00990194	0.135287
G2199	1.0866	2.42854	6.64746	0.00992974	0.135478
G30539	1.07538	0.11024	6.64231	0.00995846	0.135719
G14851	-1.84236	-1.36939	6.622	0.0100727	0.136933
G21899	-1.14629	0.646337	6.61913	0.0100889	0.137054
G29185	-2.47633	-2.24418	6.61633	0.0101048	0.137104
G26608	-1.01511	0.314127	6.61633	0.0101048	0.137104
G5181	-1.3104	0.297506	6.60925	0.0101451	0.137498
G9875	1.94628	-0.7205	6.60754	0.0101548	0.137515
G25463	-1.28008	1.14332	6.60582	0.0101646	0.137522
G21627	-1.04612	1.68741	6.60691	0.0101584	0.137522
G28850	1.16416	-0.351101	6.59027	0.0102538	0.138259
G25730	2.81884	-1.79813	6.58815	0.010266	0.138296
G17869	2.02967	-1.95156	6.58902	0.0102609	0.138296
G31418	1.00547	0.115492	6.58354	0.0102926	0.138578
G9394	-1.17307	1.13785	6.57508	0.0103416	0.139051
G4788	-1.09585	1.37032	6.57447	0.0103452	0.139051
G19439	-1.00596	2.81792	6.57308	0.0103532	0.139051
G15195	1.58371	0.958004	6.57464	0.0103442	0.139051
G30700	1.1843	-0.143328	6.56868	0.0103789	0.13932
G23644	1.7041	-1.17106	6.56003	0.0104294	0.139845
G13668	1.88593	2.43604	6.55819	0.0104403	0.139952
G26944	-2.75323	-2.46702	6.55416	0.0104639	0.140231
G25211	-2.58762	-2.2122	6.53935	0.0105514	0.141018
G13048	-1.69242	-1.03603	6.53386	0.010584	0.141412
G27148	-1.3883	0.577642	6.52985	0.0106079	0.141427
G12570	-1.32548	0.489503	6.5277	0.0106207	0.14152
G587	-2.13567	-2.1537	6.52652	0.0106277	0.141527
G5825	-2.03623	-1.66939	6.52636	0.0106287	0.141527
G22082	-1.8779	-0.822715	6.52616	0.0106299	0.141527
G25193	2.30538	-1.00278	6.5237	0.0106446	0.141677
G5078	-3.89237	-2.5814	6.517	0.0106848	0.142002
G24577	5.36319	-1.96207	6.51611	0.0106901	0.142021
G22860	1.48786	3.22527	6.50881	0.0107341	0.142297
G7632	1.01777	1.46509	6.50597	0.0107513	0.142384
G12435	-1.32429	2.69216	6.50579	0.0107524	0.142384
G29214	-1.83216	-0.045394	6.49429	0.0108222	0.142923
G27164	-1.93054	0.415485	6.49449	0.0108209	0.142923
G3619	-1.25267	4.16689	6.49362	0.0108262	0.142938
G28085	2.38516	-1.79758	6.48696	0.0108669	0.143321
G15078	-1.33001	0.252096	6.48368	0.010887	0.14347
G19327	-1.54876	-0.799951	6.47563	0.0109363	0.143657
G1699	-1.35732	0.181322	6.47618	0.010933	0.143657
G15100	-1.6846	-0.914958	6.47635	0.010932	0.143657
G27163	-3.15758	-2.27332	6.47299	0.0109526	0.143833
G27366	-1.80291	-0.479201	6.46772	0.0109851	0.144183
G14925	-1.30824	0.380367	6.46475	0.0110035	0.144294
G14916	-1.33971	0.216479	6.46289	0.011015	0.144381
G11306	-1.67026	-0.596864	6.44862	0.0111039	0.145158
G8071	-1.00259	0.730061	6.43624	0.0111815	0.145823
G31154	-1.19101	0.845989	6.43172	0.01121	0.146156
G27693	-1.47598	-0.510665	6.42759	0.0112361	0.146419
G12257	-3.37369	-2.75559	6.42556	0.0112489	0.146547
G6439	-1.6232	-0.526594	6.42224	0.01127	0.14677
G5401	-1.20735	0.768922	6.42192	0.011272	0.14677
G12985	-1.1303	1.25241	6.41369	0.0113244	0.147178
G21204	-3.62914	-2.67248	6.40892	0.0113549	0.14734
G22738	-3.63183	-2.67203	6.40538	0.0113775	0.147463
G20215	2.77364	-2.21773	6.40352	0.0113894	0.147479
G23033	-1.25016	0.786793	6.40244	0.0113964	0.147527
G16667	-1.10899	0.791192	6.39693	0.0114318	0.147868
G14027	-1.37367	-0.503888	6.39303	0.0114569	0.148077
G12436	-1.33796	2.70114	6.39116	0.011469	0.148087
G31177	1.35906	0.244214	6.3887	0.0114849	0.148165
G27183	-1.7956	-1.20323	6.38697	0.0114961	0.148212
G16894	1.67185	-0.104329	6.38731	0.0114939	0.148212
G11339	-2.29375	-1.35089	6.38342	0.0115192	0.148295
G12312	-1.71733	-1.13109	6.38116	0.0115338	0.148422
G31036	-1.79646	-0.999812	6.37823	0.0115529	0.148495
G18299	-1.08174	3.27543	6.37023	0.011605	0.148892
G26137	-3.76243	-2.62676	6.36818	0.0116185	0.149013
G7806	-1.39491	-0.285102	6.36386	0.0116468	0.149288
G27440	-1.59026	-0.94659	6.35825	0.0116837	0.149589
G23074	3.23014	-2.81064	6.3577	0.0116873	0.149595
G19595	-1.26694	0.658643	6.35549	0.0117018	0.14968
G17004	3.25106	-2.80634	6.35454	0.0117081	0.14968
G8719	-3.79737	-2.62031	6.35121	0.0117301	0.149831
G17012	-1.05498	1.69821	6.34354	0.011781	0.150246
G22373	-1.16021	0.546991	6.34286	0.0117854	0.150264
G19591	-1.04483	4.73793	6.33183	0.011859	0.150731
G14043	-3.70697	-2.65942	6.33219	0.0118566	0.150731
G28237	1.08219	2.96275	6.32985	0.0118722	0.150815
G24905	1.12436	0.939352	6.32405	0.0119111	0.151198
G14731	-1.88317	-0.611147	6.31864	0.0119476	0.151504
G20707	-1.24411	1.354	6.31099	0.0119992	0.151836
G10227	-1.54976	-0.594154	6.30981	0.0120072	0.151836
G7425	-1.16067	-0.109947	6.30734	0.0120239	0.151922
G23207	-1.00076	2.15987	6.30658	0.0120291	0.151948
G20676	-1.01129	3.38161	6.29044	0.0121391	0.152561
G8186	1.43247	-0.50809	6.27216	0.012265	0.15338
G16812	1.54985	-1.22176	6.26589	0.0123084	0.153735
G3635	-1.83112	2.8684	6.26405	0.0123212	0.153777
G25226	2.49708	1.03726	6.26425	0.0123198	0.153777
G18058	-2.58054	-2.51164	6.26442	0.0123186	0.153777
G4744	-1.46984	-0.00943244	6.25615	0.0123763	0.15415
G26434	-1.30027	1.08163	6.25456	0.0123874	0.154233
G16834	-2.72454	-2.45548	6.25349	0.0123949	0.154245
G13958	-1.34636	-0.610424	6.24826	0.0124315	0.154407
G3573	1.09016	1.78132	6.24705	0.01244	0.154474
G26746	2.42992	-2.29405	6.24345	0.0124653	0.154709
G7817	-1.27453	0.0170323	6.23936	0.0124942	0.154911
G20135	-1.72638	-0.639326	6.23943	0.0124937	0.154911
G28870	1.10907	1.20647	6.22692	0.0125822	0.155687
G22004	-1.35638	1.05984	6.22045	0.0126283	0.156022
G30841	1.36963	0.319003	6.21621	0.0126586	0.156171
G19514	-1.37245	-0.441958	6.2157	0.0126622	0.156171
G29099	-3.36262	-2.75812	6.20991	0.0127037	0.156578
G16181	-1.63317	-1.43908	6.20881	0.0127116	0.156578
G11973	-2.44909	-2.26453	6.19105	0.0128398	0.157563
G4775	-1.22658	0.0505114	6.18989	0.0128482	0.157594
G23578	1.83575	-1.34	6.18981	0.0128488	0.157594
G20319	1.07345	4.91559	6.17719	0.0129408	0.158169
G12070	-1.08417	0.283262	6.17524	0.012955	0.158265
G12054	-2.70086	-1.31255	6.17309	0.0129708	0.158378
G20766	1.41154	0.460584	6.16929	0.0129987	0.158623
G1709	1.71233	-0.836098	6.16903	0.0130006	0.158623
G20113	1.10463	1.45757	6.16438	0.0130348	0.158962
G27910	-1.81807	-0.363723	6.16022	0.0130655	0.159218
G28198	3.40592	-2.7729	6.15493	0.0131046	0.159338
G25429	-1.18769	0.799216	6.15751	0.0130855	0.159338
G24328	2.2777	-2.4029	6.15601	0.0130966	0.159338
G12634	1.53956	0.594057	6.15602	0.0130965	0.159338
G16309	-1.67257	-1.31145	6.14335	0.0131907	0.160146
G16159	-1.11175	1.09845	6.14113	0.0132073	0.160285
G99	-1.16308	-0.120832	6.14016	0.0132146	0.160308
G1649	1.26448	-0.281916	6.13982	0.0132171	0.160308
G7476	-2.24998	-2.34137	6.13561	0.0132486	0.160531
G27140	-1.06158	0.249733	6.12584	0.013322	0.161227
G18208	1.53626	-1.50505	6.12464	0.013331	0.161291
G8118	-1.86865	-0.968633	6.12257	0.0133467	0.161321
G19806	-1.01756	6.38686	6.12279	0.013345	0.161321
G26779	-2.13044	-1.96745	6.11887	0.0133746	0.161512
G30815	-1.09889	1.20267	6.11138	0.0134314	0.161946
G2035	1.62234	1.27899	6.11007	0.0134414	0.161947
G19694	-1.57349	-0.602358	6.09819	0.0135321	0.162561
G18644	-1.15553	-0.300731	6.09301	0.0135718	0.162918
G25053	-2.36351	-1.61325	6.08113	0.0136633	0.163536
G24975	1.12959	0.631032	6.08236	0.0136538	0.163536
G15897	-1.07004	1.67712	6.08162	0.0136596	0.163536
G6147	-1.42047	0.373603	6.07805	0.0136871	0.163753
G28027	-2.12342	-2.05816	6.06776	0.0137672	0.164408
G12464	-1.58144	-1.03785	6.06701	0.013773	0.164408
G12396	-1.15521	0.252905	6.06718	0.0137716	0.164408
G11528	-1.39192	-0.172529	6.06896	0.0137578	0.164408
G11268	-1.10065	-0.317192	6.06769	0.0137677	0.164408
G23691	-1.22756	0.0229027	6.06406	0.013796	0.164625
G5423	-1.55455	-0.0484495	6.06006	0.0138273	0.164895
G26470	-1.7752	-1.50923	6.05263	0.0138856	0.165251
G609	1.17032	0.989334	6.04695	0.0139304	0.165561
G23565	1.32133	-0.601461	6.04732	0.0139274	0.165561
G746	-1.17091	0.284349	6.03633	0.0140144	0.166238
G5248	-1.04825	0.591725	6.0341	0.0140321	0.166321
G11589	-1.11776	1.67001	6.03442	0.0140296	0.166321
G27508	-1.22844	0.372848	6.01817	0.0141594	0.167184
G11537	1.02396	0.804797	6.00985	0.0142262	0.167655
G24032	-1.13687	0.0179466	6.00732	0.0142466	0.167855
G3634	-1.82956	3.08146	5.99627	0.0143361	0.168465
G26559	-1.15815	1.01518	5.98832	0.0144009	0.168943
G9547	-1.55831	-0.459119	5.98786	0.0144047	0.168946
G28975	2.68093	-1.70105	5.97737	0.0144906	0.16967
G15402	-4.29264	-2.48289	5.97569	0.0145044	0.169737
G9352	1.86631	-0.849838	5.97112	0.014542	0.169746
G4554	1.95161	-2.19357	5.97119	0.0145415	0.169746
G7697	-1.05178	1.27187	5.96758	0.0145713	0.169923
G13881	-1.72995	-0.879322	5.96792	0.0145685	0.169923
G26861	-1.54641	-0.33153	5.95083	0.0147103	0.170967
G10488	-1.81998	-1.08911	5.94974	0.0147195	0.170996
G27720	2.39447	-1.07358	5.94882	0.0147271	0.171011
G26046	-1.90628	-1.90321	5.94363	0.0147705	0.171474
G2717	-2.25797	-1.77504	5.94246	0.0147804	0.171549
G24520	1.45194	0.478712	5.93882	0.0148109	0.171821
G18300	-1.16567	0.12715	5.93211	0.0148674	0.172233
G19774	-1.51497	3.1938	5.92199	0.014953	0.17302
G1285	1.98306	-1.8286	5.9222	0.0149513	0.17302
G1898	1.02533	3.02386	5.92097	0.0149617	0.173079
G24481	-1.42106	-0.568667	5.90934	0.0150608	0.173898
G24911	2.8623	-2.46435	5.90799	0.0150724	0.17399
G28222	1.01911	4.1223	5.9065	0.0150851	0.173996
G18451	-1.91084	-1.75799	5.90714	0.0150796	0.173996
G28842	1.18669	0.628265	5.90512	0.0150969	0.174028
G8035	1.61685	0.719246	5.90449	0.0151023	0.174033
G8694	-1.65075	-1.29766	5.8984	0.0151547	0.174448
G20625	-2.08255	-1.53186	5.89646	0.0151713	0.174557
G4284	1.45074	-0.757297	5.89539	0.0151806	0.174623
G22565	2.72625	-2.66428	5.89309	0.0152004	0.174769
G20431	-1.00075	0.138313	5.88866	0.0152387	0.175044
G324	-3.56281	-2.70583	5.88506	0.0152698	0.175239
G28093	2.67734	-2.48075	5.88344	0.0152839	0.175318
G17267	-2.25665	-1.47285	5.88363	0.0152823	0.175318
G22770	-1.88492	0.392343	5.88082	0.0153067	0.175415
G1301	-1.53345	0.0984401	5.88104	0.0153047	0.175415
G26399	-1.11518	1.7652	5.86752	0.0154227	0.176087
G16410	-1.66991	-0.850155	5.85948	0.0154933	0.176646
G13496	-3.34437	-1.74705	5.85535	0.0155298	0.176708
G14025	-1.44106	-0.468833	5.85269	0.0155533	0.176878
G8125	2.04064	-0.592761	5.8469	0.0156045	0.17705
G22151	-2.05668	-1.37675	5.84561	0.0156159	0.177097
G23917	-1.86656	-1.36472	5.84465	0.0156245	0.177134
G31199	1.03044	1.1821	5.84183	0.0156495	0.177204
G19513	-1.38288	-0.530661	5.83949	0.0156704	0.177346
G28773	1.06605	0.78777	5.82633	0.015788	0.178471
G7702	-1.05752	0.871159	5.82516	0.0157985	0.178521
G21135	-1.56969	2.92928	5.82211	0.015826	0.178653
G28910	-2.026	-0.761699	5.82079	0.0158379	0.178705
G6370	1.10405	0.0825296	5.81789	0.015864	0.178765
G11420	-2.1085	-2.17627	5.8191	0.0158531	0.178765
G29411	2.71574	-2.16317	5.81715	0.0158707	0.178768
G16877	2.85652	-2.16743	5.81471	0.0158927	0.178871
G14951	-1.39886	0.71619	5.80989	0.0159363	0.179238
G9069	-1.93245	-2.23632	5.80583	0.0159731	0.179447
G8178	-1.64662	4.05217	5.7869	0.016146	0.180657
G25208	-1.85958	-1.19011	5.78638	0.0161508	0.180657
G16430	-2.55354	-2.51489	5.77594	0.016247	0.181485
G4617	-1.41599	1.6502	5.77177	0.0162856	0.181613
G1588	3.28664	-2.80214	5.76124	0.0163835	0.182345
G9509	-1.03474	2.24895	5.7586	0.0164081	0.182495
G28033	-2.1356	-1.97626	5.75875	0.0164067	0.182495
G1452	1.1613	0.568818	5.75497	0.0164421	0.182748
G8220	-1.70177	-0.953196	5.7531	0.0164596	0.18286
G3703	-1.11308	0.392209	5.75182	0.0164716	0.182952
G24449	-1.19482	0.154568	5.73902	0.016592	0.183644
G26280	1.57142	-0.693257	5.73212	0.0166573	0.184056
G23056	-3.65341	-2.66691	5.72204	0.0167532	0.184575
G25192	2.70416	-2.20773	5.71847	0.0167874	0.184827
G8366	2.29155	-2.40635	5.71549	0.0168159	0.184894
G981	-1.22308	0.413668	5.71005	0.0168681	0.185127
G16760	1.39086	-0.419369	5.71007	0.0168678	0.185127
G14918	-1.14649	-0.163956	5.7108	0.0168609	0.185127
G21819	1.32227	0.664497	5.70728	0.0168947	0.185177
G20487	-1.97187	-1.85104	5.68197	0.0171401	0.186865
G21425	-1.65044	-0.0792123	5.68115	0.0171481	0.186911
G11876	-1.67665	-1.01742	5.67656	0.0171931	0.187098
G19011	-1.02784	1.85695	5.66798	0.0172773	0.187776
G17733	-2.38204	-1.38768	5.66177	0.0173386	0.188317
G11588	-1.01775	1.59179	5.65825	0.0173735	0.188486
G24818	1.14897	0.479897	5.65513	0.0174044	0.188739
G26048	-1.28943	-0.18626	5.64477	0.0175075	0.189492
G8861	1.61412	-1.47464	5.64311	0.0175241	0.189617
G1995	-2.3016	-2.31031	5.63884	0.0175668	0.189829
G8477	-1.98189	-0.178419	5.6348	0.0176074	0.190058
G18688	-1.63363	0.201198	5.63228	0.0176327	0.190172
G24452	-1.04806	0.910779	5.629	0.0176658	0.190437
G7267	1.25106	-0.445218	5.62675	0.0176884	0.190493
G11632	-1.19741	1.13945	5.6265	0.0176909	0.190493
G9788	-1.49675	-0.367521	5.62058	0.0177508	0.190694
G25663	-1.07581	1.645	5.62151	0.0177414	0.190694
G3329	1.36672	-0.0920648	5.61763	0.0177806	0.19092
G15673	-1.04544	-0.0500096	5.61538	0.0178036	0.191082
G13019	1.36879	-0.660997	5.61188	0.0178391	0.191213
G1095	-1.04391	0.0558453	5.61191	0.0178388	0.191213
G22911	1.03196	1.82141	5.61103	0.0178478	0.191264
G14102	-1.09569	0.493824	5.60935	0.0178649	0.191405
G10352	-1.60145	-0.543218	5.60675	0.0178915	0.191565
G25623	-1.57823	-1.30064	5.6021	0.017939	0.191906
G7666	2.50703	-1.76083	5.60103	0.0179499	0.191981
G7367	4.08686	-2.52637	5.58844	0.0180794	0.192861
G4387	-1.01198	1.52326	5.58432	0.018122	0.193106
G11251	2.70618	-2.43981	5.57738	0.0181939	0.193494
G30957	2.00849	0.0940246	5.57585	0.0182098	0.193621
G22041	-1.18691	0.522215	5.57013	0.0182694	0.193895
G18921	2.31219	-2.39707	5.56179	0.0183566	0.19413
G21595	-2.0419	-2.08246	5.5541	0.0184375	0.194649
G10656	-3.34733	-2.76131	5.55363	0.0184424	0.194656
G26680	-1.5172	-1.50288	5.54767	0.0185053	0.195029
G25805	-2.75049	-2.4537	5.54419	0.0185422	0.195334
G24442	1.96457	3.27104	5.53794	0.0186085	0.195865
G23834	3.16181	-2.82032	5.53737	0.0186146	0.195886
G20461	-2.01085	-1.84835	5.53469	0.0186431	0.195967
G17392	-3.11878	-2.81541	5.53489	0.018641	0.195967
G20138	-1.59405	1.99054	5.53123	0.01868	0.196238
G20499	-1.38176	-0.749008	5.52892	0.0187046	0.196413
G30681	1.13487	0.223681	5.52302	0.0187679	0.196824
G9749	3.30832	-2.80014	5.52173	0.0187817	0.196927
G7025	-3.11271	-2.81674	5.51756	0.0188265	0.197071
G6114	1.05543	0.604743	5.51013	0.0189067	0.197439
G12726	1.77516	-1.2817	5.50387	0.0189745	0.197764
G5286	-1.11866	0.503475	5.50313	0.0189824	0.197805
G26136	-3.43769	-2.72464	5.5011	0.0190045	0.197993
G27802	1.01233	0.106149	5.48556	0.0191742	0.199142
G25721	-1.60374	-1.56023	5.48422	0.0191889	0.199195
G5527	-1.19953	0.112502	5.48254	0.0192073	0.199302
G9995	-1.09144	0.656269	5.46882	0.0193587	0.200279
G27872	-1.5333	-1.31018	5.46718	0.0193769	0.20034
G6391	-1.35917	-0.109932	5.46536	0.019397	0.200464
G18057	-1.89824	-2.08562	5.46244	0.0194295	0.200589
G3404	-1.08583	0.237062	5.45794	0.0194796	0.200796
G30131	-1.06458	0.272013	5.45717	0.0194882	0.200796
G30008	1.57373	-0.991912	5.45756	0.0194838	0.200796
G15667	1.10084	-0.104828	5.45874	0.0194707	0.200796
G7422	-1.46402	-1.72376	5.45353	0.0195288	0.201022
G25850	-1.64767	-0.960657	5.45067	0.0195608	0.201098
G23925	-2.31929	-2.45166	5.4427	0.0196502	0.201553
G14227	-1.61444	-1.0328	5.44286	0.0196485	0.201553
G1407	-1.61664	-0.82884	5.44413	0.0196342	0.201553
G8675	1.44944	1.71308	5.44143	0.0196645	0.201634
G8311	1.0304	-0.234016	5.43875	0.0196947	0.201798
G14947	-2.09617	-0.71263	5.43454	0.0197423	0.202117
G20808	-1.77755	-1.53738	5.43278	0.0197622	0.202152
G7912	-1.20335	-0.0156524	5.43048	0.0197882	0.202333
G3901	1.24197	-0.267703	5.42963	0.0197979	0.202348
G29931	1.23018	-0.408611	5.42976	0.0197964	0.202348
G2596	-1.13164	1.27062	5.42733	0.019824	0.202488
G1876	1.19918	0.0234422	5.42156	0.0198896	0.202947
G5471	2.28218	-2.39419	5.41408	0.0199749	0.203469
G9074	1.29889	-0.353604	5.40885	0.0200349	0.204005
G29930	1.48763	0.0150593	5.40767	0.0200485	0.20402
G19497	-1.0198	2.29477	5.39779	0.0201623	0.20475
G754	-1.10663	-0.101212	5.39531	0.0201909	0.204913
G2809	-4.19144	-2.49898	5.39259	0.0202224	0.205148
G16337	-1.75188	-0.518804	5.39138	0.0202365	0.205206
G28030	-2.21263	-1.89712	5.38713	0.0202858	0.205579
G31279	1.18864	0.0204673	5.38552	0.0203045	0.205725
G2486	-1.50041	0.779543	5.38438	0.0203178	0.205775
G7728	1.2411	-0.530733	5.3827	0.0203374	0.205923
G14518	-1.05358	1.50854	5.37879	0.020383	0.206137
G17008	-1.13259	0.387307	5.37761	0.0203968	0.206192
G28908	-1.31902	0.265458	5.37094	0.0204749	0.206471
G22665	-4.11553	-2.51707	5.37103	0.0204739	0.206471
G29941	1.9024	-1.70814	5.36445	0.0205513	0.206901
G25896	-2.71359	-2.48032	5.36385	0.0205584	0.206929
G19807	-1.00379	6.41418	5.36095	0.0205925	0.207103
G13515	1.37816	-0.496762	5.35518	0.0206609	0.207578
G9973	-2.46449	-2.56255	5.35158	0.0207034	0.207818
G16247	-1.18889	0.951234	5.34754	0.0207515	0.208063
G5421	-1.46782	-0.862447	5.34666	0.020762	0.208082
G20678	-2.1299	-2.38247	5.34158	0.0208226	0.208573
G19824	-2.42195	-1.65682	5.34112	0.0208281	0.208574
G26299	-2.13427	-1.95676	5.33859	0.0208584	0.208792
G26126	-1.81228	-1.02203	5.33449	0.0209074	0.208985
G19998	1.92646	-1.75856	5.32628	0.0210062	0.209682
G13874	-1.21653	-0.284785	5.32568	0.0210134	0.209682
G705	-1.0341	1.17655	5.32368	0.0210376	0.209773
G28771	1.98303	-1.63538	5.32165	0.0210621	0.209952
G22243	-1.17828	-0.0808135	5.32148	0.0210642	0.209952
G20325	-1.02951	1.11899	5.31751	0.0211122	0.210303
G27442	-1.02662	0.383107	5.31353	0.0211604	0.210484
G21058	1.10516	-0.420173	5.31241	0.0211741	0.210577
G26617	-1.1356	0.759091	5.31083	0.0211932	0.210682
G14963	-1.08495	1.80891	5.30303	0.0212884	0.211301
G29111	1.0261	0.792033	5.30062	0.0213178	0.211366
G25624	-1.50557	-1.01629	5.30105	0.0213126	0.211366
G14041	-1.01769	0.485448	5.29729	0.0213587	0.211598
G20708	-1.2011	1.62049	5.29559	0.0213795	0.211676
G4762	2.16389	-2.44278	5.27579	0.021624	0.213663
G9679	-1.8448	-0.738878	5.27434	0.021642	0.213676
G4634	1.08326	-0.16429	5.2677	0.0217247	0.214144
G24678	-1.82829	-0.51791	5.26388	0.0217724	0.214354
G3620	1.39783	0.53639	5.25919	0.0218312	0.214718
G6780	-1.59073	-0.965669	5.25748	0.0218527	0.214831
G21896	-1.33288	0.615467	5.25255	0.0219147	0.21496
G24077	-2.28115	-1.92075	5.2497	0.0219505	0.215077
G8284	-1.4009	-0.34895	5.24694	0.0219854	0.215285
G20813	-1.76472	-1.36651	5.2417	0.0220518	0.215633
G6112	-3.42306	-2.75116	5.23623	0.0221211	0.216031
G12360	1.47604	0.0722095	5.23186	0.0221768	0.21634
G2348	-1.70102	-1.74823	5.22383	0.0222794	0.216951
G8041	-3.25479	-2.77526	5.22069	0.0223197	0.217195
G7486	-3.2579	-2.77481	5.22012	0.022327	0.217195
G5826	-1.45014	-0.0714944	5.22018	0.0223262	0.217195
G31172	1.11888	-0.52673	5.21838	0.0223494	0.217287
G23277	2.68016	-2.53762	5.21528	0.0223892	0.217502
G15452	-1.08529	0.193867	5.21333	0.0224143	0.217703
G29323	-1.06807	0.0920178	5.21191	0.0224327	0.217838
G8707	-1.43897	-0.926067	5.19887	0.0226016	0.218804
G25728	1.92164	-1.2153	5.19599	0.0226391	0.218893
G23852	1.48171	-1.05866	5.1973	0.022622	0.218893
G10904	1.34118	1.44542	5.19687	0.0226276	0.218893
G1039	-1.19221	1.47798	5.1919	0.0226923	0.219274
G5408	-1.41852	-0.513387	5.18401	0.0227957	0.220032
G29567	3.26716	-2.48479	5.17794	0.0228754	0.220479
G14036	-1.5063	-1.3161	5.17554	0.0229071	0.220588
G5664	1.01323	0.324342	5.16186	0.0230881	0.221827
G28844	-1.98811	2.48799	5.16146	0.0230935	0.221827
G14630	-1.22048	0.202945	5.1481	0.0232718	0.222985
G2730	-1.66738	-0.439074	5.14576	0.0233032	0.223242
G16167	1.1923	-0.740651	5.1432	0.0233376	0.223354
G8286	-1.63904	-1.88832	5.13862	0.0233993	0.223812
G27435	1.82187	-2.05116	5.13357	0.0234674	0.224071
G15013	-2.15621	-2.11697	5.13292	0.0234762	0.224111
G20072	-1.79626	-0.658892	5.12442	0.0235915	0.224511
G25726	-1.33985	-1.41545	5.12018	0.0236491	0.224669
G16559	-1.10752	-0.100837	5.12057	0.0236439	0.224669
G20990	-1.18531	0.316597	5.11658	0.0236982	0.224961
G28440	-1.01076	0.740527	5.11347	0.0237407	0.225147
G29998	-4.01568	-2.58317	5.10723	0.0238263	0.225346
G21555	-1.25024	1.49834	5.10826	0.0238122	0.225346
G14144	-1.32482	0.776031	5.10591	0.0238444	0.225346
G29877	1.36756	-0.996119	5.10363	0.0238759	0.225426
G15554	-3.18452	-2.79999	5.10411	0.0238693	0.225426
G13120	-2.29889	-2.30218	5.09482	0.0239974	0.226257
G12344	-1.76254	-1.4334	5.09227	0.0240327	0.226404
G7331	-1.81288	-1.67464	5.08755	0.0240982	0.226567
G28031	-3.04837	-2.7192	5.08214	0.0241736	0.22697
G27365	-1.24983	0.0362807	5.0824	0.0241699	0.22697
G12809	2.22527	-2.22406	5.08005	0.0242027	0.227069
G902	1.4829	0.0906428	5.07277	0.0243045	0.227503
G3176	-2.7182	-1.86633	5.07293	0.0243023	0.227503
G16822	-1.93778	-1.91009	5.07098	0.0243296	0.227602
G18784	-1.0154	1.34409	5.06777	0.0243748	0.227812
G19464	-1.68454	-1.75877	5.06693	0.0243866	0.227879
G27551	-1.01874	0.440138	5.06556	0.0244058	0.227937
G9770	-1.16761	0.0589469	5.0648	0.0244166	0.227986
G8757	-1.89625	-0.764199	5.06029	0.0244802	0.228319
G18217	-1.53484	-0.663596	5.06052	0.0244769	0.228319
G16850	-1.29773	-0.427546	5.05989	0.0244858	0.228322
G19301	1.20577	-0.196515	5.05788	0.0245142	0.228419
G22283	1.97926	-2.32125	5.05711	0.0245251	0.228434
G20991	-1.2086	0.0321646	5.05571	0.0245449	0.228488
G14348	-1.60207	-0.728113	5.0534	0.0245776	0.228619
G12571	-1.45273	0.263011	5.04641	0.024677	0.229066
G29725	-3.09037	-2.82065	5.04212	0.0247382	0.229373
G2472	-1.51276	0.630912	5.04157	0.0247461	0.229373
G14112	-3.09409	-2.82007	5.04147	0.0247475	0.229373
G10325	-3.08341	-2.82187	5.04289	0.0247271	0.229373
G22185	-3.14593	-2.8122	5.03905	0.024782	0.229606
G23906	-3.13397	-2.814	5.03855	0.0247893	0.22963
G2989	-1.20748	-1.25322	5.03781	0.0247998	0.229684
G9062	-1.59818	-0.811444	5.03598	0.0248261	0.229802
G18822	-3.07071	-1.37476	5.02955	0.0249184	0.230219
G16210	-1.1768	0.320675	5.02949	0.0249193	0.230219
G1101	-1.27623	0.295318	5.02997	0.0249123	0.230219
G10999	1.35017	-0.559732	5.02521	0.0249809	0.230491
G31346	-2.25985	-0.470034	5.02218	0.0250246	0.230634
G21636	-1.67297	0.760167	5.01409	0.0251419	0.23115
G19323	-3.79763	-2.61959	5.00814	0.0252284	0.231641
G10358	1.20823	0.0531413	5.00347	0.0252966	0.23205
G8945	1.1897	1.03059	5.0023	0.0253137	0.232077
G24522	-1.09957	0.673521	5.00162	0.0253236	0.232124
G17089	2.31207	-1.97739	4.99894	0.0253629	0.232377
G20691	-1.63255	-1.52705	4.99558	0.0254122	0.232632
G20572	-1.43224	-1.12004	4.99364	0.0254407	0.23279
G23930	-1.93937	-1.74921	4.99063	0.025485	0.233081
G25426	-1.27767	0.647279	4.98887	0.0255109	0.23309
G15538	-1.4435	0.158122	4.98959	0.0255002	0.23309
G10998	1.39119	-0.611294	4.98932	0.0255043	0.23309
G9781	3.20219	-2.82918	4.9872	0.0255355	0.233108
G26123	-2.06119	-2.19118	4.98744	0.0255319	0.233108
G27400	-1.05812	0.287405	4.98431	0.0255782	0.233368
G30816	-1.00054	1.49311	4.97667	0.0256914	0.234008
G400	2.57619	-2.53739	4.97109	0.0257744	0.234503
G16237	1.17549	-0.348569	4.96946	0.0257988	0.234614
G19080	1.52241	-1.80227	4.9671	0.025834	0.234649
G29692	1.82071	-1.89757	4.95942	0.025949	0.235371
G15076	1.59779	-1.79976	4.95798	0.0259706	0.235371
G28148	-1.11432	0.823142	4.95095	0.0260764	0.235589
G26197	1.25591	0.894624	4.95092	0.0260768	0.235589
G20073	-1.56462	-0.737272	4.95215	0.0260582	0.235589
G9577	-1.17404	1.07645	4.94609	0.0261498	0.235884
G22679	-1.3509	0.073034	4.9453	0.0261618	0.235884
G18213	-3.01544	-2.36402	4.9453	0.0261617	0.235884
G27467	-1.03914	0.527527	4.94264	0.026202	0.236159
G9061	-1.29432	-0.700473	4.94066	0.026232	0.236316
G18192	-1.03781	0.422107	4.93461	0.026324	0.236868
G20838	-2.48254	-1.4284	4.93315	0.0263462	0.236937
G11195	-2.02122	-1.98753	4.93327	0.0263445	0.236937
G16811	1.49468	0.424497	4.92996	0.0263949	0.237244
G14856	-2.0588	-2.41574	4.92929	0.0264052	0.237251
G21117	-1.46323	2.92052	4.9275	0.0264325	0.237278
G25047	-1.21673	-0.21132	4.92349	0.026494	0.2377
G27599	-1.87377	-1.93859	4.91574	0.0266131	0.238245
G11957	-1.9167	-1.22773	4.9114	0.02668	0.238583
G22761	-1.34916	-0.418334	4.90897	0.0267175	0.23882
G24234	-1.85207	-0.0202813	4.90666	0.0267534	0.239021
G5850	-1.36374	-1.24556	4.90231	0.0268207	0.239318
G18669	-1.21033	-0.680142	4.90267	0.0268152	0.239318
G7765	-1.14228	-0.368841	4.88997	0.0270131	0.240094
G5121	-1.31135	-0.186812	4.89163	0.0269873	0.240094
G4994	-1.16923	-0.720347	4.89287	0.0269678	0.240094
G23034	-1.68401	0.268113	4.88889	0.02703	0.240094
G17894	-1.29405	-0.652691	4.89213	0.0269795	0.240094
G15612	-1.26859	-0.488275	4.89216	0.0269789	0.240094
G12689	-1.17926	-0.754987	4.89248	0.0269739	0.240094
G11634	-1.14938	0.98767	4.89229	0.0269769	0.240094
G6169	2.16875	-2.44158	4.88392	0.0271079	0.240698
G14377	1.33115	2.31839	4.88311	0.0271207	0.240724
G29030	3.12316	-2.8267	4.88167	0.0271434	0.240839
G30232	1.68053	-1.09961	4.8794	0.0271791	0.240973
G18354	1.51105	-1.81201	4.87988	0.0271715	0.240973
G13780	-1.50909	-0.987662	4.87415	0.0272619	0.24141
G5556	-1.16538	0.156473	4.87263	0.0272859	0.241448
G29166	-2.24279	-1.68288	4.87289	0.0272818	0.241448
G31349	-1.54365	-1.18182	4.86928	0.027339	0.241706
G14583	1.03268	-0.373791	4.86712	0.0273731	0.241894
G937	-1.04244	1.96208	4.86609	0.0273895	0.241921
G6482	-1.03157	1.43342	4.86428	0.0274183	0.241921
G22351	-1.12086	0.0168423	4.85585	0.0275526	0.242539
G7326	3.39356	-2.77398	4.8538	0.0275853	0.242692
G8709	-1.25147	-0.882347	4.83525	0.0278835	0.243521
G8439	-1.33065	-0.539694	4.83582	0.0278745	0.243521
G6652	-3.14614	-2.81278	4.83903	0.0278225	0.243521
G24616	-3.14614	-2.81278	4.83903	0.0278225	0.243521
G14880	-1.0934	1.29677	4.83915	0.0278207	0.243521
G1302	-1.23225	0.0289315	4.83519	0.0278846	0.243521
G27972	-1.18965	-0.254509	4.83072	0.0279569	0.243823
G26146	-1.93888	-1.77643	4.82932	0.0279797	0.243935
G19573	-3.06716	-2.82386	4.82692	0.0280186	0.244014
G3160	-3.0421	-2.82791	4.82579	0.028037	0.244044
G17155	-1.29818	-0.0245089	4.82303	0.0280819	0.244261
G9810	-2.47339	-2.55254	4.81817	0.0281612	0.244752
G15844	-1.34921	-0.231182	4.81492	0.0282144	0.244979
G14942	-2.51428	-0.823854	4.80723	0.0283405	0.24577
G21596	-1.59051	-1.89824	4.79691	0.0285108	0.246941
G21810	-1.26	-1.04218	4.79025	0.0286213	0.247505
G5080	-3.26363	-1.89203	4.78844	0.0286513	0.247579
G28930	-2.90599	-2.66236	4.7876	0.0286653	0.247579
G28926	-2.90599	-2.66236	4.7876	0.0286653	0.247579
G12231	-1.56342	-1.56208	4.78768	0.028664	0.247579
G11881	-1.36064	-0.568764	4.78334	0.0287363	0.247974
G29855	1.3836	-1.31632	4.77725	0.0288381	0.248548
G8918	-1.04844	0.611419	4.77469	0.028881	0.248709
G608	1.03783	0.881216	4.77414	0.0288902	0.248709
G13338	-1.30205	-0.977785	4.77095	0.0289439	0.248934
G25787	-1.22844	-0.17001	4.7698	0.0289632	0.249012
G3786	-3.8248	-2.64239	4.76068	0.029117	0.250071
G3621	1.07848	2.57272	4.75905	0.0291446	0.250222
G28543	1.14337	0.261118	4.75728	0.0291747	0.250348
G13704	-1.3542	-1.3001	4.74768	0.0293378	0.251001
G26108	-2.5444	-2.51171	4.74422	0.0293968	0.251462
G13728	-1.0636	0.516305	4.74347	0.0294097	0.251464
G11744	-1.48621	1.48846	4.74331	0.0294123	0.251464
G1306	-1.44654	0.142185	4.74289	0.0294195	0.251481
G20199	1.50982	-1.44194	4.73456	0.0295625	0.252351
G30310	-1.24641	0.146538	4.73086	0.0296261	0.252411
G19703	-2.79619	-2.40035	4.72934	0.0296522	0.252502
G7633	1.33118	0.725953	4.72464	0.0297333	0.253061
G3623	1.91435	0.293426	4.72256	0.0297695	0.253193
G29820	1.04887	0.0795273	4.72269	0.0297672	0.253193
G5114	1.15367	-0.614668	4.7193	0.0298259	0.253381
G17725	-1.05298	0.765965	4.71752	0.0298568	0.25354
G22909	1.06341	0.752506	4.71578	0.0298871	0.253621
G30639	3.06298	-2.84049	4.71136	0.029964	0.25401
G30690	1.37174	0.288389	4.70469	0.0300805	0.254583
G14329	2.34813	-2.18124	4.70023	0.0301586	0.254999
G12912	1.08693	0.580243	4.6934	0.0302786	0.255661
G1711	1.12837	-0.346922	4.6927	0.030291	0.255722
G25639	-2.69698	-2.1791	4.69142	0.0303136	0.255849
G18060	-1.85024	-1.39612	4.69096	0.0303217	0.255849
G10177	-1.11456	-0.00632018	4.68617	0.0304064	0.256211
G14850	-1.59102	-1.56027	4.68415	0.0304421	0.256275
G12871	-1.03438	0.196838	4.68164	0.0304866	0.256502
G10383	1.00279	0.0660044	4.67477	0.0306088	0.257153
G14389	-1.14114	0.916508	4.66616	0.0307626	0.257949
G7522	2.58208	-2.55791	4.66395	0.0308023	0.257996
G25427	-1.30152	0.451008	4.66157	0.030845	0.258265
G4019	-2.24539	-1.26989	4.66043	0.0308654	0.258362
G20754	-1.02579	0.55215	4.65363	0.030988	0.258712
G1983	2.35543	-2.63763	4.65374	0.0309859	0.258712
G25119	-1.53417	-1.62697	4.65062	0.0310424	0.258948
G4791	-1.46733	-1.89991	4.64495	0.0311451	0.259449
G12390	-1.42148	-0.964582	4.64501	0.0311439	0.259449
G7510	2.19651	-2.38581	4.64087	0.0312192	0.25975
G3891	-1.15966	2.15745	4.64041	0.0312276	0.25975
G19379	-1.14096	0.212942	4.64029	0.0312296	0.25975
G27670	-1.48424	-0.802584	4.6383	0.031266	0.259926
G3945	1.52216	-1.69443	4.63569	0.0313135	0.259981
G753	-1.88642	-1.63798	4.63362	0.0313514	0.260107
G15259	1.02886	4.13014	4.63159	0.0313884	0.260269
G19734	1.63277	-1.65205	4.63017	0.0314145	0.260282
G7876	-1.90482	-1.91509	4.62623	0.0314867	0.260563
G5314	1.34075	-1.47034	4.62598	0.0314913	0.260563
G12478	-1.84109	-2.26165	4.6227	0.0315515	0.260841
G8698	-1.30414	-0.248344	4.62096	0.0315835	0.260848
G29759	-1.94725	1.44036	4.61635	0.0316686	0.261018
G4813	-1.75653	-1.46488	4.60931	0.0317988	0.26165
G18859	-1.39127	0.610938	4.60745	0.0318334	0.261712
G13598	-1.60366	-1.32804	4.60512	0.0318766	0.261851
G17122	-1.37703	-0.0949911	4.60429	0.031892	0.26188
G14535	-1.05714	-0.380932	4.60414	0.0318949	0.26188
G24584	-1.63133	-0.934934	4.60118	0.03195	0.262235
G745	-1.16499	0.348548	4.59946	0.0319821	0.262454
G22029	-1.42286	-1.64505	4.59778	0.0320134	0.262579
G28197	3.14732	-2.78831	4.59276	0.0321073	0.262954
G30956	1.98232	-0.314904	4.58997	0.0321595	0.263031
G25361	-2.32141	-2.29559	4.58787	0.0321989	0.263132
G1167	-1.04753	0.297659	4.58702	0.0322149	0.263132
G30701	1.81176	-2.18961	4.58252	0.0322996	0.263561
G4391	1.12602	-0.450812	4.57708	0.0324024	0.264092
G14057	-1.36682	-1.32531	4.57495	0.0324427	0.264245
G9613	-3.45021	-2.72108	4.57055	0.0325262	0.264573
G31390	3.03201	-2.85571	4.57072	0.0325228	0.264573
G26215	-3.39655	-2.72787	4.57097	0.0325181	0.264573
G31032	1.2151	-0.522024	4.56937	0.0325485	0.264711
G12712	-2.59313	-1.93048	4.5656	0.0326203	0.265163
G652	3.0273	-2.85591	4.56272	0.0326751	0.26552
G5179	-1.17412	0.271009	4.56199	0.0326891	0.265546
G24797	-1.44891	0.694954	4.56203	0.0326884	0.265546
G19706	-2.6228	-2.4833	4.55645	0.032795	0.26601
G27432	1.0478	-0.467233	4.55588	0.0328058	0.266054
G23321	-1.75646	-2.22298	4.55002	0.0329183	0.266701
G25929	-2.05359	-2.42832	4.54917	0.0329347	0.266719
G11895	-2.39929	-2.25451	4.5486	0.0329457	0.266747
G26786	1.2882	0.896955	4.54737	0.0329694	0.266815
G11769	-3.71822	-2.63039	4.54769	0.0329632	0.266815
G17573	-1.43065	3.40165	4.5436	0.033042	0.26719
G31334	-1.45239	-0.936194	4.53832	0.0331441	0.267558
G26754	-1.43281	-0.397431	4.53835	0.0331435	0.267558
G4272	1.09988	4.34929	4.53378	0.0332322	0.267829
G8353	-1.24789	-0.797619	4.53336	0.0332403	0.26785
G29410	2.45556	-2.56684	4.53133	0.0332798	0.268036
G22859	1.19244	2.80863	4.52955	0.0333143	0.268182
G18567	-1.58524	-1.50222	4.51479	0.0336029	0.26918
G21368	-1.77784	-1.53135	4.51222	0.0336535	0.269233
G19696	-1.79274	-1.05473	4.51016	0.0336941	0.269412
G4841	-1.66224	-0.616771	4.50359	0.0338238	0.269716
G19570	-1.12445	-0.414551	4.49896	0.0339155	0.270228
G15077	-1.16925	0.306202	4.49854	0.0339239	0.27025
G23081	-3.09376	-2.82431	4.49325	0.0340289	0.270384
G14669	-1.00982	-0.417594	4.49384	0.0340172	0.270384
G631	-1.27598	0.410851	4.49235	0.0340469	0.27044
G18549	-1.32893	0.0683255	4.48864	0.0341209	0.270743
G9822	-1.92423	-1.72322	4.48282	0.0342371	0.271204
G7039	1.21318	1.51439	4.48328	0.034228	0.271204
G30697	2.276	-0.193433	4.48172	0.0342592	0.271292
G31347	-1.62984	-0.271368	4.47911	0.0343115	0.27153
G16781	-1.68382	-1.48891	4.47754	0.0343432	0.271641
G15588	-1.47411	-0.576835	4.47296	0.0344352	0.272157
G7726	1.45022	-0.732767	4.46464	0.0346034	0.272836
G29598	2.64258	-2.57607	4.46333	0.03463	0.272836
G27368	-1.32204	-1.04368	4.46297	0.0346371	0.272836
G27165	-1.90415	-1.11923	4.46496	0.0345968	0.272836
G24336	-1.07576	-0.498321	4.46451	0.0346061	0.272836
G15991	1.01191	-0.592907	4.46239	0.034649	0.272836
G26660	-1.03916	0.284936	4.45624	0.034774	0.273338
G26832	-1.58791	0.152528	4.45362	0.0348273	0.273501
G14250	-2.00061	-2.05445	4.4527	0.0348461	0.273501
G2630	-1.91792	-1.65195	4.4491	0.0349197	0.273835
G26118	-1.77306	-1.96971	4.44904	0.034921	0.273835
G9931	-1.47703	-1.25253	4.44852	0.0349315	0.273849
G9332	1.18892	-0.719797	4.44632	0.0349766	0.274052
G21635	-1.61636	0.629708	4.44343	0.0350359	0.274254
G13310	1.17614	-0.61626	4.43878	0.0351313	0.274739
G28676	2.98223	-2.86569	4.43538	0.0352015	0.275155
G17016	-2.14293	-1.3761	4.435	0.0352091	0.275171
G28861	-2.58108	-2.51477	4.43356	0.035239	0.275292
G20796	-1.99686	-1.08436	4.43317	0.0352471	0.275292
G9219	3.40244	-2.79261	4.43031	0.0353061	0.275446
G8356	-2.03992	-2.43332	4.43036	0.0353051	0.275446
G21955	-1.01549	0.492983	4.42852	0.0353431	0.275571
G12377	1.21859	0.556067	4.4287	0.0353394	0.275571
G21796	-1.039	0.648618	4.42557	0.0354044	0.275653
G14996	1.02407	0.862833	4.41966	0.0355271	0.275862
G13779	-1.30286	-0.953581	4.42088	0.0355017	0.275862
G29032	1.86621	-2.18482	4.41663	0.0355902	0.275939
G26785	1.54143	0.564363	4.41296	0.035667	0.276285
G24988	3.35166	-2.79813	4.41301	0.0356658	0.276285
G20630	-1.34862	-1.36361	4.40715	0.0357885	0.276701
G21566	-1.27158	-1.13371	4.40688	0.0357943	0.276702
G1846	2.9656	-2.86708	4.40551	0.0358231	0.276794
G6266	2.96479	-2.86719	4.40366	0.0358619	0.276809
G12561	-1.44602	-1.15086	4.4048	0.0358379	0.276809
G12371	-1.26097	-0.194157	4.40403	0.0358541	0.276809
G26986	-1.19047	-1.26932	4.39851	0.0359704	0.277146
G30609	-1.01705	1.68086	4.39805	0.0359801	0.277178
G3216	2.35695	-2.35883	4.39479	0.0360489	0.277408
G25343	-1.61518	-2.1786	4.39555	0.0360327	0.277408
G5014	-2.3158	-2.27759	4.39239	0.0360996	0.277662
G28954	1.56482	1.1176	4.38724	0.0362088	0.277941
G21496	-1.71038	0.724753	4.38277	0.036304	0.278143
G15299	-3.36304	-2.76007	4.38328	0.0362932	0.278143
G24448	-1.01742	0.304209	4.3746	0.0364784	0.278696
G24426	-1.12483	-0.849705	4.37472	0.0364758	0.278696
G13895	-1.03967	0.908443	4.36864	0.0366062	0.279252
G20837	-2.46076	-2.55025	4.36271	0.0367337	0.279858
G1828	-1.06132	0.666243	4.36271	0.0367339	0.279858
G29668	-1.38843	-1.22578	4.35582	0.0368828	0.280495
G24165	-1.24636	-0.231879	4.35735	0.0368496	0.280495
G21516	1.56153	-1.18304	4.35633	0.0368717	0.280495
G28667	2.94124	-2.87014	4.35267	0.036951	0.280693
G22053	-1.27343	0.694317	4.35201	0.0369653	0.280754
G28549	1.33419	1.00461	4.34877	0.0370357	0.281165
G10813	2.93737	-2.87044	4.34611	0.0370935	0.281205
G15817	1.37096	0.13555	4.34436	0.0371318	0.281283
G27161	-1.87102	0.935097	4.34363	0.0371477	0.281312
G2779	2.93411	-2.87052	4.34204	0.0371823	0.2814
G20427	-1.70883	0.253642	4.34064	0.0372129	0.281545
G6442	-1.05189	0.980464	4.33532	0.0373294	0.282122
G141	-1.61138	-1.22724	4.33256	0.03739	0.282449
G30256	2.55654	-2.52298	4.33069	0.037431	0.282514
G19823	-2.18128	-1.98226	4.32297	0.0376011	0.283259
G1417	-2.64355	-2.17302	4.32133	0.0376374	0.283358
G4849	-1.84781	0.310379	4.32043	0.0376573	0.283377
G12614	-1.53643	-1.80354	4.32087	0.0376476	0.283377
G28826	1.21457	-0.304026	4.31427	0.037794	0.284094
G27847	-1.24583	0.100262	4.30623	0.037973	0.28501
G13102	2.91686	-2.87266	4.30539	0.0379917	0.285102
G9465	1.1336	0.383751	4.30183	0.0380715	0.285268
G23221	1.26453	-0.771386	4.30024	0.038107	0.285491
G2517	-1.12057	-0.332663	4.29811	0.0381548	0.285679
G5183	-3.48143	-2.71596	4.29352	0.0382579	0.286228
G30062	1.20379	0.126874	4.29145	0.0383045	0.286402
G16661	-1.30191	1.77392	4.29057	0.0383243	0.286463
G16301	-2.25263	-1.44644	4.28697	0.0384054	0.286763
G16189	-1.32163	0.0334891	4.28666	0.0384126	0.286764
G22030	-2.35553	-1.814	4.28484	0.0384538	0.286906
G5845	-1.84606	-2.09255	4.27938	0.0385775	0.287392
G10854	-1.55671	-0.601175	4.27955	0.0385735	0.287392
G1034	-1.21588	1.57868	4.27727	0.0386253	0.287573
G1537	-1.3028	-0.393649	4.27517	0.0386732	0.287624
G28651	1.94328	-2.13806	4.27433	0.0386922	0.287624
G18601	-3.40622	-2.72621	4.26984	0.0387947	0.288009
G2594	-1.02011	1.25233	4.26589	0.0388848	0.288323
G31140	-3.37805	-2.7296	4.26283	0.0389549	0.288669
G21470	1.41561	-1.85515	4.26308	0.0389491	0.288669
G561	-1.11325	-0.106794	4.25854	0.0390536	0.288955
G18135	-1.25739	-0.783818	4.25892	0.0390447	0.288955
G5732	-1.17777	-0.156288	4.25663	0.0390975	0.28907
G16647	-3.08028	-2.81261	4.25083	0.0392311	0.28953
G26023	-1.03509	0.265174	4.24914	0.0392702	0.289595
G3816	-1.7993	-1.76717	4.24697	0.0393205	0.289681
G27577	-1.7634	-1.50718	4.24759	0.039306	0.289681
G7051	-1.66314	-1.87277	4.24605	0.0393418	0.289785
G8699	-1.11384	0.0221077	4.24421	0.0393845	0.289952
G18826	-1.77102	-1.82978	4.24415	0.0393858	0.289952
G20590	1.32292	0.138862	4.24007	0.0394806	0.290414
G9769	-1.0647	0.00226254	4.23938	0.0394966	0.290463
G22614	-1.68289	-2.01534	4.23895	0.0395065	0.290463
G14364	-1.24965	-0.884733	4.23876	0.0395109	0.290463
G1717	-1.00569	0.387669	4.22474	0.0398387	0.291919
G25454	-1.95196	-1.62593	4.22004	0.0399491	0.292458
G5239	2.92527	-2.86182	4.21814	0.039994	0.292483
G21193	-1.30986	-0.124274	4.21394	0.0400932	0.292944
G10625	1.41424	-1.01907	4.21069	0.04017	0.293174
G17116	-1.1327	0.977106	4.20541	0.0402952	0.293777
G2222	-1.01765	0.822592	4.20232	0.0403687	0.294037
G1276	1.06827	-0.739808	4.20165	0.0403847	0.294066
G4357	2.20684	-2.22947	4.1978	0.0404764	0.294303
G18938	-1.12902	0.681425	4.19646	0.0405085	0.294443
G12301	-2.05122	-0.92047	4.19327	0.0405849	0.294954
G31361	1.15534	0.0276404	4.19242	0.040605	0.295013
G26907	1.06158	-0.471918	4.19179	0.0406202	0.295063
G18134	-2.20713	-1.65067	4.19061	0.0406484	0.29511
G24033	-1.11324	-0.067265	4.18953	0.0406743	0.295254
G1692	-1.27143	-0.109833	4.18608	0.0407573	0.295551
G8768	-1.60524	-2.17065	4.181	0.0408797	0.295957
G28493	1.70945	-1.06902	4.17973	0.0409102	0.296134
G30231	1.3056	-1.20985	4.17774	0.0409582	0.29635
G19460	1.30617	0.169898	4.17582	0.0410046	0.296555
G4982	-1.28136	-0.602256	4.17256	0.0410837	0.296623
G30107	-1.22842	0.304937	4.17282	0.0410774	0.296623
G12270	-1.27999	-1.27129	4.17135	0.0411131	0.296623
G1104	-1.17427	0.1787	4.17434	0.0410405	0.296623
G23668	1.1485	-0.606277	4.16965	0.0411543	0.296719
G358	-2.97418	-2.85284	4.16677	0.0412244	0.296891
G27883	1.11189	0.744092	4.16599	0.0412433	0.296924
G5880	-1.2364	-0.79836	4.16169	0.0413481	0.297504
G30165	-1.38813	-0.789883	4.16171	0.0413476	0.297504
G10670	-1.00431	1.53284	4.15699	0.0414631	0.298143
G8955	-1.21663	6.13155	4.15539	0.0415021	0.298209
G8045	1.14574	2.74621	4.1557	0.0414947	0.298209
G4567	1.03902	0.218672	4.15565	0.0414958	0.298209
G2861	1.85416	-1.73187	4.15464	0.0415206	0.298209
G27849	-1.19542	-0.184616	4.15458	0.0415221	0.298209
G22656	-1.58902	-0.727147	4.15409	0.0415342	0.29823
G10316	1.19579	-1.04746	4.15247	0.0415738	0.298333
G4647	-1.46639	-1.6238	4.15091	0.0416121	0.298406
G15892	-1.24801	-0.81086	4.14451	0.0417697	0.299002
G27239	-1.99838	-1.49986	4.14368	0.0417902	0.299007
G30000	1.78975	-1.45819	4.13966	0.0418896	0.299162
G24094	-1.83962	0.956299	4.13836	0.0419218	0.299305
G25823	-1.0174	0.026261	4.13256	0.0420656	0.299952
G21336	1.71633	-1.49936	4.1322	0.0420747	0.299952
G24564	-1.77526	-2.09549	4.12205	0.0423277	0.300873
G8323	-2.71314	-2.11848	4.1177	0.0424368	0.301122
G23972	-1.03923	2.02811	4.11755	0.0424404	0.301122
G13645	-3.13883	-2.81448	4.11784	0.0424332	0.301122
G8374	-2.0256	-2.40997	4.11624	0.0424734	0.301226
G2727	-3.13032	-2.81536	4.11648	0.0424673	0.301226
G4068	1.00734	6.86705	4.11557	0.0424903	0.301274
G24569	-1.06142	-0.296982	4.11524	0.0424986	0.301274
G29711	-1.5627	3.05267	4.11451	0.042517	0.301311
G28911	-3.10077	-2.81895	4.11072	0.0426123	0.301769
G24976	-1.63253	-1.42885	4.11088	0.0426082	0.301769
G22382	-1.09686	0.224163	4.10631	0.0427234	0.302153
G17668	-1.02489	-0.890548	4.106	0.0427312	0.302153
G17596	3.78669	0.955872	4.10525	0.0427503	0.302153
G8304	-1.25307	-0.289336	4.10395	0.0427831	0.302329
G17371	1.81449	-1.47734	4.10227	0.0428256	0.302447
G17766	-1.32141	-1.59014	4.10018	0.0428786	0.302525
G4807	1.16898	-0.761981	4.09953	0.0428951	0.302554
G28960	-1.19484	-0.15216	4.09629	0.0429774	0.302955
G6409	-1.48321	-1.6249	4.09394	0.0430373	0.303085
G28026	-1.46923	-0.275569	4.09436	0.0430266	0.303085
G6057	2.81932	-2.88642	4.0915	0.0430993	0.303296
G5165	1.20409	-0.445596	4.08849	0.0431761	0.303401
G24298	-1.85943	-1.72362	4.08941	0.0431528	0.303401
G17575	-1.44248	2.82093	4.08877	0.0431691	0.303401
G16566	-3.2228	-2.77657	4.08825	0.0431822	0.303401
G4216	-1.66673	1.07673	4.08587	0.0432432	0.303438
G31248	1.446	0.51922	4.0831	0.043314	0.303725
G13963	2.18316	-2.22744	4.07941	0.0434087	0.304252
G31238	2.14335	-1.72638	4.07759	0.0434556	0.304317
G7022	-1.25811	-1.20774	4.07581	0.0435013	0.304437
G14344	-1.74659	-1.1156	4.07193	0.0436014	0.304713
G22117	-2.83432	-2.39608	4.07085	0.0436292	0.304839
G28869	1.03793	0.876203	4.06808	0.043701	0.305036
G22769	-2.13363	0.36987	4.06857	0.0436883	0.305036
G22353	-1.88037	-1.65667	4.06934	0.0436682	0.305036
G11257	-1.00444	0.716652	4.06852	0.0436894	0.305036
G24995	-1.48668	-1.27164	4.06268	0.043841	0.305665
G26790	-2.92688	-2.86188	4.05119	0.0441401	0.306922
G26064	-1.10691	-0.352901	4.05065	0.0441543	0.306977
G14356	-1.28703	-0.972021	4.05041	0.0441605	0.306977
G28102	2.56067	-2.73639	4.04545	0.0442906	0.307271
G233	-1.28195	-0.549139	4.04598	0.0442766	0.307271
G12172	-1.00007	1.25314	4.04594	0.0442778	0.307271
G11211	2.8303	-2.89359	4.04617	0.0442718	0.307271
G30702	-2.09589	-1.6998	4.04296	0.0443561	0.307465
G29008	1.74916	-2.22299	4.04221	0.0443756	0.307513
G28539	1.1269	1.77079	4.03917	0.0444557	0.307764
G29306	2.52606	-2.75772	4.03629	0.0445316	0.308028
G26111	-1.21482	-0.672594	4.0364	0.0445288	0.308028
G19120	-1.64657	0.429778	4.03712	0.0445096	0.308028
G12083	1.50988	-1.91283	4.03509	0.0445632	0.308117
G6404	-1.54865	-0.773429	4.02724	0.0447712	0.309055
G3770	-1.14942	0.0815729	4.02659	0.0447884	0.309055
G8171	-1.57435	4.73385	4.0132	0.0451453	0.310661
G12099	-1.10102	-0.124143	4.00886	0.0452617	0.311061
G23720	-1.60621	-0.560167	4.00641	0.0453276	0.311208
G874	-1.20478	1.37941	4.00383	0.0453969	0.31151
G7624	-1.46016	-0.911764	4.00303	0.0454186	0.311562
G1105	-1.94325	-2.06965	4.00037	0.0454903	0.311814
G9548	-1.42782	1.42555	3.998	0.0455544	0.31211
G22464	-1.05359	-0.293451	3.9954	0.0456245	0.312198
G16999	-1.68721	-1.5964	3.99567	0.0456172	0.312198
G15135	-1.24795	-1.35253	3.99257	0.0457012	0.312505
G26905	-2.90503	-2.86709	3.99111	0.045741	0.312595
G24965	-1.42247	-0.623145	3.99113	0.0457404	0.312595
G15260	1.02991	4.10525	3.9882	0.04582	0.312751
G8285	-1.33051	-1.23724	3.98412	0.0459311	0.313035
G6337	-2.90077	-2.86756	3.98305	0.0459602	0.313035
G5877	-1.04918	-0.0421789	3.98534	0.0458977	0.313035
G20412	-1.22813	-0.234639	3.98292	0.0459638	0.313035
G1693	-1.16632	-0.0568594	3.9794	0.0460601	0.313429
G23048	-2.26441	-2.37354	3.9775	0.046112	0.313555
G7509	1.11107	-0.0157412	3.97574	0.0461603	0.313697
G5987	-1.88675	-2.05826	3.97064	0.0463001	0.314002
G10140	-1.62073	-1.22777	3.96978	0.0463237	0.314047
G4118	1.07594	0.971318	3.96881	0.0463504	0.314091
G28231	-1.90351	-2.45598	3.96816	0.0463685	0.314091
G17476	-1.17175	0.416863	3.96695	0.0464017	0.314223
G27503	-1.03264	0.380153	3.96453	0.0464684	0.314463
G29515	1.2417	-0.928019	3.96401	0.0464828	0.314517
G28825	1.1378	1.12623	3.95952	0.0466071	0.314971
G21497	-2.61706	-0.190664	3.95914	0.0466174	0.314971
G10346	-2.00272	-1.906	3.95903	0.0466206	0.314971
G22139	-1.21626	-0.548324	3.95459	0.0467437	0.315456
G16917	-1.09206	4.45634	3.95272	0.0467955	0.315762
G19456	-1.24001	1.89632	3.94642	0.0469712	0.316342
G25310	-1.24737	-0.309229	3.94525	0.0470039	0.316392
G17615	-1.46346	-1.35783	3.94478	0.0470171	0.316392
G1418	2.04065	-2.48637	3.94267	0.0470761	0.316523
G1415	-1.18033	-1.31096	3.94064	0.0471329	0.316673
G13913	-1.45061	-1.40671	3.94037	0.0471404	0.316673
G16427	-1.3072	-1.27734	3.93889	0.047182	0.316725
G16660	-1.24463	1.17518	3.93639	0.0472522	0.31684
G13366	-1.41235	-1.0636	3.93408	0.0473171	0.3171
G21741	-1.27874	-1.64247	3.92658	0.0475286	0.317944
G5407	-1.25457	-0.586789	3.92248	0.0476446	0.318251
G20520	-1.2869	2.64154	3.92195	0.0476596	0.318308
G9800	-2.05075	-2.41971	3.92084	0.047691	0.318388
G24431	-2.21451	-2.35194	3.92004	0.0477138	0.318488
G18174	1.03616	0.609301	3.9194	0.047732	0.318488
G14847	1.1106	-0.068917	3.91828	0.0477637	0.318613
G29448	1.1163	-0.24504	3.91702	0.0477996	0.318636
G21206	-1.44835	-1.47039	3.9139	0.0478884	0.318795
G8613	-1.16592	0.870311	3.91252	0.0479278	0.318918
G8383	-2.86339	-2.87182	3.91188	0.047946	0.318918
G26684	-1.76339	-1.54263	3.91273	0.0479216	0.318918
G20770	1.91788	-1.85491	3.91246	0.0479293	0.318918
G14980	-1.66413	-1.78111	3.91116	0.0479664	0.318967
G27209	1.48418	0.195048	3.90899	0.0480284	0.319089
G14103	-1.17007	-0.935629	3.90877	0.0480348	0.319089
G7779	-1.2712	1.08307	3.90491	0.0481452	0.319475
G18769	-1.86172	-2.0927	3.90363	0.048182	0.319578
G6577	-2.8545	-1.6462	3.90316	0.0481953	0.319601
G3305	-2.85863	-2.87235	3.90305	0.0481985	0.319601
G19144	-1.75007	-2.30703	3.90185	0.048233	0.319744
G1986	-1.10382	-0.269607	3.8973	0.0483638	0.320498
G16382	-2.04698	-2.39734	3.89361	0.0484701	0.321055
G288	-1.63782	-1.18295	3.88697	0.048662	0.321761
G15918	-1.40051	-1.47167	3.88699	0.0486617	0.321761
G19594	-1.94514	-1.82567	3.88671	0.0486696	0.321768
G22014	-1.52542	-1.30711	3.88501	0.0487189	0.321932
G8899	-2.84841	-2.87365	3.88269	0.0487863	0.322073
G7070	-1.06851	1.9796	3.88282	0.0487826	0.322073
G25515	-1.37602	-1.75744	3.879	0.0488935	0.322296
G31087	1.43084	-0.798973	3.87796	0.0489241	0.322407
G31012	1.14953	-1.11304	3.87817	0.0489179	0.322407
G18169	-1.20767	-1.3301	3.87741	0.0489401	0.322417
G12277	-1.40784	-0.193478	3.87421	0.0490334	0.322737
G8770	-2.84364	-2.87417	3.87392	0.0490418	0.322747
G24359	-2.29693	-2.59964	3.87371	0.049048	0.322747
G23765	-1.74787	-1.56176	3.87165	0.0491084	0.323101
G9322	-1.14958	-0.25616	3.86763	0.0492261	0.323462
G4693	-1.31165	-0.726877	3.86345	0.0493488	0.324031
G8756	-1.67859	1.59706	3.86196	0.0493925	0.324188
G27144	-2.13305	-2.16996	3.85943	0.0494671	0.324304
G30673	2.72706	-2.90425	3.85549	0.0495834	0.324684
G17193	-1.59942	-1.00732	3.85599	0.0495687	0.324684
G15448	-2.83348	-2.87526	3.85561	0.0495799	0.324684
G17121	-1.39686	-0.384211	3.85465	0.0496082	0.324691
G14244	-3.00534	-2.82953	3.85368	0.049637	0.324706
G28028	-1.29797	-1.18061	3.85228	0.0496783	0.324933
G6642	-1.01927	-1.11802	3.85086	0.0497205	0.324949
G16512	-2.28161	-2.6192	3.84902	0.049775	0.32511
G1743	-1.43036	-1.67053	3.84795	0.0498068	0.325177
G878	-1.13875	1.35212	3.84413	0.0499205	0.325303

## Sheet: SYF vs LWF(2503DElncRNAs)
genes	logFC	logCPM	LR	PValue	FDR
G3182	2.37465	8.47678	231.886	2.31207e-52	5.67024e-48
G3181	2.31084	8.44014	217.616	2.99572e-49	4.89791e-45
G23862	2.21043	9.79308	143.682	4.16916e-33	4.08986e-29
G17210	1.82911	5.82981	134.289	4.72363e-31	3.86149e-27
G17592	2.20272	3.98757	129.708	4.74831e-30	3.32714e-26
G23858	2.05982	8.55899	123.034	1.37084e-28	8.40482e-25
G29349	3.99756	2.44907	119.406	8.53317e-28	4.65048e-24
G8319	3.7764	2.44376	115.975	4.81339e-27	2.36092e-23
G17213	1.72972	5.98354	111.996	3.57995e-26	1.5963e-22
G17591	2.11918	4.02116	103.023	3.31306e-24	1.35418e-20
G22702	1.31617	4.99929	102.636	4.02756e-24	1.5196e-20
G22703	1.31404	5.14676	100.053	1.48359e-23	5.19775e-20
G6588	1.3674	6.60513	96.4525	9.141e-23	2.98905e-19
G25897	3.58882	8.33061	95.749	1.30412e-22	3.99786e-19
G25898	3.5691	7.89142	93.4073	4.25678e-22	1.22818e-18
G25501	2.3337	4.69765	87.0172	1.0758e-20	2.93149e-17
G2369	2.47271	4.60735	86.6938	1.26692e-20	3.27059e-17
G25502	2.40527	5.07088	85.6133	2.18799e-20	5.36595e-17
G9590	2.81966	4.19015	85.3744	2.469e-20	5.76677e-17
G3196	2.50525	4.25318	85.1596	2.75225e-20	6.13613e-17
G2368	2.3819	4.69294	83.9233	5.14336e-20	1.09685e-16
G6139	1.31384	7.53545	81.0755	2.17256e-19	4.44009e-16
G8318	3.49161	2.48088	80.2548	3.29117e-19	6.45714e-16
G3428	1.94164	8.98915	79.8165	4.10843e-19	7.63347e-16
G177	3.45201	5.78128	79.772	4.20199e-19	7.63347e-16
G11476	1.66238	5.53847	79.006	6.19206e-19	1.08469e-15
G24685	1.4419	5.5473	78.5195	7.92126e-19	1.33976e-15
G3426	1.92411	9.20919	76.1544	2.62328e-18	4.28897e-15
G25758	1.251	8.0795	75.3816	3.87986e-18	6.13881e-15
G11475	1.66269	5.53191	74.0218	7.72589e-18	1.18421e-14
G6140	1.26742	7.68437	73.7275	8.96794e-18	1.33293e-14
G9589	2.7515	3.911	73.2828	1.12341e-17	1.62064e-14
G8507	1.56629	5.19874	72.6883	1.51832e-17	2.12777e-14
G3912	1.25581	5.89867	71.975	2.17943e-17	2.96941e-14
G19075	1.59474	4.60686	70.2705	5.17058e-17	6.85437e-14
G19073	1.53972	4.38504	69.9942	5.94798e-17	7.67743e-14
G28754	2.83184	3.76384	69.8843	6.28882e-17	7.71151e-14
G10451	-1.88137	3.75577	69.8074	6.53856e-17	7.82219e-14
G6586	1.27727	6.13652	69.3566	8.21778e-17	9.59699e-14
G8316	1.84259	4.33542	66.9581	2.7734e-16	3.16354e-13
G3194	2.62304	3.66398	65.2186	6.70342e-16	7.40779e-13
G12377	2.84852	2.99811	65.1915	6.79628e-16	7.40779e-13
G28755	2.44903	6.00697	65.1113	7.07837e-16	7.54754e-13
G10452	-1.7521	3.78809	64.714	8.65963e-16	9.03715e-13
G22043	-2.17149	4.7834	64.5526	9.399e-16	9.60441e-13
G25755	1.24155	8.11203	64.2133	1.11654e-15	1.11765e-12
G6170	3.18387	2.39933	63.6086	1.51765e-15	1.48878e-12
G24215	1.99798	4.25481	62.2634	3.00457e-15	2.83406e-12
G29350	4.16864	1.50492	62.1257	3.22212e-15	2.9699e-12
G350	1.43651	5.20249	61.9232	3.57119e-15	3.18479e-12
G3028	1.91735	7.08733	61.8359	3.73308e-15	3.26971e-12
G349	1.45977	4.50462	61.6943	4.01131e-15	3.45177e-12
G5196	2.39433	3.32475	61.614	4.17835e-15	3.53352e-12
G15699	3.12532	3.08106	59.7861	1.05745e-14	8.5028e-12
G23590	2.74645	3.98894	59.6353	1.14172e-14	9.03227e-12
G3030	1.57288	7.69907	59.2349	1.39927e-14	1.08941e-11
G20370	5.63635	6.19903	59.0799	1.51401e-14	1.16032e-11
G18257	2.88021	3.82324	59.043	1.54262e-14	1.16406e-11
G23812	1.36819	4.69291	58.9691	1.60171e-14	1.17257e-11
G176	3.5728	5.8328	58.9752	1.59674e-14	1.17257e-11
G23814	1.37815	4.68981	58.9335	1.63088e-14	1.17637e-11
G1576	1.92402	4.19731	58.5248	2.0074e-14	1.42697e-11
G23788	3.62804	3.16351	57.735	2.99916e-14	2.10151e-11
G3911	1.16977	5.93261	57.5639	3.27183e-14	2.26028e-11
G23817	1.16608	6.61332	57.4279	3.506e-14	2.38841e-11
G8317	1.80946	4.29077	57.3784	3.59543e-14	2.41578e-11
G13643	-1.16188	5.19369	57.2808	3.77816e-14	2.50426e-11
G1578	1.89745	4.20213	57.1743	3.98859e-14	2.60848e-11
G18503	1.01308	6.34848	57.0787	4.18708e-14	2.70226e-11
G12379	1.16525	6.17254	56.6314	5.2565e-14	3.34839e-11
G25122	1.38671	4.35752	56.1187	6.8224e-14	4.29015e-11
G25121	1.28856	4.84613	55.4753	9.46415e-14	5.80259e-11
G13775	6.13557	1.29282	55.49	9.3936e-14	5.80259e-11
G29150	-1.26552	6.43834	55.3704	9.98308e-14	6.04519e-11
G1844	1.46881	7.13746	55.3029	1.03314e-13	6.17984e-11
G1385	-2.00962	3.24384	55.2463	1.06336e-13	6.28396e-11
G30336	2.45718	4.55109	54.9356	1.24542e-13	7.27221e-11
G24773	-1.36624	4.32546	54.8453	1.30397e-13	7.52452e-11
G253	3.94164	1.44957	54.5596	1.50802e-13	8.60079e-11
G30746	2.11816	3.8765	54.1569	1.85104e-13	1.04358e-10
G13644	-1.0489	6.27886	54.0734	1.93134e-13	1.07648e-10
G3584	1.57949	6.04965	53.8448	2.16971e-13	1.18507e-10
G19839	1.68293	6.98114	53.8405	2.17449e-13	1.18507e-10
G4413	3.00473	4.77224	53.2468	2.94162e-13	1.5683e-10
G13250	3.34958	4.25196	53.0486	3.25395e-13	1.71616e-10
G3009	1.02917	4.84367	52.9835	3.36358e-13	1.75511e-10
G6499	2.18234	5.83331	52.9108	3.49053e-13	1.80218e-10
G13314	-1.2387	4.88581	52.5998	4.08937e-13	2.08937e-10
G7786	3.23017	3.26733	52.5494	4.19563e-13	2.12156e-10
G13774	5.44496	1.0641	51.9412	5.71889e-13	2.83339e-10
G3010	1.07392	4.87976	51.5577	6.95222e-13	3.37623e-10
G1843	1.05367	6.81431	51.4366	7.39456e-13	3.52132e-10
G29154	-1.26168	6.42537	51.3503	7.72683e-13	3.64417e-10
G268	2.30776	5.2107	51.1037	8.76146e-13	4.09277e-10
G19837	1.70129	6.99053	50.9397	9.52453e-13	4.40725e-10
G22054	-2.02855	4.33689	50.7533	1.04738e-12	4.75677e-10
G13315	-1.22947	4.8972	50.7258	1.06215e-12	4.77956e-10
G24214	1.83513	4.2489	50.5719	1.14881e-12	5.12253e-10
G22331	-1.31704	7.35663	50.4834	1.20175e-12	5.31034e-10
G24684	1.33759	4.21761	50.3638	1.27726e-12	5.54411e-10
G1842	1.08338	7.23389	50.3454	1.28934e-12	5.54746e-10
G8340	1.43483	5.24824	50.2825	1.33129e-12	5.67813e-10
G20358	5.69926	6.17451	50.0879	1.47013e-12	6.11089e-10
G3585	1.55015	6.34313	49.3382	2.15429e-12	8.87948e-10
G4315	-1.55328	6.84516	49.2427	2.26177e-12	9.24478e-10
G8341	1.32916	5.35419	49.1517	2.36909e-12	9.60341e-10
G13845	1.98252	6.04735	48.8615	2.7469e-12	1.08655e-09
G11325	1.59024	6.03811	48.7547	2.90066e-12	1.1382e-09
G6257	-1.24556	5.79227	48.3714	3.52675e-12	1.37132e-09
G18504	1.03401	6.35636	48.3581	3.55068e-12	1.37132e-09
G31178	3.01557	2.32437	48.1382	3.97212e-12	1.5221e-09
G6502	2.1338	5.69951	48.08	4.09179e-12	1.5558e-09
G28530	1.98954	5.9926	47.856	4.58696e-12	1.71745e-09
G26414	1.01937	6.15687	47.7389	4.86932e-12	1.80936e-09
G15863	-1.1565	5.96326	47.7011	4.96412e-12	1.83072e-09
G23420	2.54744	5.34313	47.6179	5.17946e-12	1.89587e-09
G19058	-1.21209	6.22592	47.4787	5.5605e-12	2.02027e-09
G7800	-1.0726	8.66967	46.8344	7.72467e-12	2.7656e-09
G1845	1.4679	7.06641	46.5666	8.85567e-12	3.14755e-09
G24305	-1.81338	5.05616	46.3762	9.75928e-12	3.41916e-09
G4312	-1.51967	6.65069	46.3211	1.00377e-11	3.46718e-09
G29021	2.98935	3.62977	46.3216	1.0035e-11	3.46718e-09
G26412	1.0094	6.2171	46.0369	1.16044e-11	3.95265e-09
G17695	1.78029	2.96326	46.0498	1.15285e-11	3.95265e-09
G6171	2.45885	2.85979	46.0217	1.16949e-11	3.95373e-09
G9348	1.41891	4.61426	45.8768	1.25932e-11	4.20192e-09
G25630	2.57242	1.91974	45.6724	1.3978e-11	4.63248e-09
G4414	3.04349	4.93866	45.6326	1.42648e-11	4.6958e-09
G1384	-1.94387	3.19087	45.3931	1.61202e-11	5.23628e-09
G27930	1.41354	4.09575	45.3747	1.62723e-11	5.25093e-09
G25925	1.96612	5.02481	45.1964	1.78232e-11	5.7138e-09
G29018	2.849	3.35877	45.1343	1.83977e-11	5.85967e-09
G31102	2.47297	2.53093	44.8495	2.12773e-11	6.73311e-09
G27385	1.34074	4.19373	44.6058	2.40978e-11	7.55997e-09
G22330	-1.26125	7.34059	44.321	2.78706e-11	8.65205e-09
G22266	1.31848	4.53873	44.1278	3.0762e-11	9.3717e-09
G15274	-1.05745	6.97146	43.9601	3.35132e-11	1.00846e-08
G6094	1.88899	5.99927	43.9415	3.38333e-11	1.01188e-08
G13844	1.88232	6.05911	43.8697	3.50985e-11	1.04336e-08
G27895	1.11111	7.59002	43.7841	3.66668e-11	1.08342e-08
G15866	-1.16809	6.11978	43.7719	3.68959e-11	1.08366e-08
G4838	2.40084	4.25786	43.5659	4.09915e-11	1.19678e-08
G10370	-1.01056	6.21072	43.5347	4.16512e-11	1.20885e-08
G4485	-1.03033	7.31064	43.1495	5.07129e-11	1.44617e-08
G6169	4.23561	0.485647	43.1278	5.12771e-11	1.45381e-08
G13838	1.16829	5.02663	43.0036	5.46395e-11	1.53144e-08
G13308	3.308	1.57732	42.9818	5.52502e-11	1.53975e-08
G11326	1.54712	6.00984	42.9088	5.73527e-11	1.58932e-08
G19446	-1.21691	7.4597	42.7615	6.18363e-11	1.70394e-08
G29875	1.63793	4.69555	42.7114	6.34403e-11	1.73837e-08
G19062	-1.12411	6.5146	42.5214	6.99141e-11	1.89386e-08
G13837	1.19269	4.81932	42.4964	7.08132e-11	1.89799e-08
G8506	1.51598	4.29211	42.3684	7.56011e-11	2.0153e-08
G11338	-1.64703	3.00914	42.1753	8.34479e-11	2.21245e-08
G9309	1.40652	4.27012	41.9234	9.492e-11	2.4897e-08
G6596	-1.1532	5.81853	41.6197	1.10869e-10	2.87725e-08
G29874	1.65406	4.72746	41.5359	1.15728e-10	2.9719e-08
G26448	1.46861	3.56454	41.4873	1.18641e-10	3.01513e-08
G22281	1.05391	9.19254	41.3582	1.26737e-10	3.18785e-08
G30745	2.10225	3.86319	41.2487	1.34042e-10	3.3544e-08
G25924	1.85039	5.03732	41.2281	1.35464e-10	3.37277e-08
G24307	-1.79479	4.99738	40.9216	1.58459e-10	3.84764e-08
G13614	-1.04338	5.79027	40.9048	1.59827e-10	3.86175e-08
G22279	1.07194	9.04087	40.8511	1.64281e-10	3.94991e-08
G7784	2.48725	1.68016	40.6416	1.82871e-10	4.31232e-08
G20667	-1.05278	4.90536	40.5722	1.89482e-10	4.44684e-08
G26240	3.49704	3.89693	40.496	1.97016e-10	4.57983e-08
G26241	3.57153	3.90024	40.3282	2.14682e-10	4.94364e-08
G22337	2.58823	5.41736	40.3352	2.13921e-10	4.94364e-08
G7802	-1.04641	8.65024	40.2744	2.20678e-10	5.05797e-08
G9968	-1.34021	5.73983	40.2064	2.28496e-10	5.19737e-08
G4316	-2.86932	5.53142	40.2031	2.2888e-10	5.19737e-08
G9967	-1.37977	5.67325	40.0099	2.52678e-10	5.68515e-08
G23848	1.24001	5.78427	40.0182	2.51604e-10	5.68515e-08
G26717	1.47776	4.85883	39.9173	2.64951e-10	5.93405e-08
G7192	-1.97397	3.93177	39.5878	3.13634e-10	6.96083e-08
G27931	1.34928	4.27213	39.3831	3.48298e-10	7.66083e-08
G7303	1.36556	6.09512	39.3077	3.62018e-10	7.89183e-08
G23818	1.09612	7.01272	39.3089	3.61795e-10	7.89183e-08
G24772	-1.23947	4.36949	39.235	3.75751e-10	8.15497e-08
G6503	2.0167	3.21234	39.1047	4.01669e-10	8.60327e-08
G26716	1.54668	4.90567	39.1072	4.01158e-10	8.60327e-08
G18737	-1.08948	7.89284	39.011	4.21427e-10	8.9872e-08
G26763	-1.11266	5.84684	38.9748	4.29306e-10	9.1156e-08
G15131	-1.00219	4.69592	38.9526	4.34216e-10	9.18012e-08
G6597	-1.2116	5.76311	38.899	4.46309e-10	9.39529e-08
G26764	-1.08268	6.17372	38.8272	4.63023e-10	9.70548e-08
G5194	1.85275	3.41046	38.7682	4.77244e-10	9.96099e-08
G7783	3.15748	3.06189	38.6989	4.94477e-10	1.0277e-07
G18931	1.19342	4.67572	38.5057	5.45929e-10	1.12039e-07
G254	3.74538	1.53415	38.4554	5.60199e-10	1.14488e-07
G6253	-1.24462	5.66919	38.4251	5.68954e-10	1.15795e-07
G15276	-1.03572	6.8671	38.3885	5.79718e-10	1.17498e-07
G30212	-1.28982	3.95095	38.3448	5.92867e-10	1.19669e-07
G24260	1.21944	5.8999	38.3289	5.97715e-10	1.20153e-07
G25428	1.36101	5.67539	38.3173	6.01261e-10	1.20372e-07
G8675	2.53524	3.99693	38.2872	6.10626e-10	1.2175e-07
G28208	1.16824	4.37207	38.1835	6.43938e-10	1.27873e-07
G31125	-1.57306	4.91964	38.1717	6.47846e-10	1.2813e-07
G3143	-1.00115	4.61391	38.0711	6.82125e-10	1.34368e-07
G18732	-1.09013	7.8611	38.0603	6.85905e-10	1.34572e-07
G15132	-1.33461	5.81435	38.0091	7.04144e-10	1.36512e-07
G19308	1.59203	5.41306	37.9982	7.08095e-10	1.36738e-07
G24258	1.22384	5.92268	37.8895	7.48654e-10	1.41779e-07
G28803	2.03925	3.76309	37.7976	7.84781e-10	1.48049e-07
G19445	-1.19635	7.40097	37.7799	7.91943e-10	1.48828e-07
G15673	2.89354	1.30119	37.7588	8.00531e-10	1.49867e-07
G4313	-2.76014	5.53569	37.665	8.39964e-10	1.56058e-07
G28802	1.78541	4.05027	37.6221	8.5864e-10	1.58926e-07
G21700	-1.80743	4.25637	37.3878	9.6825e-10	1.7854e-07
G6589	1.14054	5.34184	37.349	9.87701e-10	1.80768e-07
G26096	1.98548	4.22346	37.231	1.04932e-09	1.91331e-07
G3997	1.11086	6.59139	37.1169	1.11254e-09	2.02107e-07
G29394	1.52194	5.83912	37.1061	1.11873e-09	2.02482e-07
G26940	1.74404	6.93247	36.9071	1.23896e-09	2.21373e-07
G6095	1.59683	5.91425	36.8378	1.28379e-09	2.28148e-07
G29931	2.17645	1.39486	36.7979	1.31032e-09	2.32022e-07
G22336	2.51351	5.70122	36.6528	1.41158e-09	2.4816e-07
G7788	3.43291	0.0122585	36.5248	1.50733e-09	2.64046e-07
G8910	2.07578	3.57417	36.4345	1.57884e-09	2.74975e-07
G29395	1.50972	5.79551	36.4319	1.58093e-09	2.74975e-07
G21970	1.09994	5.42153	36.34	1.65729e-09	2.86495e-07
G15604	1.09219	4.73859	36.3382	1.65885e-09	2.86495e-07
G26273	1.17314	4.2792	36.275	1.71345e-09	2.94137e-07
G23847	1.31428	5.82888	36.2732	1.71509e-09	2.94137e-07
G3668	-1.22364	5.68033	36.2591	1.72749e-09	2.95233e-07
G19304	1.50071	5.26471	36.1577	1.81974e-09	3.09918e-07
G15603	1.08598	4.68816	36.0565	1.91678e-09	3.23079e-07
G29529	-1.28289	4.1985	36.0381	1.93501e-09	3.25035e-07
G26242	1.80072	4.60691	35.9231	2.05256e-09	3.40122e-07
G27768	1.10266	6.09332	35.8682	2.11129e-09	3.47754e-07
G16164	-1.44252	4.72622	35.735	2.26068e-09	3.70849e-07
G357	1.9932	2.7096	35.6576	2.3523e-09	3.83316e-07
G25633	2.22576	2.75699	35.6214	2.3964e-09	3.86959e-07
G18440	1.67853	5.33593	35.6274	2.38905e-09	3.86959e-07
G12012	1.47924	5.54828	35.6198	2.39833e-09	3.86959e-07
G15675	2.88073	1.27279	35.5493	2.48674e-09	3.98601e-07
G12022	1.5065	4.38745	35.4682	2.59245e-09	4.12847e-07
G20233	1.09872	4.47362	35.4252	2.65032e-09	4.20697e-07
G27383	1.30054	4.1266	35.2093	2.96099e-09	4.6106e-07
G8959	4.00527	4.3367	35.1306	3.08323e-09	4.75563e-07
G28710	1.88322	4.75592	34.8554	3.55132e-09	5.44339e-07
G26274	1.34495	3.15552	34.8392	3.58085e-09	5.47157e-07
G26243	1.84845	4.65469	34.7258	3.7956e-09	5.73628e-07
G2584	1.75084	3.33405	34.7328	3.782e-09	5.73628e-07
G23422	2.44816	4.78961	34.6695	3.907e-09	5.87836e-07
G9312	1.357	4.15294	34.5969	4.0555e-09	6.04615e-07
G3144	-1.02147	4.59886	34.5219	4.21488e-09	6.26472e-07
G23293	1.23306	3.46859	34.4986	4.26558e-09	6.32092e-07
G24910	1.14223	6.90211	34.4231	4.43424e-09	6.53139e-07
G4602	1.88768	4.48133	34.2727	4.79061e-09	7.03517e-07
G26938	1.7316	7.12461	34.1873	5.0055e-09	7.28531e-07
G23591	2.41525	3.50802	34.1454	5.11432e-09	7.42167e-07
G26450	1.27412	3.55953	34.1368	5.13713e-09	7.43277e-07
G7191	-1.89593	3.48281	33.9996	5.51244e-09	7.90584e-07
G5623	2.25447	1.7519	33.9767	5.57769e-09	7.97609e-07
G2310	2.68358	2.96932	33.8977	5.80866e-09	8.28224e-07
G1953	1.24194	7.54295	33.8414	5.97933e-09	8.50087e-07
G3686	2.73906	0.901356	33.8292	6.01679e-09	8.50483e-07
G1944	1.00804	6.09038	33.7261	6.34437e-09	8.91648e-07
G8930	2.03748	3.68533	33.7066	6.40825e-09	8.95494e-07
G27251	2.25476	2.13299	33.5584	6.91573e-09	9.55521e-07
G24164	1.07046	5.86128	33.4783	7.2064e-09	9.87827e-07
G21959	1.17992	4.63677	33.4722	7.22891e-09	9.87827e-07
G15646	-1.61964	2.56001	33.4719	7.23011e-09	9.87827e-07
G1796	2.41638	6.50702	33.3654	7.63705e-09	1.04053e-06
G10097	1.73674	4.54526	33.2422	8.13673e-09	1.09944e-06
G3865	-1.4202	3.91538	33.1367	8.59033e-09	1.15755e-06
G7437	6.6172	0.102675	32.9623	9.39617e-09	1.25922e-06
G12014	1.49782	5.5698	32.9251	9.57784e-09	1.28006e-06
G3718	1.39478	10.5061	32.6429	1.10743e-08	1.45236e-06
G15789	1.1712	3.13921	32.6027	1.13058e-08	1.47484e-06
G22265	1.24644	4.48149	32.5673	1.15138e-08	1.49799e-06
G4415	3.73696	0.553021	32.4846	1.2014e-08	1.55481e-06
G175	1.03483	3.90683	32.4051	1.2516e-08	1.61127e-06
G18441	1.74495	5.3221	32.3145	1.3113e-08	1.68372e-06
G13808	-1.12442	7.97675	31.9885	1.55089e-08	1.96056e-06
G6583	1.04914	5.33997	31.9305	1.59787e-08	2.00959e-06
G3719	1.37594	10.4276	31.9058	1.6183e-08	2.03007e-06
G7438	6.40624	-0.0711635	31.8952	1.62721e-08	2.03605e-06
G24546	-1.3134	4.77515	31.8748	1.64437e-08	2.05228e-06
G25631	2.28774	2.05945	31.7626	1.74216e-08	2.15243e-06
G26095	1.81452	4.20777	31.7087	1.79117e-08	2.20742e-06
G7311	4.49959	-0.698213	31.6636	1.83329e-08	2.24272e-06
G29362	2.39253	3.10749	31.5242	1.96969e-08	2.37959e-06
G11673	1.99035	2.6775	31.3549	2.1491e-08	2.5773e-06
G12021	1.51716	4.52865	31.335	2.17129e-08	2.59123e-06
G9727	2.47856	3.08048	31.2534	2.26455e-08	2.67648e-06
G7685	1.04287	3.62588	31.2432	2.27638e-08	2.67755e-06
G29819	1.89228	1.94876	31.1387	2.40231e-08	2.81219e-06
G174	1.00932	4.18053	30.9054	2.70915e-08	3.1414e-06
G25864	1.03481	3.70705	30.8537	2.78234e-08	3.21109e-06
G8674	2.62272	3.94659	30.8445	2.79553e-08	3.21119e-06
G4605	1.80482	4.67487	30.8345	2.81e-08	3.22027e-06
G28209	1.20719	4.31061	30.6805	3.04199e-08	3.46992e-06
G3866	-1.19747	3.98213	30.6749	3.05082e-08	3.47192e-06
G17547	1.13229	5.98669	30.5884	3.18989e-08	3.61342e-06
G2758	1.63476	2.99694	30.5507	3.2526e-08	3.67596e-06
G24660	-1.2464	3.15908	30.519	3.3061e-08	3.72783e-06
G356	1.77048	2.73814	30.4848	3.36486e-08	3.78539e-06
G25432	1.39696	5.73324	30.4635	3.40214e-08	3.81857e-06
G25801	1.08113	4.48686	30.4581	3.41152e-08	3.82036e-06
G8945	3.62692	4.18487	30.4071	3.50249e-08	3.89555e-06
G1952	1.25182	6.92909	30.4013	3.51298e-08	3.89838e-06
G12290	1.21697	7.3414	30.3891	3.53505e-08	3.91401e-06
G10014	1.91314	5.11636	30.3783	3.55489e-08	3.91828e-06
G11863	1.80002	3.65355	30.3398	3.62618e-08	3.9879e-06
G4127	2.54592	5.17385	30.2283	3.84073e-08	4.20499e-06
G29365	3.56422	0.549256	30.1854	3.92647e-08	4.27977e-06
G30209	-1.20866	4.70951	30.1638	3.97047e-08	4.30857e-06
G31103	2.31984	2.62601	30.0686	4.17021e-08	4.50539e-06
G20186	5.94424	2.28432	30.0335	4.24647e-08	4.57769e-06
G5478	2.25914	1.75684	30.0282	4.2582e-08	4.58027e-06
G28254	3.10553	3.17845	29.9516	4.42975e-08	4.71312e-06
G25804	1.84075	3.09813	29.9378	4.46128e-08	4.73639e-06
G3909	3.18721	-0.388812	29.9116	4.52209e-08	4.79059e-06
G23589	3.1139	1.09326	29.65	5.17522e-08	5.41235e-06
G9347	1.38941	4.07576	29.6229	5.24823e-08	5.45382e-06
G17549	1.18178	6.03272	29.5517	5.44458e-08	5.6459e-06
G15647	-1.46064	2.69236	29.5189	5.53748e-08	5.71806e-06
G21294	4.16151	-1.28905	29.4971	5.60013e-08	5.7706e-06
G2834	1.48125	3.80286	29.4738	5.66771e-08	5.828e-06
G20359	5.23665	9.64646	29.4416	5.76286e-08	5.9011e-06
G15133	-1.20075	5.80699	29.4433	5.75761e-08	5.9011e-06
G24909	1.1217	6.86471	29.3513	6.03762e-08	6.14397e-06
G26485	4.43112	2.14772	29.341	6.06965e-08	6.16378e-06
G5704	1.08065	2.98954	29.2972	6.20842e-08	6.29167e-06
G1280	1.83678	3.84145	29.2848	6.24847e-08	6.3192e-06
G13374	1.79404	3.5281	29.2397	6.39568e-08	6.42831e-06
G4390	3.81505	5.16862	29.1052	6.8553e-08	6.87619e-06
G16527	-1.5402	2.95312	29.0936	6.89636e-08	6.90326e-06
G6103	1.06124	3.43968	29.0609	7.01395e-08	7.00667e-06
G25797	1.05304	4.54299	28.9766	7.32584e-08	7.25909e-06
G26388	1.0353	3.63816	28.9648	7.37058e-08	7.2887e-06
G21571	-1.08934	5.52272	28.9488	7.43178e-08	7.3197e-06
G18932	1.14209	4.50544	28.6969	8.46376e-08	8.25326e-06
G2316	1.08496	5.12071	28.6904	8.49231e-08	8.26467e-06
G31177	2.48478	2.38905	28.4863	9.43658e-08	9.14733e-06
G7568	2.05557	5.45919	28.4167	9.78159e-08	9.42588e-06
G20369	5.26389	9.68674	28.3492	1.01288e-07	9.72226e-06
G9638	1.73473	4.82783	28.2486	1.06693e-07	1.02012e-05
G4606	1.38834	3.75894	28.2319	1.07619e-07	1.02497e-05
G21990	1.29861	4.46693	28.2029	1.09241e-07	1.03841e-05
G24651	2.24535	3.42095	28.0398	1.18843e-07	1.12315e-05
G2537	2.07334	1.62821	27.9168	1.26647e-07	1.18548e-05
G9728	3.07007	2.7352	27.8838	1.28827e-07	1.19902e-05
G11862	1.65674	3.7182	27.8113	1.33744e-07	1.23541e-05
G20187	4.64949	2.29414	27.6399	1.4613e-07	1.33972e-05
G24544	-1.54879	3.98431	27.5918	1.49814e-07	1.37094e-05
G4399	3.56815	5.31836	27.4543	1.6085e-07	1.46374e-05
G3996	1.13839	5.40682	27.4441	1.61698e-07	1.46873e-05
G24163	1.05835	5.85188	27.2951	1.74656e-07	1.58058e-05
G28709	1.87272	3.71654	27.2799	1.76036e-07	1.59012e-05
G10015	2.02089	5.14996	27.1465	1.88604e-07	1.68811e-05
G16526	-1.52762	3.08355	27.1287	1.90347e-07	1.70061e-05
G3370	1.07553	3.48429	27.1034	1.92859e-07	1.71679e-05
G2756	1.51492	3.98857	27.064	1.96825e-07	1.74577e-05
G16165	-1.3327	4.84574	27.0351	1.99796e-07	1.76573e-05
G6500	1.91911	3.20676	27.0235	2.01001e-07	1.77088e-05
G27499	1.15329	7.31923	27.0225	2.01101e-07	1.77088e-05
G18258	2.17177	6.62264	27.0097	2.02434e-07	1.77942e-05
G896	1.40603	5.12855	26.9849	2.05054e-07	1.79923e-05
G15432	-1.63569	3.25463	26.9231	2.11715e-07	1.84638e-05
G7567	2.07269	5.27179	26.9001	2.14251e-07	1.85997e-05
G19220	1.3929	2.64783	26.8743	2.17122e-07	1.87824e-05
G13805	-1.13821	7.78128	26.669	2.41462e-07	2.07416e-05
G28500	2.15801	5.37683	26.6315	2.46194e-07	2.11111e-05
G9639	1.71995	4.81988	26.5875	2.51872e-07	2.14853e-05
G2583	1.80747	3.52017	26.5712	2.54008e-07	2.15972e-05
G27500	1.1307	7.34514	26.5469	2.57223e-07	2.18279e-05
G24187	2.43217	3.35223	26.5397	2.58179e-07	2.18712e-05
G9606	1.6833	7.11689	26.4878	2.65208e-07	2.24279e-05
G25796	1.81644	3.16372	26.4653	2.6832e-07	2.26521e-05
G12691	1.02779	5.44469	26.4613	2.6887e-07	2.26595e-05
G12445	1.79836	3.24267	26.4016	2.77317e-07	2.33313e-05
G8835	2.93797	1.93566	26.3602	2.83321e-07	2.37549e-05
G9607	1.67603	7.11854	26.1922	3.09073e-07	2.54357e-05
G4388	4.75124	-0.493645	26.1222	3.20472e-07	2.6111e-05
G26848	2.46278	0.897129	26.0873	3.26324e-07	2.64123e-05
G11954	-1.11397	4.12975	26.0649	3.3013e-07	2.66735e-05
G3573	1.74549	3.31608	26.0538	3.32029e-07	2.66979e-05
G31311	2.4849	2.56525	26.055	3.3182e-07	2.66979e-05
G29424	1.37336	3.54989	25.9859	3.43925e-07	2.74743e-05
G17590	1.85615	1.72301	25.9084	3.58005e-07	2.84139e-05
G20143	-1.67096	3.27516	25.9003	3.59518e-07	2.84879e-05
G26486	4.28214	2.2583	25.7511	3.88398e-07	3.0287e-05
G344	-1.25365	4.16228	25.691	4.00699e-07	3.10979e-05
G22013	2.29425	7.24926	25.6819	4.02591e-07	3.11954e-05
G1799	2.37676	6.78959	25.6492	4.09468e-07	3.16782e-05
G14377	2.74042	4.75185	25.409	4.63747e-07	3.53204e-05
G11958	-1.02203	4.47187	25.3496	4.78253e-07	3.63688e-05
G23244	-1.67749	2.88612	25.3356	4.81727e-07	3.65762e-05
G7002	3.27327	0.321014	25.2975	4.91356e-07	3.72497e-05
G13375	1.60661	3.52034	25.2944	4.92128e-07	3.72506e-05
G21818	1.2105	6.69159	25.2269	5.09671e-07	3.84159e-05
G25632	2.87607	0.54827	25.1559	5.28785e-07	3.97188e-05
G27769	1.02455	6.14644	25.1358	5.34326e-07	4.00737e-05
G1585	1.1553	5.68764	25.0975	5.45045e-07	4.07529e-05
G6168	3.4738	0.348513	25.0088	5.707e-07	4.25415e-05
G4893	2.22063	4.48272	25.0051	5.71783e-07	4.25575e-05
G21572	-1.11223	5.52404	24.9798	5.79331e-07	4.29888e-05
G4894	2.09186	4.54666	24.9077	6.01429e-07	4.44269e-05
G27376	1.0063	4.34346	24.8593	6.16712e-07	4.54748e-05
G13061	-1.05872	6.35345	24.8517	6.1913e-07	4.55288e-05
G11961	1.10886	4.1036	24.8095	6.32857e-07	4.63991e-05
G2314	2.68829	0.549391	24.7658	6.47374e-07	4.71814e-05
G11962	1.21778	4.06097	24.7503	6.52588e-07	4.74908e-05
G2315	1.08374	5.18539	24.7358	6.57511e-07	4.77781e-05
G2538	1.82944	1.66909	24.6862	6.74642e-07	4.86855e-05
G22019	2.36797	7.27612	24.6288	6.95056e-07	4.99148e-05
G21820	1.25395	7.73529	24.5495	7.24262e-07	5.16342e-05
G24386	1.13674	4.58289	24.5207	7.35152e-07	5.22587e-05
G28625	1.40239	7.57134	24.4962	7.44556e-07	5.28506e-05
G29102	1.12316	5.77011	24.3683	7.95661e-07	5.6234e-05
G11607	1.09848	3.41887	24.3558	8.00847e-07	5.65191e-05
G30002	2.9317	1.33922	24.259	8.42123e-07	5.90076e-05
G13309	3.21597	1.28852	24.084	9.22232e-07	6.38906e-05
G8852	-1.13771	4.97153	24.0246	9.51147e-07	6.58009e-05
G2312	2.36101	1.61967	24.0165	9.55144e-07	6.59843e-05
G27167	1.83522	3.34878	23.9894	9.68655e-07	6.68119e-05
G29927	1.44383	2.26519	23.8404	1.04662e-06	7.18218e-05
G2690	-2.09136	2.01613	23.8076	1.06462e-06	7.28821e-05
G894	1.44719	5.06306	23.7874	1.07583e-06	7.31881e-05
G21574	-1.19652	7.71862	23.782	1.07889e-06	7.32941e-05
G1976	2.32766	0.0237565	23.7717	1.08464e-06	7.35832e-05
G25828	-1.02155	6.52529	23.6613	1.14867e-06	7.72857e-05
G6149	-1.41277	2.76912	23.6507	1.15504e-06	7.76079e-05
G28624	1.32969	6.13664	23.6071	1.18152e-06	7.917e-05
G27177	1.67979	3.24614	23.5691	1.2051e-06	8.05298e-05
G28499	1.92957	5.59208	23.563	1.20889e-06	8.06731e-05
G15224	-1.40917	6.73394	23.5462	1.2195e-06	8.12705e-05
G27550	1.0432	3.8602	23.5397	1.22361e-06	8.14337e-05
G15778	1.13784	3.20751	23.4782	1.26337e-06	8.38523e-05
G20735	3.56336	-0.925669	23.4336	1.29298e-06	8.57017e-05
G21789	-1.00507	4.05867	23.3476	1.35215e-06	8.89028e-05
G13060	-1.0267	6.35013	23.3224	1.36999e-06	8.98349e-05
G30837	2.329	1.2758	23.3071	1.38089e-06	9.04288e-05
G24974	1.29656	2.97124	23.1534	1.49576e-06	9.7044e-05
G30923	4.01599	2.12439	23.1134	1.5272e-06	9.8563e-05
G21573	-1.18066	7.72581	23.0303	1.5947e-06	0.000102246
G29820	1.99527	1.73261	23.0168	1.60592e-06	0.000102831
G26759	-1.05869	4.2907	22.965	1.64976e-06	0.000105226
G3685	2.4994	0.98933	22.9065	1.70078e-06	0.00010778
G19283	1.16611	2.7978	22.8808	1.72361e-06	0.000109086
G20144	-1.502	2.97178	22.8649	1.73797e-06	0.000109853
G6150	-1.48709	2.56778	22.7423	1.85248e-06	0.000116639
G8775	1.85075	4.41102	22.7075	1.88627e-06	0.000117991
G10503	1.12143	6.09884	22.6186	1.97567e-06	0.000122664
G16331	5.20803	-0.109743	22.5976	1.9973e-06	0.00012385
G5365	-1.15745	3.54477	22.5044	2.09668e-06	0.000128179
G4128	2.54389	4.88359	22.5055	2.09543e-06	0.000128179
G22629	1.40596	5.68049	22.5083	2.09237e-06	0.000128179
G22912	-3.87186	-1.15025	22.4675	2.13728e-06	0.000130387
G6323	1.83144	3.97985	22.4537	2.15273e-06	0.000131167
G3323	1.02791	3.49658	22.44	2.16814e-06	0.000131778
G12305	-1.54194	2.6662	22.3861	2.22977e-06	0.000135022
G13025	1.09435	3.34563	22.3756	2.24204e-06	0.000135598
G1921	-1.49285	1.42011	22.3079	2.32255e-06	0.000139265
G17095	4.02448	-1.05233	22.2946	2.33859e-06	0.000139714
G12178	1.36738	1.70795	22.2804	2.35602e-06	0.000140414
G20452	1.41157	6.07536	22.2279	2.42135e-06	0.000143783
G23292	1.07123	3.16215	22.185	2.47601e-06	0.000146673
G10504	1.10868	6.12782	22.1473	2.52511e-06	0.000149222
G23968	1.14638	4.71097	22.1209	2.56011e-06	0.000151082
G27548	1.09109	3.71877	22.075	2.62199e-06	0.000154019
G24598	2.8359	-0.0600251	22.0551	2.64933e-06	0.000155068
G13307	2.085	2.18869	21.9902	2.74052e-06	0.000159833
G21991	1.11958	5.42734	21.9439	2.80741e-06	0.000162959
G8070	3.20467	3.16501	21.8319	2.97615e-06	0.000171134
G19267	1.07183	2.8206	21.761	3.08819e-06	0.000176541
G10198	1.01549	4.31081	21.7158	3.16175e-06	0.000180536
G27863	3.33414	2.0413	21.7008	3.18653e-06	0.000181529
G7362	1.01059	4.20335	21.6755	3.22889e-06	0.000183185
G5886	-1.15285	4.07222	21.6723	3.23428e-06	0.000183185
G29103	1.03986	7.21221	21.6606	3.254e-06	0.000184089
G5476	2.46695	1.73292	21.5535	3.44095e-06	0.000192446
G23578	2.22697	0.494734	21.3026	3.92193e-06	0.000215416
G1283	1.72974	3.84333	21.2442	4.04338e-06	0.000220115
G26742	-1.01361	3.50036	21.2236	4.08692e-06	0.000222239
G1564	1.93134	1.57779	21.1838	4.17278e-06	0.000226656
G29363	1.92272	2.21374	21.1787	4.18378e-06	0.000227003
G23969	1.06985	4.60231	21.1393	4.27083e-06	0.000230705
G3064	-1.0662	3.30368	21.1169	4.32099e-06	0.000232646
G4416	3.07448	0.536451	21.1026	4.35341e-06	0.000234134
G21930	-1.83477	5.09145	21.0925	4.37636e-06	0.000235111
G23155	-1.45264	4.66066	21.0687	4.43101e-06	0.000237297
G5363	-1.10822	3.60277	21.0542	4.46474e-06	0.000238813
G12124	2.15486	4.75635	20.9999	4.59298e-06	0.000244605
G4722	-1.1679	5.02957	20.9949	4.60504e-06	0.000244687
G11328	-1.10476	4.88679	20.9937	4.60805e-06	0.000244687
G30000	3.49181	1.3916	20.963	4.68231e-06	0.000248284
G7892	1.75581	1.07714	20.94	4.73899e-06	0.000250747
G2261	1.47008	2.48779	20.8678	4.92096e-06	0.000257872
G8787	1.24709	2.97765	20.8618	4.93649e-06	0.000258134
G7785	2.66925	-0.16314	20.8524	4.96079e-06	0.000258853
G17845	1.47053	2.10903	20.8446	4.981e-06	0.000259631
G12440	1.72262	3.25709	20.8175	5.05199e-06	0.000262773
G21107	-1.38687	2.73634	20.7945	5.11305e-06	0.000265562
G19053	-1.04128	3.19307	20.7932	5.11644e-06	0.000265562
G25802	2.42847	8.74189	20.7594	5.20763e-06	0.000269156
G11337	-1.52507	2.31597	20.6837	5.41744e-06	0.000278532
G2179	-1.17274	6.3886	20.6622	5.4788e-06	0.000281098
G7283	3.08931	-1.18857	20.6526	5.50626e-06	0.000281917
G21164	1.65982	1.43293	20.653	5.50499e-06	0.000281917
G15438	-1.40709	3.36323	20.6404	5.54134e-06	0.000283122
G15225	-1.35147	6.72403	20.6251	5.58603e-06	0.000284516
G4851	3.1925	2.06058	20.5776	5.72629e-06	0.000290754
G8255	1.8912	4.80177	20.57	5.74911e-06	0.000291611
G9565	-1.05447	6.11525	20.5275	5.878e-06	0.00029631
G8157	-1.81094	1.12377	20.5102	5.93145e-06	0.000298391
G9768	2.62967	5.91118	20.4995	5.96473e-06	0.000299042
G7487	-1.0809	3.74232	20.4924	5.9869e-06	0.000299042
G24562	1.0485	3.00267	20.4923	5.98705e-06	0.000299042
G22628	1.41015	5.83506	20.4971	5.97223e-06	0.000299042
G1652	1.30572	4.62799	20.4899	5.99456e-06	0.000299112
G30731	2.33314	1.60411	20.4832	6.0156e-06	0.000299553
G27283	-1.01581	3.10847	20.4762	6.03786e-06	0.000300052
G16652	2.2187	1.89103	20.4051	6.26634e-06	0.000309524
G16279	-1.45426	4.78943	20.3686	6.38684e-06	0.000314211
G18496	-1.5087	3.41878	20.3471	6.4592e-06	0.000317134
G8256	1.82432	4.80278	20.3049	6.6031e-06	0.000322597
G11063	4.95457	0.876022	20.2915	6.64952e-06	0.000324529
G2862	3.06291	1.455	20.2576	6.76858e-06	0.000330012
G11675	1.93782	2.67511	20.2054	6.95572e-06	0.000337125
G11604	1.22079	3.24894	20.2057	6.95448e-06	0.000337125
G12659	-1.54576	1.51404	20.1737	7.07184e-06	0.000341741
G3197	1.88605	1.58644	20.1267	7.24765e-06	0.000348774
G31312	2.5933	2.5075	20.062	7.49702e-06	0.000359806
G11064	4.08059	1.10437	20.0129	7.69202e-06	0.000368084
G6135	-1.19524	2.84385	19.9941	7.76825e-06	0.000370601
G29926	1.54601	2.34179	19.9925	7.77484e-06	0.000370601
G17090	3.32088	-0.551846	19.9885	7.79087e-06	0.000371004
G23592	2.48626	1.04841	19.9769	7.83827e-06	0.000372899
G29528	-1.30002	2.69469	19.9607	7.9052e-06	0.000375356
G5706	1.02748	2.81602	19.8898	8.20363e-06	0.000387649
G6136	-1.13422	2.86408	19.8874	8.21407e-06	0.000387769
G14376	2.61747	4.82393	19.8673	8.30081e-06	0.000390487
G28423	2.06587	1.4883	19.8235	8.49311e-06	0.000398259
G23243	-1.74989	1.86142	19.7598	8.7812e-06	0.000409809
G4720	-1.44853	4.7943	19.7525	8.81458e-06	0.000410976
G22768	1.96114	2.25427	19.6918	9.09909e-06	0.000422634
G31107	-2.01075	2.06601	19.6347	9.37521e-06	0.000433407
G20589	2.74614	2.33998	19.5626	9.73541e-06	0.000447947
G340	-1.15043	4.16531	19.5572	9.763e-06	0.000448376
G6252	-1.09628	2.88291	19.5398	9.85273e-06	0.000451229
G28648	2.59224	0.405019	19.5276	9.91561e-06	0.000453685
G6251	-1.21242	3.05711	19.4761	1.01866e-05	0.000463233
G16644	1.89937	1.80717	19.4754	1.01904e-05	0.000463233
G7632	1.27807	2.62943	19.4389	1.03867e-05	0.000470414
G24326	3.03484	6.46437	19.4319	1.04254e-05	0.000471729
G7787	3.17971	-0.433965	19.4199	1.04906e-05	0.00047337
G29406	1.74339	5.36436	19.4209	1.04852e-05	0.00047337
G12334	-1.15337	3.75382	19.3746	1.07426e-05	0.000484294
G15692	1.05109	3.12155	19.3105	1.11092e-05	0.000497165
G16191	2.65111	2.44483	19.2215	1.16393e-05	0.000519944
G1583	1.09283	5.67847	19.1508	1.20788e-05	0.000538596
G21703	-1.56098	3.90368	19.1414	1.21383e-05	0.000540756
G24325	2.98342	6.35353	19.1025	1.23882e-05	0.000550888
G12532	-1.60332	4.89439	19.0936	1.24461e-05	0.000552461
G13185	-1.77625	0.749262	19.0664	1.26246e-05	0.00055836
G2181	-1.17779	6.441	18.9856	1.31706e-05	0.000580847
G16703	1.11973	3.15889	18.9842	1.31803e-05	0.000580847
G20738	3.40469	-0.765983	18.9729	1.32591e-05	0.000583381
G28525	1.4923	7.8302	18.9701	1.32783e-05	0.000583593
G1489	-2.60826	0.22655	18.9188	1.364e-05	0.000596281
G28783	1.67113	1.82116	18.8998	1.37765e-05	0.000600109
G18596	1.83662	1.41542	18.8964	1.38013e-05	0.000600656
G12333	-1.19366	3.79926	18.8576	1.40845e-05	0.000610816
G30211	-1.03536	3.8712	18.8059	1.44722e-05	0.000623765
G22700	2.38208	1.29626	18.7735	1.47197e-05	0.000632767
G24389	1.04714	4.95944	18.7718	1.47333e-05	0.000632794
G24186	2.40811	3.4934	18.7692	1.47528e-05	0.000633081
G9464	2.39553	2.1054	18.7453	1.49387e-05	0.000639939
G9214	-1.21694	2.52035	18.718	1.51548e-05	0.00064581
G5624	1.85005	1.80297	18.6638	1.55911e-05	0.000661087
G23156	-1.31055	4.60308	18.6635	1.55942e-05	0.000661087
G3065	-1.00313	3.28784	18.6082	1.60529e-05	0.000678774
G26797	5.11	-0.535257	18.6001	1.61215e-05	0.000679933
G27564	-1.02581	5.15618	18.5842	1.62558e-05	0.000683232
G5782	2.11949	0.972244	18.5462	1.65836e-05	0.000694627
G22767	1.74691	2.27846	18.5006	1.6985e-05	0.000708418
G7199	1.36523	3.04486	18.4797	1.71727e-05	0.000715031
G15138	1.42648	3.21558	18.4701	1.72592e-05	0.000718022
G13171	-1.05698	7.24902	18.4569	1.73795e-05	0.000722411
G27860	2.55012	2.01187	18.4356	1.75745e-05	0.000729901
G3459	1.78045	7.03022	18.4242	1.76803e-05	0.000733672
G9898	1.10799	2.99025	18.3485	1.83968e-05	0.000762115
G14298	2.94465	-0.0668573	18.3442	1.84383e-05	0.000763191
G14701	3.08831	-0.33841	18.3228	1.86459e-05	0.000770483
G26349	1.83278	1.79894	18.2835	1.90348e-05	0.000785228
G12533	-1.64455	4.90584	18.2641	1.92296e-05	0.000791268
G939	-1.20486	2.78961	18.2326	1.95505e-05	0.000801265
G25793	2.41429	8.68033	18.1975	1.99139e-05	0.000813287
G20590	2.74147	2.48635	18.1957	1.99324e-05	0.000813366
G27497	2.97841	1.05366	18.1744	2.01573e-05	0.000821176
G9767	2.38241	4.57717	18.1709	2.01937e-05	0.000821975
G4844	1.9643	0.519709	18.1045	2.09103e-05	0.000848331
G9720	1.02241	3.01907	18.082	2.11594e-05	0.000854901
G23703	1.25426	3.1539	18.065	2.13488e-05	0.000860425
G4593	3.32427	4.69987	18.0526	2.14884e-05	0.000864629
G28889	1.08648	3.49814	18.0052	2.20306e-05	0.00088427
G13439	-1.05929	3.58179	17.9923	2.21804e-05	0.000888827
G3420	1.68034	3.66895	17.9825	2.22947e-05	0.000892679
G26498	-1.18151	3.30656	17.9758	2.23732e-05	0.000894364
G10519	1.21073	5.12765	17.9291	2.29285e-05	0.000915069
G11375	-1.01098	3.15001	17.9146	2.31042e-05	0.000920584
G13330	2.39135	0.11149	17.9118	2.31384e-05	0.000920621
G30700	1.83697	1.41189	17.9034	2.32404e-05	0.000923012
G7281	2.64368	-1.03137	17.8912	2.33906e-05	0.000927625
G5887	-1.07116	4.1105	17.8745	2.35964e-05	0.000934126
G29522	7.16512	-0.649518	17.8602	2.3774e-05	0.000939637
G13184	-1.92003	0.736956	17.8536	2.38563e-05	0.000940616
G2370	1.3827	3.06566	17.8291	2.41657e-05	0.000950526
G30083	1.43657	2.21837	17.7923	2.46374e-05	0.000965978
G8635	1.17685	2.73339	17.7827	2.47626e-05	0.000970112
G1282	2.6369	-0.0989082	17.7698	2.49311e-05	0.00097556
G12123	2.07738	4.75034	17.7451	2.52567e-05	0.000983967
G11331	-1.14232	4.51023	17.7328	2.542e-05	0.000988707
G1053	1.25238	2.45555	17.7299	2.5459e-05	0.000988707
G22627	1.32741	4.1616	17.6874	2.60349e-05	0.00100709
G3221	-1.03711	6.02452	17.6434	2.66441e-05	0.00102822
G26907	1.54431	0.808677	17.6351	2.67598e-05	0.00102944
G28215	2.63141	0.644874	17.6335	2.67835e-05	0.00102955
G1565	1.61132	1.57195	17.6182	2.69998e-05	0.00103462
G4566	1.54666	1.33691	17.5609	2.78247e-05	0.00106291
G18653	-1.76337	0.632817	17.5556	2.79024e-05	0.00106422
G8776	1.72752	4.4161	17.551	2.79706e-05	0.00106599
G11864	1.13797	3.19178	17.5307	2.82709e-05	0.00107406
G27891	1.4104	3.5865	17.5268	2.83293e-05	0.00107465
G19622	1.77253	3.08423	17.4549	2.94209e-05	0.0011109
G26528	-1.0702	7.39212	17.4422	2.96179e-05	0.00111662
G30836	2.60526	0.664495	17.402	3.02507e-05	0.00113961
G28778	1.45939	1.36009	17.3472	3.11363e-05	0.00116759
G26527	-1.06516	7.39118	17.3335	3.13617e-05	0.00117424
G16425	-1.59244	3.0672	17.2822	3.22188e-05	0.0012045
G2311	2.34776	0.426941	17.2764	3.23173e-05	0.00120634
G29427	1.10335	3.73061	17.212	3.34321e-05	0.00124201
G18497	-1.52775	3.51376	17.2123	3.34269e-05	0.00124201
G4842	1.96259	0.661873	17.1918	3.37891e-05	0.00125108
G8636	1.17454	3.04447	17.1631	3.43041e-05	0.0012651
G13773	2.47103	-0.444319	17.1044	3.53805e-05	0.00130284
G29204	3.33777	2.96077	17.1028	3.54096e-05	0.00130293
G31126	-2.4358	4.92967	17.0766	3.59025e-05	0.0013181
G11032	1.01228	5.30298	17.0648	3.61258e-05	0.00132432
G29407	1.60215	5.20784	16.9635	3.81061e-05	0.00138347
G22617	-2.01179	0.564069	16.959	3.8196e-05	0.00138571
G31251	2.49221	3.33036	16.9128	3.9136e-05	0.00141042
G4603	1.45306	2.86625	16.8866	3.96805e-05	0.00142585
G18906	3.04172	-0.986526	16.8679	4.0073e-05	0.00143365
G5086	2.50744	0.00321008	16.8601	4.02395e-05	0.00143751
G16275	-1.49069	5.01593	16.8195	4.11085e-05	0.00146323
G14479	2.00049	1.05949	16.7983	4.15711e-05	0.00147648
G2732	4.20617	2.91976	16.7776	4.20265e-05	0.00149158
G17872	-1.43886	5.34192	16.7684	4.22302e-05	0.00149484
G1432	-1.07573	2.80219	16.7641	4.23256e-05	0.00149484
G15298	4.57615	-1.49735	16.7528	4.25783e-05	0.00150246
G28494	2.21337	-0.097307	16.7286	4.31271e-05	0.00151637
G4791	5.12457	0.729831	16.7142	4.34542e-05	0.0015246
G4334	-1.23883	4.46888	16.6775	4.43026e-05	0.00154772
G17482	1.72749	3.37345	16.6686	4.45106e-05	0.00155388
G27543	5.86544	0.402951	16.6222	4.56144e-05	0.0015834
G17760	1.33734	3.83558	16.6168	4.57446e-05	0.00158679
G5119	-1.14332	4.14223	16.5844	4.65321e-05	0.00160879
G16190	2.10955	3.9152	16.584	4.65427e-05	0.00160879
G24906	1.42855	5.98252	16.5799	4.6642e-05	0.00161109
G2731	4.73022	2.54402	16.5673	4.69549e-05	0.00161961
G18280	1.81792	4.37862	16.5582	4.71791e-05	0.00162506
G2625	4.31694	1.68451	16.5521	4.73321e-05	0.00162904
G8158	-1.55118	0.630769	16.5318	4.78402e-05	0.00164322
G8788	1.28871	2.5119	16.526	4.79879e-05	0.00164714
G12285	1.07264	6.00081	16.4805	4.91523e-05	0.00168475
G26740	-1.00528	3.58014	16.471	4.94005e-05	0.00168971
G19222	1.36218	2.69175	16.4553	4.9811e-05	0.00169783
G13803	-1.73289	3.9845	16.4472	5.00237e-05	0.0017039
G19916	1.60322	1.38402	16.4456	5.00656e-05	0.00170414
G16423	-1.44902	3.12729	16.3935	5.14625e-05	0.00174805
G15527	2.39514	3.39397	16.2786	5.4679e-05	0.00184327
G9730	1.01548	2.52879	16.2695	5.49409e-05	0.00184637
G1584	3.03641	-1.68226	16.2657	5.50504e-05	0.00184816
G30564	2.56997	0.84242	16.2594	5.52335e-05	0.00185304
G20676	-1.97874	2.13899	16.2504	5.54983e-05	0.00185938
G2861	3.07297	0.650809	16.226	5.62165e-05	0.00187831
G15115	-1.06918	3.04114	16.2228	5.6311e-05	0.00188019
G24907	1.36935	5.95723	16.182	5.75385e-05	0.00191077
G15694	1.05824	3.5458	16.1638	5.80944e-05	0.00192662
G13170	-1.0132	7.27085	16.1499	5.85231e-05	0.00193953
G22701	2.32093	1.08905	16.1266	5.9246e-05	0.00195951
G19623	1.72945	3.04062	16.1126	5.96862e-05	0.00197274
G9628	1.55819	2.32005	16.0934	6.02944e-05	0.00198882
G1891	1.35818	1.74015	16.0909	6.03747e-05	0.00199013
G29834	4.85366	-2.15294	16.044	6.18889e-05	0.00203359
G20451	1.2393	4.00792	16.0396	6.20306e-05	0.0020365
G11372	2.61252	-1.18482	16.017	6.27777e-05	0.00205142
G26499	-1.32986	3.02275	16.0113	6.29639e-05	0.00205614
G31297	1.60005	1.94058	16.0032	6.32357e-05	0.00206364
G17481	1.73965	3.36539	15.977	6.41179e-05	0.00208687
G17847	1.62034	1.86481	15.9597	6.47044e-05	0.00210108
G10520	1.11693	5.09054	15.9547	6.4877e-05	0.00210321
G19468	1.8556	0.7621	15.9288	6.5771e-05	0.00213078
G9043	1.14089	3.39213	15.8965	6.69024e-05	0.00215692
G65	5.45135	-1.82562	15.8972	6.6879e-05	0.00215692
G16009	1.3555	1.68196	15.8957	6.69296e-05	0.00215692
G24413	1.66664	1.03307	15.7727	7.14241e-05	0.00228227
G8738	2.84108	-0.880733	15.764	7.17547e-05	0.00228687
G6997	2.99801	0.208692	15.7656	7.16958e-05	0.00228687
G13987	1.44331	5.61179	15.7541	7.21325e-05	0.00229742
G16192	2.07861	3.29829	15.7204	7.34293e-05	0.0023372
G1651	1.20713	4.60264	15.7147	7.36488e-05	0.00234267
G16330	4.74718	-0.479734	15.6912	7.45707e-05	0.00236641
G22777	6.39596	-0.0865768	15.6719	7.53332e-05	0.00238851
G7372	2.14759	2.14378	15.6636	7.56673e-05	0.00239212
G29521	5.2887	-0.484613	15.6656	7.55847e-05	0.00239212
G1431	-1.02175	2.92487	15.663	7.56909e-05	0.00239212
G10508	1.75395	0.517342	15.6601	7.5808e-05	0.00239427
G7302	1.13447	4.68848	15.6567	7.59436e-05	0.00239701
G17589	1.63003	1.54878	15.6386	7.66723e-05	0.00241764
G30699	1.52812	1.52409	15.6271	7.71416e-05	0.00242391
G28707	1.1772	2.3716	15.6219	7.73522e-05	0.00242713
G25672	3.97162	-1.39474	15.5882	7.87463e-05	0.00246171
G15530	2.49048	3.49802	15.5739	7.93419e-05	0.00247717
G29203	3.20314	2.37235	15.5607	7.98967e-05	0.00248974
G4590	3.19955	3.41422	15.5521	8.0262e-05	0.00249637
G13378	1.14135	4.60757	15.5152	8.18424e-05	0.00253908
G11719	1.40111	1.01964	15.4799	8.33884e-05	0.0025724
G23906	5.09965	-2.03509	15.4697	8.38391e-05	0.00258468
G7310	2.85998	-1.00795	15.4624	8.41624e-05	0.00259139
G31275	1.44634	2.15929	15.4488	8.47703e-05	0.00260405
G15045	2.73235	-0.968412	15.4497	8.47311e-05	0.00260405
G14584	2.81108	0.0610089	15.4394	8.51925e-05	0.00261163
G8646	-1.18209	2.87129	15.4003	8.69761e-05	0.00266132
G8836	1.3505	3.35659	15.3921	8.73531e-05	0.00266855
G22672	1.3168	2.86228	15.3784	8.79891e-05	0.00268227
G16055	2.10671	-0.717825	15.319	9.0801e-05	0.00275611
G4777	-1.16406	2.667	15.3073	9.13606e-05	0.00276688
G27565	-1.01367	5.26307	15.251	9.41273e-05	0.00284639
G2947	-1.20213	2.13786	15.2379	9.4782e-05	0.00286234
G2097	2.07439	1.35032	15.2264	9.53632e-05	0.00287314
G7364	1.04184	4.24772	15.2222	9.55754e-05	0.00287674
G27382	-1.56484	1.11327	15.2217	9.56001e-05	0.00287674
G24636	-1.76327	1.51305	15.2136	9.60093e-05	0.00288252
G241	5.79144	0.392074	15.1904	9.71954e-05	0.00290691
G7485	-1.00027	3.71745	15.1821	9.76255e-05	0.00291622
G14480	1.77005	1.14368	15.1732	9.80877e-05	0.00292824
G14162	1.48605	2.32499	15.1715	9.81748e-05	0.00292906
G15554	8.46465	0.519146	15.1694	9.82816e-05	0.00293046
G20532	1.77021	3.95201	15.1658	9.84691e-05	0.00293372
G9685	2.24882	-0.180116	15.1522	9.9181e-05	0.0029519
G20264	1.88806	2.81041	15.114	0.000101211	0.00300501
G22626	1.18682	4.1499	15.0762	0.000103255	0.00305461
G17871	-1.38059	5.29239	15.0505	0.000104673	0.00309098
G28495	1.77919	1.21673	15.016	0.000106604	0.00313439
G4746	-1.24532	3.00059	15.0104	0.000106922	0.00313849
G17888	-1.03393	3.08829	14.9921	0.000107962	0.00316713
G936	-1.38469	1.27049	14.9893	0.00010812	0.00316986
G7630	1.12909	3.0574	14.9806	0.000108624	0.00318275
G16999	2.71478	-0.977685	14.9693	0.000109276	0.00319933
G17754	1.61168	3.01051	14.9592	0.000109861	0.0032127
G29410	3.09716	-0.663132	14.9373	0.000111145	0.00324144
G24648	1.82519	3.62003	14.8755	0.000114847	0.00332143
G7494	1.46006	3.05816	14.8433	0.000116822	0.00336663
G7244	1.47797	1.98615	14.8148	0.0001186	0.00340587
G24414	1.4395	1.97978	14.7464	0.000122981	0.00351726
G31250	2.44093	3.31278	14.7254	0.000124359	0.00354839
G27451	1.36281	4.37643	14.7019	0.000125919	0.00358873
G18442	1.3525	3.97518	14.6779	0.000127534	0.00362424
G17696	1.53014	1.32883	14.6691	0.00012813	0.00363905
G3422	1.51486	3.64972	14.6611	0.000128677	0.00364614
G2626	3.57395	1.54683	14.6617	0.000128632	0.00364614
G10549	-1.05073	4.10448	14.6514	0.000129335	0.00365846
G20249	1.12515	3.19148	14.6474	0.000129614	0.00366211
G27236	1.43037	2.35783	14.5957	0.000133216	0.00375308
G13669	1.12027	3.74203	14.5836	0.000134078	0.00377088
G26163	3.89091	3.00559	14.5786	0.000134435	0.00377874
G24975	1.46461	1.93772	14.5695	0.000135081	0.00379473
G13986	1.41549	5.56738	14.5561	0.000136049	0.00381099
G883	-1.29458	3.34442	14.5468	0.000136719	0.00382062
G5314	1.8121	-0.0812281	14.546	0.000136782	0.00382062
G14954	-1.02894	5.87425	14.5153	0.000139023	0.00386779
G26431	1.24413	2.96287	14.4906	0.000140862	0.0039101
G29361	1.60517	1.43167	14.4459	0.000144244	0.00399494
G21869	3.17648	-1.61394	14.44	0.000144696	0.00400519
G4792	5.17126	0.880191	14.4384	0.000144822	0.00400641
G7243	1.47149	1.77252	14.4195	0.000146278	0.00403987
G14841	1.31047	8.08642	14.3998	0.000147816	0.00407774
G15888	1.1669	2.53735	14.3874	0.000148793	0.00410009
G5202	2.63237	-0.0919989	14.3861	0.000148898	0.00410068
G8231	1.60966	2.22237	14.3811	0.000149295	0.00410929
G22778	7.60414	-0.257955	14.3725	0.000149975	0.00412339
G9563	-1.04647	5.88824	14.3564	0.000151262	0.00414947
G9874	2.00806	3.51658	14.3407	0.000152533	0.00417966
G27498	2.63599	0.506007	14.3354	0.000152965	0.00418915
G20677	-2.15185	1.96347	14.3115	0.000154912	0.0042354
G16072	2.02716	1.27825	14.2768	0.000157801	0.00429285
G14698	2.0287	0.641847	14.239	0.000160998	0.00436768
G14956	-1.06286	6.36651	14.2285	0.0001619	0.00437765
G8853	-1.02264	5.12834	14.2165	0.000162932	0.00439584
G9854	4.54354	-2.28949	14.2037	0.000164046	0.00442103
G14806	-1.78706	0.265808	14.2014	0.000164247	0.0044238
G9483	2.30472	1.73947	14.162	0.000167726	0.00450537
G13641	-1.49101	0.690384	14.14	0.000169699	0.00454343
G15076	1.76951	-0.472937	14.1157	0.000171906	0.00458001
G19918	1.56953	1.56339	14.0866	0.000174586	0.00463892
G15533	1.22811	6.8337	14.0868	0.000174562	0.00463892
G6501	2.60897	-0.183613	14.0169	0.000181179	0.0047855
G4331	-1.22001	4.71747	14.0123	0.000181619	0.00479195
G23704	1.07074	3.26167	14.0041	0.000182413	0.00480256
G23815	2.85363	-1.54966	13.9722	0.000185536	0.00486651
G26718	2.21821	-0.22166	13.9235	0.000190402	0.00498081
G1923	-1.08567	2.03882	13.9209	0.000190664	0.00498329
G25433	1.98175	-0.128499	13.8935	0.00019347	0.00503957
G14896	1.60617	1.00606	13.8911	0.000193714	0.00504323
G28214	2.45506	0.0482153	13.8813	0.000194725	0.00506301
G8808	-1.44611	0.951777	13.8581	0.000197148	0.00511366
G3313	1.31464	1.91861	13.8395	0.000199109	0.00515633
G24243	3.49772	-1.70022	13.8179	0.000201405	0.00519385
G3731	1.61135	2.06187	13.7929	0.000204108	0.00525251
G22311	-1.03862	4.17277	13.7899	0.00020443	0.00525805
G5120	-1.09847	4.16467	13.7845	0.000205018	0.00526488
G2825	2.25399	-0.25122	13.7751	0.000206053	0.00528414
G2691	-2.00675	1.67503	13.7619	0.000207505	0.00530652
G5362	-1.06099	2.87534	13.739	0.000210046	0.00535746
G4389	3.63785	-0.610628	13.7367	0.000210305	0.00535857
G23105	-1.11782	3.29634	13.7338	0.000210628	0.00536124
G12663	-1.29179	1.31461	13.7056	0.000213821	0.00542562
G19735	3.42911	0.336421	13.696	0.000214908	0.00544193
G10786	1.14722	3.35998	13.6935	0.000215202	0.00544377
G4604	1.33704	1.64999	13.6887	0.000215743	0.00545463
G15531	1.22431	6.78538	13.6739	0.000217451	0.0054865
G1423	1.16761	2.06069	13.6669	0.000218269	0.00549865
G8072	2.69514	3.47637	13.6621	0.000218822	0.0055041
G30875	1.37171	1.83131	13.6631	0.00021871	0.0055041
G17066	3.16575	1.43941	13.6568	0.000219441	0.00551685
G31298	1.48871	2.08092	13.6099	0.000225001	0.00563241
G27235	1.54889	1.75091	13.6106	0.00022491	0.00563241
G25626	3.25491	-1.53053	13.5353	0.00023412	0.00582409
G2476	1.49489	4.49784	13.5264	0.000235236	0.005848
G2727	4.54491	-2.28815	13.4979	0.000238835	0.00592247
G26161	3.89113	3.19354	13.4936	0.000239376	0.00593286
G16702	1.17471	3.09965	13.4159	0.000249502	0.00612504
G5471	2.92046	-0.487377	13.3379	0.000260098	0.00635653
G10320	2.82993	-0.918611	13.298	0.000265692	0.00646103
G10588	-1.03225	3.68641	13.284	0.000267682	0.00649977
G26342	2.87171	-0.0266901	13.2696	0.000269747	0.00654344
G14728	1.92102	1.95433	13.2553	0.00027181	0.00658371
G16028	-1.22646	2.13136	13.2487	0.000272764	0.00659053
G30727	-1.95482	0.932985	13.2399	0.000274057	0.006612
G2622	-2.31355	3.09786	13.2332	0.000275029	0.00662893
G31328	1.28225	6.53447	13.2313	0.000275316	0.0066326
G120	1.33784	1.49044	13.2199	0.000276986	0.00666302
G19874	1.84685	2.95749	13.1969	0.000280407	0.00672881
G9708	1.23921	4.63433	13.1951	0.000280679	0.00673204
G22616	-1.8263	0.963318	13.1634	0.000285476	0.00683041
G9790	3.57288	-0.231554	13.1579	0.000286315	0.00684714
G8030	3.26899	-1.83037	13.1539	0.000286926	0.00685839
G21250	4.50478	-2.29965	13.1465	0.000288051	0.00687709
G12052	2.1281	-0.759132	13.146	0.000288129	0.00687709
G13760	1.71342	3.16479	13.1439	0.000288454	0.00687816
G14673	1.83921	2.2928	13.1387	0.000289262	0.00689074
G7168	-1.42873	1.58594	13.1257	0.000291278	0.00691737
G28031	4.29477	-2.21149	13.1105	0.000293647	0.00695129
G16029	-1.46443	1.75467	13.1053	0.000294464	0.00696727
G28205	1.85861	1.3357	13.1031	0.000294815	0.00696885
G1710	1.69291	0.168206	13.0908	0.000296752	0.00700116
G16071	1.74292	1.89598	13.0629	0.000301199	0.00708901
G31461	2.6074	0.2605	13.0548	0.000302502	0.00711285
G2382	-1.26079	2.54262	13.0349	0.00030574	0.00717867
G3581	1.61255	2.26398	13.0308	0.000306417	0.007187
G28221	1.26389	1.35717	13.0108	0.000309697	0.00724455
G25645	3.78769	-1.94358	13.0106	0.000309727	0.00724455
G821	-5.17791	-1.98874	12.9735	0.000315928	0.0073685
G5843	-1.2888	1.08664	12.9709	0.000316373	0.00737536
G10643	-1.40707	0.59598	12.962	0.000317885	0.00740357
G26197	1.48496	2.27374	12.9583	0.000318514	0.00741345
G26417	1.11285	1.89913	12.9456	0.000320673	0.00744601
G19734	2.82997	0.49073	12.9452	0.000320748	0.00744601
G11749	1.20269	1.21469	12.9402	0.000321604	0.00746185
G29095	-1.13095	3.00469	12.9265	0.000323967	0.00750771
G1386	-1.62315	0.741867	12.9267	0.000323935	0.00750771
G20807	3.49758	-1.42317	12.9072	0.000327316	0.00757646
G9258	-3.16808	-1.88484	12.8801	0.0003321	0.00767272
G31155	2.81363	2.14625	12.7999	0.000346642	0.00793395
G2979	2.20059	-0.204442	12.7921	0.000348081	0.00795945
G16627	3.54598	-1.12138	12.7725	0.000351745	0.0080267
G9710	1.12109	4.63511	12.7685	0.000352497	0.00803421
G14381	1.92102	1.42557	12.7612	0.000353882	0.0080583
G13809	-1.72458	3.95909	12.7614	0.000353846	0.0080583
G8837	1.24318	3.37443	12.6938	0.00036687	0.00828482
G3908	1.99777	-0.33797	12.6877	0.000368073	0.0083005
G29245	-2.35048	0.311302	12.6847	0.000368663	0.00830618
G4749	-1.29365	2.93849	12.6774	0.00037011	0.00833495
G28456	-1.12943	3.24306	12.6583	0.000373895	0.0084009
G27518	-1.03573	5.93933	12.6202	0.000381595	0.00855432
G13401	1.62216	2.20767	12.6136	0.000382942	0.00857668
G3722	-1.33102	2.66052	12.6101	0.000383673	0.00858912
G27419	1.10909	1.22314	12.5711	0.000391751	0.00875398
G16381	4.33543	-2.3768	12.5623	0.000393599	0.00878327
G7318	-3.25907	-1.84642	12.5463	0.000397002	0.00884713
G19467	1.89395	0.82795	12.5256	0.000401424	0.00892136
G16818	1.62133	3.47291	12.4581	0.000416179	0.00919064
G16758	1.26555	1.87861	12.4573	0.000416351	0.00919064
G25643	5.25096	-1.94679	12.4495	0.00041811	0.00921702
G26198	1.54698	2.21581	12.3859	0.000432593	0.00948939
G31252	2.13001	-0.185802	12.3689	0.000436538	0.00955881
G7267	-2.15966	-0.6116	12.3662	0.000437174	0.00956421
G30400	1.29616	2.1214	12.334	0.000444792	0.00971636
G5242	-4.46292	-2.3141	12.3309	0.000445528	0.00972096
G20533	1.67399	4.06871	12.3236	0.00044726	0.00974575
G29384	3.13331	-0.263968	12.2977	0.000453521	0.00987339
G26649	-1.13307	1.81777	12.2841	0.000456833	0.00993227
G5124	-1.3997	1.59046	12.2793	0.000458	0.00994882
G3150	1.62694	0.888475	12.2796	0.000457939	0.00994882
G6797	1.51158	1.00653	12.2717	0.000459873	0.00997266
G6417	7.04043	-0.708752	12.2716	0.000459911	0.00997266
G30107	1.95634	0.804763	12.2594	0.000462925	0.0100336
G14837	1.25448	7.93248	12.2444	0.000466665	0.0100927
G30321	-2.11348	-0.206816	12.2288	0.000470573	0.0101679
G12304	-1.379	1.90924	12.212	0.000474838	0.010242
G24599	2.90999	-0.0585591	12.1773	0.000483738	0.0104065
G13381	1.00786	4.51209	12.1666	0.000486518	0.0104571
G28058	1.23792	2.56867	12.1523	0.000490273	0.01052
G9465	2.09932	2.16143	12.1125	0.000500846	0.0106948
G6011	1.21805	1.78895	12.1043	0.000503051	0.0107246
G30871	1.51791	1.0161	12.1027	0.000503488	0.0107246
G18922	2.5505	-1.39036	12.0626	0.000514445	0.0109045
G27156	-1.26398	1.91442	12.0399	0.000520733	0.0110187
G1892	1.20193	1.78189	12.0402	0.000520659	0.0110187
G1286	2.0592	-0.125098	12.0016	0.000531546	0.0112306
G14163	1.37869	2.23204	11.9831	0.000536858	0.0113224
G8645	-1.19981	2.82606	11.9431	0.000548512	0.0115022
G7373	1.98484	2.14824	11.9415	0.000548979	0.0115022
G23658	1.33709	4.45088	11.9421	0.000548788	0.0115022
G19609	1.2295	9.69155	11.9407	0.00054921	0.0115022
G13804	-2.29375	-0.0732155	11.9322	0.000551725	0.011545
G6418	6.9167	-0.809859	11.9267	0.000553341	0.011564
G13368	1.46516	2.03855	11.8893	0.000564582	0.0117489
G22609	-1.53994	2.34163	11.8869	0.000565289	0.0117536
G6114	1.3237	1.79392	11.8648	0.000572057	0.0118542
G31019	1.11806	2.39549	11.8446	0.000578288	0.0119782
G16171	-1.57905	1.28086	11.8124	0.00058836	0.0121458
G11373	2.2752	-1.08679	11.8061	0.000590369	0.0121771
G16717	1.71345	0.807494	11.8046	0.000590849	0.0121818
G22469	-1.59372	0.681604	11.7842	0.000597342	0.012292
G13214	2.08792	0.26974	11.7839	0.000597445	0.012292
G24973	2.93211	-1.08739	11.7504	0.000608299	0.0124682
G984	-4.18019	-2.43024	11.735	0.000613347	0.0125455
G27516	-1.01347	5.93129	11.7099	0.000621694	0.012695
G21898	-4.59511	-2.25637	11.7076	0.000622465	0.0127002
G5574	1.72608	1.34773	11.6929	0.000627388	0.01279
G6523	1.5809	0.988487	11.6829	0.000630759	0.0128427
G16817	1.67787	3.58627	11.6777	0.000632525	0.0128627
G20643	1.06221	2.93929	11.6655	0.000636691	0.0129206
G22567	2.63085	1.76825	11.6573	0.000639496	0.0129578
G19223	1.76217	0.131703	11.6581	0.000639233	0.0129578
G9074	1.80099	1.19404	11.6533	0.000640875	0.0129787
G26926	1.30751	1.50245	11.6426	0.00064457	0.0130318
G16694	1.36833	1.16777	11.6414	0.000644985	0.0130318
G29246	-1.76358	0.608603	11.6247	0.0006508	0.0131308
G27180	-4.49705	-2.29959	11.6138	0.00065463	0.0131864
G16013	-4.35526	-2.3682	11.6079	0.000656707	0.0132174
G17000	2.07932	-0.830353	11.6007	0.000659283	0.0132584
G19723	2.11134	0.428239	11.5949	0.000661317	0.0132841
G18598	1.45816	1.31297	11.5948	0.000661373	0.0132841
G7367	3.3965	-0.246044	11.5822	0.000665855	0.0133448
G24653	-1.28918	1.43798	11.5773	0.000667609	0.0133655
G14560	-2.67688	2.39405	11.5545	0.000675837	0.0135036
G23246	-2.10372	-1.1479	11.5368	0.000682312	0.013621
G5143	-1.0934	3.71076	11.5275	0.000685727	0.0136669
G23104	-1.13278	3.27733	11.5203	0.000688389	0.0136921
G26570	2.21167	2.19803	11.4961	0.000697413	0.0138324
G23659	1.21883	4.4247	11.4824	0.000702572	0.0139178
G24509	-3.17713	-2.07801	11.4733	0.000706017	0.0139691
G5141	-1.06597	3.70431	11.4661	0.000708759	0.0140064
G12750	1.3343	2.89862	11.4503	0.000714812	0.0141033
G28893	1.03079	3.54054	11.448	0.000715697	0.0141094
G7599	1.0627	5.24754	11.442	0.000718042	0.0141386
G15303	1.82904	3.6402	11.4427	0.000717755	0.0141386
G21887	3.51011	-0.418834	11.4305	0.000722479	0.0142089
G28177	1.17578	2.44825	11.4123	0.00072958	0.0143198
G19612	1.1746	9.92127	11.4096	0.000730666	0.0143354
G2751	3.9644	0.119646	11.3862	0.000739905	0.0144819
G13323	1.41873	2.55409	11.3759	0.000744038	0.0145512
G27884	1.2793	3.53411	11.373	0.000745193	0.0145679
G15304	1.96485	3.61822	11.3597	0.000750532	0.0146507
G31462	4.85901	-2.15405	11.3439	0.000756967	0.0147628
G21738	1.29299	2.85781	11.3349	0.000760647	0.0148077
G24327	2.20986	-0.522402	11.3275	0.000763668	0.0148463
G7565	3.92011	1.29892	11.3245	0.000764914	0.0148646
G29809	1.70424	0.906092	11.3237	0.000765242	0.0148651
G25012	-2.23502	-0.952889	11.3097	0.000771012	0.0149535
G9858	2.13901	3.10744	11.2926	0.000778184	0.0150807
G9894	1.03436	3.02055	11.2794	0.000783703	0.0151816
G30642	-1.15912	1.19697	11.266	0.000789382	0.0152639
G13642	-1.38585	0.735851	11.2658	0.000789497	0.0152639
G22568	1.88468	3.91275	11.2649	0.000789862	0.0152648
G14805	-1.70301	0.227891	11.245	0.00079838	0.0154051
G19571	-2.40443	-1.32344	11.2232	0.000807804	0.0155624
G5255	1.3134	3.38217	11.2201	0.000809145	0.015582
G1052	1.20851	2.10461	11.2194	0.000809457	0.015582
G11260	1.44423	0.952617	11.2038	0.000816304	0.0156892
G3164	-1.12526	2.07998	11.1828	0.000825573	0.0158178
G30643	-1.33531	3.87172	11.173	0.000829958	0.0158832
G240	6.91487	0.427393	11.1668	0.000832722	0.0159174
G30324	-1.59436	0.881726	11.1538	0.000838607	0.0160168
G15517	1.24988	2.54193	11.1531	0.000838897	0.0160168
G19878	1.58054	2.89304	11.1088	0.000859197	0.0163471
G28228	1.05966	2.90147	11.1077	0.000859694	0.0163502
G7668	3.02888	-1.74671	11.1	0.000863266	0.0164054
G28879	-2.30646	-0.16539	11.0908	0.000867584	0.0164492
G19788	-1.0264	4.97734	11.0873	0.000869211	0.0164737
G19514	2.16921	0.0931961	11.0764	0.000874324	0.0165514
G11166	1.28876	6.41168	11.065	0.000879747	0.0166412
G30277	-1.41305	2.85281	11.0601	0.000882038	0.0166717
G14114	1.49361	-4.20298e-05	11.0507	0.000886539	0.0167373
G15311	1.77034	5.23452	11.0465	0.000888566	0.0167435
G17062	2.89342	1.25099	11.044	0.000889725	0.0167589
G22312	-1.02031	4.6087	11.0302	0.000896386	0.016852
G26385	1.26785	1.38254	11.0123	0.000905087	0.0169481
G29808	1.37213	1.57365	11.0076	0.000907379	0.0169645
G12551	3.1784	-1.55037	10.9948	0.000913661	0.0170591
G9323	1.58482	-0.103791	10.9787	0.000921667	0.0171758
G2823	1.92424	-1.05007	10.969	0.000926499	0.0172397
G20765	-1.42099	0.759877	10.9635	0.000929257	0.0172657
G11617	1.22809	2.48341	10.9586	0.000931686	0.0172903
G1256	-1.02693	4.67482	10.9261	0.000948206	0.0175637
G25158	-1.44155	3.69678	10.9235	0.000949508	0.0175811
G25988	-1.69293	4.09997	10.9189	0.000951874	0.0176116
G6280	1.31984	3.04469	10.9117	0.000955596	0.0176738
G9275	5.18931	-0.470528	10.8948	0.000964365	0.0178013
G20579	-1.8373	-0.777567	10.8934	0.000965064	0.017802
G24448	-2.08062	-0.80331	10.8619	0.000981636	0.0180331
G2371	1.12416	3.16468	10.8324	0.000997398	0.0183089
G29111	1.36677	2.00482	10.8126	0.00100813	0.0184576
G24625	1.93296	-0.0178288	10.8117	0.0010086	0.0184593
G23341	-1.3738	2.31792	10.8103	0.00100935	0.0184662
G21260	2.26809	-0.0832585	10.7922	0.00101926	0.0186266
G9018	1.23619	1.70127	10.768	0.00103268	0.0188438
G27266	4.09866	-2.46482	10.7659	0.0010339	0.0188589
G4847	2.95076	0.176711	10.7097	0.00106576	0.0193394
G2259	1.24746	2.26303	10.6816	0.00108206	0.0195701
G6796	1.52973	1.1217	10.6358	0.00110918	0.0199907
G27381	-1.50034	1.16394	10.6264	0.00111485	0.0200534
G22671	1.09466	3.23903	10.5794	0.00114358	0.0204563
G7789	2.59564	-1.08023	10.5752	0.00114618	0.0204954
G28034	2.97943	-2.14153	10.5707	0.00114892	0.0205145
G1271	3.17876	-2.24529	10.529	0.00117516	0.0208843
G9852	1.98262	3.05655	10.5265	0.00117673	0.020897
G9785	-3.9426	-2.51553	10.5267	0.00117662	0.020897
G30320	-1.51249	2.41033	10.5171	0.00118275	0.0209659
G12907	2.15098	-0.446333	10.511	0.00118667	0.0210203
G30550	1.52145	0.953353	10.4839	0.00120418	0.021269
G12360	1.59068	1.54188	10.4768	0.00120881	0.0213353
G21964	1.29414	0.825798	10.4688	0.00121407	0.0214051
G15609	1.12602	2.04914	10.4668	0.00121542	0.0214212
G4256	1.19457	1.83952	10.4581	0.00122113	0.0215064
G16760	1.45285	0.892018	10.4407	0.00123267	0.0216707
G13367	1.3757	1.4636	10.4395	0.00123348	0.0216752
G25036	-3.83761	-0.429465	10.4372	0.00123499	0.0216882
G22578	1.69707	1.39295	10.3914	0.00126607	0.0220916
G9552	-1.28071	1.01445	10.3862	0.0012696	0.0221295
G26348	1.53414	2.15353	10.3845	0.00127076	0.0221418
G18695	4.29295	-2.3845	10.3823	0.00127226	0.0221594
G5850	-3.14624	-2.24219	10.3807	0.00127337	0.0221637
G9484	2.01666	1.79722	10.3664	0.00128332	0.0222771
G25194	1.84927	0.293792	10.3657	0.00128378	0.0222771
G6282	1.14831	3.60865	10.3645	0.00128464	0.0222808
G30962	1.34651	3.66791	10.3599	0.00128783	0.0223205
G11355	-1.21248	0.91581	10.3437	0.00129914	0.0224847
G26430	1.03344	3.11086	10.3423	0.00130015	0.0224862
G18612	-1.07523	1.92821	10.3379	0.00130329	0.0225247
G13249	3.73274	3.36002	10.3249	0.00131244	0.022643
G932	-1.08155	3.9068	10.3127	0.00132116	0.0227773
G24239	2.81595	0.233501	10.2951	0.00133384	0.0229503
G22501	1.39337	1.22543	10.2815	0.00134373	0.0230692
G251	1.1434	6.09558	10.2791	0.00134546	0.0230908
G31108	-2.2129	2.02326	10.2661	0.001355	0.0231986
G10669	-1.38131	0.642411	10.266	0.00135505	0.0231986
G12606	-1.87805	-0.376446	10.2553	0.00136289	0.0233165
G7282	3.17146	-2.24474	10.2513	0.00136585	0.023359
G250	1.1324	6.1184	10.2348	0.00137814	0.0235364
G19789	-1.12012	4.89872	10.2074	0.0013988	0.0238312
G8582	-1.32179	1.03502	10.2009	0.00140375	0.0239072
G30530	-2.24185	-1.41901	10.1344	0.0014553	0.0246057
G24922	-3.58583	3.54489	10.1303	0.00145855	0.0246437
G27544	3.98463	0.627501	10.1296	0.00145909	0.0246442
G21266	2.96831	-1.1063	10.1144	0.00147117	0.0247631
G14299	2.33057	-0.168973	10.091	0.00148993	0.0250101
G23579	1.04702	3.19615	10.0838	0.00149582	0.0250833
G2828	3.97961	-1.86711	10.07	0.00150701	0.0252106
G22470	-1.77703	0.320864	10.0642	0.0015118	0.025282
G23549	1.89049	0.292163	10.0484	0.00152483	0.0254738
G24908	2.16882	-0.354691	10.0417	0.00153033	0.0255484
G6412	-2.34485	-1.65141	10.0208	0.00154783	0.0257528
G27889	1.12717	1.50769	10.0199	0.0015486	0.0257569
G13910	-1.02429	2.99298	10.0138	0.00155373	0.0258161
G29719	1.72231	4.0081	10.0115	0.00155565	0.0258392
G22400	-1.35491	4.28846	10.0028	0.00156301	0.0259244
G28006	1.56589	6.22384	9.99895	0.0015663	0.0259633
G2092	1.07073	4.35755	9.997	0.00156796	0.0259732
G9113	3.20261	-1.31235	9.9927	0.00157162	0.0260252
G24559	1.631	1.10945	9.98093	0.00158169	0.0261566
G10645	-1.26029	1.09547	9.97983	0.00158264	0.0261635
G16261	-1.11842	1.75593	9.9734	0.00158818	0.0262373
G4564	1.14532	1.68696	9.96682	0.00159387	0.0263224
G12889	1.10207	1.65282	9.9432	0.00161445	0.0265818
G5583	-1.09364	3.02822	9.94176	0.00161571	0.0265937
G30644	-1.36603	3.87527	9.92287	0.00163238	0.0268319
G7806	-2.50273	-1.54491	9.91682	0.00163775	0.0268932
G14687	1.51528	2.41329	9.91147	0.00164252	0.0269624
G17089	2.15651	-0.320568	9.90972	0.00164408	0.0269791
G1463	1.46472	4.08098	9.90423	0.00164899	0.0270507
G29161	-5.36859	-1.89317	9.8881	0.00166351	0.027225
G23091	1.21442	5.43184	9.87478	0.0016756	0.0273681
G13333	1.30428	1.03033	9.85245	0.00169606	0.0276746
G24872	-1.46231	0.798078	9.84853	0.00169967	0.0277244
G6113	1.60538	1.72459	9.83538	0.00171187	0.0279048
G3777	1.5546	0.55421	9.82544	0.00172115	0.0280281
G443	-1.11055	2.60637	9.82366	0.00172281	0.0280459
G17634	-1.59036	0.201428	9.81489	0.00173104	0.0281224
G30830	-1.92422	0.233671	9.80832	0.00173724	0.0281685
G7203	1.38908	2.25452	9.7864	0.00175808	0.0284229
G1893	1.1915	1.3516	9.77448	0.0017695	0.0285407
G24920	-3.37372	3.70599	9.76966	0.00177415	0.0285781
G56	2.02167	0.12211	9.76718	0.00177654	0.0285979
G18903	2.11054	-1.26149	9.75231	0.00179098	0.0287735
G18921	2.17231	-0.988877	9.75163	0.00179164	0.0287747
G3779	1.40324	1.09844	9.74881	0.00179439	0.0287906
G23161	2.22284	4.08163	9.7429	0.00180016	0.0288644
G11722	1.02143	2.13369	9.73958	0.00180342	0.0289072
G22610	-1.35931	2.39733	9.73624	0.0018067	0.0289318
G8834	2.45751	1.77663	9.71558	0.00182712	0.0292012
G24634	-1.53756	1.57181	9.70917	0.00183351	0.0292746
G3008	-1.09169	1.36692	9.70687	0.00183581	0.0293018
G7416	-1.07558	1.92262	9.66337	0.00187978	0.0298773
G6735	1.29041	3.26839	9.65599	0.00188735	0.0299616
G16030	-1.20071	0.774842	9.65582	0.00188753	0.0299616
G8807	-1.16262	1.10703	9.64726	0.00189634	0.0300487
G3720	-1.19725	2.68395	9.64652	0.00189711	0.0300487
G30750	-1.79832	1.16938	9.64759	0.001896	0.0300487
G27331	1.19755	2.77473	9.63734	0.00190661	0.0301572
G13402	1.50799	2.13626	9.63556	0.00190846	0.030169
G11138	-1.2191	0.649844	9.6246	0.00191988	0.0302694
G14585	2.58717	0.0140039	9.62217	0.00192242	0.0302998
G30797	1.17805	1.93732	9.61852	0.00192625	0.0303405
G24328	2.70984	-0.663437	9.61688	0.00192796	0.0303579
G20509	1.10619	3.43591	9.60695	0.00193842	0.0304843
G2479	1.0257	4.91211	9.60111	0.0019446	0.0305609
G31170	1.761	1.60745	9.59385	0.0019523	0.0306525
G24939	2.20371	-0.107776	9.58859	0.0019579	0.0307011
G29374	2.46218	-0.199672	9.57725	0.00197003	0.030842
G6318	4.54514	-1.50696	9.57596	0.00197142	0.0308539
G921	-1.9769	-1.01552	9.57208	0.00197559	0.0308798
G23737	1.58898	0.413492	9.55253	0.00199674	0.0311606
G10644	-1.57643	1.0353	9.54899	0.0020006	0.0311983
G585	-2.48776	-1.56264	9.5421	0.00200812	0.0312886
G18523	-1.10318	2.83051	9.51949	0.00203301	0.0315861
G2948	-1.11228	2.11107	9.51459	0.00203845	0.0316329
G17729	2.06751	-0.557849	9.51419	0.00203889	0.0316329
G15525	4.53258	-2.31329	9.5118	0.00204155	0.0316386
G31239	1.04999	1.58201	9.51078	0.00204268	0.031646
G8227	1.35788	2.25122	9.50881	0.00204488	0.0316701
G26865	-1.57611	1.39953	9.48039	0.0020768	0.0320532
G21202	-4.14298	-2.43518	9.47311	0.00208505	0.0321502
G6733	1.12908	3.01647	9.46941	0.00208927	0.0321858
G17456	1.03324	2.62055	9.46137	0.00209844	0.032298
G13897	2.88482	0.0171984	9.45894	0.00210123	0.032298
G15917	-1.07741	1.38235	9.45621	0.00210435	0.032336
G29046	-1.7088	0.454118	9.4468	0.00211518	0.0324514
G17693	1.60871	1.20702	9.41815	0.00214848	0.0328597
G23245	-1.77922	-0.385927	9.41657	0.00215033	0.0328777
G4588	4.39835	-2.36172	9.41095	0.00215693	0.0329581
G16176	-1.17709	0.58069	9.40697	0.00216162	0.0330194
G22581	1.777	1.24471	9.39849	0.00217164	0.0331106
G8730	4.20785	-2.4222	9.3904	0.00218125	0.0332158
G23792	-1.29492	0.176853	9.38822	0.00218384	0.0332244
G15140	1.18959	3.07619	9.38845	0.00218356	0.0332244
G23607	1.00367	1.64012	9.38079	0.00219272	0.0333077
G7686	1.65434	-0.384933	9.37844	0.00219552	0.0333176
G22910	-2.36125	-0.67037	9.35131	0.00222826	0.0336496
G5088	2.32732	-0.510135	9.34736	0.00223307	0.0337014
G29930	1.3908	1.34297	9.34273	0.00223872	0.0337452
G3740	1.19028	1.42353	9.32672	0.00225837	0.0339661
G13329	1.67441	0.203554	9.30693	0.00228289	0.0342461
G12289	2.77267	-1.25979	9.29103	0.00230279	0.0344568
G12562	2.61475	-0.754234	9.28247	0.00231357	0.0345234
G15309	1.78271	4.86887	9.26832	0.00233151	0.0347057
G27520	-1.46427	1.09359	9.25937	0.00234294	0.0348205
G20373	2.04665	3.20875	9.2563	0.00234687	0.0348506
G28492	1.67067	-0.40394	9.25262	0.00235158	0.0349101
G29324	-2.10804	-0.561818	9.25165	0.00235283	0.034918
G21580	1.13807	4.95135	9.24342	0.00236343	0.0350231
G28172	1.3515	0.7099	9.22675	0.00238504	0.0352043
G5224	2.14823	-1.10635	9.22232	0.00239083	0.0352572
G14024	-1.63645	0.795455	9.21719	0.00239754	0.0353077
G7893	1.2421	1.83552	9.21579	0.00239937	0.0353202
G7315	-1.51867	1.72611	9.19973	0.00242051	0.0355353
G26651	-1.07516	1.43687	9.19563	0.00242593	0.0355937
G26495	-2.34615	0.318246	9.19447	0.00242747	0.0356056
G21830	1.50552	1.76605	9.18965	0.00243387	0.0356675
G24608	1.91923	0.752511	9.17741	0.00245021	0.035864
G11618	1.12104	2.51786	9.16929	0.0024611	0.0360034
G28269	1.09162	1.62423	9.16243	0.00247034	0.0360785
G716	1.90478	-0.146963	9.15919	0.00247472	0.036115
G1279	1.97366	0.251769	9.15172	0.00248484	0.0362519
G22055	1.89449	1.98242	9.15069	0.00248624	0.0362616
G17633	-1.30242	0.582468	9.14758	0.00249047	0.0363017
G14082	1.31134	2.04507	9.14393	0.00249544	0.0363417
G26571	2.14236	2.05051	9.12435	0.0025223	0.0366675
G22632	5.10782	-2.05717	9.12455	0.00252202	0.0366675
G25863	1.23989	1.5478	9.12173	0.00252591	0.0367041
G4630	-3.70015	-0.61086	9.12004	0.00252825	0.0367214
G23162	2.07646	4.07343	9.11933	0.00252922	0.0367246
G8189	1.60203	0.400402	9.1144	0.00253605	0.0367882
G4535	-1.16723	1.12939	9.11166	0.00253985	0.0368175
G26386	1.0411	1.60825	9.1065	0.00254703	0.0368849
G22029	-3.92495	-2.51974	9.08882	0.00257176	0.0371772
G30401	1.13761	2.21007	9.08653	0.002575	0.037213
G1490	-1.71176	0.195152	9.08246	0.00258073	0.0372739
G4565	1.3073	1.88674	9.07741	0.00258786	0.0373439
G26162	6.07252	-1.46744	9.04993	0.00262704	0.037828
G31121	1.21259	1.52047	9.04315	0.00263681	0.0379135
G7611	3.21337	-2.16045	9.039	0.00264281	0.0379804
G28880	-2.34152	0.18911	9.01625	0.0026759	0.0383548
G6874	1.03378	5.57196	9.0132	0.00268037	0.038362
G1975	1.71093	-0.118045	9.01416	0.00267896	0.038362
G13905	2.44908	-1.77134	9.0127	0.0026811	0.038362
G9853	1.17404	1.7774	8.99909	0.00270115	0.0385437
G6918	2.74283	-1.82276	9.00021	0.00269948	0.0385437
G31032	1.28565	0.62199	8.99922	0.00270094	0.0385437
G11716	1.37536	1.1686	8.98979	0.00271492	0.0386768
G1527	-1.84301	2.20063	8.98889	0.00271626	0.0386846
G5779	1.03816	3.82182	8.98561	0.00272115	0.0387092
G24140	-3.09608	1.03653	8.9765	0.00273473	0.0388349
G395	-2.37759	-0.678793	8.97143	0.00274234	0.0389318
G18701	4.09448	-2.46664	8.96314	0.00275481	0.0390523
G2034	1.00393	3.80471	8.93621	0.00279573	0.0395067
G6986	-3.15947	-2.24744	8.92226	0.00281716	0.0397408
G21370	1.11012	0.840167	8.91734	0.00282475	0.0397912
G5970	-1.28177	1.12018	8.91166	0.00283355	0.0398803
G5851	-1.28299	0.321024	8.90847	0.0028385	0.0399271
G14025	-2.89796	-1.73595	8.90884	0.00283793	0.0399271
G11983	2.78457	-1.57723	8.90055	0.00285085	0.0400224
G17281	1.91331	-0.209878	8.88834	0.00286998	0.0402314
G25794	1.56448	4.21305	8.88471	0.00287568	0.0402883
G6390	-2.53416	-1.31388	8.86208	0.00291155	0.0407326
G28033	2.90359	-1.52872	8.83601	0.00295345	0.0411661
G13104	3.73411	0.661642	8.83052	0.00296234	0.0412081
G3887	1.55927	1.20297	8.81733	0.00298382	0.041413
G9850	1.95321	2.57784	8.8101	0.00299568	0.0415424
G22815	-1.34844	0.155257	8.8066	0.00300143	0.041575
G28005	1.48215	6.02543	8.80314	0.00300712	0.0416186
G6072	-1.65442	-0.426602	8.8019	0.00300917	0.0416352
G5383	-2.5066	-1.9438	8.8006	0.00301132	0.0416532
G9686	2.16137	-0.160511	8.7922	0.00302521	0.0417865
G30325	1.51855	2.38016	8.79298	0.00302392	0.0417865
G21739	1.27171	2.81303	8.79265	0.00302447	0.0417865
G5475	4.19358	-2.44778	8.78703	0.0030338	0.0418814
G13909	-1.03779	2.97038	8.78311	0.00304032	0.0419253
G28867	1.70037	1.66151	8.77734	0.00304995	0.0419981
G28317	2.33652	-1.84724	8.77297	0.00305727	0.042087
G25833	-1.14866	1.07994	8.75903	0.00308073	0.0422795
G7169	-1.24662	1.84534	8.75387	0.00308946	0.0423401
G13594	1.68661	-0.666708	8.74693	0.00310124	0.0424701
G12560	1.06616	0.704355	8.74336	0.00310731	0.042493
G21498	1.2928	0.677054	8.73544	0.00312083	0.042627
G4613	3.78427	-2.56783	8.73318	0.00312471	0.0426681
G2824	1.58583	3.24962	8.71902	0.00314907	0.042944
G24193	-1.00819	3.4594	8.71549	0.00315517	0.0429883
G5824	-1.94878	-1.1341	8.70809	0.00316801	0.0431392
G3533	1.07515	3.2985	8.70497	0.00317344	0.0431652
G23551	2.10673	-0.0486319	8.70127	0.00317988	0.0432049
G7504	1.70598	-0.774416	8.69591	0.00318924	0.0433001
G27450	1.27576	4.64583	8.69575	0.00318953	0.0433001
G12135	1.96161	-0.312651	8.69493	0.00319096	0.0433075
G2719	-2.82217	-0.354554	8.69288	0.00319455	0.0433203
G11312	-1.90912	-0.915677	8.67701	0.00322249	0.0436871
G13404	-1.1348	1.49915	8.67531	0.0032255	0.043701
G28868	1.53055	2.01531	8.67427	0.00322734	0.0437045
G2836	-1.4504	0.901035	8.66939	0.003236	0.0437373
G20261	1.61326	2.86899	8.67079	0.00323351	0.0437373
G9006	-1.2539	1.02425	8.66329	0.00324685	0.0438598
G3682	1.63523	0.334523	8.65853	0.00325533	0.0439381
G11247	-1.9067	-0.69179	8.65568	0.00326043	0.0439947
G1832	-1.59456	-0.166554	8.65136	0.00326817	0.0440749
G9402	1.84716	-0.665652	8.64941	0.00327166	0.0441099
G30749	-1.53479	-0.122043	8.64489	0.0032798	0.0441953
G3577	1.20872	0.479291	8.6406	0.00328754	0.0442362
G28204	1.6999	1.57443	8.63141	0.00330416	0.0444016
G31330	1.05426	6.93178	8.62926	0.00330806	0.0444174
G29008	-3.11042	-2.27063	8.62667	0.00331277	0.0444686
G20436	1.78329	3.80689	8.62121	0.00332272	0.0445655
G20382	-3.27304	-1.80766	8.61059	0.00334214	0.0447719
G23118	-1.80128	-0.704457	8.60432	0.00335366	0.0448945
G30954	3.97194	-2.51901	8.59913	0.00336323	0.0449859
G16746	1.46648	0.0784167	8.5961	0.00336884	0.0450363
G19513	1.81456	-0.251267	8.58452	0.00339032	0.0452618
G1705	-1.47933	0.679193	8.58094	0.003397	0.0453386
G30326	1.5792	2.22552	8.56481	0.00342723	0.045618
G17250	1.34958	4.11504	8.56165	0.00343319	0.0456849
G16812	-1.89444	-1.2437	8.55027	0.00345471	0.0459215
G13761	1.62594	3.22287	8.546	0.00346283	0.0460078
G6490	1.65185	-0.187382	8.53493	0.00348395	0.0461974
G24469	4.03802	-2.49912	8.53335	0.00348697	0.0462
G942	-1.10807	2.83122	8.53244	0.00348871	0.0462106
G6721	1.45701	-0.486378	8.5309	0.00349168	0.0462374
G20856	2.13756	0.664417	8.52558	0.00350189	0.0462976
G5394	-1.17742	1.57557	8.52095	0.00351082	0.0463907
G715	2.78693	-0.824213	8.51421	0.00352383	0.0465125
G955	1.58788	1.48866	8.51323	0.00352574	0.0465251
G11984	1.44725	0.04949	8.50779	0.0035363	0.0466394
G22566	1.45719	3.40132	8.5059	0.00353997	0.0466594
G2444	1.66597	0.480349	8.49444	0.00356233	0.046819
G4623	4.37173	-1.60482	8.4927	0.00356574	0.0468396
G3332	1.20468	1.64307	8.49218	0.00356675	0.0468396
G28869	1.62055	2.27685	8.46919	0.00361213	0.0472709
G17375	-1.04577	2.00855	8.42518	0.0037006	0.0481716
G22399	-1.31146	4.20003	8.41769	0.00371588	0.048332
G24324	1.84995	-0.775033	8.41696	0.00371736	0.0483385
G1462	1.36911	3.06664	8.41153	0.00372848	0.0484574
G10809	3.75642	-2.57377	8.40751	0.00373674	0.0485261
G21451	1.53439	3.45551	8.39098	0.00377087	0.048853
G3739	1.48956	0.339838	8.38856	0.00377591	0.0488731
G23088	1.08955	5.93784	8.38535	0.00378258	0.0489143
G28646	1.93908	2.10453	8.38075	0.00379216	0.0490252
G28502	-1.90763	0.224199	8.36865	0.00381748	0.0492617
G15712	1.2034	1.62652	8.34288	0.00387202	0.0498474
G31395	3.11548	-1.62318	8.33845	0.00388147	0.049956
G11263	1.34082	1.27901	8.33691	0.00388476	0.0499852
G7805	1.97559	4.09992	8.33643	0.0038858	0.0499854
G7598	1.52144	2.15699	8.33449	0.00388994	0.0500069
G714	1.75369	-0.250656	8.33422	0.00389052	0.0500069
G28555	-1.72443	-0.244262	8.32051	0.00391999	0.0503187
G24953	2.49826	-1.17929	8.32007	0.00392094	0.0503187
G9114	3.24202	-1.72625	8.28399	0.00399962	0.0511145
G9076	1.87604	0.390427	8.28173	0.00400459	0.0511647
G24895	-1.08679	4.27432	8.27907	0.00401046	0.0511693
G1526	-2.08908	1.89117	8.27656	0.00401602	0.0512174
G1778	1.28089	-0.066726	8.27311	0.00402366	0.051291
G13340	-1.23066	0.661627	8.273	0.00402389	0.051291
G4643	1.6564	-1.07608	8.27081	0.00402876	0.0513397
G10338	1.03573	2.07838	8.26714	0.0040369	0.0513767
G28084	2.52592	-0.498029	8.2654	0.00404078	0.0514128
G15074	1.55749	0.12496	8.25132	0.00407224	0.0517191
G22787	3.27927	-2.17507	8.23416	0.00411091	0.0520811
G5745	-1.25248	0.749636	8.23053	0.00411914	0.0521259
G25464	-1.40061	-0.0146404	8.22763	0.00412574	0.0521959
G28823	1.43606	0.351407	8.22042	0.00414215	0.0523495
G8218	-2.64815	-1.46073	8.20734	0.00417213	0.0526741
G15658	1.06267	2.23347	8.19603	0.00419821	0.0529216
G18327	4.28005	-2.40863	8.18426	0.00422555	0.0531842
G26215	3.84885	-2.55529	8.18094	0.00423328	0.0532406
G3168	-4.03691	-2.49925	8.17972	0.00423613	0.0532627
G21888	3.46596	-0.416361	8.17438	0.00424861	0.053365
G7703	-1.02205	1.57295	8.17317	0.00425146	0.0533871
G15605	-3.61587	-2.61633	8.15926	0.00428419	0.0536881
G6073	-1.98605	-1.40716	8.15798	0.0042872	0.0536953
G14612	2.09859	-1.95444	8.15762	0.00428805	0.0536953
G17008	1.35234	0.531113	8.14276	0.00432335	0.054027
G14559	-2.83771	2.51379	8.13849	0.00433353	0.0541266
G15896	1.48831	1.78786	8.1251	0.00436565	0.0544723
G8750	2.61691	-1.4764	8.11032	0.00440139	0.0548306
G5781	1.1505	3.7421	8.10424	0.00441618	0.0549365
G9711	1.16889	1.95316	8.09334	0.00444282	0.0551965
G18348	1.18035	0.615539	8.09074	0.00444919	0.0552197
G3680	2.16839	1.05411	8.0864	0.00445987	0.0553103
G6608	-3.03183	-2.30295	8.08406	0.00446562	0.0553676
G30082	1.17053	2.38878	8.08269	0.00446902	0.0553817
G15522	1.15383	1.81977	8.08278	0.00446879	0.0553817
G6506	2.20235	1.06155	8.07563	0.00448646	0.0555393
G10034	3.17572	-1.00953	8.0752	0.00448751	0.0555393
G30961	1.17481	3.69513	8.0615	0.00452157	0.0557888
G11925	1.02846	2.74	8.05614	0.00453498	0.0558628
G4428	-1.91051	-1.26211	8.05199	0.00454536	0.0559462
G29448	1.50956	1.0473	8.04626	0.00455978	0.0560533
G14691	1.37712	1.37724	8.03001	0.00460086	0.056431
G25420	1.15886	1.53774	8.01761	0.00463247	0.056702
G6736	1.5199	-0.119863	8.01516	0.00463873	0.0567394
G13716	-1.76222	-0.787518	8.01432	0.0046409	0.0567442
G2757	1.11709	1.71087	8.0051	0.00466458	0.0569987
G29632	2.07209	-0.864573	7.99907	0.00468013	0.0571035
G28457	-1.07806	3.34144	7.99501	0.00469065	0.0572034
G30724	1.68973	0.0521919	7.99221	0.0046979	0.057268
G14026	-1.66309	0.325588	7.98788	0.00470916	0.0573577
G15655	1.032	2.54441	7.98272	0.0047226	0.0574829
G31154	2.65088	1.93078	7.97667	0.00473841	0.057603
G11518	1.84985	-1.21901	7.97656	0.00473869	0.057603
G11302	1.58002	0.201299	7.97691	0.00473776	0.057603
G24991	3.41366	-1.3921	7.975	0.00474277	0.0576382
G29039	-1.00537	1.67514	7.97425	0.00474473	0.0576479
G8629	3.91288	-2.51693	7.97352	0.00474665	0.0576569
G15187	-1.39809	0.520982	7.96764	0.00476209	0.0577872
G25680	-1.56885	-0.842956	7.96529	0.00476829	0.0578195
G5684	-1.32155	-0.106218	7.93039	0.00486112	0.0585619
G24738	1.58229	-0.34151	7.93112	0.00485917	0.0585619
G11515	-2.35114	-2.0165	7.93065	0.00486044	0.0585619
G15468	3.64627	-2.61156	7.92741	0.00486915	0.0586222
G28677	2.50983	-2.13791	7.92125	0.00488574	0.0587355
G13767	1.24751	5.27106	7.91783	0.004895	0.0588045
G29075	-2.07337	-1.95793	7.90524	0.00492919	0.0590197
G29506	4.88767	-2.1737	7.90292	0.00493552	0.0590445
G25159	-2.26289	-1.66205	7.90023	0.00494284	0.0591032
G25425	2.31733	-1.65766	7.89907	0.00494603	0.0591125
G3471	2.6141	-1.85623	7.88409	0.00498715	0.0594398
G11015	-4.11542	-2.46226	7.86814	0.00503133	0.0598404
G13491	-3.18629	-0.593451	7.86315	0.00504524	0.0599622
G29222	1.26538	1.19375	7.84877	0.00508552	0.060324
G29221	1.27283	1.4778	7.84371	0.00509978	0.0604785
G7455	-2.26586	-1.52994	7.84134	0.00510647	0.0605285
G7316	-1.40903	1.89496	7.82816	0.00514383	0.0608221
G7291	-1.7503	0.730296	7.82477	0.0051535	0.0608654
G1045	-1.98248	-0.445779	7.81811	0.00517252	0.0609636
G6096	-2.04597	-1.50368	7.81299	0.00518719	0.0610721
G5227	2.00827	-0.396364	7.79327	0.00524411	0.0615502
G1589	2.19908	-0.979921	7.7831	0.00527371	0.0618301
G19876	3.61437	-2.09906	7.78003	0.00528268	0.0618992
G5201	1.66249	0.0720006	7.76423	0.00532911	0.0623391
G3888	1.2625	2.80795	7.76124	0.00533792	0.0623772
G25370	3.0386	-0.982243	7.76204	0.00533557	0.0623772
G2093	1.46249	1.83926	7.76215	0.00533525	0.0623772
G19875	2.93599	-2.33606	7.76157	0.00533696	0.0623772
G11353	-1.29856	0.77434	7.75926	0.00534379	0.0623917
G4125	1.2716	0.777503	7.75066	0.0053693	0.0625555
G30276	-1.36933	2.89115	7.74139	0.00539692	0.0628028
G19877	2.13796	-1.62115	7.73184	0.00542554	0.063061
G6587	1.57812	0.383467	7.7287	0.00543499	0.063126
G23178	-2.78795	-1.83511	7.72509	0.00544586	0.0632223
G6317	4.12748	-1.34255	7.71723	0.00546963	0.0634381
G12621	1.0567	2.68061	7.71645	0.00547199	0.0634505
G29721	1.65482	3.86301	7.71029	0.00549069	0.0636523
G16172	-1.93363	3.45757	7.70765	0.00549874	0.0637305
G833	-1.3591	0.0802835	7.70394	0.00551004	0.0637862
G16475	-1.00981	0.772351	7.69638	0.00553317	0.0640237
G7401	4.531	-2.30697	7.6957	0.00553526	0.0640314
G21273	2.17128	-0.397809	7.69274	0.00554433	0.0641075
G4284	1.40472	0.504551	7.69002	0.00555271	0.064174
G31394	2.914	-1.04882	7.67939	0.0055855	0.0644627
G7804	1.96339	4.06172	7.66989	0.005615	0.0646502
G3333	1.12882	1.09153	7.67089	0.00561186	0.0646502
G25161	-1.2078	3.60591	7.67154	0.00560985	0.0646502
G2036	1.31649	3.27996	7.67117	0.00561102	0.0646502
G30231	1.39006	-0.0615074	7.66351	0.00563488	0.0648031
G24671	-1.25092	0.0620294	7.6438	0.00569676	0.0653193
G28692	-2.48494	-1.96168	7.64304	0.00569916	0.065328
G9631	1.2285	2.32623	7.6255	0.00575487	0.0658127
G30734	1.58887	0.805214	7.62418	0.0057591	0.0658457
G11710	2.35924	0.141412	7.62183	0.00576658	0.0658767
G1889	1.76112	0.774582	7.61913	0.00577522	0.0659225
G17896	-1.80448	0.218114	7.61434	0.00579059	0.0660518
G29511	-2.04738	-1.53436	7.61217	0.00579758	0.0661007
G23186	1.70679	1.2909	7.60222	0.00582966	0.0663894
G29969	-2.6077	-2.13525	7.5994	0.00583877	0.066409
G26389	1.26588	0.122883	7.59187	0.00586321	0.0666172
G15598	-2.22605	-1.88576	7.59186	0.00586325	0.0666172
G19863	4.70868	-2.23025	7.58928	0.00587163	0.0666661
G10700	1.45774	0.0140624	7.58741	0.00587773	0.0667199
G2390	-1.11261	2.82155	7.57654	0.00591328	0.0670516
G26974	1.26827	1.8829	7.55936	0.00596992	0.0674605
G7875	-1.01449	1.21484	7.55325	0.00599019	0.0676439
G30217	-1.5592	6.93711	7.55305	0.00599085	0.0676439
G23399	-1.64518	-0.578306	7.54393	0.00602124	0.0679402
G6483	-1.46499	0.748781	7.54097	0.00603117	0.0680209
G31194	2.31884	-1.66713	7.54128	0.00603012	0.0680209
G30834	1.22539	0.0144982	7.53034	0.00606686	0.0683319
G15067	-3.63047	-2.61415	7.52924	0.00607056	0.0683551
G24871	-1.24404	0.854417	7.5279	0.00607507	0.0683812
G17436	1.55222	0.658381	7.52362	0.00608953	0.0684979
G7249	-2.18166	-2.09532	7.5144	0.00612078	0.0687339
G28842	1.33591	1.86269	7.51433	0.00612101	0.0687339
G4713	1.94385	-0.945655	7.5059	0.00614971	0.0689299
G21453	1.43224	3.64996	7.50364	0.00615744	0.0689985
G28347	1.61592	-1.25599	7.4995	0.00617162	0.0690966
G4081	1.35897	1.64758	7.49384	0.00619103	0.0692822
G5226	2.15918	-0.639153	7.47423	0.00625884	0.0698657
G27507	-1.17969	-0.177812	7.47184	0.00626715	0.0698897
G5473	3.99355	-2.50816	7.46409	0.00629418	0.070098
G12975	1.9805	0.306911	7.46322	0.00629722	0.0701027
G22042	1.61733	2.00632	7.46245	0.00629993	0.0701169
G23344	-1.02009	2.9005	7.45959	0.00630993	0.070193
G9229	-1.0538	2.7785	7.4367	0.00639069	0.0709018
G5896	3.76047	0.224879	7.43132	0.00640983	0.0710339
G16174	-1.87819	3.53262	7.4226	0.00644096	0.0712983
G23550	2.01025	-0.574432	7.41704	0.0064609	0.0714707
G26859	1.38719	0.858194	7.41176	0.00647988	0.071616
G5122	-1.52202	-0.511115	7.39093	0.00655535	0.0722385
G15087	-1.2506	0.786913	7.38617	0.00657273	0.0724137
G10590	2.37341	-0.633373	7.38522	0.0065762	0.0724342
G20688	1.58486	6.01325	7.38176	0.00658888	0.0724829
G19460	1.27722	1.37978	7.36827	0.00663849	0.0729013
G30856	2.4204	-1.29969	7.36262	0.00665936	0.0730564
G30218	-1.07627	6.94849	7.36171	0.00666274	0.0730771
G31396	1.28496	0.466271	7.36124	0.00666449	0.07308
G710	1.04532	3.74833	7.35461	0.00668909	0.0732024
G26798	3.61704	-0.811081	7.34528	0.00672389	0.0734521
G24992	2.06949	-0.293705	7.34114	0.0067394	0.073602
G9731	1.61366	-0.653943	7.32951	0.00678314	0.0738401
G8064	-3.40408	-2.67296	7.32957	0.00678291	0.0738401
G29241	2.09452	-1.75409	7.31865	0.00682426	0.0741481
G28027	2.44426	-1.87785	7.31712	0.00683007	0.0741508
G20302	4.4038	-1.53068	7.31709	0.00683018	0.0741508
G6097	-2.03952	-1.52259	7.29624	0.00690989	0.0747515
G11162	1.24007	0.433237	7.28966	0.00693524	0.0748986
G453	-1.27056	2.26055	7.28244	0.00696318	0.0751292
G23286	1.01548	2.44301	7.27293	0.00700015	0.0754782
G28622	4.30281	-1.68581	7.27001	0.00701156	0.0755514
G10139	1.36118	1.13072	7.26703	0.0070232	0.0756602
G12578	-3.74127	-2.57382	7.26345	0.00703721	0.0757779
G14893	1.5669	-0.120201	7.26059	0.00704843	0.0758452
G20383	-2.88364	-1.5543	7.24472	0.007111	0.0763601
G28216	3.11591	-1.63512	7.234	0.00715357	0.0766941
G25212	-3.75394	-2.57183	7.23285	0.00715814	0.0767263
G27941	-1.06661	1.98158	7.23064	0.00716695	0.0767468
G12749	1.17177	2.87905	7.22987	0.00717005	0.0767468
G2730	1.95278	-0.254185	7.22585	0.00718612	0.0768436
G1864	1.73525	1.41495	7.20752	0.00725987	0.0775176
G14678	1.49467	0.776994	7.20629	0.00726485	0.0775481
G7196	-1.568	-0.403134	7.20247	0.00728033	0.0776627
G4629	-2.90753	-0.908195	7.19831	0.00729723	0.0777816
G20649	1.48169	0.509318	7.19431	0.00731351	0.077898
G18534	1.54297	-0.278761	7.19091	0.00732739	0.0779951
G7369	2.36602	-1.51964	7.18701	0.00734334	0.0781139
G23791	-1.33267	0.318839	7.18482	0.00735231	0.0781585
G22256	-1.56901	0.337011	7.182	0.00736385	0.0782357
G13125	-1.74086	-0.263993	7.18188	0.00736435	0.0782357
G19494	-3.69089	-1.52827	7.16497	0.0074341	0.0787549
G26771	1.66292	0.881589	7.1546	0.0074772	0.079126
G29574	1.35752	-0.849583	7.15153	0.00749	0.0792273
G5644	2.90064	-1.76242	7.1445	0.00751944	0.0794188
G9322	1.35931	-0.11933	7.14189	0.00753037	0.0795
G13057	1.05283	3.95043	7.13742	0.00754917	0.0796299
G21429	1.09446	2.32882	7.13557	0.00755698	0.079678
G1391	2.01191	-1.68814	7.12635	0.0075959	0.0800196
G30470	1.03975	2.30809	7.10948	0.00766776	0.0806207
G8330	-1.22207	2.66915	7.09488	0.00773043	0.0811217
G7402	4.33317	-2.37417	7.09437	0.00773265	0.0811217
G2391	-1.03535	2.69373	7.09397	0.00773435	0.0811217
G23184	1.64838	1.1931	7.08186	0.00778684	0.0814885
G5366	-3.62951	-2.61489	7.07681	0.00780879	0.0816705
G24739	1.36907	-0.865676	7.07671	0.00780922	0.0816705
G400	2.54728	-0.96631	7.05609	0.00789961	0.0823523
G22831	1.31945	0.166277	7.05636	0.00789843	0.0823523
G7891	2.08954	-1.25393	7.05259	0.00791506	0.0824542
G5716	1.06797	2.62284	7.04979	0.00792747	0.08252
G17893	-1.89018	-1.16573	7.04885	0.00793163	0.0825283
G21141	1.76882	0.0973844	7.0481	0.00793495	0.0825453
G22502	1.31388	1.08064	7.04414	0.00795251	0.0826277
G23865	1.33039	0.0270234	7.03928	0.00797411	0.0827947
G21765	1.49633	-0.586759	7.03833	0.00797836	0.0828037
G27672	-1.5115	1.90265	7.03211	0.00800612	0.0829964
G14023	-1.08328	2.62809	7.03235	0.00800504	0.0829964
G28960	1.87569	0.288638	7.02998	0.0080156	0.0830322
G7051	2.00029	-1.68658	7.02913	0.00801943	0.0830381
G20661	1.47284	1.07799	7.01557	0.00808038	0.0835444
G21581	1.06619	4.88299	6.99748	0.00816247	0.0841448
G25226	1.88389	2.98441	6.98471	0.00822092	0.0846406
G28184	1.32642	-0.218977	6.98064	0.0082396	0.0847974
G8932	1.32121	-0.715637	6.97696	0.00825658	0.0849186
G29449	2.01695	-1.03128	6.95222	0.00837152	0.0857233
G30108	1.08469	2.62704	6.94667	0.00839753	0.0858821
G20453	3.91356	-2.54767	6.94026	0.00842766	0.0860918
G17200	-1.06011	0.939315	6.93023	0.00847508	0.0864769
G3569	1.32884	1.38649	6.92326	0.00850816	0.0867295
G21280	2.78277	-1.82322	6.9231	0.00850892	0.0867295
G13768	1.25453	5.27893	6.92115	0.00851821	0.0867725
G5180	-1.43871	-0.924653	6.91554	0.00854498	0.086991
G27150	-1.5157	-0.768801	6.91469	0.00854904	0.0870043
G567	-2.3509	-0.931667	6.90881	0.00857721	0.0872085
G10243	1.85674	3.71185	6.90585	0.00859142	0.0873188
G7947	-2.97742	-2.30279	6.90263	0.00860691	0.0874219
G12758	-1.09386	1.19891	6.89907	0.00862406	0.087549
G5678	1.01719	0.579523	6.89747	0.00863176	0.0875655
G7621	-2.60057	-1.69057	6.88728	0.00868114	0.087921
G18556	2.82936	-2.08993	6.87167	0.00875726	0.0884181
G12433	-1.3061	0.198519	6.87171	0.00875708	0.0884181
G23143	1.96802	-1.04336	6.866	0.00878512	0.0885981
G8190	1.2537	0.787099	6.8637	0.00879643	0.0886311
G3077	1.01519	0.987607	6.85032	0.00886254	0.0891873
G25815	-2.28667	3.80263	6.84534	0.00888729	0.0894004
G15899	1.30185	1.86472	6.84136	0.00890711	0.0895623
G13646	-3.45433	-2.66347	6.84139	0.00890698	0.0895623
G3216	-2.94451	-2.33279	6.83336	0.00894707	0.0899272
G25405	-1.34982	0.749727	6.81808	0.00902397	0.0905703
G25775	1.19677	0.700168	6.8168	0.00903045	0.0906167
G30322	-1.35869	2.14759	6.81383	0.00904546	0.0907302
G451	-1.19681	2.30937	6.81057	0.00906198	0.0908588
G19301	1.19452	0.905979	6.79327	0.0091502	0.0914442
G20766	1.90417	2.17084	6.78943	0.0091699	0.0915664
G24607	1.38776	0.591899	6.78798	0.00917736	0.0915963
G25424	3.0801	-1.71424	6.78134	0.00921158	0.0917887
G19519	-1.00437	4.7933	6.7674	0.00928382	0.0922159
G19461	1.5896	-0.246098	6.75541	0.0093464	0.0926874
G22426	1.81678	-1.51829	6.74712	0.00938992	0.0930437
G15516	1.09133	1.97236	6.73455	0.00945632	0.0936367
G19549	1.36713	-0.659602	6.73053	0.00947762	0.093799
G16160	-1.09255	2.16478	6.71649	0.00955254	0.0942932
G8735	2.64662	-0.230285	6.71282	0.00957221	0.0944108
G22031	1.14129	4.39405	6.71055	0.00958439	0.0944554
G25413	3.63998	-2.61421	6.70692	0.00960394	0.0945543
G14141	1.02209	0.787286	6.70771	0.00959969	0.0945543
G25219	1.65536	3.27732	6.70587	0.00960958	0.0945632
G124	2.43903	-1.80643	6.69588	0.0096636	0.0948929
G23343	-1.02474	2.80745	6.69482	0.00966935	0.0949303
G26569	2.73088	-2.41649	6.68905	0.00970068	0.0951808
G5848	-1.57601	-0.527173	6.68845	0.00970398	0.0951941
G21254	1.02619	2.40283	6.68538	0.00972069	0.0952818
G21761	-1.07875	1.54524	6.68146	0.00974207	0.0954532
G19844	2.13486	-0.918055	6.68163	0.00974113	0.0954532
G8627	1.25165	3.97325	6.67245	0.00979147	0.0958033
G29321	1.50569	2.4115	6.67011	0.00980433	0.0959099
G26673	3.52259	-2.64042	6.66791	0.00981644	0.095971
G3707	1.08667	3.17017	6.66101	0.00985452	0.0962474
G3872	-1.09496	0.377206	6.65299	0.00989898	0.0966047
G29047	-1.25725	0.471765	6.6379	0.00998315	0.0971227
G25414	1.63258	-0.393281	6.63854	0.00997958	0.0971227
G23402	-1.44776	1.64564	6.63779	0.00998375	0.0971227
G1408	2.71175	-1.50807	6.63784	0.0099835	0.0971227
G31440	2.01531	-0.328703	6.62833	0.0100369	0.0974853
G6440	-3.38397	-2.67712	6.62729	0.0100428	0.097504
G29909	1.47169	0.362528	6.62746	0.0100418	0.097504
G12620	1.01427	2.64076	6.62302	0.0100669	0.0976026
G2826	1.43961	3.02002	6.62241	0.0100703	0.0976165
G11723	1.68695	-0.0972694	6.61364	0.0101201	0.0980017
G12783	1.57218	-0.00433173	6.6078	0.0101533	0.0982459
G923	2.40709	-2.00006	6.60197	0.0101866	0.0983934
G28598	1.24374	-0.523897	6.60307	0.0101803	0.0983934
G12891	1.08609	0.19905	6.59906	0.0102033	0.0985156
G18623	1.36107	-0.386342	6.59025	0.0102539	0.0989071
G6489	1.08863	2.15874	6.58907	0.0102607	0.0989086
G10840	-1.53987	1.65711	6.58801	0.0102668	0.098915
G2299	-1.52461	-0.165148	6.58458	0.0102866	0.0990364
G15704	-1.92658	-1.10518	6.58097	0.0103075	0.099151
G2557	1.2484	-0.215556	6.57623	0.010335	0.099369
G14703	1.04101	1.20001	6.57597	0.0103365	0.099369
G3419	1.33588	0.0478919	6.57258	0.0103561	0.0994048
G27185	1.7625	-1.78962	6.57292	0.0103542	0.0994048
G20694	1.51993	6.46564	6.5727	0.0103555	0.0994048
G17442	1.43273	3.15363	6.56745	0.0103861	0.0996335
G8683	-2.67946	-2.42939	6.54962	0.0104906	0.100346
G29112	1.1166	2.17983	6.54756	0.0105028	0.1004
G4895	2.15563	1.29756	6.54609	0.0105115	0.100464
G3217	-2.91124	-2.34133	6.53568	0.0105732	0.100935
G22274	2.16726	-1.25506	6.52087	0.0106616	0.101555
G24624	2.13795	-0.173324	6.51039	0.0107246	0.101916
G8322	2.0593	-1.07282	6.50856	0.0107356	0.10195
G16692	1.38907	-0.0512571	6.50372	0.0107649	0.102169
G10484	1.27811	-0.45591	6.50284	0.0107702	0.10218
G12664	-1.53841	-0.015963	6.50055	0.0107841	0.102272
G6632	-2.91296	-1.98401	6.49579	0.010813	0.102408
G29342	-1.03998	1.63791	6.49604	0.0108115	0.102408
G10146	1.90653	-1.47472	6.4952	0.0108166	0.102408
G7614	1.44234	0.505902	6.48814	0.0108596	0.102657
G15424	-2.63976	4.79653	6.48804	0.0108603	0.102657
G31441	2.02538	-0.32702	6.48347	0.0108882	0.102852
G27717	2.38286	-2.24434	6.4833	0.0108893	0.102852
G27031	1.05208	1.76972	6.46857	0.0109799	0.103588
G17672	3.10807	-1.39337	6.46708	0.0109891	0.103603
G4675	1.83433	-1.32187	6.46334	0.0110123	0.103754
G8094	1.05206	0.514758	6.46244	0.0110179	0.103786
G26637	-1.00772	1.28737	6.45447	0.0110674	0.104136
G28051	-1.67059	-0.194775	6.45364	0.0110725	0.104141
G17373	-1.04179	2.05387	6.45265	0.0110787	0.104163
G24238	2.52142	0.523874	6.44818	0.0111066	0.104262
G2807	-1.13857	1.11422	6.43694	0.0111771	0.104718
G16859	4.28278	-2.4376	6.43093	0.011215	0.104998
G14066	1.69285	1.32603	6.43127	0.0112129	0.104998
G13207	1.82473	0.134872	6.41851	0.0112937	0.105497
G30920	1.17068	1.75387	6.41588	0.0113104	0.105589
G20173	-2.38782	2.57316	6.39047	0.0114734	0.106684
G25891	-2.66236	-2.42262	6.38915	0.011482	0.106703
G20357	1.71774	2.9659	6.3879	0.0114901	0.106738
G15555	5.38947	0.661468	6.38148	0.0115317	0.107003
G5504	2.35192	-1.6971	6.3793	0.0115459	0.107094
G20003	1.04305	1.06673	6.37496	0.0115742	0.107281
G27827	-2.31082	-2.02356	6.37097	0.0116002	0.107435
G26497	-1.77534	0.159585	6.36401	0.0116458	0.107736
G20713	1.68618	0.108017	6.36334	0.0116502	0.107756
G2696	-3.61403	-2.61858	6.35952	0.0116753	0.107907
G895	1.85901	-0.924307	6.35828	0.0116835	0.107921
G15296	1.50198	-0.0987213	6.3564	0.0116958	0.107975
G28912	-3.91204	-2.49583	6.35435	0.0117094	0.108019
G25736	-1.7578	-1.78951	6.35433	0.0117095	0.108019
G30104	1.20139	1.05816	6.34872	0.0117466	0.108164
G28870	1.26774	2.3886	6.34862	0.0117472	0.108164
G27971	-3.93858	-2.49188	6.35049	0.0117349	0.108164
G27345	-1.49188	0.314843	6.34913	0.0117439	0.108164
G13403	-1.22285	1.43481	6.34624	0.011763	0.108269
G6109	2.04903	-1.55727	6.34175	0.0117928	0.108482
G25038	-1.18796	0.0350778	6.3387	0.0118131	0.108603
G2752	2.31478	0.0300811	6.32814	0.0118837	0.108991
G3683	1.88484	0.702297	6.32458	0.0119076	0.109128
G28647	1.82694	1.24948	6.30208	0.0120596	0.110168
G2383	-1.06515	2.15864	6.29936	0.0120781	0.110238
G10986	-3.52556	-2.63204	6.29513	0.012107	0.110461
G2445	1.90411	0.361767	6.29323	0.01212	0.110559
G13777	4.09045	-1.84021	6.29074	0.012137	0.110673
G5162	-3.53513	-2.63036	6.28546	0.0121732	0.110817
G21857	-2.36744	6.84607	6.28561	0.0121722	0.110817
G19958	1.69388	-1.24427	6.28594	0.01217	0.110817
G16982	-3.61438	-2.62114	6.28636	0.012167	0.110817
G28088	2.43288	-0.437731	6.28028	0.0122088	0.11102
G11712	2.21306	0.475519	6.27383	0.0122534	0.111309
G5123	-1.19124	1.31472	6.27239	0.0122633	0.111313
G27505	-3.55304	-2.6277	6.2678	0.0122951	0.111534
G12313	-2.80287	-2.38906	6.25575	0.0123791	0.112212
G28493	1.82917	0.515969	6.24963	0.0124219	0.112497
G23719	-1.96969	-1.43736	6.24339	0.0124657	0.112831
G12628	1.17588	1.8457	6.24061	0.0124853	0.112967
G2604	-1.01127	0.709468	6.22669	0.0125839	0.113628
G16823	-1.13309	2.31144	6.22426	0.0126012	0.113707
G23339	-1.39189	2.08981	6.21786	0.0126468	0.113986
G24588	-2.12441	-1.72051	6.21647	0.0126567	0.114034
G28090	1.73377	0.496098	6.21365	0.0126769	0.114173
G14056	-2.01985	-1.65803	6.21207	0.0126882	0.114254
G10437	-1.23065	1.45757	6.21097	0.0126961	0.114262
G20556	1.71047	-1.82774	6.20779	0.012719	0.114368
G581	-2.2561	-1.71928	6.20422	0.0127446	0.114513
G31361	1.39906	1.27169	6.20368	0.0127485	0.114513
G4719	-3.66889	-2.61048	6.20195	0.012761	0.114594
G21626	1.94536	-0.896409	6.2012	0.0127664	0.114622
G7078	-1.01659	0.718526	6.19956	0.0127782	0.114665
G16861	1.86348	0.0536731	6.19414	0.0128174	0.114993
G28676	2.13416	-1.91845	6.19082	0.0128415	0.115148
G4567	1.04713	1.20602	6.18606	0.012876	0.115374
G26203	2.44275	0.0256422	6.18606	0.012876	0.115374
G7583	-2.07035	-1.39035	6.18169	0.0129079	0.115551
G28030	2.29468	-1.82679	6.18141	0.01291	0.115551
G1298	1.21595	0.0660573	6.17996	0.0129205	0.115583
G15523	1.03607	1.61566	6.1683	0.013006	0.116072
G21336	1.865	-0.003748	6.16789	0.013009	0.116077
G24458	-1.0317	-0.104061	6.16184	0.0130535	0.116327
G7309	-1.17397	-0.385297	6.15667	0.0130917	0.116594
G259	2.95951	-2.22209	6.15683	0.0130905	0.116594
G4721	-1.18384	1.60802	6.15047	0.0131377	0.116822
G28213	2.061	-0.622829	6.14954	0.0131447	0.116826
G23834	3.05039	-1.29863	6.13988	0.0132166	0.117248
G14751	1.28459	1.77501	6.1314	0.0132802	0.1176
G10844	-1.55088	-0.456248	6.12806	0.0133053	0.117715
G24557	1.02194	2.05133	6.12534	0.0133258	0.117832
G112	-1.92464	-1.59245	6.12362	0.0133387	0.117904
G17244	1.16702	3.82995	6.11226	0.0134247	0.118346
G13477	3.08411	-1.90975	6.11297	0.0134193	0.118346
G17895	-1.35303	0.931498	6.111	0.0134343	0.118387
G3418	1.90194	-0.633813	6.10843	0.0134539	0.118538
G28841	1.04051	1.20935	6.10702	0.0134646	0.11859
G8321	1.52141	-1.30622	6.09894	0.0135263	0.118935
G9554	-1.26478	0.894949	6.09117	0.0135859	0.119272
G7237	2.08412	-1.74994	6.08993	0.0135954	0.119335
G16476	-1.2144	0.193759	6.08492	0.0136341	0.119481
G956	1.10456	1.96841	6.07842	0.0136843	0.119762
G7195	-1.78618	-1.42556	6.07803	0.0136873	0.119762
G5715	1.02579	2.50609	6.07505	0.0137104	0.119915
G29669	-1.74595	-0.933166	6.0729	0.0137271	0.119975
G6359	-3.20882	-2.72029	6.07016	0.0137484	0.120083
G20645	1.76723	-1.08468	6.06839	0.0137622	0.120154
G1787	2.07494	-0.982584	6.06333	0.0138017	0.12037
G17439	1.12322	1.05124	6.06276	0.0138062	0.120378
G67	2.79213	-1.80451	6.05771	0.0138457	0.120603
G27346	-1.33553	0.183677	6.04987	0.0139073	0.12099
G23905	3.65164	-1.67908	6.04533	0.0139431	0.121208
G11108	1.44924	-1.14516	6.04518	0.0139443	0.121208
G6111	1.70357	-1.50429	6.04378	0.0139553	0.121261
G11982	1.892	-1.74419	6.04007	0.0139847	0.121416
G23757	-1.08854	0.220502	6.03651	0.0140129	0.121585
G29411	2.33104	-0.428777	6.02336	0.0141178	0.122214
G12011	-2.01436	2.78794	6.02242	0.0141253	0.122236
G19221	2.01807	-0.287523	6.01609	0.014176	0.122566
G1448	2.02367	-0.820414	6.01038	0.014222	0.122855
G28117	1.48066	-1.23076	5.99668	0.0143329	0.123552
G24727	1.75222	-1.41815	5.99554	0.0143421	0.123589
G8581	-1.32156	1.01678	5.99518	0.014345	0.123592
G8186	1.2415	0.66143	5.99325	0.0143607	0.123692
G2953	1.12797	0.727257	5.98522	0.0144262	0.124139
G30728	-1.40213	1.46472	5.98106	0.0144603	0.124291
G10614	2.34287	-0.285363	5.97663	0.0144966	0.124472
G22893	-2.55482	-2.47499	5.97561	0.0145051	0.124512
G25503	3.38216	-2.6775	5.97521	0.0145083	0.124518
G29159	1.47669	-0.531435	5.97101	0.0145429	0.124793
G3305	3.39641	-2.67506	5.9653	0.0145901	0.124947
G25765	1.0105	0.570189	5.96277	0.0146111	0.125071
G2720	-2.0162	0.0682591	5.96174	0.0146196	0.125122
G20806	2.30816	-1.39897	5.9605	0.0146299	0.125135
G15469	3.19464	-2.72583	5.96058	0.0146292	0.125135
G22786	3.19554	-2.72571	5.95978	0.0146359	0.125153
G14153	1.75168	-0.352201	5.95819	0.0146491	0.125244
G8187	1.04966	0.92262	5.95402	0.0146838	0.125387
G8751	3.07171	-1.74262	5.93961	0.0148043	0.126284
G31392	1.34958	-0.643655	5.93493	0.0148436	0.126438
G24938	1.58018	0.373528	5.93425	0.0148494	0.126438
G2001	-2.47492	-1.94052	5.93098	0.0148769	0.126609
G27899	-2.76303	-2.37959	5.92547	0.0149235	0.126795
G31146	1.79019	-1.24186	5.92009	0.0149692	0.126941
G5999	1.3496	0.162364	5.91441	0.0150175	0.12713
G5645	1.49421	0.0130127	5.91465	0.0150155	0.12713
G26286	-1.26257	0.165716	5.91594	0.0150045	0.12713
G1177	-1.04725	0.415178	5.91616	0.0150026	0.12713
G10239	-2.009	-1.79262	5.91505	0.0150121	0.12713
G4255	1.05362	2.20684	5.91375	0.0150231	0.127156
G582	-1.91507	-1.8546	5.91047	0.0150511	0.127327
G1586	1.59943	-1.33529	5.90951	0.0150594	0.127353
G3296	1.00931	0.556295	5.90631	0.0150868	0.127519
G11750	1.35117	0.817811	5.90279	0.015117	0.127708
G19508	-3.13887	-2.73621	5.90142	0.0151287	0.127785
G6201	-1.2366	-0.0865405	5.89897	0.0151497	0.127834
G9841	-3.19496	-2.72462	5.89559	0.0151788	0.127837
G8639	-1.00451	0.848637	5.89525	0.0151818	0.127837
G6223	1.29422	-0.257683	5.89569	0.0151779	0.127837
G4595	-1.11854	0.440131	5.89619	0.0151737	0.127837
G16424	-3.19496	-2.72462	5.89559	0.0151788	0.127837
G1252	-3.18415	-2.7266	5.89545	0.0151801	0.127837
G20714	1.7969	0.380545	5.88837	0.0152412	0.128249
G11972	-3.41113	-2.67246	5.88796	0.0152448	0.128257
G18700	1.67804	-0.942338	5.88584	0.0152631	0.128301
G28627	1.59439	-0.310537	5.88171	0.0152989	0.128581
G24402	-1.90857	-1.70056	5.87716	0.0153385	0.128812
G8124	1.31937	1.463	5.87673	0.0153423	0.128813
G1305	1.09413	-0.111577	5.87406	0.0153655	0.128942
G29140	-3.44832	-2.66689	5.8721	0.0153827	0.129007
G25816	-2.22419	3.95139	5.87093	0.0153929	0.129007
G26399	-1.16196	0.702006	5.86822	0.0154167	0.129084
G7025	3.61103	-2.61861	5.86559	0.0154397	0.129144
G11985	1.41078	-0.428144	5.86501	0.0154448	0.129165
G6121	3.14709	-2.73541	5.86368	0.0154564	0.129218
G26840	3.04519	-2.10643	5.85917	0.0154961	0.129484
G7349	-1.16761	0.630279	5.85581	0.0155258	0.129621
G29624	1.0041	3.44305	5.85004	0.0155767	0.129914
G18175	1.14074	2.4333	5.84892	0.0155866	0.129974
G7712	-2.40391	-1.26878	5.84762	0.0155982	0.130016
G2791	1.39786	-0.218773	5.83905	0.0156743	0.130461
G30017	-1.8063	-0.997278	5.83706	0.0156921	0.130565
G9792	2.01426	-0.27634	5.83318	0.0157267	0.130698
G5908	1.3259	-0.746266	5.83323	0.0157263	0.130698
G2528	1.57116	1.19401	5.83065	0.0157493	0.130819
G17441	1.32789	3.31647	5.83024	0.015753	0.130828
G25289	2.06972	-0.635949	5.82371	0.0158116	0.131203
G16182	-1.67536	-1.36222	5.82107	0.0158353	0.131355
G25855	-2.01717	2.39987	5.81717	0.0158705	0.131544
G7946	-2.68341	-2.42731	5.8157	0.0158837	0.131579
G11017	3.30867	-2.0247	5.81334	0.0159051	0.131712
G25943	-1.39342	-0.631027	5.81216	0.0159158	0.13176
G21831	1.24406	1.41152	5.81165	0.0159203	0.13176
G7122	-2.53312	-2.46636	5.80814	0.0159522	0.131879
G25756	1.10447	1.49231	5.80819	0.0159517	0.131879
G25041	1.00697	2.01984	5.80299	0.015999	0.132177
G25250	2.22864	-2.30112	5.80128	0.0160146	0.132239
G28261	-1.28948	0.359868	5.79965	0.0160293	0.132338
G8067	1.49374	-0.607369	5.7967	0.0160562	0.132496
G18662	1.33149	-0.574818	5.79481	0.0160735	0.13257
G13915	-2.46928	-1.94943	5.79404	0.0160806	0.132598
G28149	1.47693	0.709075	5.79263	0.0160935	0.132623
G31160	1.34726	-0.0830347	5.79147	0.0161041	0.132643
G31324	-1.91338	-1.71969	5.78557	0.0161583	0.132915
G23519	1.6885	-1.3786	5.78659	0.0161488	0.132915
G22498	1.62606	1.10905	5.77624	0.0162442	0.133484
G10892	-1.58307	-0.475384	5.77247	0.0162792	0.133681
G4646	1.3212	-0.606546	5.77179	0.0162855	0.133684
G191	-1.22462	0.388518	5.77125	0.0162905	0.133684
G12085	-1.71562	1.73102	5.77146	0.0162885	0.133684
G27783	-1.0904	3.7149	5.76686	0.0163312	0.133861
G27291	-1.28714	0.198834	5.76471	0.0163512	0.133936
G27454	1.05707	0.864876	5.76227	0.0163739	0.134032
G7157	1.18315	-0.0089451	5.75952	0.0163995	0.134198
G12660	-1.32002	0.789021	5.75914	0.0164031	0.134205
G20376	1.28909	1.9369	5.75385	0.0164526	0.134541
G17632	2.45653	-1.95516	5.75357	0.0164552	0.134541
G24954	1.82531	-0.821701	5.75032	0.0164857	0.1347
G1377	-1.19064	0.1572	5.74547	0.0165312	0.134983
G1176	-1.14019	-0.0263875	5.73497	0.0166304	0.135655
G14267	2.03286	-1.56878	5.73154	0.0166628	0.135763
G937	-1.00114	0.985337	5.72986	0.0166788	0.135871
G8631	1.14542	4.45119	5.72003	0.0167724	0.136452
G12359	1.36389	0.526512	5.71574	0.0168135	0.136718
G21858	-2.09785	6.94343	5.70865	0.0168815	0.137067
G12968	-1.10677	-0.437815	5.70555	0.0169114	0.137241
G27531	-3.33865	-1.82399	5.70451	0.0169214	0.137299
G1387	-1.26678	0.130194	5.68656	0.0170954	0.138186
G4938	1.4846	-1.08226	5.68555	0.0171051	0.13824
G18919	1.3246	-0.516719	5.68529	0.0171077	0.13824
G27513	-1.42377	-0.744945	5.67231	0.0172347	0.138854
G22859	1.37747	4.12568	5.66834	0.0172738	0.139123
G20931	-1.56736	0.128767	5.66776	0.0172795	0.139146
G6585	1.49483	-0.0226491	5.66641	0.0172928	0.139156
G28089	1.61795	-0.763927	5.6662	0.0172949	0.139156
G4258	1.27263	-0.9225	5.66564	0.0173004	0.139178
G4594	-1.06479	0.476603	5.6621	0.0173354	0.139345
G17289	1.66972	-0.317102	5.65871	0.0173689	0.1395
G14544	2.16807	-1.90094	5.65539	0.0174018	0.139673
G14388	-1.33222	0.11624	5.65432	0.0174124	0.139712
G22496	1.34979	0.563164	5.64933	0.0174621	0.139929
G6661	-1.26553	-0.0672528	5.63886	0.0175666	0.140482
G29725	3.3098	-2.69853	5.63867	0.0175685	0.140482
G5391	-1.40072	-0.734642	5.6383	0.0175722	0.140489
G12634	1.147	1.80177	5.63753	0.0175799	0.140528
G9133	2.02829	-1.84454	5.6362	0.0175933	0.140589
G28768	-2.05363	-1.96273	5.62307	0.0177255	0.141277
G18385	1.37508	-0.093413	5.61821	0.0177748	0.141578
G20006	1.22578	-0.29425	5.61229	0.0178349	0.14201
G9282	-2.75395	-1.63406	5.60266	0.0179333	0.142656
G4417	2.61979	-2.15492	5.60151	0.017945	0.142725
G20435	1.60092	3.7685	5.60093	0.0179509	0.142749
G9659	3.55582	-2.65518	5.59667	0.0179946	0.142888
G13048	1.669	-1.04789	5.59077	0.0180553	0.143201
G19862	3.48016	-2.66407	5.58341	0.0181314	0.143579
G8333	-1.07367	2.82791	5.58265	0.0181393	0.1436
G19302	1.26125	0.576259	5.58207	0.0181453	0.143619
G1987	-1.22888	-0.416348	5.57967	0.0181701	0.143726
G15596	-1.9934	-1.04021	5.57366	0.0182326	0.144078
G20181	-2.32057	2.43206	5.56838	0.0182877	0.144373
G20564	-1.4015	-1.5168	5.56595	0.018313	0.144457
G5867	-2.78584	-2.37879	5.56517	0.0183212	0.144475
G5165	1.07565	0.56637	5.56243	0.0183499	0.144641
G22032	1.0595	3.39558	5.56232	0.0183511	0.144641
G13210	1.36168	6.86091	5.56181	0.0183564	0.14466
G5654	-1.40788	-0.153185	5.55905	0.0183854	0.144819
G6508	2.01055	0.906412	5.55715	0.0184054	0.144906
G16271	-1.20695	2.55514	5.5574	0.0184027	0.144906
G7501	-2.16222	-2.10086	5.55651	0.0184121	0.144936
G19722	1.44053	0.565563	5.55132	0.0184668	0.14525
G7266	-1.70165	-1.19446	5.54884	0.0184929	0.145405
G6556	-1.77712	-1.66376	5.54147	0.018571	0.145836
G6453	-1.46489	-0.585943	5.54032	0.0185832	0.145837
G17735	-3.30485	-2.68793	5.54071	0.0185791	0.145837
G29122	-4.63509	-2.27472	5.52481	0.0187487	0.146737
G9885	3.65303	-1.10443	5.52357	0.0187619	0.146771
G873	-1.32066	-0.595249	5.52209	0.0187778	0.146859
G14933	1.45933	-0.0919188	5.51819	0.0188197	0.147105
G12661	-1.68865	-0.825588	5.51666	0.0188362	0.147182
G30742	1.27199	-0.599985	5.51379	0.0188672	0.147359
G20050	1.42721	1.18562	5.5114	0.018893	0.147467
G3769	1.87383	-1.48638	5.50729	0.0189374	0.147696
G14512	-1.29926	-0.450398	5.50471	0.0189653	0.147796
G23816	2.579	-2.18158	5.50014	0.0190149	0.148075
G13103	2.34686	1.12109	5.49987	0.0190179	0.148075
G12017	1.57331	4.9216	5.49975	0.0190192	0.148075
G17172	1.77324	-0.590366	5.49559	0.0190645	0.148357
G15330	-1.08752	1.08658	5.49566	0.0190637	0.148357
G8477	1.88281	-0.255934	5.48237	0.0192092	0.149074
G28711	1.62259	0.243628	5.48221	0.019211	0.149074
G12500	4.27037	-2.43929	5.48248	0.0192079	0.149074
G12295	1.06496	2.27368	5.48023	0.0192327	0.149169
G30479	4.45641	-2.37584	5.4767	0.0192716	0.149329
G9284	-1.83799	-1.76817	5.475	0.0192903	0.149416
G20508	1.21286	-0.816469	5.47054	0.0193397	0.149691
G12969	-1.81927	-1.90514	5.46908	0.0193559	0.149757
G14226	-1.82989	-1.65447	5.46553	0.0193951	0.149978
G21165	1.02358	0.603388	5.46385	0.0194139	0.150076
G16241	-1.003	1.0809	5.46335	0.0194193	0.150094
G13772	1.5064	-0.922671	5.45246	0.0195408	0.150653
G1332	3.12266	-2.73815	5.4426	0.0196514	0.15115
G21064	1.06204	1.57439	5.4403	0.0196773	0.151302
G3786	3.13778	-2.73556	5.43454	0.0197423	0.151659
G14531	-1.17148	2.58594	5.43002	0.0197935	0.151954
G4624	2.81402	-0.805018	5.42727	0.0198247	0.152029
G1276	1.06065	0.197988	5.42489	0.0198517	0.152141
G16272	-1.28719	2.57713	5.4201	0.0199062	0.152412
G22766	4.33054	-2.37446	5.41931	0.0199152	0.152438
G14440	-1.65416	1.33394	5.41869	0.0199223	0.152446
G991	-2.27035	-1.81288	5.41394	0.0199765	0.152629
G18654	-1.64285	-0.376316	5.40542	0.0200743	0.152833
G16301	2.3306	-1.42368	5.40268	0.0201059	0.15299
G7735	1.96359	1.6786	5.38901	0.020264	0.15393
G54	1.59903	0.380124	5.38825	0.0202728	0.153973
G27506	-1.16717	0.596781	5.38139	0.0203526	0.154365
G15426	-2.50994	4.52361	5.38048	0.0203633	0.154398
G23097	2.15098	-1.29728	5.37759	0.0203971	0.154535
G14223	2.3661	-0.317761	5.37549	0.0204216	0.154673
G15659	-3.14215	-2.73398	5.37019	0.0204838	0.154962
G30872	1.19207	1.09947	5.36888	0.0204991	0.154996
G25412	3.92166	-0.414798	5.36651	0.020527	0.155087
G29998	4.06367	-2.49677	5.36285	0.0205702	0.15527
G21743	-3.18226	-2.72764	5.3602	0.0206015	0.155435
G25895	-3.17422	-2.72927	5.35947	0.02061	0.155475
G7711	-3.09052	-1.53805	5.3584	0.0206226	0.155499
G274	1.16688	1.95822	5.33798	0.0208657	0.156921
G3383	1.05827	0.682286	5.3344	0.0209086	0.157156
G4553	1.5934	-1.23734	5.3294	0.0209686	0.157419
G14663	-1.05523	0.227227	5.32909	0.0209723	0.157419
G12557	1.02341	0.0592238	5.32945	0.020968	0.157419
G31188	4.06051	-2.44432	5.31978	0.0210847	0.157915
G27072	1.64676	1.14229	5.31773	0.0211095	0.158004
G7134	-1.8437	-1.86035	5.30956	0.0212087	0.158481
G24192	-1.37231	-0.862514	5.3028	0.0212912	0.158831
G2280	-2.66643	-2.42297	5.30332	0.0212849	0.158831
G29836	1.1691	0.577777	5.30164	0.0213054	0.158846
G25281	-1.10555	-0.019769	5.30172	0.0213044	0.158846
G11768	-1.63838	-0.23169	5.29977	0.0213282	0.158923
G9283	-2.56405	-2.46755	5.29899	0.0213378	0.158946
G5075	-3.15444	-2.27108	5.29418	0.0213967	0.159262
G22277	-1.90718	-2.21489	5.29204	0.0214231	0.159402
G25249	1.01193	0.578821	5.28746	0.0214795	0.159724
G14754	1.00214	2.39202	5.28682	0.0214874	0.159736
G26236	1.42112	-0.337818	5.28091	0.0215605	0.160179
G21489	3.99767	-2.50878	5.28009	0.0215706	0.160208
G26284	-1.05371	0.374307	5.27929	0.0215805	0.160209
G13807	-1.28195	-0.0441599	5.27937	0.0215795	0.160209
G16056	1.28814	-0.100276	5.27869	0.021588	0.160236
G14199	2.03057	-2.16906	5.27732	0.0216049	0.160293
G26037	1.3666	0.838845	5.27307	0.0216578	0.160548
G1488	-1.25743	-0.598086	5.27098	0.0216839	0.160676
G4419	4.28323	-2.43938	5.27051	0.0216897	0.160679
G11151	-1.17386	-0.414353	5.26822	0.0217182	0.160842
G31325	-1.6062	-0.975351	5.26669	0.0217373	0.16091
[truncated: 504 more rows]

## Sheet: LWF vs F5(8526DElncRNAs)
genes	logFC	logCPM	LR	PValue	FDR
G7684	2.69745	5.86393	245.708	2.23994e-55	3.66222e-51
G10823	-6.29449	5.23215	229.197	8.92233e-52	1.09408e-47
G7685	2.63163	5.6469	211.147	7.71839e-48	7.57159e-44
G6257	-4.59166	4.12225	179.825	5.2918e-41	4.32596e-37
G10825	-5.77818	5.00468	165.093	8.72911e-38	6.11649e-34
G26942	-4.55688	3.66183	163.041	2.45029e-37	1.5023e-33
G26941	-4.88445	4.1381	162.487	3.23874e-37	1.76508e-33
G16934	-2.96946	4.0202	154.988	1.4089e-35	6.28227e-32
G5836	-3.34188	4.67036	148.56	3.5783e-34	1.35009e-30
G25602	-2.19971	4.89586	147.318	6.68807e-34	2.34317e-30
G20451	-5.8862	3.54622	141.68	1.1424e-32	3.73558e-29
G25225	3.89754	4.58484	141.441	1.28857e-32	3.95019e-29
G5551	2.8056	5.79973	140.984	1.62234e-32	4.68083e-29
G12752	-2.26103	5.0159	139.161	4.06209e-32	1.1069e-28
G22330	-3.62065	5.6978	138.373	6.04034e-32	1.55933e-28
G3567	2.78698	7.0052	136.199	1.80522e-31	4.42722e-28
G30562	3.08921	6.24245	135.042	3.23183e-31	7.54848e-28
G8318	2.82169	5.09613	134.905	3.464e-31	7.72298e-28
G3568	2.7841	7.05581	130.281	3.5571e-30	7.26967e-27
G8863	-2.30194	6.8964	128.957	6.92981e-30	1.31692e-26
G3029	-2.79839	5.37147	128.186	1.02202e-29	1.85664e-26
G8319	2.87038	5.11967	127.427	1.49793e-29	2.62401e-26
G16929	-2.84322	4.1556	126.441	2.46206e-29	4.16419e-26
G5553	2.89574	5.80219	126.26	2.69759e-29	4.41047e-26
G6874	-4.74563	5.06428	124.449	6.71747e-29	1.06285e-25
G28561	-4.1812	4.12378	122.922	1.45009e-28	2.22268e-25
G17424	-3.65932	3.52413	122.532	1.76557e-28	2.62423e-25
G6322	-5.15794	13.6633	122.033	2.27015e-28	3.27495e-25
G18257	4.85263	8.2481	121.05	3.72583e-28	5.22138e-25
G8409	-3.7541	4.60203	120.942	3.93388e-28	5.3598e-25
G26256	-2.20761	4.15001	120.673	4.50548e-28	5.97268e-25
G511	-2.70086	4.15763	119.386	8.6197e-28	1.1126e-24
G26308	-3.56576	5.80031	118.6	1.28148e-27	1.61167e-24
G509	-2.74068	4.08066	115.414	6.38728e-27	7.83225e-24
G6321	-5.10009	14.0389	115.276	6.84739e-27	8.19165e-24
G6384	-3.90346	5.44019	115.152	7.28754e-27	8.51064e-24
G22262	-2.22599	5.17702	114.537	9.9384e-27	1.13365e-23
G18606	-2.5529	5.00507	114.382	1.07454e-26	1.19785e-23
G11859	-2.09917	6.98651	113.787	1.45079e-26	1.58133e-23
G30104	6.38087	6.5693	113.073	2.0796e-26	2.21744e-23
G12755	-2.31599	5.12054	112.197	3.2358e-26	3.37687e-23
G25218	2.82692	5.22613	111.822	3.90856e-26	3.91247e-23
G13099	2.85103	5.02599	111.719	4.1169e-26	4.0386e-23
G14135	-5.62535	5.40219	111.486	4.62985e-26	4.45274e-23
G29671	2.80464	8.39203	111.435	4.75244e-26	4.48274e-23
G18596	3.10095	4.01075	110.63	7.12998e-26	6.47626e-23
G8408	-3.51393	4.40594	110.554	7.41023e-26	6.60844e-23
G16456	2.2135	7.90311	110.41	7.96821e-26	6.97916e-23
G16165	-4.54614	3.12214	110.126	9.19399e-26	7.91151e-23
G5835	-3.16069	4.75285	109.442	1.29855e-25	1.07953e-22
G19136	-2.03011	6.78327	109.331	1.37322e-25	1.12258e-22
G9495	-3.02832	5.09844	109.288	1.40315e-25	1.12825e-22
G13083	2.12915	5.76174	108.932	1.67931e-25	1.30744e-22
G18598	3.27301	3.96393	108.89	1.71544e-25	1.3147e-22
G18905	4.01563	5.34018	108.177	2.45834e-25	1.85506e-22
G14339	-3.59878	4.80146	108.137	2.50876e-25	1.86443e-22
G4225	-2.18682	5.03513	108.054	2.61619e-25	1.91525e-22
G11860	-2.18581	6.98819	107.571	3.33805e-25	2.40776e-22
G4224	-2.46038	5.04012	107.161	4.10512e-25	2.91815e-22
G4485	-2.28468	5.95383	106.603	5.43948e-25	3.81144e-22
G6253	-4.19753	4.01485	105.993	7.4014e-25	5.11312e-22
G12942	-2.00018	4.84222	105.493	9.524e-25	6.4881e-22
G29682	3.19784	10.3716	105.145	1.13523e-24	7.62764e-22
G30107	6.3239	6.42924	105.026	1.20564e-24	7.99131e-22
G27350	-5.83651	2.04131	104.878	1.29905e-24	8.3883e-22
G6873	-3.9574	5.40518	104.877	1.29974e-24	8.3883e-22
G13855	-4.95039	2.50734	104.319	1.7223e-24	1.09711e-21
G28990	2.87175	6.1766	104.148	1.87765e-24	1.18073e-21
G13084	2.10803	5.69093	103.711	2.34033e-24	1.45305e-21
G13616	2.38513	4.86525	103.31	2.86538e-24	1.7568e-21
G17425	-3.57326	3.59199	102.6	4.10048e-24	2.48302e-21
G22982	2.17334	4.82105	102.003	5.5439e-24	3.31613e-21
G9497	-2.94653	5.15738	101.606	6.77287e-24	4.00244e-21
G18604	-2.71523	5.02988	101.368	7.63737e-24	4.45959e-21
G23283	-4.30775	3.43346	101.065	8.90012e-24	5.07607e-21
G553	-2.25013	4.74711	101.011	9.14794e-24	5.15744e-21
G20788	-2.88711	5.52212	100.866	9.84168e-24	5.48551e-21
G20374	2.82361	5.84073	100.826	1.00436e-23	5.53518e-21
G25084	-1.71653	4.70097	100.548	1.15543e-23	6.29696e-21
G13614	-4.82269	4.2513	99.5496	1.91311e-23	1.03117e-20
G20787	-2.81136	5.53407	99.2479	2.22791e-23	1.18779e-20
G5288	-3.1785	4.97042	98.7111	2.92162e-23	1.54089e-20
G20452	-6.08459	5.65678	98.5753	3.12904e-23	1.63273e-20
G1585	3.07752	8.13331	98.2925	3.60938e-23	1.86354e-20
G13074	-2.01705	4.57056	97.6964	4.87713e-23	2.49186e-20
G22331	-3.59945	5.676	97.1179	6.53201e-23	3.30298e-20
G23271	-3.18783	2.71976	96.9775	7.01186e-23	3.50944e-20
G17397	3.01812	6.34475	96.6208	8.39629e-23	4.1599e-20
G12706	-7.18846	2.25632	96.4738	9.04312e-23	4.43556e-20
G19135	-1.94504	6.84094	96.3378	9.68612e-23	4.6523e-20
G21097	2.93753	2.60011	96.3209	9.76955e-23	4.6523e-20
G275	3.12382	4.05642	96.3502	9.626e-23	4.6523e-20
G27946	-2.17634	5.22655	95.5336	1.454e-22	6.79213e-20
G13617	2.53938	4.78439	95.2963	1.6392e-22	7.58502e-20
G13075	-1.845	4.52226	95.2629	1.66706e-22	7.64185e-20
G21416	-2.72379	5.5522	95.2339	1.69171e-22	7.67256e-20
G23757	7.53727	5.68987	95.2183	1.70505e-22	7.67256e-20
G10787	-5.49348	1.88685	94.9767	1.92638e-22	8.51236e-20
G3206	-2.21753	8.94296	94.992	1.91153e-22	8.51236e-20
G26241	-3.24944	3.92656	94.604	2.32544e-22	1.0184e-19
G13319	-2.34559	5.61783	94.3631	2.62648e-22	1.14005e-19
G441	-1.91516	5.99277	94.1841	2.87494e-22	1.23696e-19
G18920	2.39658	6.54572	93.9402	3.25209e-22	1.38706e-19
G12751	-1.92434	6.32043	93.7803	3.5257e-22	1.49079e-19
G30182	2.01206	7.47617	93.7579	3.56573e-22	1.49483e-19
G26561	-2.17403	3.67194	93.1701	4.79882e-22	1.99472e-19
G30181	2.07151	7.47803	93.149	4.85012e-22	1.99911e-19
G554	-2.20541	4.85222	93.1196	4.92286e-22	2.01218e-19
G26278	-1.87166	5.77931	93.038	5.12992e-22	2.06244e-19
G6387	-4.15773	5.25613	93.042	5.11961e-22	2.06244e-19
G22983	2.27617	4.75237	92.9281	5.42285e-22	2.16248e-19
G9898	2.05715	4.56914	92.8721	5.57864e-22	2.20667e-19
G9853	2.70282	3.8713	92.7396	5.96487e-22	2.34057e-19
G27550	1.57128	5.06442	92.4055	7.06193e-22	2.74905e-19
G15474	-4.94348	5.2947	92.2919	7.4791e-22	2.88852e-19
G2844	-2.38284	5.91758	92.1549	8.01518e-22	3.07138e-19
G29735	2.03289	6.6551	91.9295	8.98187e-22	3.41513e-19
G4811	-2.54697	4.31795	91.5477	1.08936e-21	4.11014e-19
G22337	3.83538	8.85513	91.4153	1.16473e-21	4.36098e-19
G22403	2.18644	9.22004	90.9544	1.47022e-21	5.4631e-19
G7845	2.75724	5.48558	90.1912	2.16218e-21	7.91438e-19
G28989	2.5846	7.12912	89.9031	2.50117e-21	9.02059e-19
G5289	-2.95005	5.64099	89.8246	2.60239e-21	9.31713e-19
G6252	-5.84652	1.33321	89.6544	2.83613e-21	1.00804e-18
G18732	-1.9574	6.5147	89.33	3.34146e-21	1.17068e-18
G26176	-3.27107	3.89246	89.3405	3.32381e-21	1.17068e-18
G22336	3.81286	9.10778	89.0456	3.8582e-21	1.34213e-18
G12753	-1.96329	6.31164	88.916	4.11929e-21	1.41537e-18
G1583	3.08312	8.10942	88.9126	4.12646e-21	1.41537e-18
G10788	-5.52118	1.91419	88.7578	4.46237e-21	1.50948e-18
G11396	5.27728	4.52425	88.7694	4.43624e-21	1.50948e-18
G28106	-3.15815	3.98377	88.3447	5.4986e-21	1.8347e-18
G3194	2.61686	6.02578	88.3542	5.47229e-21	1.8347e-18
G29899	-6.46122	1.09605	88.1877	5.95275e-21	1.97281e-18
G6116	-1.67709	5.69289	88.0465	6.39338e-21	2.10462e-18
G13098	2.87308	4.95984	88.0305	6.4452e-21	2.10754e-18
G24836	-3.55681	3.75339	87.9571	6.68909e-21	2.1728e-18
G31426	-5.64706	3.23712	87.7235	7.5276e-21	2.42909e-18
G16394	-3.97291	5.04052	87.4371	8.70036e-21	2.77107e-18
G3323	1.94628	4.96824	87.4379	8.69683e-21	2.77107e-18
G21484	-5.74058	2.13493	87.3101	9.27737e-21	2.93578e-18
G26309	-3.53035	5.71155	87.1316	1.01535e-20	3.19244e-18
G23546	-2.87284	2.94948	86.9142	1.13332e-20	3.54064e-18
G25080	-1.68063	4.67897	86.8795	1.15341e-20	3.55809e-18
G9862	5.34868	10.7089	86.891	1.14672e-20	3.55809e-18
G2845	-2.48203	6.15871	86.7062	1.25899e-20	3.85089e-18
G27383	1.71561	5.51492	86.5738	1.34622e-20	4.07598e-18
G11623	-2.37865	3.9074	86.485	1.40801e-20	4.2369e-18
G3196	2.45278	6.46577	86.472	1.41733e-20	4.23893e-18
G15475	-5.14459	5.14645	86.3066	1.54097e-20	4.58078e-18
G7310	4.32676	2.58249	86.1271	1.68736e-20	4.98575e-18
G25604	-2.16641	4.86227	85.8313	1.95964e-20	5.72132e-18
G22261	-2.22747	5.14051	85.4336	2.39611e-20	6.95424e-18
G9879	5.2151	10.4064	85.1262	2.79913e-20	8.07613e-18
G12707	-5.02075	2.32307	85.1028	2.83254e-20	8.12474e-18
G28291	-1.75666	4.09571	84.8639	3.19634e-20	9.11495e-18
G18737	-1.94867	6.54836	84.538	3.76899e-20	1.06858e-17
G21099	2.82932	2.55152	84.1551	4.57431e-20	1.28721e-17
G3428	-2.69397	8.84812	84.1473	4.59257e-20	1.28721e-17
G26332	-1.80353	8.79333	83.8945	5.21908e-20	1.45449e-17
G10885	-2.82285	3.78762	83.8113	5.44333e-20	1.50842e-17
G21419	-2.611	5.61759	83.6397	5.93694e-20	1.62682e-17
G1565	3.02246	4.04882	83.4881	6.41008e-20	1.74671e-17
G9189	-5.0865	1.33067	83.3555	6.8549e-20	1.8576e-17
G29739	2.02656	6.44983	83.3391	6.91174e-20	1.86271e-17
G21323	2.18659	7.89992	83.1129	7.74969e-20	2.07713e-17
G16316	1.92992	4.51636	82.9859	8.26395e-20	2.20293e-17
G18259	2.10858	5.84456	82.7577	9.27532e-20	2.45916e-17
G8077	1.90778	5.82543	82.4977	1.05796e-19	2.78988e-17
G14340	-3.60117	4.77532	82.4691	1.07336e-19	2.81536e-17
G24249	-5.71843	3.1151	82.1183	1.28183e-19	3.34429e-17
G30564	5.20047	5.48471	81.9795	1.37507e-19	3.56856e-17
G26562	-2.21926	3.6676	81.7399	1.5523e-19	4.00731e-17
G18094	-4.68794	3.70559	81.704	1.58071e-19	4.05927e-17
G7508	-1.77176	4.45481	81.4564	1.79176e-19	4.57728e-17
G1953	2.3803	9.42978	81.3826	1.85986e-19	4.72666e-17
G5085	-2.04398	5.65284	81.3284	1.91155e-19	4.83297e-17
G26096	-4.93833	3.96705	81.2558	1.98313e-19	4.963e-17
G26408	-4.72023	4.52367	81.2557	1.98322e-19	4.963e-17
G3181	2.31411	10.5174	81.2281	2.01111e-19	5.00087e-17
G5937	-6.64992	1.74278	81.2206	2.01874e-19	5.00087e-17
G19502	2.34365	5.45264	81.1913	2.04894e-19	5.05018e-17
G5119	-3.69876	2.59256	81.0288	2.22456e-19	5.45563e-17
G19155	1.75747	7.20312	80.921	2.34919e-19	5.73261e-17
G26333	-1.79715	8.78162	80.8359	2.45262e-19	5.92604e-17
G29387	-4.15189	2.36834	80.6683	2.66977e-19	6.38779e-17
G5649	2.72169	3.22289	80.6758	2.65953e-19	6.38779e-17
G4503	-3.68091	2.10805	80.1136	3.53495e-19	8.33586e-17
G3182	2.29061	10.5463	79.3887	5.10176e-19	1.1973e-16
G8797	-2.65401	4.36202	79.3521	5.19723e-19	1.2139e-16
G17914	-2.04075	5.16997	79.2525	5.46587e-19	1.27059e-16
G22402	-2.5842	3.65336	79.0401	6.08628e-19	1.40814e-16
G7244	3.15366	4.55626	78.9306	6.43312e-19	1.47448e-16
G3426	-2.72717	9.06069	78.8753	6.61573e-19	1.50928e-16
G3919	-4.55347	5.14948	78.855	6.68397e-19	1.51779e-16
G7243	3.28577	4.45016	78.8095	6.83977e-19	1.54601e-16
G13615	-5.1742	4.3458	78.5062	7.97476e-19	1.79428e-16
G16448	2.00572	7.50672	78.4779	8.08962e-19	1.81182e-16
G10886	-2.79854	3.82938	78.2884	8.90416e-19	1.9762e-16
G776	-1.52389	5.17745	78.2469	9.09329e-19	2.00908e-16
G18282	2.10641	5.90496	78.2201	9.21754e-19	2.0274e-16
G13760	3.36272	5.99875	78.175	9.43035e-19	2.06495e-16
G7295	-1.93744	4.09483	78.0526	1.00333e-18	2.18722e-16
G18707	-3.5835	5.08661	77.9671	1.04769e-18	2.27381e-16
G26240	-3.36732	3.90897	77.867	1.10218e-18	2.38154e-16
G21327	2.04114	8.27699	77.5526	1.29235e-18	2.7802e-16
G6569	-1.88247	5.90799	77.5122	1.31905e-18	2.82524e-16
G30363	1.77084	8.57165	77.4053	1.39243e-18	2.96944e-16
G21003	-2.783	10.3259	77.2173	1.53147e-18	3.25181e-16
G19728	-4.15954	6.04125	77.1513	1.58352e-18	3.34785e-16
G29670	2.85061	8.49638	77.0552	1.66246e-18	3.49966e-16
G22405	2.39711	8.66444	76.9472	1.75593e-18	3.68063e-16
G13761	3.38754	6.05968	76.9053	1.79356e-18	3.74351e-16
G16164	-4.68019	2.92236	76.791	1.90043e-18	3.93308e-16
G423	-1.96384	4.01302	76.6738	2.01657e-18	4.15592e-16
G15115	-4.65999	1.52904	76.6489	2.0422e-18	4.19112e-16
G25948	2.17448	6.06241	76.5373	2.16087e-18	4.4162e-16
G18679	-3.31969	2.99829	76.4781	2.22668e-18	4.5318e-16
G11954	-2.6937	2.684	76.4584	2.24902e-18	4.54799e-16
G24546	-3.15037	3.13678	76.4228	2.28996e-18	4.60328e-16
G22411	-1.94066	5.74825	76.3601	2.3638e-18	4.73233e-16
G6939	-1.85176	6.28857	76.2964	2.44124e-18	4.8675e-16
G15177	2.14939	4.40068	76.2554	2.49252e-18	4.94961e-16
G8521	-3.04429	3.79131	76.179	2.5908e-18	5.12404e-16
G15675	3.69317	4.55691	76.0041	2.83071e-18	5.55375e-16
G8944	4.34285	8.57929	76.0066	2.82714e-18	5.55375e-16
G19099	-1.75989	4.08413	75.7655	3.19442e-18	6.24235e-16
G13316	-2.32281	5.57937	75.7175	3.27298e-18	6.37049e-16
G26095	-4.64463	3.92379	75.4107	3.82316e-18	7.41194e-16
G8955	4.59833	9.09609	75.3906	3.86215e-18	7.45806e-16
G19503	2.40067	5.47452	75.2901	4.06402e-18	7.8171e-16
G11969	2.1895	3.29842	75.1605	4.3397e-18	8.31476e-16
G1346	-1.99379	3.692	74.8346	5.11848e-18	9.76873e-16
G13	2.79465	6.71392	74.6299	5.67769e-18	1.07473e-15
G16390	-4.02889	4.25231	74.6379	5.65485e-18	1.07473e-15
G26277	-1.8261	5.79716	74.6232	5.69696e-18	1.07473e-15
G23526	4.83937	2.21082	74.4619	6.18207e-18	1.1597e-15
G6567	-2.1298	4.43891	74.4579	6.19463e-18	1.1597e-15
G18875	1.99292	4.75308	74.3923	6.4038e-18	1.1943e-15
G20705	-5.72831	4.17834	74.2577	6.8558e-18	1.27375e-15
G25900	-2.00816	6.9947	74.2251	6.9699e-18	1.29006e-15
G27947	-2.2152	5.18903	74.038	7.66283e-18	1.41299e-15
G1127	2.09511	4.1563	73.9847	7.8723e-18	1.44617e-15
G3367	1.54571	5.47991	73.9762	7.90642e-18	1.44702e-15
G1564	2.92289	4.03979	73.9281	8.10158e-18	1.47723e-15
G14125	-1.3954	5.54713	73.6319	9.41292e-18	1.70998e-15
G3322	1.96852	4.9154	73.546	9.83174e-18	1.77947e-15
G6115	-1.60514	5.72888	73.4613	1.02627e-17	1.85064e-15
G14890	-1.59583	6.16419	73.2512	1.14154e-17	2.05096e-15
G8794	-2.63425	3.42511	73.014	1.28736e-17	2.29613e-15
G12327	1.58109	7.83713	72.9619	1.32175e-17	2.34893e-15
G23527	4.27871	2.11406	72.8841	1.37488e-17	2.43454e-15
G3474	3.51908	6.36125	72.7724	1.45494e-17	2.56702e-15
G4504	-3.54573	2.18675	72.7502	1.47142e-17	2.58679e-15
G24447	1.79903	5.65023	72.632	1.56223e-17	2.73664e-15
G23468	-1.72037	3.88168	72.5127	1.65964e-17	2.89692e-15
G13278	-2.59286	6.26828	72.4314	1.72937e-17	3.00795e-15
G20318	4.00766	8.98266	72.3865	1.76917e-17	3.0663e-15
G2315	-4.24878	4.71354	72.2058	1.93882e-17	3.33674e-15
G28709	3.28039	6.51925	72.2074	1.93725e-17	3.33674e-15
G27126	-1.71472	6.0703	72.0373	2.11168e-17	3.60892e-15
G3483	-2.34246	6.80753	71.9627	2.19307e-17	3.735e-15
G17607	-2.17317	3.82499	71.8086	2.37118e-17	4.02437e-15
G26177	-3.17312	3.8786	71.7847	2.40002e-17	4.05926e-15
G20471	-1.80939	6.44454	71.7408	2.45401e-17	4.13632e-15
G15434	2.2583	11.2327	71.7199	2.48019e-17	4.16612e-15
G17194	2.44409	7.30542	71.6983	2.50743e-17	4.19751e-15
G27385	1.65274	5.54867	71.6606	2.55582e-17	4.26396e-15
G5887	-4.19447	2.58781	71.6539	2.56457e-17	4.26406e-15
G27135	-1.70472	6.07337	71.5789	2.66384e-17	4.41415e-15
G22952	3.33708	5.83583	71.5028	2.76862e-17	4.57233e-15
G16047	1.65372	4.27917	71.4824	2.79748e-17	4.60448e-15
G28710	2.90001	7.23521	71.4138	2.89637e-17	4.75131e-15
G21153	1.67984	5.77017	71.3015	3.06606e-17	5.0129e-15
G21336	6.20527	5.42706	71.2175	3.19933e-17	5.21342e-15
G15439	2.30714	11.1469	71.0959	3.40275e-17	5.5083e-15
G3473	3.48618	6.45188	71.0993	3.39689e-17	5.5083e-15
G23284	-2.88625	3.64121	71.0724	3.44355e-17	5.556e-15
G24330	2.18752	5.98046	70.8354	3.8831e-17	6.22426e-15
G10330	-1.8418	5.92475	70.8091	3.93518e-17	6.28719e-15
G5087	-1.95872	5.67556	70.7716	4.01066e-17	6.38698e-15
G27548	1.51353	4.89766	70.5687	4.44517e-17	7.05602e-15
G14129	-1.43335	6.09287	70.4116	4.81356e-17	7.61614e-15
G9878	6.51257	9.105	70.3615	4.93754e-17	7.78719e-15
G17670	-1.74587	5.82649	70.0676	5.73057e-17	9.00893e-15
G15004	-1.53289	6.5873	70.0403	5.8104e-17	9.10525e-15
G13861	-4.48477	2.52982	70.0273	5.84893e-17	9.13643e-15
G22009	1.78701	14.4081	69.8893	6.27278e-17	9.76741e-15
G27641	-1.98376	5.8819	69.7568	6.70872e-17	1.04132e-14
G7179	-1.81742	4.42336	69.6993	6.90721e-17	1.06874e-14
G9855	2.8652	3.80773	69.5634	7.39983e-17	1.14136e-14
G4851	5.02441	6.66491	69.4752	7.73818e-17	1.18981e-14
G1578	2.09256	6.0228	69.1853	8.96327e-17	1.37387e-14
G18904	1.93144	5.84093	69.1466	9.14094e-17	1.3924e-14
G4489	-1.70076	6.8135	69.1471	9.13874e-17	1.3924e-14
G26020	2.86069	6.91343	69.1303	9.21669e-17	1.3996e-14
G10679	-1.55288	7.54298	69.1068	9.32749e-17	1.41205e-14
G22020	1.78923	14.4157	69.0517	9.59173e-17	1.44758e-14
G13279	-2.46544	6.24029	68.9765	9.96457e-17	1.49924e-14
G21486	-3.09877	3.03281	68.9627	1.00341e-16	1.50509e-14
G22401	-2.68549	3.65616	68.9308	1.0198e-16	1.525e-14
G20319	3.93132	8.95406	68.793	1.09363e-16	1.63043e-14
G7800	-3.2541	7.18013	68.5805	1.21801e-16	1.81037e-14
G796	-2.06111	6.54089	68.5358	1.24598e-16	1.84635e-14
G8524	-3.24927	3.77083	68.4632	1.29267e-16	1.90977e-14
G18680	-3.47157	2.8964	68.4546	1.29834e-16	1.91237e-14
G29673	2.1835	6.13151	68.1257	1.53397e-16	2.25269e-14
G25899	-1.98906	7.13443	67.8346	1.77799e-16	2.60325e-14
G12345	4.37926	5.03828	67.7469	1.85892e-16	2.70558e-14
G26920	2.51451	7.56176	67.7365	1.86876e-16	2.71186e-14
G20786	-1.46974	6.00757	67.584	2.01904e-16	2.92129e-14
G29683	2.23118	6.11818	67.556	2.04791e-16	2.95435e-14
G29575	-2.13584	4.5874	67.4759	2.13283e-16	3.06783e-14
G13008	-2.14464	6.61084	67.4623	2.14754e-16	3.07997e-14
G28007	1.6613	5.16697	67.4296	2.18342e-16	3.12229e-14
G23270	-2.63282	2.61695	67.3733	2.24667e-16	3.20339e-14
G6251	-4.46338	1.45502	67.3325	2.29369e-16	3.26096e-14
G274	2.85613	4.18591	67.316	2.31294e-16	3.26938e-14
G7802	-3.39597	7.1677	67.3187	2.30986e-16	3.26938e-14
G7311	3.72403	2.53989	67.2819	2.35329e-16	3.31685e-14
G5120	-3.60466	2.64911	67.237	2.40753e-16	3.38358e-14
G13027	-3.10852	2.02141	67.076	2.61246e-16	3.6611e-14
G29573	-2.08842	4.53033	67.0081	2.70395e-16	3.77852e-14
G7819	-1.64271	5.97226	66.9876	2.73223e-16	3.80719e-14
G17722	2.58088	2.79945	66.8589	2.91645e-16	4.05238e-14
G5206	-4.89442	1.15448	66.6531	3.23745e-16	4.4857e-14
G4280	1.50061	5.06958	66.5658	3.38401e-16	4.67556e-14
G28621	6.09913	2.34951	66.556	3.40087e-16	4.68565e-14
G7844	2.64869	5.48256	66.4188	3.64613e-16	5.0095e-14
G17375	-8.29075	0.517844	65.9385	4.65218e-16	6.35489e-14
G23802	-1.82391	6.48249	65.9375	4.6546e-16	6.35489e-14
G5886	-4.21832	2.49455	65.8256	4.9265e-16	6.69363e-14
G28483	1.80523	4.20682	65.7569	5.1012e-16	6.91184e-14
G7503	-1.79877	4.34314	65.7264	5.18061e-16	7.0001e-14
G9184	-5.03235	1.27704	65.7185	5.20153e-16	7.00906e-14
G21240	-3.37273	3.06662	65.585	5.56614e-16	7.47982e-14
G9111	-1.95674	7.38942	65.523	5.74388e-16	7.69759e-14
G27644	-2.01244	5.94459	65.5109	5.77934e-16	7.72401e-14
G2382	-7.00873	0.892607	65.4189	6.05555e-16	8.07116e-14
G22410	-1.86784	5.67908	65.4117	6.07767e-16	8.07869e-14
G21954	-1.41843	5.61355	65.3327	6.32623e-16	8.38635e-14
G18882	2.11477	4.60088	65.278	6.50449e-16	8.59943e-14
G11749	2.16313	2.86419	65.1768	6.8472e-16	9.02818e-14
G10678	-1.55819	7.47318	65.1214	7.04217e-16	9.26036e-14
G15056	-2.6573	3.75685	64.9867	7.54069e-16	9.8894e-14
G1010	-2.18799	4.59047	64.9005	7.87771e-16	1.02764e-13
G19156	1.61253	7.21712	64.9007	7.87691e-16	1.02764e-13
G21963	-2.02589	7.4634	64.7962	8.30605e-16	1.08065e-13
G21973	-1.99408	7.26889	64.6762	8.82742e-16	1.14544e-13
G19732	2.31942	3.54776	64.6692	8.85894e-16	1.1465e-13
G25998	1.58011	4.70259	64.657	8.91413e-16	1.1506e-13
G5651	2.70874	3.03451	64.5632	9.34857e-16	1.20351e-13
G15673	3.74242	4.63526	64.5246	9.53336e-16	1.22409e-13
G8850	-2.22306	3.84702	64.4921	9.69186e-16	1.24119e-13
G7902	1.61391	6.01026	64.483	9.73682e-16	1.2437e-13
G4783	-5.4365	1.45476	64.3356	1.04934e-15	1.33686e-13
G7383	1.59033	5.64663	64.3202	1.05757e-15	1.34039e-13
G11395	4.86801	4.50871	64.1999	1.12415e-15	1.41728e-13
G3370	1.64581	4.75184	64.1951	1.12691e-15	1.41728e-13
G4999	1.80312	5.69882	64.2038	1.12192e-15	1.41728e-13
G29672	2.38686	7.11802	64.0711	1.20007e-15	1.50542e-13
G16698	2.40509	3.42974	63.6922	1.45456e-15	1.81539e-13
G30110	7.1067	5.52809	63.5877	1.53381e-15	1.90944e-13
G24329	2.14066	6.0161	63.5701	1.54757e-15	1.92169e-13
G26000	2.12816	10.2459	63.5412	1.57045e-15	1.94518e-13
G18279	1.56429	4.89296	63.5099	1.59567e-15	1.97144e-13
G3207	-1.81827	7.98808	63.3621	1.71999e-15	2.11438e-13
G16503	2.98184	3.77293	63.3479	1.73239e-15	2.1243e-13
G13007	-2.1568	6.60773	63.3354	1.74341e-15	2.13248e-13
G14008	-4.59187	1.87957	63.2795	1.79364e-15	2.18847e-13
G3669	-2.93389	5.64969	63.2415	1.82851e-15	2.21996e-13
G5204	-3.9022	3.08944	63.243	1.82714e-15	2.21996e-13
G30358	1.3895	6.2239	63.1571	1.90857e-15	2.31144e-13
G17755	2.62323	3.9846	63.0787	1.98612e-15	2.39944e-13
G1024	-1.59898	3.81776	63.0265	2.03939e-15	2.45775e-13
G22732	-1.87188	3.93196	62.7831	2.30769e-15	2.77427e-13
G12455	-1.3489	5.23069	62.7233	2.3788e-15	2.84929e-13
G21238	-3.71604	2.98762	62.7209	2.38172e-15	2.84929e-13
G17825	1.62736	6.86098	62.6844	2.4263e-15	2.89556e-13
G27423	-1.39501	6.07184	62.6716	2.44214e-15	2.90739e-13
G12329	1.48619	7.68931	62.6297	2.49466e-15	2.96272e-13
G4757	2.6964	6.27915	62.5978	2.53536e-15	3.00378e-13
G30874	2.87595	5.49849	62.5784	2.56046e-15	3.02622e-13
G13060	-2.34426	4.98654	62.5723	2.56842e-15	3.02833e-13
G9894	2.02212	4.54959	62.4764	2.69656e-15	3.17179e-13
G26922	2.43118	7.37258	62.4667	2.70987e-15	3.17982e-13
G257	1.88226	4.04189	62.3195	2.9202e-15	3.41845e-13
G11664	1.49358	5.20322	62.3126	2.93052e-15	3.42235e-13
G27636	-4.57483	4.46489	62.2994	2.95008e-15	3.43702e-13
G26406	-4.72787	4.51524	62.2666	2.99975e-15	3.48661e-13
G20474	-1.78643	6.1354	62.2446	3.03337e-15	3.51735e-13
G25952	2.1054	6.15999	62.158	3.16969e-15	3.66675e-13
G23759	-1.74316	6.94024	62.1252	3.22295e-15	3.71958e-13
G6707	1.34167	6.99929	62.0605	3.33063e-15	3.83483e-13
G23760	-1.69397	7.0133	61.8932	3.62596e-15	4.15537e-13
G16951	2.21308	3.4943	61.7657	3.86857e-15	4.42306e-13
G11958	-2.66609	3.08622	61.7095	3.98056e-15	4.54052e-13
G29128	3.17779	5.13239	61.6024	4.20303e-15	4.77209e-13
G26002	2.5821	3.14559	61.5756	4.26075e-15	4.82646e-13
G9889	6.17132	3.60553	61.5621	4.29001e-15	4.8484e-13
G10651	2.2755	4.28706	61.5482	4.32034e-15	4.87145e-13
G17192	2.6118	3.81942	61.4729	4.48871e-15	5.03814e-13
G14645	-1.82941	5.82656	61.4122	4.62926e-15	5.18156e-13
G6941	-1.81478	6.27632	61.4087	4.63761e-15	5.18156e-13
G14644	-1.79503	5.65871	61.3468	4.78576e-15	5.33493e-13
G9891	6.52639	3.6581	61.3239	4.84168e-15	5.38503e-13
G17845	-3.4939	1.80743	61.2569	5.00924e-15	5.55878e-13
G14895	-1.50793	6.1907	61.2033	5.14755e-15	5.69938e-13
G19498	2.58152	8.19067	61.192	5.17724e-15	5.71933e-13
G2144	2.21235	4.03312	61.1801	5.20862e-15	5.74107e-13
G3222	-2.28951	6.00368	61.0487	5.56797e-15	6.1234e-13
G29836	4.02896	3.78703	60.9322	5.9076e-15	6.48237e-13
G10	2.62934	6.05518	60.8935	6.02483e-15	6.59625e-13
G3569	3.97205	4.62909	60.8757	6.07954e-15	6.64132e-13
G19168	-3.71558	2.57221	60.7119	6.60699e-15	7.20147e-13
G8645	-4.2328	1.24823	60.5946	7.01251e-15	7.62654e-13
G12379	1.57536	7.42586	60.5762	7.07834e-15	7.6811e-13
G22281	1.6162	10.4408	60.5545	7.15707e-15	7.74939e-13
G27043	-1.71765	5.79242	60.4616	7.50276e-15	8.10579e-13
G3663	1.30567	8.08121	60.3657	7.87731e-15	8.47312e-13
G9101	-1.86657	7.59081	60.3681	7.86776e-15	8.47312e-13
G787	-2.02233	6.59294	60.2767	8.24189e-15	8.84587e-13
G19493	2.55567	8.08875	60.2628	8.30033e-15	8.88914e-13
G468	1.9224	4.74175	60.2346	8.4199e-15	8.99756e-13
G16080	-2.23516	7.59279	60.2034	8.5545e-15	9.12152e-13
G23361	-3.50477	5.28023	60.1868	8.62685e-15	9.1787e-13
G26018	1.6619	7.82138	60.1083	8.97801e-15	9.53165e-13
G177	-2.75638	5.84289	60.0686	9.16102e-15	9.70494e-13
G17671	-1.75109	5.81791	59.9611	9.67515e-15	1.02275e-12
G16402	2.15736	4.01007	59.9373	9.793e-15	1.03298e-12
G31297	1.98173	3.58208	59.8869	1.0047e-14	1.05524e-12
G27231	-2.32019	4.39991	59.8737	1.01143e-14	1.06004e-12
G1280	2.44081	5.92279	59.863	1.01696e-14	1.06356e-12
G27251	2.17048	4.05964	59.8016	1.04918e-14	1.09492e-12
G11856	-2.49057	3.62753	59.7774	1.06214e-14	1.10609e-12
G9864	5.98368	8.34514	59.7335	1.08612e-14	1.12866e-12
G9518	-3.31676	2.8434	59.7104	1.09895e-14	1.13959e-12
G9453	-1.48745	4.81888	59.6995	1.10507e-14	1.14352e-12
G20376	4.00352	5.22426	59.6932	1.10858e-14	1.14473e-12
G9863	2.49482	5.08377	59.6739	1.11954e-14	1.15362e-12
G19454	2.69737	7.1028	59.6506	1.13284e-14	1.16488e-12
G1576	2.05835	5.99792	59.5765	1.17634e-14	1.20708e-12
G22595	1.48778	5.53169	59.5631	1.18436e-14	1.21141e-12
G9540	2.60698	7.06143	59.5612	1.1855e-14	1.21141e-12
G3898	-3.47163	5.68483	59.5327	1.20278e-14	1.22651e-12
G17760	2.87124	6.15187	59.511	1.21614e-14	1.23757e-12
G8503	1.603	8.47897	59.3761	1.30239e-14	1.31986e-12
G3485	-1.97696	7.77506	59.2913	1.35978e-14	1.37517e-12
G2947	-4.47978	0.584125	59.1889	1.43236e-14	1.44559e-12
G18301	4.78987	4.00669	59.1095	1.49134e-14	1.49895e-12
G21310	1.50754	6.54991	59.1107	1.49047e-14	1.49895e-12
G5203	-3.87491	2.98724	59.0915	1.50512e-14	1.5097e-12
G5884	-3.01784	2.42915	59.0781	1.51534e-14	1.51685e-12
G26181	-1.50603	6.30326	59.0175	1.5628e-14	1.56117e-12
G9306	-1.86594	5.9551	58.9735	1.59809e-14	1.58995e-12
G25997	1.45974	4.70731	58.954	1.61402e-14	1.60255e-12
G27424	-1.42349	6.23672	58.8863	1.67052e-14	1.6553e-12
G24445	1.40475	5.78623	58.8401	1.71019e-14	1.69119e-12
G176	-2.74388	5.90519	58.7483	1.79192e-14	1.76845e-12
G4588	5.0902	1.23459	58.6606	1.87354e-14	1.84529e-12
G18360	-8.39653	0.617238	58.6124	1.92002e-14	1.88727e-12
G8499	1.59253	8.47048	58.6067	1.92562e-14	1.88899e-12
G27048	2.81651	3.66238	58.5893	1.94266e-14	1.89812e-12
G28961	4.92677	4.87302	58.5912	1.94078e-14	1.89812e-12
G17250	2.63444	6.23645	58.5719	1.95995e-14	1.9112e-12
G12456	-1.46169	5.24993	58.5583	1.97357e-14	1.92066e-12
G30386	1.56736	7.70472	58.4948	2.0383e-14	1.97974e-12
G25134	2.31192	5.77624	58.4855	2.04794e-14	1.98516e-12
G23803	-1.84914	6.4848	58.4688	2.06538e-14	1.99812e-12
G28107	-2.92562	4.07505	58.4536	2.08141e-14	2.00966e-12
G5488	1.38751	5.01071	58.142	2.43869e-14	2.35e-12
G3728	-1.56142	4.86955	58.1343	2.44818e-14	2.35452e-12
G14632	-2.35422	3.55646	58.1178	2.46877e-14	2.36968e-12
G19098	-1.83145	3.95943	58.0601	2.54233e-14	2.43552e-12
G14668	2.15262	8.68601	58.0477	2.55838e-14	2.44612e-12
G29127	3.16823	5.08136	57.966	2.66684e-14	2.54486e-12
G3735	-1.51014	4.71618	57.9549	2.68197e-14	2.55433e-12
G7178	1.58921	4.1995	57.8466	2.8338e-14	2.6937e-12
G7769	-3.55812	2.6053	57.8355	2.84974e-14	2.70361e-12
G15441	1.63223	5.44459	57.8218	2.86965e-14	2.71725e-12
G20191	-1.80651	7.14825	57.7409	2.99017e-14	2.82591e-12
G1456	-2.49948	3.58031	57.6845	3.07714e-14	2.89694e-12
G14666	2.96072	5.80126	57.6331	3.15869e-14	2.96802e-12
G26368	-1.36364	5.32123	57.5514	3.29269e-14	3.08802e-12
G3920	-4.59801	5.15875	57.5373	3.31623e-14	3.10416e-12
G20192	-1.85114	6.95257	57.4726	3.42719e-14	3.20191e-12
G1273	1.85623	7.72714	57.4214	3.51753e-14	3.28007e-12
G18268	1.85676	4.93669	57.3816	3.58949e-14	3.34082e-12
G20755	-2.24973	4.61712	57.3509	3.64592e-14	3.36144e-12
G27278	2.89846	3.58369	57.36	3.62918e-14	3.36144e-12
G30180	2.1554	2.67885	57.3531	3.64192e-14	3.36144e-12
G424	-1.99051	3.94907	57.3623	3.62495e-14	3.36144e-12
G6705	1.30681	7.00199	57.3561	3.63642e-14	3.36144e-12
G8646	-3.88893	1.31974	57.3189	3.70576e-14	3.4102e-12
G15533	3.04803	9.27829	57.3062	3.72974e-14	3.42584e-12
G5706	1.96859	4.29837	57.2615	3.81543e-14	3.498e-12
G29898	-5.75478	0.935954	57.1904	3.95606e-14	3.62016e-12
G9519	-3.35068	2.47123	57.1631	4.01123e-14	3.66381e-12
G12493	-1.71758	5.13639	57.1024	4.13704e-14	3.7717e-12
G29485	4.63153	5.41278	57.0873	4.16892e-14	3.79371e-12
G17872	-3.1941	3.6039	56.9533	4.46275e-14	4.05359e-12
G2316	-3.85636	4.66783	56.9223	4.53385e-14	4.11056e-12
G27046	2.74486	3.6103	56.9042	4.57558e-14	4.13311e-12
G5498	1.32068	4.96341	56.9066	4.57005e-14	4.13311e-12
G17756	2.66605	5.78812	56.8795	4.63359e-14	4.17781e-12
G1022	-4.03889	2.43027	56.8615	4.67609e-14	4.2084e-12
G19451	2.71494	7.15061	56.8115	4.79662e-14	4.30896e-12
G11857	-2.42506	3.66127	56.7418	4.96968e-14	4.45626e-12
G23282	-3.76925	3.48436	56.5882	5.37325e-14	4.80935e-12
G8481	1.28701	4.61153	56.5311	5.53162e-14	4.94208e-12
G17244	2.6238	5.88733	56.5235	5.55312e-14	4.95228e-12
G15628	1.66423	3.55879	56.4224	5.84599e-14	5.20399e-12
G571	-1.81933	3.67153	56.3425	6.08841e-14	5.40997e-12
G1863	-5.4666	2.80628	56.3241	6.14567e-14	5.45097e-12
G20693	-1.6789	7.00176	56.2454	6.3967e-14	5.65319e-12
G28966	-1.6619	7.58152	56.2467	6.39264e-14	5.65319e-12
G1587	3.3874	0.994933	56.2274	6.45568e-14	5.69505e-12
G28960	4.79934	4.38977	56.1967	6.55709e-14	5.77413e-12
G28354	-1.62882	5.83436	56.1838	6.60023e-14	5.8017e-12
G20700	-1.6748	6.79878	56.1746	6.63118e-14	5.81848e-12
G15002	-1.35919	6.81241	56.0936	6.91028e-14	6.05254e-12
G23239	-1.5366	4.6755	56.0577	7.03766e-14	6.15313e-12
G883	-4.68808	1.67361	56.0351	7.11898e-14	6.21315e-12
G1023	-1.49049	3.90003	56.0061	7.22458e-14	6.29411e-12
G27349	-4.69804	2.06858	55.9781	7.32812e-14	6.373e-12
G27005	-3.68349	4.22966	55.9575	7.40548e-14	6.42887e-12
G15531	2.98364	9.17275	55.9353	7.48967e-14	6.49047e-12
G7821	-1.5429	6.99985	55.9044	7.60829e-14	6.58164e-12
G18706	-3.44588	5.16888	55.8866	7.67746e-14	6.62979e-12
G13061	-2.25289	4.98103	55.872	7.73452e-14	6.66732e-12
G25802	3.39749	11.7627	55.8119	7.97489e-14	6.86246e-12
G20613	-1.75729	7.33966	55.7775	8.11559e-14	6.9713e-12
G10461	1.53446	7.06283	55.739	8.27582e-14	7.09652e-12
G4815	-2.06327	4.27194	55.7077	8.40868e-14	7.19786e-12
G25275	1.77396	3.69578	55.6902	8.48391e-14	7.2496e-12
G23140	2.53976	7.0339	55.6719	8.56333e-14	7.30474e-12
G11866	-1.49112	6.11173	55.631	8.74335e-14	7.43246e-12
G7385	1.55649	5.56371	55.4845	9.41976e-14	7.97979e-12
G28964	-1.67226	7.59121	55.4578	9.54871e-14	8.07508e-12
G31289	1.36531	4.84693	55.4414	9.62875e-14	8.12875e-12
G15028	1.43807	5.55117	55.4363	9.65365e-14	8.13577e-12
G17054	-1.80919	5.67246	55.3287	1.01969e-13	8.57887e-12
G7839	1.60346	5.16535	55.3005	1.03441e-13	8.6878e-12
G14690	3.72943	5.77079	55.1535	1.11475e-13	9.33335e-12
G20783	-1.27775	6.19803	55.1529	1.11508e-13	9.33335e-12
G8958	3.13464	12.7871	55.0608	1.16861e-13	9.76479e-12
G9778	1.36059	5.70796	55.0424	1.17958e-13	9.8397e-12
G893	3.61506	3.49884	55.0384	1.18196e-13	9.84276e-12
G26179	-5.86428	0.541486	55.0194	1.19348e-13	9.92185e-12
G19411	2.12214	3.67073	54.9916	1.21046e-13	1.0046e-11
G12482	-5.04797	1.29481	54.9682	1.22493e-13	1.01489e-11
G9727	3.30907	6.01479	54.9208	1.25485e-13	1.03793e-11
G15440	3.91577	7.95548	54.8834	1.279e-13	1.05612e-11
G22731	-1.8644	3.87968	54.8726	1.28601e-13	1.06013e-11
G8851	-2.4255	3.99915	54.8633	1.29208e-13	1.06334e-11
G26180	-1.59476	6.15601	54.8531	1.29884e-13	1.06712e-11
G7838	1.6363	5.13495	54.8337	1.31172e-13	1.0759e-11
G25204	-2.87477	3.8079	54.7858	1.34412e-13	1.10063e-11
G273	2.71989	4.2773	54.7696	1.35522e-13	1.10787e-11
G18469	2.25229	3.9963	54.753	1.36669e-13	1.11539e-11
G28562	-2.4475	3.74571	54.6618	1.43165e-13	1.16646e-11
G1976	2.64768	2.2361	54.6259	1.458e-13	1.184e-11
G5502	3.06186	6.92375	54.6272	1.45706e-13	1.184e-11
G13546	2.27176	5.05877	54.6054	1.4733e-13	1.19445e-11
G12376	1.54795	7.10772	54.586	1.48793e-13	1.20233e-11
G22279	1.52218	10.2285	54.5872	1.48702e-13	1.20233e-11
G26902	4.56732	3.07023	54.547	1.51775e-13	1.22441e-11
G10650	2.26432	4.62576	54.5118	1.54514e-13	1.24433e-11
G15417	1.49924	4.25245	54.5088	1.54752e-13	1.24433e-11
G28008	1.62115	5.1527	54.4914	1.56129e-13	1.25335e-11
G31311	-5.4502	2.38916	54.4647	1.58265e-13	1.26842e-11
G10460	1.56862	5.85892	54.4473	1.59669e-13	1.27759e-11
G23238	-1.46877	4.3931	54.234	1.77979e-13	1.42177e-11
G16803	-1.40168	6.30083	54.2048	1.80649e-13	1.44076e-11
G6535	-1.47734	6.56138	54.178	1.8313e-13	1.45661e-11
G8950	3.14392	12.7613	54.1769	1.8323e-13	1.45661e-11
G25869	-3.89049	1.91902	54.1109	1.89486e-13	1.5039e-11
G22099	-4.88005	0.448699	54.0795	1.92541e-13	1.52567e-11
G29745	1.31589	6.57389	54.0667	1.93796e-13	1.53314e-11
G9779	2.19861	6.2426	54.0324	1.97206e-13	1.55761e-11
G7293	-1.81713	4.05618	53.967	2.03889e-13	1.60781e-11
G15817	-6.55312	0.651901	53.8929	2.11724e-13	1.66446e-11
G26903	5.3565	3.77609	53.8926	2.11752e-13	1.66446e-11
G5947	-1.53721	4.47923	53.8687	2.14342e-13	1.68212e-11
G1952	1.97308	8.49921	53.8296	2.18657e-13	1.71324e-11
G25793	3.71443	11.9858	53.799	2.2209e-13	1.73737e-11
G22953	3.30182	5.84393	53.795	2.22534e-13	1.73807e-11
G3765	-1.29674	5.4265	53.7817	2.24048e-13	1.74711e-11
G14007	-4.01496	1.03782	53.7696	2.25432e-13	1.75511e-11
G19524	1.36732	4.85265	53.7661	2.25834e-13	1.75545e-11
G27004	-3.70724	4.23054	53.7489	2.27824e-13	1.76813e-11
G16801	-2.01963	4.61158	53.6443	2.40283e-13	1.86187e-11
G30876	2.47452	5.51414	53.626	2.42523e-13	1.87627e-11
G9874	4.68963	7.65112	53.6056	2.45054e-13	1.89286e-11
G14667	2.11354	8.21845	53.5199	2.55992e-13	1.97424e-11
G9307	-2.02549	5.94053	53.5166	2.56422e-13	1.97445e-11
G2538	2.24614	3.55972	53.5104	2.57232e-13	1.97759e-11
G6596	-1.76348	4.46731	53.5003	2.58551e-13	1.98461e-11
G21260	3.53177	2.87476	53.4623	2.63603e-13	2.01707e-11
G9120	2.08592	6.4462	53.4639	2.63384e-13	2.01707e-11
G2667	-3.7805	2.97037	53.4342	2.67396e-13	2.04292e-11
G23466	-1.59644	3.95593	53.4039	2.71564e-13	2.07153e-11
G19441	-3.55267	3.21068	53.3127	2.84461e-13	2.16654e-11
G17828	3.9552	0.897728	53.259	2.9234e-13	2.2231e-11
G9016	-1.51814	5.83942	53.2489	2.93858e-13	2.23118e-11
G11378	-4.21319	4.52728	53.2424	2.94829e-13	2.2351e-11
G278	-1.51914	5.74217	53.2153	2.98928e-13	2.26267e-11
G9541	2.5985	7.03569	53.1969	3.01731e-13	2.28037e-11
G29388	-4.04575	2.36472	53.1707	3.05791e-13	2.30396e-11
G12445	1.56716	4.64534	53.0556	3.24238e-13	2.43546e-11
G19446	-2.48108	5.95007	52.9987	3.33772e-13	2.50324e-11
G16882	5.56784	2.77357	52.9744	3.3793e-13	2.53055e-11
G21079	-1.60246	6.08067	52.8694	3.56481e-13	2.6654e-11
G23937	1.53161	4.04589	52.7948	3.70274e-13	2.76011e-11
G4514	-5.0619	1.63158	52.7711	3.7478e-13	2.78947e-11
G14687	3.85233	5.63005	52.7515	3.78531e-13	2.81311e-11
G11375	-3.40178	1.72738	52.668	3.94978e-13	2.9309e-11
G23848	-1.66181	5.6268	52.5783	4.13435e-13	3.05861e-11
G778	-3.3828	8.06579	52.5622	4.16833e-13	3.0791e-11
G20532	3.61552	7.03584	52.5323	4.23234e-13	3.12169e-11
G18613	-5.86475	0.54506	52.5131	4.27386e-13	3.14758e-11
G15001	-1.86403	3.76804	52.5024	4.29732e-13	3.16011e-11
G3026	-1.5297	4.56989	52.487	4.33103e-13	3.18013e-11
G5945	-1.56377	4.4899	52.4834	4.33901e-13	3.18013e-11
G6606	2.27527	3.34646	52.4711	4.36631e-13	3.1917e-11
G16046	1.63243	3.51345	52.4452	4.42418e-13	3.22919e-11
G19023	2.22697	5.50766	52.4262	4.46728e-13	3.2558e-11
G21590	-1.28043	5.00545	52.4136	4.49605e-13	3.26706e-11
G12659	-7.42107	-0.249788	52.3729	4.59004e-13	3.32703e-11
G17190	2.35256	6.22057	52.3671	4.60376e-13	3.32703e-11
G23847	-1.66174	5.6929	52.3663	4.60571e-13	3.32703e-11
G17759	1.66361	5.78748	52.3278	4.69672e-13	3.38778e-11
G20897	1.60629	5.25571	52.3235	4.70698e-13	3.3902e-11
G25061	1.35946	6.24172	52.3137	4.73055e-13	3.39962e-11
G18470	2.22967	3.87554	52.2359	4.92172e-13	3.52932e-11
G20239	-1.55624	7.14922	52.0984	5.27869e-13	3.76877e-11
G3808	1.21093	4.97782	52.1007	5.27251e-13	3.76877e-11
G4847	5.21436	4.84191	52.0581	5.38827e-13	3.84142e-11
G1130	1.87838	2.85364	52.0341	5.45459e-13	3.87942e-11
G20183	3.76824	7.36757	52.0331	5.4574e-13	3.87942e-11
G1457	-2.10552	3.34215	52.0302	5.46544e-13	3.87951e-11
G1009	-2.21713	4.55058	52.0123	5.51551e-13	3.9094e-11
G27269	1.65462	8.43997	51.9535	5.68317e-13	4.02242e-11
G8317	1.62615	5.74629	51.8941	5.85751e-13	4.13984e-11
G9118	2.6425	5.77564	51.8825	5.89247e-13	4.15856e-11
G26812	2.03488	7.07888	51.8521	5.98437e-13	4.21116e-11
G5280	-2.19786	6.09268	51.8493	5.99276e-13	4.21116e-11
G4845	6.18092	1.69128	51.8135	6.10312e-13	4.28257e-11
G22933	-1.57137	5.79753	51.7188	6.40466e-13	4.48774e-11
G31215	-2.64742	2.59489	51.7055	6.44818e-13	4.51179e-11
G1672	-2.54857	4.37184	51.6807	6.53008e-13	4.56259e-11
G3837	1.60533	6.50108	51.6755	6.54754e-13	4.56828e-11
G26311	-1.32203	6.98553	51.5708	6.90613e-13	4.81163e-11
G11065	-3.96558	5.6358	51.5236	7.07427e-13	4.92179e-11
G118	-1.47784	6.6847	51.5158	7.10245e-13	4.93439e-11
G12346	4.10587	4.40344	51.4956	7.17592e-13	4.97838e-11
G23308	-2.89981	1.83861	51.4909	7.19313e-13	4.98327e-11
G20919	1.62618	4.97899	51.4759	7.248e-13	5.0142e-11
G26327	-2.36044	5.09159	51.4147	7.47777e-13	5.15861e-11
G27882	1.56585	4.16098	51.4149	7.47674e-13	5.15861e-11
G28254	-5.4197	3.07703	51.3701	7.64945e-13	5.26964e-11
G13829	-3.86283	1.41698	51.3463	7.74292e-13	5.32654e-11
G22462	1.372	4.99709	51.3301	7.80694e-13	5.35556e-11
G15811	-4.42059	2.56977	51.2768	8.02197e-13	5.49538e-11
G5920	1.89319	8.56654	51.2535	8.11759e-13	5.55314e-11
G20614	-1.75536	7.46959	51.1916	8.37783e-13	5.71968e-11
G5721	2.63326	3.80082	51.19	8.38437e-13	5.71968e-11
G13620	-3.30457	2.96801	51.1726	8.45929e-13	5.76277e-11
G5480	3.0621	6.94432	51.1646	8.49349e-13	5.77804e-11
G25529	-2.72036	1.90905	51.1462	8.57353e-13	5.81636e-11
G8910	2.20771	5.51516	51.1482	8.5648e-13	5.81636e-11
G3885	-5.65863	0.817218	51.1049	8.75595e-13	5.92373e-11
G14284	4.66183	5.68492	51.067	8.92675e-13	6.03096e-11
G8379	-1.34446	4.53437	51.0493	9.0074e-13	6.07708e-11
G14636	-2.2444	3.54796	51.0392	9.05393e-13	6.10009e-11
G31287	1.36413	4.87629	50.9849	9.3081e-13	6.26273e-11
G3440	-1.96605	6.58468	50.9435	9.50636e-13	6.38736e-11
G21334	3.07	8.53616	50.8302	1.00711e-12	6.75756e-11
G20370	4.59347	10.5425	50.8166	1.01414e-12	6.79542e-11
G1283	2.50094	5.95038	50.7751	1.03581e-12	6.9312e-11
G14130	-1.56355	6.15354	50.736	1.05665e-12	7.06095e-11
G5919	1.94333	8.52326	50.7285	1.06071e-12	7.07845e-11
G19445	-2.31388	5.92782	50.7153	1.06786e-12	7.11648e-11
G4756	2.63718	6.14777	50.7106	1.07041e-12	7.12385e-11
G20366	2.24485	4.65935	50.7035	1.07426e-12	7.13974e-11
G9775	2.10936	6.18962	50.692	1.0806e-12	7.17216e-11
G12440	1.58839	4.65768	50.6567	1.10018e-12	7.28242e-11
G14951	4.50582	3.71292	50.6243	1.11851e-12	7.39376e-11
G17130	1.55579	6.69839	50.6037	1.13033e-12	7.46184e-11
G3063	-1.92016	4.22688	50.5278	1.17489e-12	7.7456e-11
G23659	2.43517	6.34309	50.5081	1.18671e-12	7.81302e-11
G26811	2.04457	7.09541	50.4874	1.19935e-12	7.88565e-11
G30111	7.32157	5.29704	50.4671	1.21177e-12	7.95663e-11
G9017	-1.49011	5.78709	50.4584	1.21716e-12	7.98133e-11
G24049	-1.31955	6.02156	50.4515	1.22144e-12	7.99869e-11
G1345	-1.7642	3.64556	50.4386	1.22953e-12	8.04099e-11
G28780	-1.11811	6.10109	50.4325	1.23337e-12	8.0446e-11
G4513	-5.13419	1.17273	50.4332	1.23289e-12	8.0446e-11
G9858	4.75636	7.32609	50.3965	1.2562e-12	8.18262e-11
G17131	1.42562	6.03443	50.3648	1.27662e-12	8.30466e-11
G6604	2.12982	3.24624	50.2919	1.32498e-12	8.60784e-11
G473	1.7801	5.79885	50.259	1.34737e-12	8.7417e-11
G17396	2.32854	3.7374	50.2502	1.35338e-12	8.75754e-11
G6738	-1.65003	5.30867	50.2415	1.35942e-12	8.78502e-11
G2179	-2.32983	4.93146	50.2229	1.37236e-12	8.85699e-11
G117	-1.47496	6.72128	50.1985	1.38956e-12	8.9543e-11
G3442	-1.94768	6.59359	50.1963	1.39109e-12	8.9543e-11
G26030	1.63008	6.51907	50.192	1.39418e-12	8.96239e-11
G13127	-2.82655	3.05222	50.1872	1.39755e-12	8.97229e-11
G16995	-1.68179	3.77204	50.1565	1.41958e-12	9.08994e-11
G27263	1.67095	8.3941	50.0957	1.46428e-12	9.36392e-11
G6536	-1.52396	6.59628	50.0739	1.48061e-12	9.45606e-11
G20753	-2.38699	4.64369	50.0366	1.50904e-12	9.62511e-11
G20358	4.61089	10.5357	49.965	1.56514e-12	9.96994e-11
G11081	-4.99417	1.83855	49.9284	1.59462e-12	1.01446e-10
G28290	-1.85643	3.88836	49.8756	1.63813e-12	1.04079e-10
G24833	-4.4224	7.06268	49.8055	1.69771e-12	1.07725e-10
G3763	-1.22054	5.69822	49.7803	1.71965e-12	1.08976e-10
G14950	4.1622	4.14523	49.741	1.7544e-12	1.11034e-10
G27276	2.50891	3.50967	49.728	1.7661e-12	1.11631e-10
G14662	2.91466	5.84958	49.7007	1.79079e-12	1.13046e-10
G12454	-1.83476	4.35186	49.6682	1.82073e-12	1.14788e-10
G15523	2.18745	3.24345	49.6281	1.85836e-12	1.1701e-10
G13401	3.10738	4.78131	49.6159	1.86994e-12	1.17588e-10
G26343	1.16138	6.83091	49.5369	1.94672e-12	1.22259e-10
G12777	-4.61508	2.03622	49.5183	1.9653e-12	1.23269e-10
G17761	2.58406	5.75237	49.4573	2.02733e-12	1.26997e-10
G777	-3.384	7.92213	49.3601	2.13038e-12	1.33112e-10
G17916	-1.39676	6.0765	49.3247	2.16918e-12	1.35364e-10
G906	-4.97664	1.69509	49.2617	2.23988e-12	1.39598e-10
G119	3.0242	2.92673	49.2323	2.27377e-12	1.41351e-10
G14675	3.81073	5.73255	49.2329	2.27301e-12	1.41351e-10
G2136	1.63766	6.08809	49.217	2.29159e-12	1.42099e-10
G16087	-2.22062	7.49117	49.1771	2.33864e-12	1.44834e-10
G5936	-4.54887	1.86566	49.1713	2.34555e-12	1.45078e-10
G21303	1.45419	6.74215	49.1343	2.39028e-12	1.47659e-10
G9728	3.57812	5.98274	49.1069	2.42392e-12	1.49548e-10
G15508	2.19979	3.05118	49.0757	2.46278e-12	1.51755e-10
G9603	-1.49027	8.21352	49.0619	2.48017e-12	1.52635e-10
G29493	2.09068	7.69216	49.0526	2.49191e-12	1.53165e-10
G27042	-1.6053	5.73578	49.0124	2.54348e-12	1.56139e-10
G6435	1.53886	6.15559	49.0011	2.55823e-12	1.56849e-10
G8316	1.57463	5.76248	48.9813	2.58415e-12	1.5824e-10
G1401	1.19658	5.11411	48.9459	2.63118e-12	1.60919e-10
G5297	-4.36792	2.35934	48.9291	2.65387e-12	1.62104e-10
G1799	2.13543	8.73722	48.9165	2.67098e-12	1.62744e-10
G23363	-1.85762	4.28189	48.9188	2.66784e-12	1.62744e-10
G16507	2.86763	3.77442	48.8525	2.75956e-12	1.67933e-10
G23862	1.64357	11.3468	48.8498	2.76329e-12	1.67951e-10
G16109	-1.37132	5.68433	48.8464	2.76807e-12	1.68014e-10
G17871	-3.18877	3.59669	48.8442	2.77117e-12	1.68014e-10
G12453	-1.83352	4.31621	48.8249	2.79861e-12	1.69468e-10
G22436	-1.70887	9.29238	48.8062	2.82542e-12	1.7067e-10
G5268	-2.24046	2.79236	48.8082	2.82263e-12	1.7067e-10
G6075	2.65901	3.10813	48.7839	2.85776e-12	1.72411e-10
G24390	1.5978	6.53133	48.7722	2.87485e-12	1.73229e-10
G4198	-1.70508	5.40093	48.7654	2.88483e-12	1.73617e-10
G20348	2.30775	4.63056	48.761	2.89128e-12	1.73792e-10
G25889	-5.65883	0.809764	48.705	2.97508e-12	1.78611e-10
G22112	1.35591	5.05547	48.6907	2.99682e-12	1.79696e-10
G12945	-1.82035	4.72207	48.6481	3.06268e-12	1.8342e-10
G5885	-3.29902	2.12942	48.644	3.06913e-12	1.83583e-10
G4316	-4.50715	2.58495	48.6253	3.09853e-12	1.85115e-10
G23662	1.45297	5.58123	48.6223	3.10317e-12	1.85167e-10
G440	-1.46289	5.79209	48.5967	3.14395e-12	1.87373e-10
G28363	-2.92763	7.22732	48.5879	3.15819e-12	1.87993e-10
G1272	1.3054	6.28769	48.5405	3.23546e-12	1.92126e-10
G1978	1.26425	4.4719	48.5416	3.23362e-12	1.92126e-10
G24050	-1.42407	6.1849	48.5367	3.2416e-12	1.92258e-10
G20475	-1.77355	4.3133	48.5271	3.25754e-12	1.9297e-10
G2143	1.58188	5.95734	48.5211	3.26758e-12	1.93331e-10
G22594	1.20754	4.9669	48.4452	3.39651e-12	2.00717e-10
G20184	3.77904	7.3358	48.4211	3.43854e-12	2.02956e-10
G2975	2.86803	3.55809	48.3841	3.50404e-12	2.06574e-10
G7362	1.38514	5.2727	48.3705	3.52843e-12	2.07762e-10
G16125	-1.88151	4.39965	48.3473	3.57034e-12	2.09978e-10
G12380	1.35569	7.2604	48.3409	3.58197e-12	2.10158e-10
G15960	-1.17687	5.38363	48.3427	3.57867e-12	2.10158e-10
G11586	1.65474	4.49828	48.3143	3.63087e-12	2.12772e-10
G1671	-2.59104	4.35977	48.2805	3.69399e-12	2.15955e-10
G21410	-6.26314	2.96807	48.2821	3.69105e-12	2.15955e-10
G896	2.01362	6.7733	48.2087	3.83185e-12	2.23748e-10
G29835	4.64557	3.26125	48.1916	3.86543e-12	2.2544e-10
G24830	-4.16052	7.20724	48.1853	3.87787e-12	2.25898e-10
G18585	-1.50302	5.39893	48.1324	3.98381e-12	2.31519e-10
G7177	1.48353	4.59971	48.1338	3.9811e-12	2.31519e-10
G16000	-1.30412	6.6959	48.1238	4.00146e-12	2.32269e-10
G25590	4.95246	1.38963	48.1172	4.01483e-12	2.32544e-10
G27519	2.95736	5.50886	48.1168	4.01568e-12	2.32544e-10
G17101	-1.20838	5.69111	48.1111	4.02744e-12	2.3295e-10
G16911	1.44354	5.00877	48.0999	4.05051e-12	2.34009e-10
G26367	-1.38169	5.36995	48.0678	4.11727e-12	2.37586e-10
G12375	1.45029	7.25958	48.0259	4.20631e-12	2.42439e-10
G20533	3.58367	7.10178	47.8935	4.50019e-12	2.58769e-10
G22427	-1.74609	8.83648	47.8883	4.51207e-12	2.59148e-10
G8380	-1.12474	4.92189	47.8779	4.53602e-12	2.60219e-10
G24742	1.47923	3.87746	47.8713	4.55131e-12	2.60791e-10
G5490	1.74441	3.60561	47.8231	4.66471e-12	2.66977e-10
G17035	1.45745	4.75571	47.7315	4.88784e-12	2.79421e-10
G15522	1.93183	3.29442	47.7126	4.93517e-12	2.81799e-10
G3446	-1.38036	4.3012	47.6913	4.9891e-12	2.84547e-10
G14287	4.69812	5.97511	47.6521	5.08978e-12	2.89952e-10
G24749	-1.91098	3.99823	47.6384	5.12553e-12	2.9165e-10
G29389	-4.86382	0.923146	47.6328	5.14e-12	2.92134e-10
G30183	1.97103	2.75518	47.6014	5.22311e-12	2.96514e-10
G8075	1.80238	5.59427	47.5456	5.37382e-12	3.04717e-10
G4997	-4.77743	0.280072	47.5229	5.43655e-12	3.07563e-10
G16004	-1.31928	6.02536	47.4887	5.53219e-12	3.12614e-10
G6338	2.24915	4.55377	47.4641	5.60206e-12	3.16197e-10
G19167	-4.38556	2.48761	47.4539	5.63118e-12	3.17476e-10
G30799	1.46287	5.97238	47.424	5.71773e-12	3.21985e-10
G22127	-1.51037	4.72757	47.3882	5.82325e-12	3.27551e-10
G12070	3.54585	2.43548	47.348	5.94396e-12	3.33958e-10
G18809	-2.13677	4.48147	47.319	6.03251e-12	3.38545e-10
G1400	1.21634	5.1533	47.2738	6.17305e-12	3.46036e-10
G6438	1.56686	6.14933	47.267	6.19466e-12	3.46852e-10
G12749	-4.27552	2.43994	47.2305	6.31097e-12	3.52158e-10
G3714	1.31575	5.85342	47.2338	6.30042e-12	3.52158e-10
G7804	3.63598	7.20823	47.2326	6.30419e-12	3.52158e-10
G25419	-3.99264	2.17258	47.2179	6.35187e-12	3.54037e-10
G4948	1.5098	8.18247	47.1742	6.49505e-12	3.61607e-10
G31295	1.89827	3.24133	47.1308	6.64052e-12	3.69287e-10
G23285	-2.41836	3.7397	47.1084	6.71669e-12	3.731e-10
G490	-1.28397	6.02988	47.0959	6.75986e-12	3.75073e-10
G29719	3.37125	6.86234	47.0853	6.79618e-12	3.76662e-10
G1943	2.12113	4.83352	47.0754	6.83089e-12	3.78158e-10
G12760	-4.80103	0.380209	47.032	6.98375e-12	3.86185e-10
G17826	1.37536	7.14676	46.9602	7.24421e-12	4.00136e-10
G11750	2.47024	2.73349	46.929	7.36073e-12	4.05745e-10
G26735	-2.12985	2.50594	46.9285	7.3623e-12	4.05745e-10
G17231	1.43771	8.13436	46.8911	7.50411e-12	4.13097e-10
G1942	2.23841	4.8721	46.8561	7.63959e-12	4.20083e-10
G4260	1.08683	7.21945	46.7909	7.89785e-12	4.32882e-10
G25499	-1.13067	5.05488	46.7635	8.00928e-12	4.38445e-10
G11661	1.42623	5.17778	46.7298	8.14814e-12	4.4555e-10
G22111	1.36269	5.01677	46.7003	8.27152e-12	4.51422e-10
G31298	1.87142	3.61312	46.698	8.2815e-12	4.51422e-10
G9602	-1.506	8.24674	46.6976	8.28314e-12	4.51422e-10
G27232	-2.12983	4.3583	46.6743	8.38214e-12	4.56311e-10
G2770	-1.76441	6.29749	46.6281	8.58198e-12	4.66671e-10
G27555	1.54643	5.47463	46.6203	8.61645e-12	4.68027e-10
G1128	1.94101	3.88332	46.6027	8.69406e-12	4.71386e-10
G1450	-2.65944	2.91068	46.6019	8.69752e-12	4.71386e-10
G18800	-2.48648	4.25773	46.5925	8.73926e-12	4.73126e-10
G27494	4.33655	0.0405014	46.55	8.93101e-12	4.82442e-10
G13171	-2.55404	5.84078	46.4589	9.35615e-12	5.04851e-10
G9397	-1.26157	5.66207	46.4463	9.41629e-12	5.07538e-10
G4313	-4.3494	2.68843	46.3888	9.69697e-12	5.22093e-10
G22463	1.35667	4.9042	46.3566	9.85746e-12	5.30152e-10
G2314	-5.71657	0.413605	46.3218	1.00341e-11	5.39063e-10
G16697	2.13496	3.35879	46.3132	1.00781e-11	5.40831e-10
G2142	1.43028	6.84643	46.2875	1.02113e-11	5.4738e-10
G27421	-1.95356	5.24699	46.2749	1.0277e-11	5.503e-10
G1286	2.89342	2.2241	46.2573	1.03698e-11	5.54663e-10
G13851	3.23782	1.82061	46.2299	1.0516e-11	5.61873e-10
G11945	-1.349	5.79793	46.2029	1.0662e-11	5.69053e-10
G15416	1.41635	4.23217	46.192	1.07216e-11	5.71614e-10
G15436	2.84537	6.07264	46.1603	1.08964e-11	5.79673e-10
G23658	2.47468	6.43596	46.1615	1.08897e-11	5.79673e-10
G908	-5.90208	1.03519	46.0754	1.13791e-11	6.04693e-10
G26960	-1.90134	3.89723	46.002	1.18132e-11	6.27085e-10
G22829	1.56123	7.27785	45.9768	1.19663e-11	6.34524e-10
G15747	-1.49916	4.38476	45.9431	1.21741e-11	6.44844e-10
G15185	-5.16176	1.20284	45.9393	1.21973e-11	6.45376e-10
G20234	-1.57494	7.12944	45.9321	1.22425e-11	6.47072e-10
G5719	2.54579	3.31442	45.9244	1.22903e-11	6.48201e-10
G6344	2.33665	4.53042	45.9255	1.22839e-11	6.48201e-10
G3221	-2.08914	4.69428	45.8809	1.25665e-11	6.62054e-10
G23362	-1.99744	3.78198	45.8708	1.26316e-11	6.64059e-10
G525	2.22527	4.66703	45.8712	1.26288e-11	6.64059e-10
G25591	4.89454	2.44806	45.8434	1.28092e-11	6.72674e-10
G2537	2.13095	3.47641	45.8	1.30962e-11	6.8701e-10
G16360	-1.34354	6.24439	45.763	1.33459e-11	6.99363e-10
G5252	1.27163	7.23726	45.7476	1.34512e-11	7.04126e-10
G4949	1.52088	8.32027	45.7322	1.35579e-11	7.08957e-10
G4471	-1.42221	4.09096	45.7234	1.36189e-11	7.1139e-10
G30002	-5.44141	1.23133	45.6829	1.39029e-11	7.25451e-10
G18775	-2.38337	2.11205	45.6588	1.40752e-11	7.33659e-10
G29740	1.71065	5.31539	45.636	1.42399e-11	7.41459e-10
G1633	-2.38251	2.75901	45.5795	1.4657e-11	7.62368e-10
G21335	2.83147	8.02367	45.4901	1.53414e-11	7.97117e-10
G15055	-2.51476	4.16161	45.4877	1.53601e-11	7.97245e-10
G16108	-1.42129	5.71044	45.4828	1.53989e-11	7.98415e-10
G12663	-5.71631	-0.25647	45.4691	1.55066e-11	8.03152e-10
G24127	-4.23723	8.15504	45.4604	1.55759e-11	8.05889e-10
G20706	-6.11647	4.12961	45.4324	1.58001e-11	8.16629e-10
G15532	1.50443	6.86875	45.4176	1.59196e-11	8.21937e-10
G29781	1.43425	5.10224	45.3836	1.61987e-11	8.34592e-10
G4778	-5.15586	1.59719	45.3724	1.62914e-11	8.38483e-10
G12750	-3.60771	2.53985	45.3579	1.64122e-11	8.43818e-10
G14448	3.07574	4.02192	45.3464	1.6509e-11	8.47905e-10
G27342	-1.30017	4.01794	45.342	1.65459e-11	8.4891e-10
G26412	-1.32709	6.0598	45.3022	1.68863e-11	8.65472e-10
G6740	-1.59612	5.3331	45.284	1.70438e-11	8.7263e-10
G28387	1.33151	7.51368	45.2732	1.71381e-11	8.76543e-10
G21641	-1.92322	6.53294	45.268	1.71834e-11	8.77945e-10
G1205	-1.26159	6.11877	45.2485	1.73556e-11	8.85824e-10
G17053	-1.89155	5.75897	45.2108	1.76922e-11	9.02065e-10
G24315	1.81155	5.83285	45.2034	1.77597e-11	9.04562e-10
G21249	-2.1427	4.77776	45.1895	1.78857e-11	9.10037e-10
G25060	1.28025	6.1382	45.1476	1.82728e-11	9.28768e-10
G26361	1.71172	7.1732	45.1303	1.84354e-11	9.35693e-10
G67	4.34925	1.47553	45.129	1.84472e-11	9.35693e-10
G21084	-1.51253	6.16968	45.123	1.85035e-11	9.36612e-10
G3027	-1.38665	4.54397	45.1231	1.85026e-11	9.36612e-10
G30905	-5.9551	-0.0473588	45.0971	1.87498e-11	9.47136e-10
G491	-1.23504	6.27652	45.0971	1.875e-11	9.47136e-10
G10147	1.65521	5.92463	45.0728	1.89845e-11	9.57994e-10
G2018	1.24627	5.91019	45.0017	1.96865e-11	9.91379e-10
G14347	4.77278	0.80183	44.9569	2.01419e-11	1.01327e-09
G19020	1.19753	6.90565	44.9061	2.06712e-11	1.03883e-09
G16632	1.64056	6.89596	44.8802	2.09468e-11	1.05161e-09
G11946	-1.27792	5.90351	44.8723	2.1031e-11	1.05475e-09
G23607	1.68416	2.88387	44.8671	2.10874e-11	1.0565e-09
G21642	-1.90377	6.50151	44.8639	2.11211e-11	1.05711e-09
G8945	4.06268	7.94059	44.8346	2.14398e-11	1.07197e-09
G23827	1.23143	4.77797	44.755	2.23299e-11	1.11534e-09
G20249	1.34032	4.25958	44.7457	2.2436e-11	1.11949e-09
G711	2.5468	5.53245	44.726	2.26633e-11	1.12969e-09
G13330	-5.95906	-0.0517461	44.6976	2.29942e-11	1.14502e-09
G23939	1.4325	4.14153	44.6841	2.31525e-11	1.15173e-09
G21738	2.93541	5.20155	44.6588	2.34542e-11	1.16556e-09
G21891	1.82682	3.7681	44.6507	2.3551e-11	1.16918e-09
G13402	3.20101	4.76346	44.6355	2.3735e-11	1.17594e-09
G21649	-4.04441	1.61606	44.6367	2.37202e-11	1.17594e-09
G4282	1.06322	7.25716	44.6275	2.38318e-11	1.17954e-09
G19730	-4.29178	5.98237	44.6212	2.39093e-11	1.18099e-09
G23132	2.18097	5.84765	44.614	2.39969e-11	1.18413e-09
G524	2.18876	4.45538	44.5861	2.43409e-11	1.19869e-09
G26405	1.15417	5.03052	44.4894	2.55736e-11	1.25813e-09
G30587	2.09628	5.07066	44.4721	2.58008e-11	1.26804e-09
G24149	3.0966	4.77832	44.455	2.60274e-11	1.2779e-09
G3839	1.5878	6.58704	44.4513	2.60762e-11	1.27901e-09
G29912	1.64101	6.12785	44.3656	2.72428e-11	1.3349e-09
G340	-2.05134	2.77917	44.3635	2.72723e-11	1.33501e-09
G31312	-5.67858	2.34338	44.3238	2.78306e-11	1.36098e-09
G16638	1.6093	6.78442	44.3063	2.80805e-11	1.37183e-09
G8796	-1.72361	4.15407	44.2926	2.82782e-11	1.38012e-09
G16959	2.32448	3.60793	44.2811	2.8445e-11	1.38688e-09
G12211	1.7767	5.15608	44.267	2.86499e-11	1.39548e-09
G8506	1.35294	5.48697	44.2595	2.87603e-11	1.39947e-09
G18515	-1.2519	5.43101	44.2322	2.91639e-11	1.41677e-09
G19521	1.33014	4.68861	44.2316	2.91737e-11	1.41677e-09
G16195	1.25937	8.70337	44.1932	2.9751e-11	1.44338e-09
G13047	1.84201	3.20374	44.1548	3.03408e-11	1.46909e-09
G28180	1.12069	5.58162	44.1476	3.04527e-11	1.47305e-09
G18300	4.9129	4.008	44.1379	3.06038e-11	1.4789e-09
G25022	-5.18082	10.0262	44.1335	3.06721e-11	1.48074e-09
G18806	-2.11573	4.46702	44.0905	3.13546e-11	1.5122e-09
G4666	-1.54785	5.75664	44.0434	3.21174e-11	1.54747e-09
G29494	1.69119	8.78762	44.0185	3.25286e-11	1.56575e-09
G8793	-1.77986	4.20415	43.9998	3.28404e-11	1.5792e-09
G16401	2.32031	3.92197	43.9797	3.318e-11	1.59397e-09
G5205	-4.4445	1.06949	43.9557	3.3589e-11	1.61204e-09
G1632	-2.29949	2.78304	43.952	3.36526e-11	1.61352e-09
G2181	-2.30258	4.98399	43.9385	3.38849e-11	1.62307e-09
G21739	2.8301	5.06187	43.9217	3.41782e-11	1.63552e-09
G13154	1.1994	5.64992	43.9145	3.43044e-11	1.63996e-09
G3095	-1.37823	4.59762	43.9098	3.43855e-11	1.64224e-09
G11594	-3.50169	2.66028	43.8796	3.49202e-11	1.66453e-09
G14904	2.83541	3.65148	43.8491	3.54692e-11	1.68905e-09
G17331	2.02476	9.47102	43.8052	3.62744e-11	1.72572e-09
G9776	1.25974	5.71564	43.7834	3.66804e-11	1.74335e-09
G9512	-4.34726	0.472211	43.772	3.6894e-11	1.7518e-09
G21543	-1.81156	3.35778	43.7675	3.69797e-11	1.75418e-09
G258	1.82879	4.06181	43.7183	3.792e-11	1.79704e-09
G3062	-1.94596	4.55144	43.6916	3.84415e-11	1.82e-09
G25201	-2.87538	3.91954	43.6797	3.8677e-11	1.82938e-09
G3038	1.31901	4.74852	43.6513	3.92422e-11	1.85432e-09
G5749	-4.04805	1.20117	43.6311	3.96483e-11	1.87171e-09
G10459	1.08394	5.94796	43.6137	4.00032e-11	1.88665e-09
G11374	-3.61793	1.43522	43.6029	4.02242e-11	1.89525e-09
G24743	1.42959	4.61568	43.598	4.03246e-11	1.89816e-09
G8959	3.85442	7.92571	43.5889	4.0513e-11	1.9052e-09
G8551	-1.98295	5.5329	43.5603	4.11094e-11	1.9314e-09
G18225	-1.41111	5.85197	43.5509	4.13077e-11	1.93885e-09
G16197	1.22035	8.66091	43.4663	4.31326e-11	2.02257e-09
G26414	-1.32286	6.00349	43.435	4.38276e-11	2.0532e-09
G23768	-2.06517	2.93307	43.4146	4.42871e-11	2.07275e-09
G22128	-1.46777	4.69954	43.3519	4.57281e-11	2.13815e-09
G28361	-1.41926	5.6802	43.3479	4.58225e-11	2.14052e-09
G19598	1.27032	4.05913	43.3237	4.63924e-11	2.16508e-09
G23858	1.49331	9.97844	43.3214	4.64475e-11	2.16559e-09
G10329	-2.32257	4.82473	43.2901	4.71973e-11	2.1943e-09
G120	2.3846	3.36415	43.2903	4.71922e-11	2.1943e-09
G280	-1.39011	5.46956	43.2907	4.71828e-11	2.1943e-09
G21827	-1.58091	4.59877	43.2745	4.75749e-11	2.20976e-09
G8135	1.71469	3.52319	43.2579	4.79799e-11	2.22646e-09
G8872	-1.79056	3.92658	43.2407	4.84025e-11	2.24395e-09
G15198	-1.56321	6.67338	43.2132	4.9089e-11	2.27362e-09
G28487	2.94432	3.37495	43.1908	4.96547e-11	2.29765e-09
G13644	1.32563	6.27469	43.1557	5.05534e-11	2.33483e-09
G7597	-1.26798	4.07111	43.1508	5.06794e-11	2.33845e-09
G14451	2.96479	4.13609	43.1366	5.10473e-11	2.35322e-09
G17829	1.46636	5.21312	43.1086	5.17833e-11	2.3849e-09
G20236	1.50448	7.60104	43.0739	5.27112e-11	2.42536e-09
G11024	2.02905	3.18751	43.0716	5.27725e-11	2.4259e-09
G17210	1.21791	7.01297	43.0468	5.34461e-11	2.45227e-09
G19806	-4.12541	4.01583	43.0479	5.34154e-11	2.45227e-09
G15199	-1.5194	6.62441	42.9767	5.53964e-11	2.53701e-09
G20390	2.33462	6.52235	42.9748	5.54482e-11	2.53701e-09
G26310	-1.31272	7.00831	42.9514	5.6117e-11	2.56522e-09
G27019	-1.8541	4.70798	42.938	5.65015e-11	2.57799e-09
G18612	-4.34922	0.470651	42.93	5.67349e-11	2.58624e-09
G13386	1.37882	3.94219	42.9249	5.68806e-11	2.59047e-09
G24132	-4.22888	8.14015	42.9025	5.75383e-11	2.61799e-09
G26595	-1.51572	6.54159	42.8997	5.76207e-11	2.61931e-09
G23660	1.47224	5.51861	42.8937	5.7796e-11	2.62485e-09
G3397	1.29842	5.24715	42.8711	5.84675e-11	2.65289e-09
G11568	-8.18584	0.429023	42.8536	5.89921e-11	2.67422e-09
G29742	1.17632	6.83694	42.8224	5.9941e-11	2.71472e-09
G23758	7.09991	5.5596	42.8139	6.02018e-11	2.72402e-09
G21545	-1.94546	3.31616	42.7954	6.07757e-11	2.74746e-09
G20353	2.09188	4.25917	42.7901	6.09388e-11	2.75229e-09
G17197	2.12316	4.78738	42.7818	6.11994e-11	2.76152e-09
G8507	1.42506	6.45796	42.7644	6.17457e-11	2.78361e-09
G6571	-4.02024	5.30304	42.7289	6.28776e-11	2.83203e-09
G55	-3.45533	2.78017	42.7018	6.37534e-11	2.86884e-09
G28622	5.80244	3.16254	42.6827	6.43779e-11	2.89429e-09
G21134	1.18222	6.49475	42.6175	6.65604e-11	2.98694e-09
G25135	2.20099	5.83416	42.6176	6.65581e-11	2.98694e-09
G13031	-1.28384	5.4608	42.6098	6.68228e-11	2.99597e-09
G29038	2.20322	2.17385	42.5955	6.73125e-11	3.01517e-09
G11025	2.01203	3.1656	42.5833	6.77344e-11	3.0313e-09
G3805	1.28868	5.4002	42.5627	6.84516e-11	3.06061e-09
G21483	-2.89682	3.22898	42.5277	6.96878e-11	3.11304e-09
G24151	-1.28293	5.17391	42.5239	6.98226e-11	3.11622e-09
G25023	-5.12353	10.0315	42.4964	7.08123e-11	3.15752e-09
G5742	-3.67433	1.20472	42.4924	7.09588e-11	3.16118e-09
G27638	-3.71876	2.67383	42.4564	7.22744e-11	3.21395e-09
G6064	-1.39695	4.39483	42.4431	7.27705e-11	3.23308e-09
G16366	-1.24912	4.53556	42.4206	7.36088e-11	3.26737e-09
G7262	2.85249	4.28663	42.4144	7.38462e-11	3.27494e-09
G17831	1.41438	5.34593	42.3791	7.51896e-11	3.33132e-09
G26593	-1.47195	6.47292	42.3761	7.5304e-11	3.33132e-09
G6076	2.83599	3.45768	42.3757	7.53214e-11	3.33132e-09
G19084	-4.29937	1.40696	42.3112	7.78465e-11	3.4399e-09
G17757	1.62418	5.65681	42.2498	8.03301e-11	3.54645e-09
G16123	-1.843	4.32242	42.241	8.06897e-11	3.55913e-09
G24250	-5.62688	3.27132	42.1906	8.27953e-11	3.64872e-09
G30359	1.2513	7.43983	42.1856	8.30095e-11	3.65488e-09
G7265	2.72127	4.11252	42.1768	8.33824e-11	3.668e-09
G14436	2.19884	4.91324	42.1512	8.44809e-11	3.713e-09
G27247	1.07374	4.99675	42.0685	8.8133e-11	3.87004e-09
G14673	3.77768	5.5196	42.0448	8.92065e-11	3.91368e-09
G9886	2.37561	4.93613	42.0044	9.10684e-11	3.99179e-09
G25528	-2.74085	1.81582	41.994	9.15531e-11	4.00588e-09
G13153	1.30388	5.62772	41.9328	9.44648e-11	4.12959e-09
G8134	1.72126	3.50121	41.9064	9.57498e-11	4.18204e-09
G20605	-4.90476	0.969607	41.8952	9.62998e-11	4.20232e-09
G10275	1.19313	4.51134	41.8846	9.68212e-11	4.22132e-09
G1796	1.90811	8.28646	41.847	9.87014e-11	4.29947e-09
G18889	2.03962	8.09447	41.8438	9.88652e-11	4.30279e-09
G1039	-4.84207	0.22503	41.8072	1.00732e-10	4.38015e-09
G15746	-1.56331	4.45448	41.7978	1.01219e-10	4.39365e-09
G2312	-4.71316	1.44249	41.7977	1.01222e-10	4.39365e-09
G27655	-2.89727	2.21032	41.7682	1.02762e-10	4.45263e-09
G17318	1.99101	9.3868	41.7591	1.03241e-10	4.46943e-09
G3040	1.31717	4.91472	41.7392	1.04299e-10	4.51125e-09
G14702	1.27341	4.45486	41.7221	1.05212e-10	4.54675e-09
G26010	1.89239	8.73574	41.7078	1.05986e-10	4.57616e-09
G8930	2.19018	5.60671	41.5919	1.1246e-10	4.84713e-09
G5266	-2.23762	2.38793	41.5869	1.12747e-10	4.85524e-09
G2383	-5.99169	0.664928	41.5494	1.14932e-10	4.945e-09
G28003	1.07317	8.65923	41.5296	1.16099e-10	4.99083e-09
G7805	3.57777	7.1964	41.5222	1.16539e-10	5.00535e-09
G13841	-1.4142	5.96125	41.5098	1.17281e-10	5.03282e-09
G5471	3.77514	2.73255	41.4863	1.18699e-10	5.0892e-09
G4665	-1.5076	5.79907	41.4747	1.19405e-10	5.11502e-09
G4472	-1.19577	4.17311	41.4506	1.20889e-10	5.16954e-09
G20235	1.50431	7.57932	41.4425	1.2139e-10	5.18648e-09
G20903	1.59762	6.95907	41.4297	1.22188e-10	5.21432e-09
G29632	3.51761	1.90827	41.4269	1.22361e-10	5.21432e-09
G29721	3.41394	6.73955	41.4286	1.22258e-10	5.21432e-09
G2979	3.11533	2.3567	41.4202	1.22781e-10	5.22769e-09
G17213	1.24095	7.15904	41.392	1.24569e-10	5.2946e-09
G10294	-1.42886	3.97615	41.3785	1.25428e-10	5.32652e-09
G426	-1.34169	4.64584	41.3734	1.2576e-10	5.33598e-09
G21127	-1.15363	4.41272	41.3645	1.26328e-10	5.35547e-09
G20587	2.06492	4.75032	41.308	1.30038e-10	5.50798e-09
G23364	-3.57376	5.57692	41.3054	1.30211e-10	5.51056e-09
G22406	-4.95158	0.74013	41.2936	1.30994e-10	5.5389e-09
G11066	-3.84209	5.11466	41.2763	1.32161e-10	5.58343e-09
G13382	-1.42971	5.69594	41.2415	1.34533e-10	5.67875e-09
G18795	1.66501	7.05003	41.2297	1.3535e-10	5.70833e-09
G16996	-1.50729	3.5528	41.2265	1.3557e-10	5.7127e-09
G7903	1.48948	5.76931	41.2155	1.36337e-10	5.74009e-09
G22042	3.5181	4.93901	41.2124	1.36551e-10	5.74415e-09
G21472	-4.77456	4.84512	41.1679	1.397e-10	5.87157e-09
G24903	-1.47708	4.46347	41.0779	1.46284e-10	6.13781e-09
G17099	-1.10488	5.60501	41.058	1.4778e-10	6.19528e-09
G22897	-1.89698	4.76698	41.056	1.47933e-10	6.19637e-09
G6686	1.0219	6.22709	41.0518	1.4825e-10	6.20435e-09
G26474	-1.24878	4.79965	40.9183	1.58725e-10	6.62579e-09
G26362	1.72574	7.16813	40.8407	1.65159e-10	6.88852e-09
G710	2.34441	5.53966	40.825	1.6649e-10	6.93813e-09
G10348	5.46704	-0.50579	40.7844	1.69986e-10	7.07778e-09
G15121	-1.20478	5.77339	40.6615	1.81021e-10	7.5245e-09
G18766	-7.03192	-0.578262	40.566	1.90086e-10	7.89462e-09
G14346	1.03643	5.20213	40.5428	1.92358e-10	7.98221e-09
G4593	5.14245	9.46143	40.5233	1.94286e-10	8.05541e-09
G26025	1.48053	6.53849	40.5129	1.95318e-10	8.09134e-09
G16246	-1.7428	3.915	40.5031	1.963e-10	8.12518e-09
G20548	-1.25145	6.50899	40.4971	1.96904e-10	8.14329e-09
G12548	-1.18612	5.76014	40.4503	2.01677e-10	8.33364e-09
G8095	-1.32004	5.25763	40.3925	2.07737e-10	8.57684e-09
G27299	1.13603	5.75006	40.3897	2.08035e-10	8.58191e-09
G15435	1.24796	5.78999	40.3774	2.09349e-10	8.62887e-09
G13545	2.74121	4.21458	40.3411	2.13276e-10	8.78335e-09
G5552	2.90971	1.19278	40.3276	2.14752e-10	8.83674e-09
G27521	2.93427	5.79583	40.3138	2.16273e-10	8.89186e-09
G65	4.50548	1.73456	40.2964	2.18208e-10	8.96388e-09
G3018	-1.39236	5.79997	40.2818	2.19853e-10	9.02391e-09
G19130	1.60902	3.10022	40.2542	2.22973e-10	9.13774e-09
G19986	3.29239	2.46317	40.254	2.22999e-10	9.13774e-09
G24387	1.73879	4.74719	40.2324	2.25473e-10	9.2314e-09
G13385	1.41265	3.91894	40.2062	2.28526e-10	9.34861e-09
G18411	-5.05036	0.274485	40.1992	2.29339e-10	9.37404e-09
G19442	-3.37535	3.21761	40.1602	2.33964e-10	9.54955e-09
G9990	-3.92385	1.82872	40.1597	2.34022e-10	9.54955e-09
G16621	1.01896	4.74572	40.1558	2.34493e-10	9.56081e-09
G4096	2.47347	5.96564	40.1426	2.36088e-10	9.61783e-09
G10438	1.49597	6.51053	40.1049	2.40686e-10	9.797e-09
G22932	-1.37447	5.92412	40.0937	2.42071e-10	9.84521e-09
G2137	2.43527	4.07413	40.0902	2.42509e-10	9.85485e-09
G21159	1.14699	6.49108	40.086	2.43019e-10	9.86743e-09
G4415	2.71056	3.02591	40.0766	2.44199e-10	9.90714e-09
G18805	-1.25657	6.1956	40.0667	2.45437e-10	9.94912e-09
G17236	3.16392	1.99733	40.0649	2.45658e-10	9.94987e-09
G18587	-1.60017	5.11183	40.0562	2.46759e-10	9.98622e-09
G27502	-5.58416	-0.363859	40.0412	2.48658e-10	1.00548e-08
G13817	1.65729	6.15049	40.0231	2.50982e-10	1.01404e-08
G9741	3.20851	0.874838	40.0086	2.52849e-10	1.02074e-08
G24152	-1.26091	5.21679	39.967	2.58288e-10	1.04184e-08
G8153	-2.10963	1.98382	39.9641	2.58676e-10	1.04255e-08
G27422	-2.02008	5.08136	39.9529	2.60159e-10	1.04767e-08
G12377	1.82721	4.76471	39.9466	2.61e-10	1.05019e-08
G17235	1.43233	8.20659	39.9276	2.63556e-10	1.0596e-08
G26413	-1.34611	4.1874	39.9237	2.64079e-10	1.06084e-08
G894	1.93126	6.65642	39.9166	2.65042e-10	1.06383e-08
G2423	-2.49516	4.67638	39.8985	2.67513e-10	1.07287e-08
G13544	-5.49439	-0.348203	39.8794	2.7014e-10	1.08252e-08
G13032	-1.22818	5.35104	39.8575	2.73189e-10	1.09385e-08
G24902	-1.45422	4.42816	39.7854	2.83453e-10	1.1331e-08
G12138	1.85609	5.2517	39.7791	2.84371e-10	1.13584e-08
G12978	-1.23905	5.31919	39.7689	2.85859e-10	1.14085e-08
G19410	2.19738	3.66644	39.7411	2.89953e-10	1.15625e-08
G24810	3.2396	3.43965	39.7136	2.94072e-10	1.17077e-08
G4227	-1.482	4.17606	39.7143	2.93972e-10	1.17077e-08
G28175	1.02043	5.41284	39.7051	2.95355e-10	1.17493e-08
G13593	3.13782	2.00813	39.685	2.98415e-10	1.18614e-08
G26328	-2.26616	5.18704	39.6442	3.04709e-10	1.21018e-08
G4821	-3.74747	0.855775	39.6321	3.06601e-10	1.2167e-08
G9626	1.60159	8.7367	39.6119	3.0979e-10	1.22836e-08
G18299	1.92733	3.84909	39.5871	3.13744e-10	1.24304e-08
G11129	-1.80196	4.12468	39.5665	3.17072e-10	1.25521e-08
G224	-1.42834	3.25801	39.5521	3.19416e-10	1.26347e-08
G19281	1.33456	5.51363	39.5465	3.2034e-10	1.2661e-08
G8096	-1.28093	5.29509	39.5241	3.24044e-10	1.27971e-08
G5339	-1.60855	4.39176	39.4747	3.32338e-10	1.31141e-08
G27054	-2.36628	3.49739	39.4686	3.33383e-10	1.31448e-08
G4996	-5.53376	0.249045	39.4502	3.36528e-10	1.32542e-08
G5472	4.1519	2.61296	39.4492	3.367e-10	1.32542e-08
G24828	-1.33197	6.39292	39.4449	3.37441e-10	1.32728e-08
G21512	1.17673	4.20366	39.4189	3.41967e-10	1.34349e-08
G15176	1.95055	3.82936	39.4028	3.44794e-10	1.35295e-08
G1179	-2.0674	5.72023	39.3977	3.45711e-10	1.35546e-08
G27032	1.86221	3.08093	39.394	3.4636e-10	1.35692e-08
G7777	-1.43627	5.40071	39.385	3.47959e-10	1.3621e-08
G16307	1.78881	3.1661	39.3831	3.48304e-10	1.36236e-08
G18919	3.24105	1.90874	39.3683	3.50944e-10	1.37075e-08
G29597	3.49157	2.05237	39.368	3.51009e-10	1.37075e-08
G29911	1.60764	6.37218	39.3385	3.56347e-10	1.39049e-08
G20900	1.30477	3.94982	39.33	3.57902e-10	1.39545e-08
G10810	-1.84395	5.16929	39.3011	3.63238e-10	1.41401e-08
G3448	-1.32021	4.26778	39.2734	3.68419e-10	1.43304e-08
G16694	2.07299	2.79179	39.2567	3.7159e-10	1.44423e-08
G15507	2.24616	3.9093	39.2291	3.76884e-10	1.46364e-08
G569	-1.61628	3.57064	39.1976	3.83007e-10	1.48624e-08
G6511	-1.41559	6.53335	39.1896	3.84578e-10	1.49116e-08
G18892	2.10582	7.98853	39.1812	3.86241e-10	1.49642e-08
G10148	1.5426	5.65295	39.1597	3.90519e-10	1.51181e-08
G18514	-1.155	5.4707	39.1461	3.93257e-10	1.5212e-08
G17754	2.94597	5.4565	39.0627	4.10401e-10	1.58502e-08
G11865	-1.24697	6.504	39.0586	4.11273e-10	1.58687e-08
G22055	3.51059	4.97341	39.0574	4.11527e-10	1.58687e-08
G16020	-1.05743	5.75493	39.0357	4.16133e-10	1.60337e-08
G3394	1.23736	5.25346	39.0251	4.18392e-10	1.61081e-08
G2771	-1.68202	6.26962	39.0031	4.23127e-10	1.62776e-08
G8431	1.25696	4.50992	38.9841	4.27277e-10	1.64244e-08
G26527	-1.71949	6.10545	38.9664	4.31168e-10	1.6561e-08
G1020	-3.68004	0.698145	38.9324	4.38738e-10	1.68385e-08
G5610	-1.45807	4.97125	38.9203	4.41459e-10	1.69297e-08
G24829	-1.45331	5.9083	38.9003	4.4601e-10	1.70909e-08
G24323	1.71611	5.90144	38.8924	4.47831e-10	1.71473e-08
G17033	1.36491	4.85639	38.8792	4.50862e-10	1.72499e-08
G2422	-2.54418	4.74055	38.862	4.5485e-10	1.73889e-08
G2043	1.46004	4.08129	38.8596	4.55415e-10	1.73969e-08
G27726	-7.17539	-0.457595	38.8452	4.58773e-10	1.75116e-08
G5704	1.80034	4.36503	38.7991	4.6975e-10	1.79166e-08
G14997	-1.22028	6.27751	38.7921	4.71432e-10	1.79389e-08
G20142	2.3791	4.8196	38.7928	4.71268e-10	1.79389e-08
G31106	1.42236	8.76691	38.7801	4.74331e-10	1.80213e-08
G723	-2.81885	1.3062	38.7805	4.74247e-10	1.80213e-08
G16818	2.952	5.93175	38.7377	4.84763e-10	1.84034e-08
G30000	-5.30314	1.33485	38.7269	4.87453e-10	1.84912e-08
G7103	-1.18448	6.57298	38.6891	4.96978e-10	1.88379e-08
G4465	-1.47565	5.62246	38.6586	5.04816e-10	1.91203e-08
G16213	-2.0376	6.11418	38.6481	5.07517e-10	1.92022e-08
G30586	1.98999	5.12548	38.6472	5.07763e-10	1.92022e-08
G2752	5.50033	4.84825	38.6122	5.16938e-10	1.95341e-08
G28486	2.77724	3.40993	38.6055	5.18735e-10	1.95869e-08
G10088	-4.35423	2.24764	38.5806	5.25388e-10	1.97612e-08
G10278	-3.11119	5.00596	38.584	5.24462e-10	1.97612e-08
G13266	-1.1021	6.26624	38.5792	5.25767e-10	1.97612e-08
G20604	-4.31371	0.962881	38.5794	5.25708e-10	1.97612e-08
G6167	1.8066	5.52426	38.58	5.25542e-10	1.97612e-08
G4825	-3.05154	0.962216	38.5775	5.26219e-10	1.9763e-08
G3757	-1.64557	4.52494	38.515	5.43352e-10	2.03909e-08
G15796	-1.41894	4.16759	38.5015	5.4712e-10	2.05166e-08
G25136	-1.20885	3.98436	38.4732	5.55113e-10	2.08004e-08
G19722	2.97579	2.91657	38.4297	5.67625e-10	2.1253e-08
G26473	-1.11831	4.88889	38.4078	5.74016e-10	2.14759e-08
G2024	1.1298	6.09261	38.3831	5.81332e-10	2.17331e-08
G25890	-4.77779	1.04139	38.3669	5.86168e-10	2.18805e-08
G26062	-3.65296	2.80731	38.367	5.8616e-10	2.18805e-08
G294	1.16198	5.41103	38.3428	5.93471e-10	2.21362e-08
G16214	-2.03988	6.04358	38.3344	5.96022e-10	2.22145e-08
G2745	-2.07023	2.15971	38.3324	5.96648e-10	2.2221e-08
G26638	-3.12043	0.643056	38.2602	6.19139e-10	2.30411e-08
G11665	1.82814	7.52023	38.2578	6.19896e-10	2.30518e-08
G15886	-2.0663	3.4613	38.2497	6.22477e-10	2.31302e-08
G12495	-1.48176	5.54609	38.2201	6.31993e-10	2.34573e-08
G20375	1.42091	3.89206	38.2193	6.32237e-10	2.34573e-08
G27491	1.72177	4.34928	38.1529	6.54132e-10	2.4233e-08
G7098	-1.16151	6.61371	38.1478	6.55831e-10	2.42776e-08
G15520	1.8514	3.00859	38.1343	6.60385e-10	2.44278e-08
G2434	-1.19488	5.30363	38.0768	6.80146e-10	2.51208e-08
G21503	1.14671	4.14857	38.0513	6.89081e-10	2.54317e-08
G6683	1.02279	6.23719	38.0475	6.90423e-10	2.54621e-08
G21643	-1.23653	5.06421	38.0405	6.92906e-10	2.55345e-08
G25272	1.63254	3.4784	38.0337	6.95348e-10	2.5586e-08
G15009	-2.12716	3.88135	38.0312	6.96238e-10	2.55995e-08
G6597	-1.72161	4.37944	38.0278	6.97423e-10	2.56239e-08
G24128	-1.52599	6.04848	37.9892	7.11368e-10	2.60972e-08
G8546	-1.90575	4.29327	37.9894	7.11293e-10	2.60972e-08
G28006	3.48004	9.14347	37.9729	7.17343e-10	2.62967e-08
G14498	-3.59413	3.95585	37.9707	7.18153e-10	2.63067e-08
G2431	-1.51418	4.17975	37.9687	7.18904e-10	2.63146e-08
G6248	-1.15325	5.71831	37.9669	7.19549e-10	2.63185e-08
G9509	-3.94853	0.620149	37.9243	7.35435e-10	2.68795e-08
G4480	-1.8336	4.84627	37.8964	7.46014e-10	2.72459e-08
G10817	1.56146	5.98902	37.8536	7.62574e-10	2.783e-08
G17696	2.07725	3.00846	37.8031	7.82573e-10	2.85386e-08
G1449	-2.80978	2.8619	37.7671	7.97158e-10	2.90489e-08
G10566	-4.15924	0.663435	37.758	8.00888e-10	2.91631e-08
G1714	-1.10914	5.22568	37.7472	8.05328e-10	2.93031e-08
G5474	4.66894	0.613636	37.7456	8.06e-10	2.93058e-08
G29633	3.297	1.6904	37.7173	8.1778e-10	2.97121e-08
G2017	1.11784	5.95189	37.7047	8.23053e-10	2.98815e-08
G28723	1.94611	6.63575	37.6387	8.51366e-10	3.08866e-08
G31129	1.48249	5.94093	37.6078	8.64958e-10	3.13333e-08
G8710	-1.46296	5.81447	37.6082	8.6482e-10	3.13333e-08
G20313	1.81701	4.16232	37.5765	8.78982e-10	3.17944e-08
G31159	1.17677	6.41654	37.5619	8.85555e-10	3.20085e-08
G12974	-1.27524	4.85458	37.5223	9.03716e-10	3.26409e-08
G7364	1.36117	5.31082	37.5065	9.11083e-10	3.28828e-08
G21779	-2.11525	3.29304	37.5017	9.13314e-10	3.29391e-08
G18794	1.61835	7.45132	37.461	9.32607e-10	3.36102e-08
G11599	-1.09249	5.26219	37.446	9.39782e-10	3.38439e-08
G12245	1.11439	4.95229	37.4416	9.41939e-10	3.38967e-08
G21782	-2.20772	3.3186	37.3907	9.66828e-10	3.47414e-08
G4196	-1.66885	5.42127	37.3849	9.69703e-10	3.48192e-08
G1129	1.85409	2.72062	37.37	9.77122e-10	3.50599e-08
G31402	-1.01364	6.71021	37.3666	9.78848e-10	3.50961e-08
G9629	1.51994	8.99	37.363	9.80672e-10	3.51358e-08
G22702	1.05904	5.95144	37.313	1.00614e-09	3.60221e-08
G13026	-2.81842	2.09583	37.298	1.0139e-09	3.62733e-08
G10347	4.15226	0.251371	37.2951	1.0154e-09	3.63005e-08
G28005	3.50764	8.94831	37.288	1.01907e-09	3.64053e-08
G2393	-3.41175	2.06294	37.2449	1.04189e-09	3.71932e-08
G13920	-5.12926	0.472887	37.2358	1.04673e-09	3.7339e-08
G11413	-3.05228	3.76141	37.2326	1.04844e-09	3.73455e-08
G23522	1.39776	3.66551	37.2332	1.04815e-09	3.73455e-08
G21589	-1.08972	5.04339	37.2262	1.05191e-09	3.74419e-08
G13298	-1.11823	4.98345	37.2189	1.05584e-09	3.75513e-08
G20588	2.12724	4.74755	37.2177	1.05651e-09	3.75513e-08
G19860	1.65996	3.04737	37.2085	1.06149e-09	3.77009e-08
G10440	1.43957	6.5602	37.1849	1.07445e-09	3.81335e-08
G14374	2.1594	8.50662	37.1762	1.07925e-09	3.82487e-08
G17486	1.0142	5.87814	37.1765	1.07906e-09	3.82487e-08
G15527	3.73143	6.69765	37.1651	1.08542e-09	3.84394e-08
G30724	-4.99571	-0.214398	37.143	1.09773e-09	3.88476e-08
G5800	1.09914	4.51904	37.1092	1.11695e-09	3.94991e-08
G14375	2.15661	8.53249	37.0694	1.14e-09	4.0285e-08
G5473	4.98286	0.759702	36.9505	1.21166e-09	4.2756e-08
G10279	-3.12143	4.90322	36.9262	1.22689e-09	4.32621e-08
G16367	-1.16593	4.40262	36.8911	1.24914e-09	4.40151e-08
G17234	2.25917	4.14566	36.8525	1.27411e-09	4.48628e-08
G29696	-5.78758	0.214599	36.7995	1.30922e-09	4.6066e-08
G28481	1.80865	3.69876	36.7882	1.31688e-09	4.63023e-08
G17133	2.12478	1.90055	36.779	1.32308e-09	4.64868e-08
G13594	3.34316	1.91862	36.775	1.32577e-09	4.65149e-08
G174	-1.10609	4.08122	36.776	1.32513e-09	4.65149e-08
G21448	-2.34409	1.64237	36.7521	1.34146e-09	4.70318e-08
G20668	-3.1153	2.43133	36.7475	1.34462e-09	4.71087e-08
G9405	-2.58151	2.16156	36.718	1.36511e-09	4.77584e-08
G15534	1.36988	7.25649	36.695	1.38133e-09	4.82915e-08
G8136	-1.64878	3.38856	36.6778	1.39358e-09	4.8685e-08
G23491	-1.0348	6.45917	36.6407	1.42032e-09	4.95839e-08
G11839	-3.11699	2.15217	36.6121	1.44133e-09	5.02815e-08
G16883	5.2065	2.60392	36.5953	1.45385e-09	5.06463e-08
G10097	2.1121	6.34277	36.5468	1.49041e-09	5.18463e-08
G4257	1.37026	4.9136	36.5432	1.49318e-09	5.19057e-08
G17885	-1.14213	5.90929	36.499	1.52743e-09	5.30432e-08
G30906	-5.69519	-0.269219	36.4982	1.52807e-09	5.30432e-08
G6371	1.54955	3.28481	36.4943	1.53111e-09	5.31113e-08
G15008	-2.27416	3.98611	36.4613	1.55729e-09	5.39813e-08
G50	-2.60593	2.62055	36.4578	1.56006e-09	5.40391e-08
G2041	1.42045	4.12801	36.4515	1.5651e-09	5.41754e-08
G6180	-2.25906	2.05326	36.446	1.56952e-09	5.429e-08
G2668	-4.0916	2.86472	36.4407	1.57383e-09	5.44008e-08
G24720	-1.21634	4.75338	36.3946	1.61148e-09	5.56237e-08
G5065	-2.64184	2.23352	36.3918	1.61382e-09	5.56653e-08
G18589	-1.58778	4.00296	36.3898	1.6155e-09	5.56841e-08
G11747	-3.63263	1.24256	36.3882	1.61682e-09	5.56905e-08
G17719	-3.78186	2.73158	36.3699	1.63205e-09	5.61758e-08
G22630	-2.44174	5.15698	36.3469	1.65138e-09	5.68013e-08
G15610	2.58883	3.03454	36.3346	1.66183e-09	5.71207e-08
G4464	-1.44519	5.36414	36.3328	1.66338e-09	5.71339e-08
G3756	-1.58869	4.49708	36.3235	1.6714e-09	5.73693e-08
G9615	-2.72838	1.27519	36.2936	1.69724e-09	5.81747e-08
G2157	1.07577	6.14578	36.2892	1.70104e-09	5.82642e-08
G24919	-3.13541	1.85792	36.2202	1.76235e-09	6.02798e-08
G24260	1.48355	7.10423	36.2079	1.77349e-09	6.06189e-08
G13329	-5.15599	-0.0762737	36.1838	1.79555e-09	6.133e-08
G13621	-3.63308	3.00289	36.137	1.83918e-09	6.2733e-08
G9451	-1.84809	3.60259	36.1374	1.83886e-09	6.2733e-08
G5341	-1.90158	4.29155	36.1079	1.86687e-09	6.36333e-08
G17700	-3.40789	0.290597	36.1019	1.87267e-09	6.37294e-08
G30360	1.15787	4.61569	36.1009	1.87359e-09	6.37294e-08
G4390	3.76442	8.66466	36.1034	1.87124e-09	6.37294e-08
G14999	-2.49005	3.05883	36.0737	1.89997e-09	6.45818e-08
G27703	-1.13873	7.09978	36.067	1.90651e-09	6.47594e-08
G19043	-1.62431	5.37375	36.0651	1.90832e-09	6.4776e-08
G18852	1.88611	3.5505	36.0182	1.95487e-09	6.63102e-08
G15000	-1.22498	6.48748	36.0159	1.95715e-09	6.63417e-08
G21396	1.2401	6.83102	36.0034	1.96975e-09	6.67225e-08
G26363	-1.48395	4.72716	35.9891	1.98421e-09	6.7166e-08
G642	2.15548	2.94745	35.9577	2.01645e-09	6.82103e-08
G17232	3.41353	1.91115	35.9203	2.05559e-09	6.94862e-08
G9396	-1.20863	5.49902	35.9134	2.06289e-09	6.96849e-08
G22031	1.6268	5.6744	35.904	2.0728e-09	6.99715e-08
G12071	3.53283	2.23023	35.8951	2.08227e-09	7.01465e-08
G1586	2.88843	0.678058	35.8968	2.08047e-09	7.01465e-08
G28185	1.90225	7.36461	35.8953	2.08206e-09	7.01465e-08
G3495	-4.60267	2.58597	35.8787	2.09992e-09	7.06927e-08
G20359	4.27572	13.683	35.8272	2.15618e-09	7.25367e-08
G18545	-1.25443	5.16446	35.8102	2.17505e-09	7.31213e-08
G12768	-5.04708	-0.0525165	35.8076	2.17796e-09	7.31689e-08
G11964	1.21201	3.68404	35.7974	2.18938e-09	7.35024e-08
G29678	1.02198	5.35735	35.7817	2.2071e-09	7.40464e-08
G4315	-4.4915	4.9525	35.7622	2.22933e-09	7.47412e-08
G18803	-1.2464	6.21847	35.7398	2.25505e-09	7.55518e-08
G16721	-1.66937	3.9816	35.7376	2.25759e-09	7.55853e-08
G27018	-1.60234	4.52995	35.7271	2.26984e-09	7.59438e-08
G23614	-2.11268	2.58237	35.719	2.27931e-09	7.62085e-08
G21912	-1.43968	7.68247	35.7122	2.28732e-09	7.63722e-08
G7133	-1.08109	5.07913	35.7133	2.28597e-09	7.63722e-08
G6349	-4.1845	0.651218	35.6741	2.33242e-09	7.78251e-08
G18426	-1.51283	5.15218	35.6576	2.35231e-09	7.84354e-08
G23877	1.56565	3.45706	35.6481	2.36382e-09	7.87657e-08
G2480	1.53841	6.35659	35.6382	2.37581e-09	7.91113e-08
G1927	-1.25077	4.90793	35.6339	2.38109e-09	7.92335e-08
G3496	-3.95201	2.60554	35.6113	2.40892e-09	8.01051e-08
G26279	-1.71429	5.09848	35.5965	2.42725e-09	8.06053e-08
G4272	-3.94741	4.41779	35.5886	2.43709e-09	8.08774e-08
G21248	-2.36495	3.65837	35.5566	2.47744e-09	8.20499e-08
G19807	-4.1068	4.02647	35.5311	2.51005e-09	8.3018e-08
G27490	1.57558	4.22665	35.5319	2.50903e-09	8.3018e-08
G29927	1.52011	3.53966	35.5095	2.53814e-09	8.38904e-08
G6709	1.73446	2.57328	35.4852	2.56993e-09	8.4884e-08
G25543	1.59146	7.58156	35.4726	2.58663e-09	8.5378e-08
G4098	2.42275	5.87	35.4377	2.63342e-09	8.68639e-08
G21471	-4.63641	4.85055	35.4178	2.66044e-09	8.7696e-08
G2392	-4.13022	2.14973	35.3838	2.70729e-09	8.91207e-08
G16550	-5.01834	-0.193178	35.3635	2.73572e-09	8.99963e-08
G30108	2.1968	4.29516	35.361	2.73915e-09	9.00485e-08
G16085	3.93673	0.917037	35.2953	2.83311e-09	9.30753e-08
G27654	-2.87513	2.20151	35.2594	2.88592e-09	9.46833e-08
G9502	-2.11112	5.02434	35.24	2.91471e-09	9.55001e-08
G21399	1.18456	6.78598	35.2143	2.95352e-09	9.67072e-08
G2134	1.28935	7.02713	35.1769	3.01072e-09	9.85143e-08
G14437	2.14162	4.86522	35.0751	3.17237e-09	1.03734e-07
G24258	1.50561	7.14337	35.0711	3.17876e-09	1.03874e-07
G20669	-3.20865	2.53936	35.0587	3.19922e-09	1.04473e-07
G21698	1.21033	5.02346	35.0548	3.20553e-09	1.04609e-07
G16161	-3.26194	0.76489	35.0342	3.23967e-09	1.05653e-07
G4846	6.05748	0.965212	35.0308	3.24524e-09	1.05765e-07
G21825	-1.47447	4.62243	34.9969	3.30224e-09	1.07551e-07
G13850	3.15509	1.71337	34.9824	3.32699e-09	1.08285e-07
G21913	-1.42432	7.64902	34.9586	3.36788e-09	1.09543e-07
G11659	1.8065	7.5121	34.9472	3.38766e-09	1.10114e-07
G22703	1.00257	6.06365	34.9334	3.41173e-09	1.10822e-07
G20621	2.67121	0.842604	34.8943	3.48107e-09	1.12985e-07
G7849	1.45836	9.22311	34.8932	3.4829e-09	1.12985e-07
G4399	3.71201	8.74932	34.8831	3.50109e-09	1.135e-07
G2310	-5.25541	2.8159	34.8717	3.52165e-09	1.14091e-07
G23959	-5.6225	-0.333368	34.8636	3.53638e-09	1.14492e-07
G20369	4.2628	13.712	34.848	3.56467e-09	1.15266e-07
G3600	-2.11208	3.18419	34.8479	3.56496e-09	1.15266e-07
G11838	-2.99984	2.13801	34.8378	3.58345e-09	1.15787e-07
G27026	1.12317	4.5269	34.8292	3.59927e-09	1.16221e-07
G10090	-3.87559	2.33796	34.814	3.62752e-09	1.17057e-07
G21431	1.2401	8.33924	34.8126	3.63009e-09	1.17063e-07
G29398	-1.2299	4.93095	34.8048	3.64474e-09	1.17458e-07
G17252	1.34968	9.61495	34.7697	3.71102e-09	1.19358e-07
G4806	2.12742	2.71174	34.7592	3.73118e-09	1.19928e-07
G6136	-3.24298	1.37961	34.7343	3.7792e-09	1.21392e-07
G2732	-6.92932	2.88931	34.7243	3.79858e-09	1.21855e-07
G5739	-1.39218	7.2729	34.7063	3.8338e-09	1.22905e-07
G2767	3.56324	4.22498	34.681	3.88396e-09	1.24431e-07
G22930	-1.27764	5.94491	34.6665	3.91312e-09	1.25284e-07
G13103	6.17557	6.7157	34.6534	3.93957e-09	1.26048e-07
G26155	-2.33344	3.75526	34.6468	3.95297e-09	1.26395e-07
G16372	2.39531	4.20051	34.6149	4.01823e-09	1.28314e-07
G9592	1.04671	4.66338	34.613	4.02216e-09	1.28356e-07
G26528	-1.69746	6.10747	34.5938	4.06204e-09	1.29544e-07
G24544	-3.73204	2.14861	34.5675	4.11726e-09	1.3122e-07
G11748	-3.81218	1.24661	34.5525	4.14914e-09	1.3215e-07
G29819	2.3292	3.92828	34.5505	4.1533e-09	1.32197e-07
G22694	1.59455	3.0387	34.5327	4.19155e-09	1.33285e-07
G27620	-2.10437	6.72099	34.532	4.19291e-09	1.33285e-07
G20309	1.24024	4.78108	34.5225	4.21355e-09	1.33854e-07
G24752	-2.17031	5.43821	34.5121	4.23611e-09	1.34484e-07
G12761	-4.93985	0.173036	34.4833	4.2993e-09	1.36401e-07
G13840	-1.46885	5.97766	34.479	4.30878e-09	1.36614e-07
G16487	-4.38024	1.15024	34.4617	4.34713e-09	1.37652e-07
G18776	-2.20497	2.06395	34.452	4.36894e-09	1.38253e-07
G26344	1.10829	7.08459	34.4491	4.37543e-09	1.38369e-07
G4921	1.3968	4.31546	34.4383	4.39972e-09	1.39048e-07
G7596	-1.15561	3.96535	34.436	4.40494e-09	1.39123e-07
G7087	-2.41102	2.95066	34.4299	4.4189e-09	1.39474e-07
G6247	-1.11899	5.76607	34.4241	4.43206e-09	1.39799e-07
G3046	-1.06476	4.77429	34.3408	4.62576e-09	1.45815e-07
G17705	1.72671	2.59269	34.3295	4.65276e-09	1.46478e-07
G26001	1.39563	3.44861	34.3149	4.68778e-09	1.47297e-07
G19386	-5.29281	0.0404486	34.2947	4.73662e-09	1.48737e-07
G11596	-3.14197	2.67988	34.2911	4.74542e-09	1.48918e-07
G1092	1.34159	5.14767	34.2808	4.77056e-09	1.49611e-07
G31105	1.23538	7.69501	34.241	4.86912e-09	1.52604e-07
G2078	-1.67732	3.25308	34.2054	4.95908e-09	1.55225e-07
G20826	2.05562	3.66966	34.1958	4.98362e-09	1.55894e-07
G14707	1.33279	4.45238	34.1817	5.01996e-09	1.5693e-07
G8446	-2.19718	5.83012	34.1558	5.08723e-09	1.58932e-07
G11587	1.39391	4.6868	34.1418	5.12376e-09	1.59971e-07
G16722	-1.6342	4.27074	34.1274	5.16192e-09	1.6106e-07
G21606	1.14464	4.65217	34.1086	5.21216e-09	1.62421e-07
G8866	-1.7038	4.15199	34.0921	5.25639e-09	1.63696e-07
G21432	1.17869	8.3409	34.0874	5.26909e-09	1.63987e-07
G14900	2.7658	2.83442	34.0555	5.35626e-09	1.66594e-07
G1602	1.1035	5.61445	34.0486	5.37526e-09	1.67079e-07
G22409	-2.41016	2.19723	34.0411	5.39592e-09	1.67615e-07
G1975	2.59166	1.91391	33.9731	5.58787e-09	1.73139e-07
G2208	-1.67079	4.44188	33.9739	5.58571e-09	1.73139e-07
G28726	1.65617	5.6699	33.9657	5.60928e-09	1.73693e-07
G5016	-2.41332	5.30232	33.9374	5.69142e-09	1.76014e-07
G19342	-5.74307	-0.228386	33.9284	5.71784e-09	1.7672e-07
G20565	-3.1501	0.303942	33.915	5.75742e-09	1.77831e-07
G14365	-1.14173	4.12168	33.9088	5.77558e-09	1.7828e-07
G27296	-4.29066	2.7977	33.8985	5.8062e-09	1.79e-07
G13135	-2.63379	2.24226	33.8963	5.813e-09	1.79097e-07
[truncated: 7,054 more rows]

## Sheet: F5 vs.F4(736DElncRNAs)
genes	logFC	logCPM	LR	PValue	FDR
[truncated: 736 more rows]

## Sheet: F4vs.F3(2574DElncRNAs)
genes	logFC	logCPM	LR	PValue	FDR
[truncated: 2,574 more rows]

[truncated: 3 more sheets: F3vs.F2(1586DElncRNAs), F2vs.F1(4211DElncRNAs), Readme]
