# Supplementary material for: Genome-Wide Gene Expression Profiles Reveal Distinct Molecular Characteristics of the Goose Granulosa Cells
Source: Front Genet. 2021 Dec 17;12:786287. doi: 10.3389/fgene.2021.786287 (PMC8725158; doi:10.3389/fgene.2021.786287)
Supplement: Supplementary file 7 [file Table3.XLS]

## Sheet: Sheet1_SWFvsLWF(873DEGs)
Gene	logFC	logCPM	LR	PValue	FDR
RNGTT	6.05224	-1.49411	11.2314	0.000804247	0.0161273
MAP3K7	1.07717	3.6355	7.59849	0.00584171	0.0542773
USP45	1.27581	2.40935	5.2567	0.0218624	0.121407
AGPAT5	5.13176	0.781696	8.37085	0.00381288	0.0417258
FBXO9	5.29691	-1.96878	9.73488	0.00180804	0.0263268
FAM83B	3.92379	-2.61019	6.95885	0.00834058	0.0673097
RAB23	4.71594	-2.28819	11.5999	0.000659567	0.0142438
LMBRD1	1.39735	5.06355	15.9782	6.41e-05	0.00355928
QRSL1	1.03498	3.99149	7.13581	0.00755597	0.0634105
SEC63	6.71893	-1.06708	6.65608	0.00988179	0.0750413
SNX3	1.56049	2.51273	9.36708	0.00220918	0.0298671
HS3ST5	3.46359	-1.96344	8.67542	0.00322531	0.037455
RSPO3	-2.96469	-2.83323	4.02109	0.0449346	0.186112
FAM167A	-3.52565	-2.70129	4.38423	0.0362728	0.164325
PEX7	2.41453	-0.790701	4.36134	0.0367634	0.165797
TNFAIP3	3.90542	-2.62162	4.7461	0.0293648	0.144726
PERP1	-2.85175	-2.06066	7.26749	0.00702137	0.0607071
ARFGEF3	6.09996	-1.43688	4.73555	0.0295454	0.145237
TXLNB	-3.98939	-2.56856	4.90948	0.0267097	0.137141
NEIL2	-2.8411	2.4277	8.15403	0.00429656	0.0448769
PEX3	1.08545	3.25899	9.17505	0.00245337	0.0320148
TAGAP	3.48321	-2.62921	6.14834	0.0131536	0.0895884
TULP4	-7.72732	-0.15005	9.45262	0.00210848	0.0290258
SERAC1	3.28291	-2.77455	5.90008	0.0151402	0.0973148
GINM1	-1.79688	-0.125573	7.43542	0.00639524	0.0571366
ZC3H12D	-2.74055	-1.83266	5.92979	0.014887	0.0963569
RAB32	1.1432	5.85885	25.8033	3.78e-07	0.000113759
EPM2A	-3.82093	-2.59893	4.89301	0.0269657	0.137897
FNDC1	4.95727	-2.20255	5.95453	0.0146795	0.0956959
TCP1	2.50423	3.21357	8.04155	0.00457164	0.046594
GNG4	1.65509	2.51051	7.74999	0.00537129	0.0515066
TARBP1	1.05701	2.31838	4.88408	0.0271054	0.138331
SLC35F3	-2.41579	-1.48776	8.36646	0.0038221	0.0417258
TSNAX	4.85498	-2.20215	5.98251	0.0144484	0.0949559
DACT2	3.06061	-2.83087	4.41907	0.0355395	0.162277
FGFR1OP	2.18288	-0.251032	4.81787	0.0281662	0.141491
RCAN2	1.21146	0.452735	3.90174	0.0482361	0.193846
TRIM54	-3.14887	-1.89963	5.33224	0.0209345	0.118215
MFSD2B	-3.86787	-2.57155	4.4651	0.0345941	0.159402
ZNF512	7.1268	-0.674422	9.74824	0.00179494	0.0262258
LDAH	2.25323	0.00641958	8.20945	0.00416728	0.0439477
SMC6	-7.3381	-0.465597	9.13444	0.00250842	0.0324334
VSNL1	1.62817	2.79691	6.68263	0.00973568	0.0743925
SELENOI	1.96378	1.96657	7.33087	0.00677801	0.0594412
TRAPPC12	4.19013	-2.50608	5.45774	0.0194818	0.113071
LCA5	1.54042	-0.636655	3.96135	0.0465563	0.19001
BCKDHB	7.38806	-0.502985	14.5639	0.000135486	0.00546949
CEP162	-5.19899	-2.00095	5.97529	0.0145077	0.095154
AFTPH	-7.39667	-0.463803	9.10411	0.00255036	0.0326868
ACTR2	1.16693	3.13529	5.70148	0.0169506	0.104174
CNRIP1	-2.0951	0.801617	9.07525	0.00259092	0.032957
PROKR2	3.44363	-2.74191	4.49729	0.0339485	0.157499
ANKEF1	-3.05718	-2.81351	5.13802	0.0234073	0.126443
XPO5	-4.99656	-2.13304	8.67436	0.00322717	0.037455
SLC35B2	-5.22735	-1.93177	3.84975	0.0497534	0.197878
MAP1LC3C	-2.99306	1.20921	9.42203	0.00214394	0.0293246
TRERF1	-7.06268	-0.242432	5.54166	0.018569	0.110132
DIEXF	6.99851	-0.773375	8.11187	0.00439763	0.0455062
DESI2	5.24755	-2.01543	6.4129	0.0113294	0.0816721
TMEM206	1.1651	3.38492	6.00729	0.0142469	0.0939496
TLR5	1.65759	0.715213	3.87701	0.0489517	0.195763
BROX	3.84557	-2.62992	6.94048	0.00842663	0.067697
TGFB2	-3.42941	-0.511199	9.86052	0.00168863	0.0251367
VASH2	-2.70701	-0.760479	4.79094	0.0286098	0.142713
ITPKB	5.52119	-1.6705	9.30355	0.00228711	0.0305668
SCCPDH	1.1047	6.04622	8.56199	0.00343253	0.0390541
AHCTF1	3.57845	0.263914	5.88395	0.0152795	0.0978896
MSH2	6.36514	1.77605	33.9911	5.54e-09	4.94e-06
MEMO1	2.94954	-2.85247	4.14518	0.0417532	0.178331
SLC30A6	-5.96114	-1.49348	6.61519	0.0101112	0.076112
PUS10	3.11414	-2.81743	4.57451	0.032451	0.153542
PNPT1	-2.99932	-2.84151	3.97297	0.0462362	0.189207
TLR15	-1.95915	-2.12656	6.11272	0.0134212	0.0906621
CD93	-3.08561	2.46573	5.50592	0.0189522	0.111355
TERF1	2.69154	1.4404	8.31886	0.00392355	0.0423797
RAB2A	1.03928	3.85626	12.4613	0.000415479	0.0108425
IMPAD1	1.40703	1.85829	7.93797	0.00484081	0.0481519
LYPLA1	2.09738	1.41658	19.364	1.08e-05	0.00121803
RGS20	-2.45894	-2.53316	4.28877	0.0383649	0.169963
FAM91A1	6.0041	-1.50202	4.62912	0.0314338	0.150875
COLEC10	-2.10198	1.95952	7.95658	0.00479128	0.0478338
SLC30A8	-3.04019	-2.81173	3.99833	0.0455454	0.187648
EIF3H	-6.12598	-1.40364	4.6057	0.0318659	0.151938
SYBU	-3.6023	-2.65648	4.52582	0.033387	0.156215
CTHRC1	-1.70271	1.24169	4.64794	0.0310909	0.149757
PTDSS1	1.46699	0.884008	5.00076	0.0253362	0.132896
PLEKHF2	1.06864	1.92588	7.65745	0.00565383	0.0531254
RMDN1	-3.8825	-2.6138	6.33728	0.0118226	0.0838958
IMPA1	2.03823	1.32275	12.4448	0.000419158	0.0108604
FABP5	-2.62107	-1.18645	7.83259	0.00513126	0.0499743
TPD52	1.01935	0.819069	6.55586	0.0104539	0.0776194
NADK2	4.74908	-2.2293	5.22941	0.0222081	0.122488
ARHGEF39	1.76096	-1.83132	5.12648	0.0235634	0.127026
AVD	-3.98581	1.2877	38.4745	5.55e-10	7.52e-07
RGP1	-5.777	-1.55302	6.82862	0.00897085	0.0705712
KIF24	5.33758	-2.00254	3.90819	0.0480512	0.193476
SYT4	-3.17723	-2.00417	7.15312	0.00748335	0.0630022
PSTPIP2	-2.99629	-2.2918	5.91589	0.0150049	0.0967119
RMI1	5.17724	-2.09113	6.16584	0.013024	0.0891702
HOXB5	-1.81655	0.113088	5.59193	0.0180434	0.108364
GLDC	5.92956	-1.60046	7.29381	0.00691924	0.0602382
CD274	3.41429	-2.61383	4.21526	0.0400619	0.174265
RCL1	2.46955	-2.41899	4.59052	0.0321492	0.152702
UBE2Z	-4.24586	-2.42391	5.20585	0.0225109	0.123672
MRPS27	-4.48207	-2.3422	5.5061	0.0189503	0.111355
PTCD2	-3.72196	-2.61933	4.84138	0.0277847	0.140308
SCAMP1	1.48362	1.47799	4.04102	0.044407	0.184839
CDK7	6.52949	-1.21324	5.06948	0.0243507	0.129711
SREK1	6.03476	-1.52278	10.6719	0.00108776	0.0194012
IPO11	-4.69287	-2.33577	5.32159	0.0210628	0.118721
ELOVL7	1.0599	1.27938	3.8888	0.0486091	0.194867
GPX8	-1.21323	0.436925	5.7335	0.0166442	0.102921
GZMA	-3.27071	-2.77812	4.69651	0.0302239	0.146952
FST	1.06941	2.83547	8.45044	0.00364956	0.0406927
PAIP1	6.95298	-0.840499	23.4352	1.29e-06	0.000288866
SELENOP1	-2.67593	4.92281	21.947	2.8e-06	0.000516627
FAM181B	-1.27136	1.70623	6.67272	0.00978997	0.0746329
MPHOSPH8	3.33008	-1.1363	5.03599	0.0248259	0.131266
NHLRC3	3.10166	-2.82261	4.52219	0.033458	0.156267
COG6	6.11783	-1.48726	7.34161	0.00673765	0.0592356
VPS36	4.23166	-1.33806	6.89732	0.00863251	0.068714
CKAP2	8.09563	0.157248	10.2663	0.00135483	0.0219407
SETDB2	3.76443	-2.62847	5.13102	0.0235019	0.126774
ESD	-3.15423	-2.7868	4.14576	0.0417388	0.178316
DNAJC15	1.06725	1.84912	7.04666	0.00794132	0.0653358
WBP4	-3.05428	-2.81955	4.19684	0.0404993	0.175342
NARS2	5.63859	-1.82689	4.13468	0.0420131	0.178992
P4HA3	-3.30408	2.54743	11.8536	0.000575514	0.0130808
HBBA	-1.61291	5.23568	10.6646	0.00109206	0.0194464
PGR	-3.94884	1.89964	5.14426	0.0233234	0.126282
ZYG11B	2.84174	-2.87221	3.8884	0.0486207	0.194882
GLIS1	3.44816	-2.33915	4.73242	0.0295992	0.145394
TMEM59	1.19603	4.86274	5.25642	0.021866	0.121407
DHCR24	6.05579	-1.46706	4.68626	0.0304047	0.147524
TNNI3K	-4.36107	-2.39141	7.89022	0.00497028	0.0489881
USP1	4.17117	0.766939	8.76447	0.00307155	0.0364043
PRKAB2	3.07554	-2.82795	4.4559	0.0347809	0.159944
CACHD1	1.32316	3.25165	9.01794	0.00267342	0.0335711
RAVER2	6.70568	-1.00295	20.5715	5.74e-06	0.000838969
PHGDH	-4.16231	-0.635539	11.3788	0.00074287	0.0153484
CRIP2	3.93328	-2.61231	4.94	0.026242	0.135775
SPATA46	-5.98435	-1.54333	14.0493	0.000178081	0.00650459
OLFML2B	-1.33307	3.60618	6.81867	0.00902097	0.0707838
ATF6	5.13034	-2.11525	5.93732	0.0148235	0.0961617
CLCC1	1.41209	1.29655	6.33075	0.0118662	0.0841198
RGS8	-2.83722	-2.58301	3.89493	0.0484322	0.194335
GFI1	-3.53827	-2.3219	5.22619	0.0222492	0.122659
BARHL2	-5.25553	0.248414	11.3854	0.000740252	0.0153076
NCF2	-3.17065	-0.196999	15.0908	0.000102462	0.00466007
SOAT1	1.35203	1.72389	10.5063	0.00118969	0.0204317
LMX1A	-3.06419	-2.80962	4.80022	0.0284562	0.142249
QSOX1	-6.75738	-0.734855	18.4682	1.73e-05	0.00167134
TRMT1L	3.4257	-2.75037	4.17304	0.0410721	0.176606
C1orf21	-1.36241	-1.43799	4.06095	0.0438859	0.183477
SCYL3	3.298	-0.412227	4.04245	0.0443695	0.184775
ADGRL4	3.52614	-2.72764	4.65251	0.0310081	0.149535
DNAJB4	3.55913	-1.9079	4.92761	0.0264309	0.136377
CFAP57	-1.06102	2.6414	11.9761	0.000538864	0.0125931
ELOVL1	3.05698	-2.8266	4.45154	0.0348697	0.160083
ST3GAL3	5.29946	-1.99962	9.24171	0.00236564	0.0312056
DMAP1	-1.09681	4.44966	9.3479	0.00223241	0.0300569
HPDL	-4.67412	-0.582865	7.09593	0.0077259	0.0643484
XPR1	2.20994	0.930479	5.10057	0.023918	0.128298
TAL1	-2.59947	1.18003	5.36312	0.0205669	0.116679
AGBL4	-1.68502	-1.92116	4.73144	0.029616	0.145409
PHOX2B	-3.01229	-2.35136	4.81522	0.0282095	0.141573
NFXL1	2.96285	1.09527	4.62819	0.0314507	0.150921
SLAIN2	2.96804	-2.83697	4.29682	0.0381836	0.169506
ZAR1	-2.9785	3.43068	4.91768	0.0265832	0.136761
EPGN	-3.03942	-1.98699	6.15979	0.0130686	0.089347
PRDM8	-4.50063	-2.31877	5.58834	0.0180805	0.108519
FGF5	-1.75282	0.140653	6.39863	0.0114209	0.0821019
RPL7L1	7.07439	-0.764899	12.6465	0.000376261	0.0102757
SEPSECS	6.38629	-1.28325	11.6779	0.00063248	0.0138952
SLC2A9	-3.01009	-2.82861	4.09118	0.0431077	0.181368
MSX1	-7.54968	-0.298663	9.17991	0.00244686	0.0319532
EVC2	5.83343	-1.63665	6.93352	0.0084595	0.0678878
RELL1	6.09767	-1.48066	10.8693	0.000977741	0.0181557
CFAP99	-2.64062	-2.11299	4.49287	0.0340366	0.157775
FAM114A1	2.76857	-0.459059	6.26708	0.0123001	0.0860641
RPL9	-1.37073	3.65861	5.48921	0.0191342	0.111958
P2RY14	-3.03214	-1.68374	10.8708	0.00097694	0.0181557
PFN2	1.25441	3.34517	19.9501	7.95e-06	0.00103038
HPS3	5.06099	-2.15064	6.06059	0.0138231	0.0922137
MYNN	4.87104	-1.01823	21.3967	3.73e-06	0.00063377
KNG1	4.57773	-2.37059	6.99139	0.00819029	0.0666218
OTOL1	-3.14818	-2.79116	5.24995	0.0219473	0.12161
THPO	-3.20044	-0.501831	11.7772	0.000599612	0.0133805
FAM131A	-2.12629	-0.104272	4.21681	0.0400252	0.174186
NMUR1	-3.40123	-2.71707	4.11783	0.0424336	0.179999
NCL	4.16913	-2.49395	7.24652	0.00710384	0.0612151
IQCG	-1.43254	-1.26485	4.26105	0.0389959	0.171342
LPP	-2.17192	1.15879	9.13419	0.00250877	0.0324334
IL1RAP	-1.99336	2.02668	5.13895	0.0233948	0.126431
GMNC	-3.00172	-1.3104	7.52735	0.00607694	0.0554265
MELTF	5.16416	-2.05916	6.28046	0.0122076	0.0855966
TSPEAR	-2.0373	-1.32693	4.10618	0.0427267	0.180607
MLF1	-6.14168	-1.32935	11.0014	0.00091043	0.0174028
BOK	-1.19056	0.695912	4.28269	0.0385023	0.170396
PASK	6.50023	-1.20828	12.326	0.000446694	0.0112938
KLHL30	-2.4809	-1.97767	8.1689	0.00426147	0.044653
SENP2	2.23591	-0.490106	8.92763	0.00280888	0.0345902
ST6GAL1	-2.62681	-1.00969	4.08214	0.0433387	0.182028
PID1	2.87847	-2.85996	4.03292	0.0446206	0.185396
TFDP2	6.52155	-1.18939	18.2746	1.91e-05	0.00176656
IFT57	5.68343	-1.79837	6.50731	0.0107432	0.0789548
CGGBP1	4.13877	-2.51307	8.21254	0.00416018	0.0438954
RCSD1	3.9778	-2.58008	8.03815	0.00458023	0.0466091
GPA33	-2.88329	-2.84388	3.88075	0.0488427	0.195439
PTGFRN	5.76084	-1.71786	6.90213	0.00860931	0.0685962
CD80	-1.65196	2.46786	8.36713	0.00382068	0.0417258
POU1F1	-3.99219	-2.53757	4.68875	0.0303608	0.14734
SENP7	2.58142	-2.14034	4.67877	0.0305376	0.147913
TRMT10C	6.00554	-1.56554	11.2561	0.000793622	0.0159993
CEP97	5.85867	-1.56927	14.4461	0.000144227	0.00567751
NRIP1	5.6701	-1.74211	9.33427	0.00224908	0.0302068
SSPN	-2.42684	-0.518154	6.77516	0.00924351	0.0719659
INTS13	4.89893	-2.19195	5.97709	0.0144929	0.0951242
KIAA0930	1.78352	1.48224	7.30641	0.0068709	0.0599557
PPM1M	-2.8988	-2.84542	3.87686	0.0489559	0.195764
DCAF1	-5.36476	-1.85378	3.95016	0.0468669	0.190657
CISH	-1.53592	0.556532	6.64396	0.00994928	0.075309
RASSF1	-3.48785	-1.63163	15.668	7.55e-05	0.00393077
CAMKV	-1.34331	1.32358	4.37491	0.0364717	0.164906
INKA1	-1.53832	1.1822	8.90822	0.0028389	0.0347779
RNF123	-7.63515	-0.242492	14.3458	0.000152121	0.00587139
CENPP	-6.18587	-1.40737	9.69076	0.00185197	0.0267184
BARX1	-5.13429	1.05057	11.9174	0.000556129	0.0128201
NINJ1	-4.6986	-2.08045	10.1255	0.00146232	0.0228935
WDR6	-6.34625	-1.21982	5.69377	0.0170253	0.104423
SYNPR	-3.0502	-0.351856	10.6263	0.00111491	0.0197016
SUCLG2	4.48899	-2.37874	6.80897	0.0090701	0.0710557
EOGT	5.3556	-1.98652	8.02233	0.00462042	0.0468141
TMF1	3.9047	1.20538	11.1471	0.000841623	0.0166522
SHQ1	5.58559	-1.86157	4.09087	0.0431154	0.181385
PPP4R2	2.28001	-0.41395	6.37863	0.0115503	0.0825979
CRBN	3.76742	-0.546731	6.04359	0.0139569	0.0927409
OXTR	-4.134	-2.48033	5.25051	0.0219404	0.12161
MGLL	-2.91658	-2.84188	3.91788	0.047775	0.192849
SKOR1	-1.77158	0.267707	8.4433	0.00366391	0.0407878
IQCH	-1.60205	1.96003	6.52726	0.0106234	0.0783203
CERS3	-2.90313	-2.84869	3.85024	0.0497387	0.197846
MEF2A	5.71384	-1.56973	8.80452	0.00300485	0.0359213
TUBGCP4	1.02829	3.51411	4.47341	0.0344263	0.159015
TICRR	4.91831	-2.21126	5.73088	0.0166691	0.102986
CFAP161	-3.07921	-1.73575	10.8714	0.000976589	0.0181557
TM6SF1	-1.90762	1.36816	10.4088	0.00125417	0.0210565
PATL2	2.87273	-2.8621	4.00868	0.0452665	0.187002
ANKRD34C	-5.98428	-1.57484	4.31717	0.0377297	0.168175
NEIL1	-1.50382	1.45927	4.79761	0.0284992	0.142406
HMG20A	-2.4327	-0.488163	4.52951	0.0333152	0.156013
FOXB1	-3.39811	0.514037	5.02239	0.0250216	0.131994
EIF3J	1.05647	3.07476	4.50418	0.0338122	0.157136
FAM189A1	-4.38895	-2.37154	5.2389	0.0220873	0.122133
MINDY2	2.6697	-0.707394	5.28301	0.0215345	0.120521
CCPG1	5.51547	-1.83315	4.14596	0.0417341	0.178316
RSL24D1	-6.12929	-1.47519	4.47215	0.0344516	0.159056
GLDN	2.85483	-2.86229	3.99834	0.045545	0.187648
DTWD1	2.85523	-0.842448	4.24223	0.0394305	0.172588
SYT8	-4.20727	-2.43062	5.02469	0.0249884	0.131876
LSP1	-2.57587	1.43925	10.381	0.00127318	0.0212468
SPTY2D1	6.65527	-1.0618	13.0905	0.000296805	0.00882302
CLCF1	-1.42493	-0.161657	5.44508	0.0196236	0.113491
GIF	-9.15245	3.09271	22.5823	2.01e-06	0.000406389
ZP1	-2.81085	4.04065	9.98293	0.00157998	0.024119
DDB1	1.02033	3.89656	4.10234	0.0428239	0.180857
GCHFR	-2.78584	0.860195	8.75941	0.00308009	0.0364564
IFITM5	-2.66051	-2.46921	5.00715	0.0252428	0.132549
RHOV	-1.80132	-1.12509	6.07406	0.0137181	0.0918456
NDUFAF1	5.35548	-1.99467	3.92169	0.047667	0.192588
ZFP36L1	-2.64453	5.15054	16.0726	6.1e-05	0.00346463
ARG2	-6.01271	-1.48085	4.48325	0.0342285	0.158354
MPP5	5.91574	-1.57367	7.32945	0.00678339	0.0594565
STXBP6	1.36638	0.680353	4.46346	0.0346273	0.159507
COCH	4.7884	-2.23509	5.92881	0.0148953	0.0963849
PIDD1	5.1669	-2.09682	6.14572	0.013173	0.0896306
CCND1	2.05272	0.695987	4.89225	0.0269774	0.137919
LGALS3	-2.85091	-2.84592	3.8449	0.0498976	0.198188
NUCB2	3.72	1.52243	5.75585	0.0164338	0.102227
ADM	-1.35621	3.00811	10.2987	0.00133127	0.0217368
MRVI1	-4.53812	-2.3446	5.20075	0.0225771	0.123836
KTN1	-4.98713	-2.17919	5.66375	0.0173191	0.105485
RAB3IL1	4.14685	0.065664	8.68535	0.00320777	0.0373547
MED19	5.00004	-2.16708	5.87725	0.0153378	0.098122
EXOC5	7.12237	-0.732173	21.7451	3.11e-06	0.00055539
SPI1	-2.53192	-0.900838	6.7276	0.00949324	0.0732014
ALX4	-3.41604	-2.7295	5.5238	0.0187595	0.110797
C5H11ORF96	-2.19191	1.17571	10.9653	0.000928321	0.0176144
C5H11orf74	4.04214	-2.56882	8.07862	0.00447906	0.0459798
TRAF6	4.14384	-2.51465	7.06524	0.00785936	0.0649745
PRR5L	2.94447	-2.84593	4.20299	0.0403527	0.174931
PDHX	5.92056	-1.63454	10.4327	0.00123807	0.0208744
FBXO3	1.98277	2.11757	4.63135	0.0313929	0.150801
ASPG	4.52207	-2.39875	5.60653	0.0178937	0.107793
BAG5	4.89281	-2.1911	9.81009	0.00173558	0.0256102
ANKRD9	-6.38657	-1.26103	17.4215	2.99e-05	0.002272
EVL	1.53406	3.59441	19.2415	1.15e-05	0.00126669
ENAH	4.14067	-2.53941	7.17543	0.00739087	0.0625673
GSC	-3.84917	-1.47325	6.94557	0.00840272	0.0676424
SPIA4	2.93114	-2.8477	4.17871	0.0409348	0.176371
ITPK1	2.51049	-2.40383	5.00877	0.0252192	0.132481
FBLN5	-4.47915	-2.34076	5.52734	0.0187215	0.110681
SPATA7	-4.08131	-1.0934	18.3319	1.86e-05	0.0017371
GALC	-5.28169	-1.97893	5.97496	0.0145104	0.095154
STON2	-4.05301	-2.53989	4.97908	0.0256556	0.13394
VIPAS39	3.2067	-2.80036	4.79395	0.0285599	0.142582
TMED8	1.60469	0.303092	4.10663	0.0427154	0.180605
FOS	-2.58323	2.17074	4.59743	0.0320199	0.15247
PNN	3.18328	-0.668319	5.58677	0.0180967	0.108519
BRMS1L	-4.57888	-2.3579	5.35932	0.0206118	0.116836
PDCD6IP	1.18256	5.20801	18.5981	1.61e-05	0.00158949
CX3CR1	-2.11865	-2.0536	4.08097	0.0433687	0.182107
PHACTR1	-3.24158	-2.4845	6.9395	0.00843127	0.0677166
CRTAP	-3.05708	-2.83051	4.10779	0.0426862	0.180555
BLVRA	5.46434	-1.90942	6.50748	0.0107422	0.0789548
NRSN1	-1.20186	2.72391	5.96963	0.0145543	0.0953358
STAC	4.7962	-2.27122	7.3015	0.00688971	0.0600877
JARID2	4.63864	-2.29273	5.55001	0.0184806	0.109874
ADGRG1	-1.61774	3.83736	9.71838	0.00182434	0.0264911
UMOD	-3.52966	1.68382	5.23027	0.022197	0.122454
DRC7	-4.29724	-2.48576	5.00953	0.0252082	0.132438
ZNF319	6.54817	-1.20133	5.08793	0.0240929	0.128926
NDRG4	3.04412	-2.83427	4.37684	0.0364305	0.164826
HERPUD1	5.66911	-1.80443	6.413	0.0113288	0.0816721
CCL17	-2.57212	-2.49477	4.44514	0.0350008	0.160489
PSKH1	4.62007	-2.29108	4.93777	0.0262759	0.135836
CTCF	6.09466	-1.44048	4.72924	0.029654	0.145481
AGRP	-1.4295	-0.736267	4.6912	0.0303175	0.147217
CMTR2	5.08502	-2.09572	6.26103	0.0123422	0.0861969
VAC14	1.14633	3.39405	15.4941	8.28e-05	0.00414328
PDPR	3.38169	0.18753	12.2549	0.000464049	0.0115305
LDHD	-5.04818	-2.07292	8.60461	0.00335313	0.038409
BBS2	-7.17843	-0.52866	5.74111	0.0165723	0.102679
SLC7A6OS	4.33251	-2.47526	3.94635	0.046973	0.19085
LPCAT2	7.29109	-0.566383	13.9052	0.000192269	0.00676027
CDCA9	1.27429	3.07699	7.50745	0.00614441	0.0557796
SHCBP1	1.53537	3.13074	3.9326	0.0473586	0.191816
CCNE1	-4.92284	-2.12504	5.46316	0.0194215	0.112942
MAF	6.99819	-0.825491	19.6333	9.38e-06	0.00111965
CA7	1.29299	1.62843	7.00467	0.00812974	0.066304
TLDC1	6.99549	-0.795719	30.2935	3.71e-08	2.12e-05
ZDHHC7	2.21319	-0.324657	3.85346	0.0496434	0.197563
BANP	2.91685	-2.85874	4.06472	0.0437879	0.183208
UBA2	4.07788	-0.351572	4.38402	0.0362772	0.16433
CYBA	-2.61249	4.56397	14.6805	0.000127356	0.00527959
RNF166	2.88406	-2.86399	3.99458	0.0456467	0.187839
CHST8	-1.948	-2.21435	4.83615	0.0278691	0.140622
F9	-2.38598	-1.99268	4.80285	0.0284126	0.142162
BRS3	-3.46271	-1.74313	7.38742	0.00656815	0.0582248
FHL1	-2.01621	1.32683	13.8604	0.000196908	0.00685947
RAP2C	1.3559	2.87678	10.1805	0.00141931	0.0225733
GDPD2	-1.3547	0.591434	4.16367	0.0412998	0.17722
SNX12	1.15637	3.60024	11.1926	0.000821244	0.0163945
IL2RG	-1.90183	-0.684373	4.30256	0.0380551	0.169119
MPP1	-2.60642	-1.16359	3.92288	0.0476333	0.192534
TRMT2B	-4.59105	-2.38383	5.21595	0.0223807	0.123038
PLP1	-3.61456	-2.66446	6.32673	0.0118931	0.0842426
ZBTB33	3.82668	-2.64583	3.9627	0.046519	0.189969
ATP1B4	-2.46139	-0.00786017	6.23331	0.0125369	0.0870872
CHRDL1	3.80553	-2.62884	7.20368	0.00727541	0.0619857
AMER1	-1.21303	1.98364	6.24219	0.0124742	0.0868241
GPR174	-2.98176	-2.57785	6.18777	0.0128636	0.0886322
NSDHL	-5.07684	-0.156946	10.1434	0.0014482	0.0227743
VAMP7	2.17731	1.95506	8.06353	0.00451651	0.0462196
HDAC8	2.77641	-0.382887	4.75558	0.0292034	0.144416
RAB33A	-1.36283	0.181431	5.03029	0.0249077	0.131549
SLC25A43	-1.4962	-0.307861	4.32037	0.0376587	0.168027
PGRMC1	-1.54793	5.06284	8.10073	0.00442475	0.045652
RFESD	-3.4857	-2.70036	5.73667	0.0166143	0.102796
GADD45G	-2.32213	1.95352	12.4344	0.000421503	0.0108927
ZCCHC9	1.83035	0.432529	7.59015	0.00586881	0.0543713
CCDC125	-1.64845	0.499867	10.1775	0.00142161	0.0225773
PALM2	3.14656	-2.80118	4.72569	0.0297152	0.145605
SLC46A2	-4.92558	-2.17013	9.02215	0.00266727	0.0335024
SNX30	5.2008	-2.00314	5.82656	0.0157859	0.0999256
SVEP1	-3.317	-1.69853	3.91955	0.0477275	0.192753
IFT74	5.36725	-1.92012	4.0284	0.0447405	0.185629
TMOD1	3.95811	-2.55138	4.58083	0.0323316	0.153161
APTX	-5.76678	-1.70815	4.11087	0.0426086	0.180398
TNFAIP8	3.15914	-2.81059	4.66986	0.0306964	0.148513
CEP120	-5.5063	-1.80285	4.00733	0.0453028	0.187073
PPIC	1.49485	0.976993	4.23282	0.0396494	0.173225
STARD4	1.73097	-1.08167	7.04628	0.007943	0.0653358
DCAF10	1.5396	1.26426	4.33949	0.0372381	0.167062
GIN1	4.49236	-2.37124	5.45469	0.0195159	0.113189
RBP4	-3.14136	-2.79375	5.46204	0.0194339	0.112957
SPDL1	6.31395	-1.37233	6.85701	0.00882939	0.0697829
GRPEL2	-2.98505	-2.8261	4.09173	0.0430935	0.181333
SLU7	1.52046	2.74798	4.17068	0.0411294	0.176744
DUSP1	-7.34517	-0.454412	8.31728	0.00392698	0.0424074
DDX41	9.03131	0.993127	29.7403	4.94e-08	2.6e-05
SPIK5	-2.19224	-1.66455	6.71383	0.00956683	0.0735491
LSM11	-3.0619	-2.8015	4.16433	0.0412836	0.177189
VDAC1	1.84695	2.47422	4.59257	0.0321109	0.152687
GDF9	-1.66353	4.33338	8.1075	0.00440826	0.0455201
SH3RF2	-2.4721	-2.22972	4.61332	0.0317246	0.151518
GFRA3	3.40895	-2.74025	5.92298	0.0149446	0.0965135
TSC2	9.56624	1.50387	144.583	2.65e-33	1.3e-28
SLC9A3R2	-2.92488	2.0398	3.96356	0.0464951	0.189918
MED9	-2.72493	-0.839548	4.59415	0.0320813	0.15261
TNFRSF13B	-2.75012	-2.43933	3.9182	0.047766	0.192829
BUD31	-3.87506	-2.63169	4.61083	0.0317706	0.151622
SLC29A4	1.73109	3.33843	9.13041	0.00251396	0.0324663
GRIFIN	-3.66558	-2.64982	4.55687	0.0327869	0.154691
UNCX	-3.55929	0.886335	12.0744	0.000511191	0.0122174
USP31	5.16342	-2.01448	3.91005	0.0479982	0.193353
TRRAP	-7.63586	-0.214249	9.09247	0.00256665	0.0328013
BAIAP2L1	-6.12379	-1.43761	4.53989	0.0331137	0.155572
CDR2	1.3029	4.47821	28.984	7.3e-08	3.38e-05
EEF2K	6.28466	-1.39368	7.54406	0.00602082	0.0551682
ANKS4B	2.18115	-1.27377	5.61362	0.0178214	0.107518
PDXDC1	9.05871	1.06284	64.6679	8.86e-16	5.44e-12
RRN3	1.09591	2.4922	5.98459	0.0144314	0.0948854
NDUFAB1	5.19838	-2.00988	6.48878	0.0108558	0.0793795
HBM	-1.43102	0.821206	4.47297	0.0344352	0.159018
HBA1	-1.3242	5.49213	7.84402	0.00509891	0.0497903
C7orf26	5.29394	-2.0041	6.33938	0.0118086	0.0838328
CORO7	-1.49563	3.83991	6.06429	0.0137943	0.0921174
CACNG3	-2.03426	0.833478	3.94605	0.0469816	0.19085
RAB40C	-3.75112	-2.61679	4.61461	0.0317008	0.151475
PIGQ	2.34205	0.184875	7.69333	0.00554254	0.0524413
AMDHD2	5.42347	-1.95155	9.51442	0.00203864	0.0284174
ABAT	3.60717	-2.68299	4.88981	0.0270156	0.138016
LCMT1	3.03215	-2.82336	4.45634	0.0347718	0.159933
C16orf72	-1.44878	2.26359	4.49047	0.0340843	0.157854
EMP2	-1.04429	1.20044	6.2085	0.0127138	0.0878805
TVP23A	-2.89873	-1.30882	9.46682	0.00209222	0.0288753
PGP	1.1585	4.54767	5.29288	0.0214128	0.120045
ERCC4	5.54543	-1.79515	4.19165	0.0406234	0.175539
RBBP8NL	-2.87451	-2.36052	4.17112	0.0411185	0.176728
STX16	1.6478	1.63879	5.58231	0.0181428	0.108696
RAB22A	3.03649	-1.27252	14.9789	0.000108723	0.00480861
PCK1	3.03257	-2.83636	4.34974	0.0370147	0.166517
RTFDC1	1.04947	1.1217	5.87928	0.0153201	0.0980674
DOK5	4.02499	-2.56431	5.31847	0.0211005	0.118811
CYP24A1	3.50825	-2.48666	4.46645	0.0345667	0.159341
ZFP64	6.57518	-1.17757	12.0027	0.00053123	0.0124681
CEBPB	-3.82135	1.78847	27.0156	2.02e-07	7.42e-05
OSER1	-2.96596	-1.27832	4.35616	0.0368753	0.166134
GDAP1L1	4.11914	-2.53883	5.20029	0.0225831	0.123836
ADA	5.07998	-2.14129	5.30997	0.0212037	0.119203
WISP2	-3.66052	-0.174357	7.88401	0.00498737	0.0490822
ZHX3	-2.03901	-1.69121	6.10355	0.013491	0.0909332
EMILIN3	-1.51745	1.69016	4.62933	0.0314298	0.150875
RPN2	7.93642	-0.0314909	9.52793	0.00202368	0.0282948
PIGT	-3.183	-0.852182	4.7703	0.0289547	0.143672
FAM83C	-2.15215	-2.48383	4.33883	0.0372524	0.167081
NPBWR2	-3.91053	-2.5774	6.69266	0.00968107	0.0741485
VSTM2L	-1.2058	0.952635	4.09032	0.0431296	0.181398
CCM2L	-5.79115	0.503055	22.8824	1.72e-06	0.000360997
NKAIN4	2.40404	-1.3914	4.71687	0.0298681	0.145976
DUSP15	4.3786	-2.40063	5.11289	0.0237488	0.127669
GID8	2.71955	-0.868463	5.78584	0.0161558	0.101216
AACS	5.48162	-1.84944	6.69537	0.00966637	0.0740822
ABCB9	6.80163	-0.95361	8.30543	0.00395266	0.0425771
SCARF2	-2.20429	2.1417	11.7018	0.000624403	0.013777
GPN3	-7.33784	-0.489074	13.2955	0.00026605	0.00824352
IFT81	4.45344	-2.41535	8.73531	0.00312106	0.036753
MLXIP	5.54545	-1.8537	6.64787	0.00992744	0.0752279
DGCR6L	-1.99574	0.492843	4.53732	0.0331636	0.155667
RSRC2	-5.87247	-1.62436	6.65419	0.00989227	0.0750714
MYL2	1.40973	0.0593576	5.81675	0.0158743	0.100286
CCDC117	2.89647	-0.0246695	6.69739	0.00965543	0.074021
RAB35	2.91208	0.678202	11.2666	0.000789156	0.0159355
GCN1	3.33474	2.56938	3.95067	0.0468528	0.190641
SIRT4	3.08595	-2.61538	4.74963	0.0293045	0.144555
DYNLL1	1.37196	1.63815	6.58186	0.0103023	0.0769014
ACADS	1.36306	1.26337	3.97886	0.0460746	0.188852
LRRC75B	-2.89737	-2.84101	3.91313	0.0479102	0.193189
MED15	6.67145	-1.02319	5.38276	0.0203367	0.115948
MMP11	-2.41471	1.74231	14.6176	0.000131679	0.00537708
MRPL40	-4.71954	-2.23956	5.6428	0.0175272	0.10644
LIF	-2.33482	-2.35941	3.87406	0.0490378	0.195936
FAM18B1	5.52668	-1.82676	4.50664	0.0337635	0.156988
WDR45B	5.48164	-1.85332	4.11306	0.0425533	0.180294
NARF	5.82893	-1.64029	6.92621	0.00849417	0.0680657
GRB2	5.30689	-1.95451	3.9836	0.0459454	0.188615
MRPS7	1.24311	2.01028	4.52459	0.0334112	0.156249
TOM1L1	-1.80958	0.218435	10.2009	0.00140375	0.022411
RAB11FIP4	1.64334	3.41218	20.3965	6.29e-06	0.00089184
SUZ12	2.64849	0.733501	5.08802	0.0240917	0.128926
MILR1	-1.11013	0.404875	4.41352	0.0356551	0.162578
SLC16A6	-3.51959	-1.46978	9.25032	0.00235455	0.0311289
ARSG	-2.73066	1.25723	4.74921	0.0293117	0.144566
ASPSCR1	-3.95987	-2.59467	4.53959	0.0331196	0.155572
MCRIP1	-4.21772	-2.4489	5.28662	0.0214899	0.120385
SYNGR2	1.03263	3.19246	9.75301	0.00179029	0.0261812
ENDOV	-1.3861	2.07078	4.38178	0.036325	0.164516
WHRN	2.98661	-2.83606	4.31811	0.0377088	0.16814
TLR4	-3.0226	-0.955399	5.44994	0.019569	0.113349
ENG	-1.70499	6.61365	8.23439	0.00411039	0.0436103
CDK9	6.01794	0.513886	13.3571	0.000257442	0.00811685
PHYHD1	4.239	-2.48791	12.5389	0.000398574	0.0105731
ASS1	-2.51314	0.655731	6.0797	0.0136744	0.0916778
FUBP3	8.12372	0.133233	11.6488	0.000642445	0.0140487
FIBCD1	2.5708	-2.31955	4.20067	0.0404081	0.175117
FAM78A	3.29813	-2.77133	5.75794	0.0164143	0.102171
CFAP77	-5.50965	-1.80181	11.1235	0.000852422	0.0167779
SURF2	-5.83012	-1.68225	12.9477	0.000320322	0.00931088
REXO4	1.68566	1.8075	5.54934	0.0184877	0.109891
AGPAT2	2.91704	-2.85857	4.06655	0.0437405	0.183104
EGFL7	-1.2494	3.80279	9.90023	0.00165258	0.0247852
TRAF1	5.39931	-1.95412	6.29585	0.0121021	0.085165
RAB14	2.51853	-0.848824	7.98242	0.00472338	0.0474295
MVB12B	-3.1867	-0.822397	4.68574	0.030414	0.147532
RABL6	2.64528	1.22106	4.06033	0.043902	0.183509
AMBP	3.78819	-2.63607	5.94735	0.0147395	0.09587
MON2	6.45971	-0.650284	7.84752	0.00508906	0.0497535
TMEM5	5.77354	-1.72169	10.7405	0.00104816	0.0188943
GNS	2.0396	6.44525	17.8242	2.42e-05	0.00202432
NUP107	5.42929	-1.88416	4.07382	0.0435526	0.182598
TBC1D15	2.09217	0.485476	11.2481	0.000797045	0.016042
MYF6	-3.9957	-2.5268	4.54865	0.0329447	0.155137
MYF5	-3.5773	-2.04056	5.36697	0.0205216	0.116487
PMM1	3.60007	-0.752352	5.64237	0.0175314	0.10644
PLBD1	1.31919	2.52877	7.81846	0.00517153	0.0502135
ARHGDIB	5.6616	-1.80368	9.63994	0.00190392	0.0272022
TMPO	3.08142	-2.81454	4.56641	0.0326048	0.154098
NTS	-1.71377	-0.698369	4.29463	0.0382329	0.169654
RASSF9	3.20783	-2.13695	3.98211	0.0459858	0.188702
SGSM3	1.17702	4.60367	6.02127	0.0141345	0.0934302
TAB1	4.91458	-2.19283	6.06201	0.013812	0.0921892
MAFF	-1.07489	4.28195	7.79614	0.00523579	0.0505697
NCF4	-3.96531	-2.56147	4.95876	0.0259588	0.135003
RBFOX2	4.84433	-2.21651	6.02356	0.0141162	0.093351
RABL2L	-1.67344	-1.63917	4.45168	0.0348669	0.160083
ALDH1L2	4.85013	-2.25459	5.84702	0.0156035	0.0992169
CHST11	1.80331	0.215807	7.45655	0.00632062	0.0566971
NUP37	-3.15052	0.103477	4.37913	0.0363817	0.164696
SYCP3	-1.01327	-0.424704	4.58521	0.0322491	0.152918
PARP12	5.75388	-1.66581	4.36065	0.0367783	0.165822
CREB3L2	1.37773	2.61451	11.8907	0.000564155	0.0129245
FAM180A	-3.43752	-2.70069	4.58945	0.0321693	0.152702
CCDC77	3.87246	-2.59528	4.96419	0.0258775	0.134756
BCL2L13	-6.35425	-1.24279	7.09206	0.00774263	0.064444
CCDC3	-3.89825	-2.08351	5.83892	0.0156755	0.0994925
MCM10	-3.33459	-2.7482	4.27246	0.0387349	0.170819
TMEM60	1.84623	0.152524	6.56295	0.0104124	0.0774165
UBE2H	-3.00414	-1.61219	10.1738	0.00142449	0.0225969
ORC5	5.86053	-1.63017	11.2397	0.000800644	0.0160814
EFCAB10	-1.24666	-1.08491	3.87999	0.0488649	0.195479
KLHDC10	5.45235	0.270832	13.708	0.000213538	0.00716894
SLC2A13	4.78842	-2.24807	5.88965	0.0152301	0.0976884
CRELD2	-9.23507	1.24486	16.978	3.78e-05	0.00261976
CALML3	-4.75951	-1.68464	10.6837	0.00108081	0.0193125
SELENOO	5.4298	-1.09404	5.83421	0.0157175	0.0996931
TUBGCP6	5.85502	-1.60071	4.47036	0.0344877	0.159148
WASL	7.98998	0.029868	34.6847	3.88e-09	4.05e-06
CFTR	2.82538	-2.87116	3.89402	0.0484584	0.194401
CAV2	-1.54334	1.78723	10.9055	0.000958797	0.0179376
NCF1	-3.74713	-2.02184	4.51288	0.0336406	0.156708
C1QBP	2.20116	3.22403	8.89903	0.00285323	0.0348563
DTX2	-6.06846	-1.42365	7.29398	0.00691859	0.0602382
HSPB1	-2.73946	2.1134	15.5128	8.19e-05	0.00412678
LIG3	-5.66615	-1.68026	5.95322	0.0146904	0.0957045
YWHAE	5.31538	-2.01859	3.9116	0.047954	0.193286
RILP	-9.24612	1.20416	63.3097	1.77e-15	9.63e-12
TLCD2	-5.21507	-2.01501	5.92269	0.0149471	0.0965167
VTN	-2.31311	1.83807	4.66825	0.0307252	0.148594
SARM1	-2.21141	-1.03823	4.3271	0.03751	0.167623
CPD	-4.31663	-1.4273	6.07471	0.0137131	0.0918456
CCL4	-3.23575	-2.48235	7.50769	0.00614361	0.0557796
CCL5	-3.51897	-2.13025	11.5715	0.000669708	0.0143631
RNFT1	4.55062	-2.38704	5.60156	0.0179445	0.107995
MSI2	3.17002	-2.80804	4.6999	0.0301644	0.146837
AKAP1	1.32114	3.42292	6.59245	0.0102412	0.0765973
NLK	3.96555	-1.68173	18.0995	2.1e-05	0.00185621
CLUH	5.02649	1.94857	14.3815	0.000149258	0.00578733
ESAM	-2.09094	2.31579	5.24163	0.0220526	0.121987
MEF2D	-6.02938	-1.55764	10.3599	0.00128785	0.0213405
THY1	-2.51126	-0.227161	7.44118	0.0063748	0.0570268
PDZD3	-1.7463	1.31127	8.42643	0.00369806	0.0410005
BTG4	-1.26612	2.02763	4.72325	0.0297574	0.145739
CRYAB	-2.50069	-0.852194	6.09555	0.0135523	0.0911392
SHE	-2.79329	2.02637	11.3053	0.000772867	0.0157492
MPZL3	3.80421	-2.65301	4.20443	0.0403185	0.174896
IL10RA	-3.68955	-1.46435	8.39467	0.00376323	0.0414607
CEP164	4.2501	-2.47565	5.45599	0.0195013	0.113118
TAGLN	-2.9856	7.35288	10.1546	0.0014394	0.0227307
PAFAH1B2	1.14412	3.72476	6.35208	0.0117244	0.08344
SIK3	4.30983	-0.400631	7.52218	0.00609439	0.0555001
SYT11	4.49044	-2.3925	5.67	0.0172575	0.105332
SSU72	-3.76118	-2.61947	6.9483	0.00838988	0.0675626
TAS1R3	-2.05768	-2.14124	4.31273	0.0378283	0.168492
TNFRSF18	-2.9221	-2.36773	3.94631	0.0469743	0.19085
C1orf159	4.11046	-2.51141	5.25615	0.0218694	0.121407
SAMD11	-2.37138	2.93443	12.6866	0.000368294	0.0101315
SLC2A5	-3.42526	-0.537142	10.8364	0.000995227	0.0183722
GPR157	-2.5211	-0.780217	8.9509	0.00277333	0.0343002
SRM	1.23276	1.79434	6.97349	0.00827261	0.0670021
DISP3	2.9328	-2.84701	4.18597	0.0407598	0.175902
DHRS3	-1.59023	0.701574	6.61324	0.0101223	0.0761594
PRDM2	2.78935	1.78359	7.72341	0.00545094	0.0519051
KAZN	-4.26249	-0.756699	5.39853	0.0201538	0.115226
DNAJC16	6.06613	-1.484	11.4735	0.000705953	0.014839
PLEKHG5	2.84663	-2.87142	3.899	0.048315	0.194039
NBL1	-1.91468	0.79128	4.99626	0.0254022	0.133091
TTC34	2.89416	-2.8362	3.94596	0.046984	0.19085
KBP	-8.76253	0.769188	15.0466	0.000104892	0.00472424
GJB3	-2.73691	-2.45727	5.23471	0.0221404	0.12228
TMEM57	5.06761	-2.14874	5.84311	0.0156381	0.099319
SFPQ	1.11033	3.98336	5.22175	0.0223061	0.122877
NCDN	-7.40611	-0.419638	9.24602	0.00236008	0.0311516
EVA1B	-2.02194	0.950578	5.79724	0.0160513	0.100835
OSCP1	-1.66092	1.1309	4.11747	0.0424425	0.180021
RSPO1	-2.96319	-2.36604	4.90269	0.0268149	0.13742
RUNX3	-2.57798	-1.89265	5.677	0.0171887	0.105019
MTF1	2.73841	1.34473	11.1917	0.000821619	0.0163953
FHL3	4.38298	-2.4189	8.83024	0.00296279	0.0356443
GPATCH3	5.02858	-2.16687	5.52312	0.0187667	0.110822
PHACTR4	-4.73664	-2.24385	8.41938	0.00371242	0.0411042
ID3	-1.45416	2.04465	10.9421	0.000940016	0.0177402
SNRNP40	3.84021	-1.1581	4.00696	0.0453129	0.187099
HIVEP3	-3.17699	-1.55893	5.03952	0.0247754	0.13109
PPP1R8	2.79062	0.601349	8.93585	0.00279628	0.0344956
RPA2	1.23768	5.09394	11.3499	0.00075451	0.0154802
CTSE	-3.35525	-2.72207	4.19449	0.0405556	0.175424
SIKE1	3.02636	-2.83779	4.33251	0.037391	0.167393
RBBP5	-5.95737	-1.67875	4.75242	0.0292571	0.144544
PPP1R15B	4.98592	-1.8219	5.83009	0.0157543	0.0998494
MDFI	-3.83657	-0.936208	8.85024	0.0029305	0.0354471
TREM2	-3.12818	-1.92423	6.37721	0.0115595	0.0826222
TNNI1	3.06514	-2.82532	4.46877	0.0345199	0.159222
PHLDA3	-3.10481	-2.78701	4.03754	0.0444986	0.185124
PTPN7	2.94989	-2.37605	4.04896	0.0441986	0.184363
ARL8A	2.91622	-0.856964	3.85135	0.0497059	0.197763
GPR37L1	-3.16488	-1.91072	11.9185	0.000555801	0.0128201
DEF6	-1.91027	0.238227	7.95302	0.00480073	0.0478847
PTPN22	-2.75212	-1.8191	6.41804	0.0112967	0.0814719
ATP5PB	1.84892	1.59272	4.72687	0.0296949	0.145557
TRAF3IP3	-1.7547	-1.77349	4.21231	0.0401317	0.174423
CAMK1G	-3.88149	-0.27743	15.4282	8.57e-05	0.00423466
DOT1L	4.81363	-2.24843	5.88267	0.0152906	0.0979355
TBXA2R	-1.93948	0.272889	9.70603	0.00183664	0.0265663
ANGPTL4	7.45703	-0.447008	20.0305	7.62e-06	0.00100128
LONP1	-5.72037	-1.76445	9.39417	0.00217677	0.0296579
NMRK2	1.18363	-0.206435	4.58364	0.0322785	0.153028
KLF2	-2.8876	2.14014	12.743	0.000357351	0.00997026
ARRDC2	-2.26024	-0.992426	4.21195	0.0401402	0.174434
MPV17L2	-3.04641	0.0971002	8.98335	0.00272451	0.0339864
LSM4	1.09833	1.05462	7.20647	0.00726412	0.0619137
HOMER3	5.49812	-1.90002	6.23805	0.0125034	0.0869161
SLC25A42	4.85381	-2.22994	9.38639	0.00218603	0.0297138
NCAN	-1.70265	-1.83966	4.36022	0.0367875	0.165829
GAMT	-3.36916	-0.238224	12.1122	0.000500919	0.0120839
CNN2	-2.8202	2.71419	18.6015	1.61e-05	0.00158949
PRSS57	-2.6057	-1.58517	8.66565	0.00324264	0.0375734
POLRMT	-7.85922	1.01854	15.2417	9.46e-05	0.00446954
PLPP2	-1.48565	-0.0964275	5.22543	0.022259	0.122686
ADAMDEC1	-2.56945	-1.85082	5.03492	0.0248413	0.131297
STC1	-2.87508	-1.1884	5.11514	0.0237179	0.127601
STAR	-3.9992	2.13522	5.28233	0.0215429	0.120548
TMEM255B	-2.88159	-2.31831	5.46418	0.0194102	0.112909
DCAF7	5.2847	-1.9883	15.251	9.41e-05	0.00446495
STRADA	-5.74963	-0.947746	8.51337	0.00352547	0.0396891
MAPT	2.12299	-1.42233	3.97943	0.0460591	0.188831
KAT7	-2.87425	-2.84107	3.89823	0.0483371	0.194096
VPS25	1.89225	0.264286	4.08019	0.0433887	0.18216
RAMP2	-2.56716	4.01625	11.3769	0.000743633	0.0153569
HSD17B1	-2.28556	6.50706	12.08	0.000509656	0.0121924
STAT5B	-1.08224	4.04621	10.1648	0.00143149	0.022679
NKIRAS2	1.50073	1.04813	5.90551	0.0150936	0.0971149
CNP	-1.0393	2.05517	5.84979	0.0155789	0.0990959
KLHL11	1.85222	4.15232	4.6858	0.0304129	0.147532
CCR7	-3.67932	-2.65295	7.52423	0.00608744	0.0554781
TNS4	-1.7767	0.843175	9.79715	0.00174782	0.0257085
CWC25	6.34818	-1.28141	4.98119	0.0256244	0.133836
GJC1	3.28629	-0.770614	5.93025	0.0148832	0.0963558
GPR182	-3.11158	-1.20103	10.5333	0.00117242	0.0202485
AQP2	-3.53953	-2.67326	4.76384	0.0290636	0.144067
FAIM2	-3.29799	-2.74963	5.36309	0.0205673	0.116679
NECAB1	3.53735	-2.68059	4.47049	0.0344851	0.159148
NR0B1	-3.98996	-0.175484	12.4519	0.000417568	0.0108596
ADGRG2	-3.90984	-2.59477	6.25063	0.0124149	0.0865248
TLR7	-3.63777	-1.61389	16.2902	5.43e-05	0.0032348
GAP43	-3.14814	-1.89769	6.65157	0.00990682	0.0751616
TUBGCP5	1.74376	0.181551	4.81254	0.0282533	0.141725
SLC22A15	-5.65426	-1.71101	12.5927	0.000387247	0.010402
GRAMD1C	7.00601	-0.8385	5.58713	0.0180929	0.108519
UNC50	-6.36574	-1.27411	7.35862	0.00667421	0.058834
IL1R1	2.96102	-2.85028	4.17314	0.0410695	0.176606
IL18RAP	-2.1489	-1.85803	5.15441	0.0231874	0.12581
PCID2	4.3373	-2.47263	5.45854	0.019473	0.113069
CCDC80	-1.61418	2.32604	11.4097	0.000730619	0.0152002
ANKRD10	5.4198	-1.901	6.55845	0.0104388	0.0775388
LIG4	-3.688	-2.64182	6.39923	0.011417	0.0821019
DZIP1	7.0991	-0.739094	15.0292	0.000105862	0.00473761
GPR180	1.39309	1.63236	7.90276	0.00493594	0.0488202
GSK3B	2.28621	-0.108688	3.94669	0.0469637	0.19085
C3AR1	-2.35772	0.160683	8.15136	0.0043029	0.0449052
C1H21ORF91	4.48207	-2.41658	5.324	0.0210336	0.118684
MRPL39	-6.23333	-1.4046	7.20775	0.00725892	0.0619137
DONSON	4.44007	-2.40215	5.42502	0.0198502	0.114255
BACE2	2.84946	2.41299	12.2218	0.000472347	0.0116599
C2CD2	5.28045	-1.94977	3.99419	0.0456575	0.187847
WDR4	-7.17768	-0.624427	12.8571	0.000336205	0.00960427
RRP1B	5.45174	-1.87394	6.50466	0.0107592	0.0790282
PDXK	3.45309	-2.72676	4.75022	0.0292946	0.144554
CXorf36	-3.93949	-1.00693	5.51822	0.0188194	0.110998
ATP6AP2	1.04895	0.85538	4.84591	0.0277117	0.140049
SRPX	4.7002	-2.31921	5.12384	0.0235993	0.127172
CCNY	-3.17824	-2.78416	5.3862	0.0202966	0.1158
LARP4B	4.50424	-2.40622	5.55278	0.0184514	0.109766
ZMYND11	6.42147	-1.26737	12.3279	0.00044624	0.0112881
NUB1	7.91078	-0.0324018	15.5002	8.25e-05	0.00414153
MYD88	3.65444	-2.68033	4.94513	0.0261642	0.135515
GARS	-6.47017	-1.20569	7.6172	0.00578142	0.053942
AQP1	-1.81721	3.27793	6.80736	0.00907827	0.0711033
SEC22C	2.49699	-0.907707	5.76146	0.0163814	0.102083
IBA57	1.28625	1.79902	5.71982	0.0167745	0.103363
MTURN	-2.60136	-0.443691	6.0247	0.014107	0.0933109
ALS2CL	-1.54918	1.11814	9.21753	0.00239708	0.0314607
NOD1	5.45034	-1.85191	4.11969	0.042387	0.179863
ABCF2	6.65648	-1.05833	11.8208	0.000585729	0.0132089
FAM198A	-3.96217	-2.5443	6.6645	0.00983523	0.0748475
TCAIM	5.54215	0.349894	9.84858	0.00169963	0.0252392
TRIM71	-7.5891	-0.259205	9.54227	0.00200793	0.0281391
GALNT15	-3.30088	-0.15652	7.71262	0.00548362	0.0521252
TAX1BP1	5.43816	-1.94889	3.98027	0.0460363	0.188807
HOXA13	-4.18592	-2.47425	8.43252	0.00368569	0.0409188
HOXA2	-1.84817	-1.21499	4.10582	0.0427358	0.180607
GPNMB	-4.71243	-2.26482	11.7621	0.000604496	0.0134772
TGM4	-2.40617	-0.444318	3.89556	0.0484138	0.194277
SP4	-3.08132	-2.81184	4.27707	0.0386299	0.170637
CLEC3B	-1.59773	6.0529	9.71817	0.00182455	0.0264911
TWIST1	-3.51153	-1.34167	14.6488	0.00012952	0.00532953
TMEM106B	2.38322	2.18729	5.4911	0.0191135	0.111913
PHF14	-4.85311	-2.21796	5.50731	0.0189372	0.111293
LARS2	1.59279	1.48415	6.48389	0.0108856	0.0795603
SGCE	-1.11824	2.15879	5.529	0.0187038	0.11061
VPS50	4.71234	-2.25164	5.89489	0.0151849	0.0975357
HEPACAM2	4.60068	-2.34874	8.59401	0.0033727	0.0385468
CDK6	2.65537	-1.34985	5.76819	0.0163188	0.101913
RBM48	-1.78751	-0.0436109	7.00015	0.00815027	0.0664057
PEX1	6.58769	-1.16618	7.20684	0.00726262	0.0619137
TRDMT1	5.58081	-1.78642	6.90673	0.00858717	0.0684727
ARL5B	4.28852	-2.11943	12.0392	0.00052092	0.0123599
DNAJC1	3.84188	-0.906538	5.16548	0.0230401	0.125332
PRTFDC1	-2.95123	-2.83767	3.97544	0.0461683	0.189113
MAP3K8	4.44055	-1.69586	17.5983	2.73e-05	0.00216307
DAPP1	1.4205	-1.11349	6.54942	0.0104919	0.0777939
NPNT	6.81077	-0.955548	8.5699	0.00341766	0.038912
HADH	-5.76348	-1.71953	4.1001	0.0428807	0.180946
COL25A1	1.42601	0.187246	7.78971	0.00525445	0.0507134
SLC10A7	4.87925	-2.19424	9.44911	0.00211251	0.0290555
EDNRA	3.86184	-2.63456	4.66037	0.0308666	0.149072
GATB	5.0558	-0.902289	4.76063	0.0291179	0.14419
SFRP2	-3.12771	2.6675	6.67417	0.00978198	0.0745952
ETFDH	-2.67308	-2.07703	7.69616	0.00553383	0.0523893
MFAP3L	1.65246	0.00108694	5.14215	0.0233517	0.126364
AADAT	1.1455	2.97249	7.79367	0.00524296	0.0506224
GALNT7	6.67782	-1.04326	13.1616	0.000285748	0.00861443
TRAPPC11	6.60265	-1.11668	12.1608	0.000488037	0.0119153
LRP2BP	4.38534	-2.41745	5.64343	0.0175209	0.106433
FAM149A	-2.07117	-1.38789	6.846	0.00888401	0.0701017
CYP4V2	-4.28937	-2.43884	6.91793	0.00853355	0.0682253
ASAH1	-6.0389	-1.45249	7.78649	0.00526382	0.0507939
PDGFRL	5.00389	-2.17973	5.37553	0.0204211	0.116162
HGSNAT	-7.01875	-0.656919	11.8648	0.000572049	0.0130444
CCNG2	4.39159	-2.41424	5.64329	0.0175223	0.106433
JCHAIN	-5.0436	1.78781	35.4277	2.65e-09	2.95e-06
TECRL	-2.75783	-2.414	4.10555	0.0427426	0.180607
SARAF	8.13597	0.170834	15.9588	6.47e-05	0.0035797
HPGDS	-4.37076	0.856694	16.7671	4.23e-05	0.0028086
FAM171B	6.63257	-1.10918	20.26	6.76e-06	0.000941952
ZC3H15	5.38007	-0.460973	8.97089	0.00274314	0.0340928
FN1	7.16647	-0.705966	5.75872	0.016407	0.102151
RAMP1	-1.01058	0.374783	5.86786	0.0154198	0.0983899
RAB17	-2.06568	-2.52184	4.19396	0.0405682	0.175424
SPP2	-4.00349	-2.53247	6.46649	0.0109928	0.0801047
FAM117B	-5.10389	-2.00967	5.9566	0.0146623	0.0956276
GPR1	4.99167	-2.1776	8.51447	0.00352334	0.0396891
CERKL	2.79733	-1.75325	6.28785	0.0121569	0.0854027
HOXD9	-1.3489	-0.36504	5.38631	0.0202954	0.1158
G6PC2	-2.13037	0.359805	4.81618	0.0281937	0.141546
COBLL1	5.65097	-1.73049	4.273	0.0387226	0.170816
TANK	4.62109	-2.31346	8.45579	0.00363883	0.0406101
RBMS1	5.395	-1.97143	3.95407	0.0467583	0.190407
SNX4	1.85551	3.02109	5.35529	0.0206595	0.117026
ZNF148	3.66543	-0.914207	6.22407	0.0126025	0.0874065
RALB	1.40133	4.55406	20.9607	4.69e-06	0.000732308
MRAS	4.54108	-2.36489	5.74704	0.0165165	0.102533
AAMP	8.34495	0.335774	6.76812	0.00928007	0.0721621
TTLL4	-7.43062	-0.40495	5.95649	0.0146632	0.0956276
CRYBA2	1.62258	-1.93122	4.10185	0.0428364	0.180863
IHH	2.272	5.32103	8.35728	0.00384146	0.0418432
NABP1	3.92957	-2.61192	4.46111	0.034675	0.159652
CCNT2	4.99306	-2.18706	5.13401	0.0234615	0.126652
FASTKD3	2.88063	-2.86528	3.97941	0.0460596	0.188831
ROPN1L	-1.38682	0.0841307	5.36906	0.0204971	0.116402
DAP	1.86838	1.30457	10.7295	0.0010544	0.0189372
RIPK1	6.90009	-0.878752	13.8781	0.000195061	0.0068145
KDSR	4.77	-2.218	4.54584	0.0329989	0.155347
BCL2	-3.73418	-2.32396	5.49674	0.0190519	0.111766
GATA6	-6.69471	-0.963821	5.28475	0.021513	0.120447
ABHD3	3.12294	-2.81284	4.6178	0.0316418	0.151422
USP14	7.53734	-0.372491	14.5192	0.000138741	0.00554529
CLUL1	2.73849	-1.91745	6.76555	0.00929344	0.0722371
NDC80	2.33263	-0.0505873	4.13941	0.0418958	0.178652
NAPG	5.41161	-1.89447	4.06066	0.0438934	0.183493
PTPN2	-6.48865	-1.13408	8.02888	0.00460373	0.0467302
TMX3	6.38175	-1.29533	12.194	0.000479429	0.0117772
CEBPD	-2.645	5.14885	17.6013	2.72e-05	0.00216307
STX17	5.43908	-1.89606	9.28187	0.00231433	0.0307881
MSANTD3	1.2182	1.02992	5.92213	0.0149518	0.0965218
GABBR2	-4.08701	-2.50235	6.54864	0.0104964	0.0777939
CLPTM1L	6.01945	-0.333089	10.7875	0.00102186	0.0186979
CHMP5	5.85403	-1.31064	5.9667	0.0145786	0.0953545
FRRS1L	-3.34083	-2.73514	4.55566	0.0328102	0.154741
OPNVA	-2.49512	-2.22335	5.74066	0.0165765	0.102679
NKX6-2	2.01394	0.808356	5.43803	0.0197028	0.113768
CLRN3	-3.56602	-2.66742	4.55572	0.0328089	0.154741
SHLD2	-5.66029	-1.77249	6.25407	0.0123908	0.0864273
ANXA7	5.11388	-2.12512	4.54986	0.0329215	0.155087
BICC1	2.85463	-2.85986	4.02201	0.0449102	0.186112
ARID5B	4.95437	-2.20088	5.38778	0.0202782	0.115749
SLC18A3	-3.15635	-0.4735	4.44923	0.034917	0.160225
DNAJC12	3.90897	-1.76668	5.74518	0.016534	0.102551
SLC25A16	4.41108	-2.41459	5.62159	0.0177405	0.107255
SRGN	-2.94556	0.745011	23.778	1.08e-06	0.000253718
SUPV3L1	-5.69626	-1.39017	5.395	0.0201945	0.115405
PSAP	8.11318	3.71805	11.8506	0.000576443	0.0130898
VSIR	-3.62692	1.17704	15.1324	0.000100228	0.00461513
DDIT4	-5.47925	-1.78664	4.03568	0.0445478	0.185266
IPMK	4.40662	-1.68154	4.75186	0.0292667	0.144548
TMEM150A	-2.18695	1.12533	9.00718	0.00268921	0.0337047
NOLC1	6.85808	-0.917565	11.241	0.000800113	0.0160814
CASP10	-3.15272	-2.79854	4.43762	0.0351552	0.160927
TYW5	-7.20395	-0.5869	8.8891	0.00286878	0.0349591
EXOSC3	-4.22836	-0.221387	4.52222	0.0334575	0.156267
IFIT5	-2.66133	0.120831	4.69209	0.0303017	0.147185
FRA10AC1	1.47983	-0.236484	5.89833	0.0151552	0.0973793
NKX2-3	-3.63926	-0.0182333	12.1515	0.000490472	0.0119384
MMS19	-6.78262	-0.907496	8.38909	0.0037748	0.0415415
KAZALD1	-2.8073	0.485463	12.1206	0.000498686	0.0120374
PLAC9	-2.62243	2.30633	7.51955	0.00610328	0.0555398
SUFU	2.06642	1.7224	9.95681	0.00160255	0.0242904
CYP17A1	-1.70732	7.86451	5.34708	0.020757	0.117429
CALHM2	-2.24955	-0.500867	5.9363	0.0148322	0.0962051
XPNPEP1	4.30712	-2.46059	5.56114	0.0183634	0.1095
RBM20	1.11968	2.62029	8.7265	0.00313619	0.0368712
C1orf50	-3.59515	-1.00248	10.7949	0.0010178	0.0186695
EIF4B	-2.22462	2.62668	9.89793	0.00165465	0.0248041
RNF219	3.94713	-2.60909	4.38692	0.0362156	0.164178
PSMD3	-6.58674	-1.04438	5.17875	0.0228647	0.124788
CASC3	2.25801	4.51642	6.31401	0.0119787	0.0845754
AGA	5.27553	-0.565429	15.7639	7.18e-05	0.00384396
CPLX1	1.81434	0.183344	15.7377	7.28e-05	0.00388757
MEOX2	-3.17614	-2.17933	7.49157	0.00619886	0.056056
APOLD1	-2.76643	0.169187	6.03833	0.0139985	0.092896
GSG1	-1.66807	-0.850588	8.44418	0.00366213	0.0407773
YBX3	1.42552	5.02186	9.86783	0.00168194	0.02506
TCF21	-1.79383	2.91862	5.36239	0.0205755	0.116712
ANP32E	1.01761	3.1984	7.58191	0.00589569	0.0545001
CEP126	-3.39144	-2.42188	6.83565	0.00893563	0.070384
RBM26	2.69537	1.75041	3.92656	0.047529	0.192284
SETD4	4.77202	-2.25514	5.87737	0.0153367	0.098122
PAXIP1	-6.1458	-1.39517	11.2958	0.000776845	0.0157648
ALG5	7.12438	-0.699935	21.3263	3.87e-06	0.00063925
PI4KB	-7.32211	-0.48353	12.8465	0.000338114	0.00963528
WDTC1	1.15008	4.494	21.3898	3.75e-06	0.000633833
ANKRA2	4.24364	-2.5081	4.72626	0.0297053	0.145582
P2RY6	-2.77108	-0.246192	6.31849	0.0119485	0.0844375
UGP2	7.59557	-0.315715	18.7451	1.49e-05	0.00151721
CRLF1	5.04466	-2.1589	6.01451	0.0141887	0.0936664
MMP7	-3.54913	-2.6919	7.31523	0.00683726	0.0597791
PES1	1.02187	5.05187	4.03037	0.0446881	0.185503
PRKX	3.03415	-2.83615	4.35279	0.0369483	0.166373
CDX2	-6.72254	0.91955	12.735	0.000358884	0.00997592
IL1B	-2.85756	-2.41006	6.02635	0.0140938	0.093241
LZTS3	-3.06535	-1.95902	5.2341	0.0221483	0.122295
CRNN	-3.57893	-1.65353	8.70519	0.00317306	0.0371614
RSAD2	-1.75134	-0.72277	3.92846	0.0474755	0.192147

## Sheet: Sheet2_LWFvsSYF(530DEGs)
Gene	logFC	logCPM	LR	PValue	FDR
AKIRIN2	1.266	0.664407	7.29882	0.00690001	0.108718
BACH2	-3.53694	-1.29445	6.95968	0.0083367	0.121888
UFL1	3.05851	-2.85142	4.63561	0.031315	0.259981
GPR63	4.00326	-2.43423	5.11314	0.0237454	0.225147
TMEM14A	-4.563	-2.37563	5.52742	0.0187206	0.196539
HCRTR2	-3.05425	-2.82923	4.41049	0.0357186	0.276449
MTO1	-5.25202	-0.122995	14.2198	0.000162651	0.00761973
BEND3	1.41576	0.185694	5.09419	0.0240061	0.226262
CEP57L1	-1.88736	-0.737333	8.87362	0.0028932	0.0613876
PINX1	-2.61336	-0.02677	8.69597	0.00318915	0.0656694
TMEM200A	-2.95554	-2.83945	4.2212	0.0399219	0.292345
ARFGEF3	-5.95266	-1.5048	4.74246	0.0294269	0.251501
TXLNB	4.19046	-2.57573	5.03223	0.0248798	0.230121
SYTL3	-1.18257	0.0668821	4.77362	0.028899	0.248709
IYD	3.12454	-2.83784	4.81744	0.0281732	0.244752
NUP43	-5.0886	-0.110793	25.7975	3.79e-07	5.36e-05
FBXO30	3.20669	-2.82023	5.04912	0.0246384	0.22891
EDARADD	4.26485	-2.05377	5.21576	0.022383	0.217485
NTPCR	-1.21072	1.27732	4.52742	0.0333559	0.268341
ABCB10	5.65997	-1.8028	9.73784	0.00180513	0.0442698
RUNX2	2.85203	-0.596417	12.9474	0.000320366	0.0126113
CYP39A1	2.54858	-2.06457	4.9283	0.0264203	0.237278
ASXL2	-1.78459	-0.469647	4.83329	0.0279154	0.243721
ID2	1.12761	-0.471148	5.36764	0.0205137	0.206607
TRAPPC12	-4.05945	-2.54645	5.26449	0.0217648	0.214338
BCKDHB	-4.11865	-0.569459	4.91874	0.0265669	0.238049
CEP162	2.87617	-2.87103	4.268	0.0388367	0.28816
CNPY3	2.79967	-2.90011	3.96069	0.0465745	0.31492
DSTN	2.16566	-1.72093	10.0495	0.00152391	0.039237
AFTPH	6.32865	-1.39512	7.57313	0.00592447	0.0987056
CNRIP1	-1.82584	-1.1116	6.17827	0.0129328	0.158169
PLEK	2.43923	-2.10652	6.68962	0.00969761	0.133724
TTC27	-5.77247	-0.832498	6.7968	0.00913213	0.128824
BMP2	1.93318	0.258365	12.8393	0.000339412	0.0131812
XPO5	4.58718	-2.34543	6.14366	0.0131884	0.160146
MAD2L1BP	-1.41968	0.0874553	5.80589	0.0159726	0.179447
RSPH9	-3.4033	-2.74155	4.58193	0.0323107	0.263607
SLC35B2	2.88525	-2.86919	4.29154	0.0383024	0.286402
SLC3A1	5.01489	-2.24509	3.95209	0.0468133	0.315799
BROX	2.99148	-0.954831	7.79758	0.00523161	0.0907695
ITPKB	-5.71988	-1.75443	10.0779	0.0015006	0.0388406
CAPN13	2.05126	0.560612	11.3659	0.000748039	0.0236256
TRMT61B	-5.75349	-1.7372	4.45258	0.0348485	0.273501
PPP1R21	4.12526	-2.53136	5.74595	0.0165267	0.183287
PUS10	-2.97201	-2.84972	4.18304	0.0408304	0.295779
PNPT1	6.3077	-1.37574	12.829	0.000341295	0.0132017
ANAPC1	-4.47861	0.392143	7.02678	0.00802996	0.11892
PAX1	-3.12888	-2.81353	5.52051	0.0187947	0.19696
MCMDC2	1.19368	0.273253	5.76215	0.016375	0.182321
PLAG1	3.69325	-1.73978	9.59932	0.00194649	0.0466054
LY6E	-1.07732	2.95076	4.94982	0.0260933	0.235589
FAM91A1	-5.85703	-1.56782	4.68508	0.0304256	0.256275
NBN	6.49525	-1.27793	11.0026	0.000909841	0.0272613
HEY1	-1.05819	1.15324	4.95024	0.026087	0.235589
PLCXD3	2.92828	-2.47051	4.85187	0.0276161	0.242793
PRLR	3.88913	-2.63265	7.66502	0.00563016	0.09563
DNAJB5	-1.78381	-0.352732	7.08756	0.00776209	0.116244
KIF24	-5.1887	-2.07264	3.99622	0.0456025	0.312198
SYT4	3.18321	-2.13148	4.37468	0.0364766	0.278696
PSTPIP2	4.18319	-1.78428	7.31404	0.00684179	0.108148
ISCA1	2.35251	-1.75294	3.91496	0.0478582	0.318767
GOLM1	7.23761	-0.616428	15.6796	7.5e-05	0.00418193
MAMDC2	-3.99081	-2.56242	7.39771	0.0065307	0.105128
GLIS3	1.6235	-1.77616	3.90089	0.0482605	0.319882
MED18	2.21188	-1.40508	6.66507	0.00983208	0.134783
HOMER1	4.30848	-2.16594	7.45959	0.00630992	0.102775
CDK7	-6.37616	-1.31551	4.74914	0.0293129	0.251001
TRAPPC13	4.43011	-2.3787	5.77213	0.0162823	0.181613
TRIM23	-5.11292	-2.11292	3.93285	0.0473518	0.317289
SLC38A9	-5.8688	-1.63461	11.3108	0.000770573	0.0241661
FST	1.88358	4.31998	60.5895	7.03e-15	8.02e-12
PAIP1	-3.53265	-0.856765	6.86249	0.00880239	0.125948
RAB30	-4.11689	-2.54497	5.12024	0.0236484	0.224669
MTIF3	-2.67239	0.885162	5.92776	0.0149042	0.172618
GJA3	-2.64481	-1.9796	7.38249	0.00658619	0.10564
ELMOD1	-5.69707	-1.76196	10.3012	0.00132942	0.0356126
NHLRC3	-2.95268	-2.85632	4.11821	0.042424	0.301122
COG6	-5.97957	-1.56682	7.48456	0.00622304	0.101778
THSD1	-4.64375	-1.5449	6.83165	0.00895565	0.127463
CDADC1	2.48706	-1.9187	4.06363	0.0438163	0.305536
MTRF1	-5.80401	-1.67256	7.36842	0.00663794	0.106095
ALOX5AP	-2.31693	-2.58764	3.90745	0.0480726	0.319151
NARS2	-5.48654	-1.90464	4.23586	0.0395786	0.290787
C2CD3	2.73969	-2.90641	3.84891	0.0497783	0.32511
HBBA	-1.69032	3.44721	12.0986	0.000504584	0.0177696
PRPF38A	-7.43521	-0.302655	22.6984	1.9e-06	0.000211753
GLIS1	-4.07698	-2.40799	6.28951	0.0121455	0.152561
HSPB11	1.97817	-1.27436	9.19646	0.00242484	0.0544329
TNNI3K	4.01345	-2.56441	5.6897	0.0170648	0.186334
PLPP3	-5.66378	-1.75297	13.7395	0.000209988	0.00924203
PRKAB2	-2.88185	-2.8602	3.85942	0.0494676	0.324304
EFCAB7	-1.27775	1.04125	6.22316	0.012609	0.155874
CRIP2	-3.7994	-2.65309	4.72049	0.0298053	0.253278
KIF14	4.92382	-1.93423	4.06829	0.0436955	0.305036
WDR47	2.88705	-2.89167	4.12195	0.0423302	0.300873
GFI1	3.2689	-2.48688	6.62718	0.0100434	0.13668
EPHX4	-3.74192	-2.66709	4.77725	0.0288382	0.248548
COP1	-2.95725	-2.84575	4.18744	0.0407246	0.295401
QSOX1	5.72398	-1.63036	5.03615	0.0248236	0.229802
TRMT1L	3.19435	-1.15731	3.98339	0.0459509	0.313035
SCYL3	-3.13159	-0.516859	5.55632	0.0184141	0.194444
LPAR3	-3.1283	-2.81286	4.95635	0.025995	0.235505
PRKACB	-5.27914	-1.96845	6.4152	0.0113147	0.147156
ST6GALNAC3	-4.70883	-2.26861	8.53812	0.00347785	0.069712
TMEM125	-2.19725	0.129653	5.42261	0.0198776	0.202867
MUTYH	1.13839	0.151648	4.41975	0.0355252	0.275862
TAL1	-2.78504	-1.23413	11.3923	0.00073748	0.0233673
NSUN7	4.58189	-2.37578	6.1746	0.0129597	0.158282
CHIC2	-1.68771	-2.18024	4.15681	0.0414674	0.298143
PRDM8	3.00731	-2.86162	4.49732	0.033948	0.270355
LIN54	3.83273	-2.63444	5.43303	0.0197594	0.202152
SEPSECS	-5.87311	-1.36365	11.0378	0.000892711	0.0269448
QDPR	-1.29228	0.62574	5.2314	0.0221827	0.216341
HS3ST1	-1.02562	1.11122	5.91273	0.0150319	0.173646
OTOP1	2.9943	-2.85958	4.49405	0.0340129	0.270384
EVC2	-5.6858	-1.70338	7.13496	0.00755955	0.114689
RELL1	-4.96677	-1.54333	8.61389	0.00333608	0.0674769
LETM1	5.42748	-1.96771	6.50565	0.0107533	0.142384
SH3BP2	-2.37626	-2.10202	4.63407	0.0313431	0.260107
RGS12	1.32629	1.10494	4.24727	0.0393134	0.289681
DOK7	-4.15504	-2.49368	7.77668	0.00529248	0.0914153
SLC7A14	3.54688	-2.73849	4.63621	0.031304	0.259981
TNFSF10	2.33346	-2.60947	3.93903	0.047178	0.316725
NCL	-4.06246	-2.53502	6.82366	0.00899583	0.127709
ARMC9	-4.84705	-2.16856	5.81522	0.0158881	0.178871
PCYT1A	3.52671	-1.83215	12.974	0.000315851	0.0124956
CLDN1	-1.64064	1.46013	4.53634	0.0331825	0.26761
OSTN	-4.02331	-2.56494	8.22781	0.00412533	0.0780043
OPA1	5.16369	-2.15032	6.57821	0.0103234	0.138918
MELTF	-5.03488	-2.11231	6.29742	0.0120913	0.152264
MLF1	4.33466	-2.39407	7.19173	0.00732403	0.112797
D2HGDH	4.57095	-2.39486	3.84974	0.0497537	0.325079
P2RY1	5.03218	-1.34724	10.2148	0.00139316	0.0366396
ATP1B3	3.75601	-0.096579	6.10341	0.0134921	0.16224
GK5	3.08448	-2.8419	4.73397	0.0295726	0.252357
AGTR1	3.93081	-2.10069	7.11863	0.00762872	0.115274
PHLDB2	1.37675	1.65222	8.75746	0.00308338	0.0641376
DCAF6	5.76578	-1.71844	11.7061	0.000622955	0.0206315
DUSP27	3.01501	-2.86183	4.50539	0.0337881	0.269591
ILDR2	3.77988	-2.65595	4.87915	0.0271831	0.240973
HSPA13	-2.85983	-2.85985	3.9845	0.0459207	0.313035
FGFR1OP2	-3.14687	-0.632998	12.8133	0.000344168	0.0132565
MCAT	4.35432	-2.48688	5.73479	0.016632	0.18386
CDPF1	-2.99389	-2.83688	4.28645	0.0384172	0.286764
BORCS5	-2.5927	-1.56841	4.89093	0.0269982	0.240094
PTHLH	1.79364	0.1018	10.5819	0.001142	0.0319168
MTMR14	-8.91396	0.887965	13.4416	0.000246107	0.0104139
PPM1M	2.82369	-2.8972	4.0096	0.045242	0.311031
PARP3	-3.21022	-2.80718	3.92761	0.0474993	0.317844
HDAC11	3.80119	-2.6613	5.3554	0.0206582	0.207578
PTPDC1	-4.75381	-2.28417	5.4383	0.0196998	0.201808
FAM120A	2.95011	1.68707	3.94987	0.0468749	0.315999
DALRD3	-1.91555	1.38281	7.1776	0.00738193	0.11348
WDR6	4.88282	-2.26457	3.94288	0.0470701	0.316523
SYNPR	-3.60824	-2.48905	7.96381	0.00477218	0.0858218
SHQ1	-5.41208	-1.94428	4.18302	0.0408309	0.295779
SUMF1	2.87319	-1.88927	4.59527	0.0320602	0.2627
OXTR	4.62578	-2.36576	6.18463	0.0128864	0.157813
RAB11A	-6.99558	-0.795889	15.8716	6.78e-05	0.00388881
SPG21	5.02306	-2.1928	6.22587	0.0125897	0.155741
FAM169B	3.6954	-2.66168	5.73844	0.0165975	0.183644
SLCO3A1	-6.34635	-1.29459	8.00892	0.00465474	0.0844967
DET1	-5.62952	-1.81856	4.35593	0.0368803	0.280495
PEX11A	-1.88302	-1.9642	5.48969	0.0191289	0.198867
RBPMS2	-1.04627	3.00779	13.9611	0.000186629	0.0084524
SCAMP2	1.63024	-1.8362	3.9171	0.0477973	0.318636
FAM189A1	4.58277	-2.40876	5.8577	0.0155091	0.176661
CLN6	-4.83303	-2.20022	9.22649	0.00238539	0.0537441
SPTY2D1	-6.51606	-1.1446	13.2123	0.000278121	0.011406
GTF2H1	1.11914	1.33481	4.89879	0.0268754	0.239719
CYB561A3	-1.64891	1.0997	4.86448	0.0274151	0.241921
DAGLA	5.98695	-1.57869	12.6594	0.000373685	0.0141426
PTGDR	3.20851	-2.83051	4.9883	0.0255192	0.23309
DRD4	2.4304	-2.628	4.90371	0.0267991	0.239256
DNAJC17	-2.69642	-1.42716	13.0008	0.000311354	0.0123557
ATP6V1D	-3.81291	-2.59949	5.09904	0.0239391	0.225849
GPHN	-5.45469	-1.92334	4.20407	0.040327	0.293894
PHRF1	1.48501	0.105449	5.01005	0.0252006	0.231438
MRVI1	5.28392	-2.0744	6.76777	0.00928185	0.130054
QSER1	5.94951	-1.5438	8.36413	0.00382701	0.0744885
VPS51	-6.8787	-0.900903	13.2823	0.000267919	0.0111272
TP53I11	-1.55724	-0.136287	5.04153	0.0247466	0.229373
TSPAN18	-1.30985	1.75084	7.88391	0.00498766	0.0882857
CD82	4.33513	-2.40571	3.86074	0.0494285	0.324231
PRR5L	-2.82099	-2.87311	3.85618	0.0495632	0.324684
NUDT14	2.92012	-2.87982	4.25567	0.0391195	0.289189
PLD4	2.04348	-2.38841	4.31278	0.037827	0.284219
TRMT61A	3.22046	-2.81386	5.10764	0.0238207	0.225346
CCNK	-1.01873	3.01215	10.695	0.00107424	0.0306876
GSKIP	-5.07613	-2.0029	8.78229	0.00304168	0.0635128
ASB2	-4.08407	-2.52633	8.70737	0.00316926	0.0653016
TC2N	-3.28344	-2.78701	4.63139	0.0313921	0.260269
PSMC1	-2.37839	-0.486558	6.31167	0.0119946	0.151836
JDP2	-2.73937	-1.17691	8.89591	0.0028581	0.0608713
ALDH6A1	5.08222	-2.17184	6.57389	0.0103485	0.139051
BLOC1S5	2.28798	-2.0406	5.87114	0.0153911	0.175807
FBXL7	4.61214	-2.37437	6.05118	0.013897	0.165325
MLH1	6.48437	-1.29171	9.25864	0.00234387	0.0530567
BMPER	-3.39413	-2.7539	4.40782	0.0357746	0.27668
BLVRA	-5.3238	-1.97519	6.60422	0.0101737	0.137522
PAK1IP1	-6.15605	-1.42554	7.86478	0.00504068	0.0888429
STAC	-3.52511	-2.29443	4.37319	0.0365085	0.278848
KDM1B	-5.08456	-2.13177	5.67936	0.0171656	0.187019
JARID2	-4.49237	-2.33682	5.46396	0.0194126	0.200499
ZNF319	-6.37277	-1.31404	4.75162	0.0292706	0.250886
NDRG4	-2.89621	-2.86738	3.97905	0.0460696	0.313451
PSKH1	-4.4775	-2.33272	4.87507	0.0272473	0.241367
CTCF	-5.94742	-1.50829	4.74376	0.0294047	0.251464
GLG1	3.58034	-2.74483	4.959	0.0259553	0.235371
LDHD	3.72537	-2.68695	8.06931	0.00450213	0.0823462
DNAAF1	2.86424	-2.89334	4.08377	0.0432969	0.303725
LONP2	-7.85802	-0.0838359	14.9241	0.000111922	0.00564087
CDCA9	1.01571	3.99563	33.5342	7e-09	1.71e-06
CCNE1	5.14926	-2.12683	10.1322	0.00145704	0.0379938
MAF	-4.38103	-0.899862	10.246	0.00136982	0.036318
GAN	4.20695	-2.51339	5.84171	0.0156506	0.177204
WTIP	-4.28173	-2.47856	4.91658	0.0266002	0.238235
KARS	-6.48994	-1.18219	8.70697	0.00316995	0.0653016
TAT	-3.43777	-2.75079	4.40096	0.0359188	0.276977
NOB1	-1.60862	3.00273	15.3663	8.86e-05	0.00471102
UTP4	-8.40558	0.433555	8.47406	0.00360247	0.0714217
FGF13	-3.18003	-2.67066	6.20962	0.0127058	0.156578
HTATSF1	-1.2189	0.0451197	3.8769	0.0489549	0.322437
GPC3	-1.63056	0.274141	9.40715	0.0021614	0.0500242
TRMT2B	5.5773	-1.8599	7.38434	0.00657943	0.10564
ZBTB33	-3.69821	-2.68448	3.84514	0.0498903	0.325303
C1GALT1C1	3.79663	-2.6561	4.88922	0.0270249	0.240094
CHMP1B	-4.46403	-2.37974	8.30937	0.00394411	0.0760573
SLC16A2	2.03737	1.06944	7.51482	0.00611935	0.100666
CDX4	2.95315	-2.86871	4.37782	0.0364096	0.278474
BMP15	-1.49306	0.870043	6.03946	0.0139895	0.166015
LPAR4	1.12834	1.59365	6.98118	0.00823714	0.121003
CLIC2	-3.20026	-1.76739	4.68156	0.030488	0.256502
AUH	2.74883	-1.56963	5.70885	0.0168796	0.185156
CCNH	3.89784	-2.6276	5.07895	0.0242181	0.227102
PALM2	-3.03514	-2.82731	4.39476	0.0360496	0.277408
SNX30	-5.05592	-2.05444	5.85793	0.015507	0.176661
IFT74	-5.25198	-1.96844	4.16611	0.0412404	0.296924
NCBP1	-4.40898	-2.43155	5.29953	0.0213312	0.211454
SNCAIP	3.28247	-2.80329	5.26818	0.0217188	0.214144
TRIM14	2.94147	-2.84732	4.19794	0.0404732	0.294303
RBP4	2.94209	-2.86994	4.35543	0.0368911	0.280495
LPL	-2.24869	0.371469	5.65291	0.0174265	0.188896
RAD23B	4.7435	-2.22354	4.63364	0.0313511	0.260107
MELK	5.4187	-2.03343	4.28502	0.0384497	0.286906
GRPEL2	3.31329	-2.786	6.15503	0.0131039	0.159338
HBEGF	2.93397	-2.88234	4.25116	0.0392236	0.289523
PTTG1	1.02245	4.50149	22.9828	1.63e-06	0.000188206
LMAN2	-8.95639	0.904718	7.13976	0.00753933	0.114524
EIF4E1B	-1.50778	1.15895	10.2555	0.0013628	0.036238
CDHR2	-4.97531	-2.15072	9.31804	0.00226908	0.0519117
NOP16	5.67587	-1.81855	4.61859	0.0316273	0.260863
LSM11	4.51916	-2.40181	11.0367	0.000893236	0.0269448
UBE2B	-2.90838	-1.71888	4.82876	0.0279887	0.24397
SPRY4	-4.46686	-2.38845	11.5764	0.000667941	0.0216679
GFRA3	-3.28989	-2.76907	5.37426	0.020436	0.20633
TSC2	1.52294	3.25253	25.3251	4.84e-07	6.56e-05
BUD31	4.62735	-2.36205	8.50435	0.00354299	0.070499
CHST12	1.23912	3.08505	7.08412	0.00777698	0.116293
MAD1L1	3.04102	-2.84903	4.62759	0.0314617	0.260494
BAIAP2L1	5.64224	-1.79927	5.00578	0.0252629	0.231914
GPRC5B	3.31353	-2.80627	5.30255	0.0212942	0.211301
NDE1	4.66201	-2.3244	3.91537	0.0478466	0.318762
HBA1	-1.25907	4.02551	7.58723	0.00587833	0.0983453
C7orf26	-5.12968	-2.07168	6.37898	0.011548	0.148471
LCMT1	-2.90908	-2.84949	4.10532	0.0427484	0.302153
ERCC4	-5.39962	-1.85149	4.34853	0.0370409	0.281165
MTG2	-1.19825	2.50283	19.3758	1.07e-05	0.00089557
CASS4	-2.86134	-2.71697	3.97306	0.0462337	0.313898
ARFRP1	-4.36883	-2.45326	5.47209	0.0193225	0.200084
GDAP1L1	-3.97468	-2.58154	5.00404	0.0252882	0.232016
FITM2	-1.85387	-0.543782	4.41672	0.0355883	0.275939
TOMM34	-5.24914	-2.00215	15.1306	0.000100326	0.0051908
EIF2S2	-7.131	-0.695475	11.1293	0.000849737	0.0259035
GSS	-7.16433	-0.627766	11.486	0.000701224	0.0224517
SLC32A1	-4.3972	-1.47405	11.2275	0.000805957	0.0249095
RPN2	-7.57732	-0.163266	8.85995	0.00291496	0.0616788
PIGU	-2.97953	-2.85152	4.18176	0.0408612	0.29591
PCIF1	5.98187	-1.59489	7.92948	0.00486359	0.0868417
VSTM2L	-1.88428	-0.445301	3.95812	0.0466458	0.315055
DUSP15	-4.23569	-2.44006	4.99905	0.0253612	0.232377
UBC	-3.18048	-2.81003	4.69694	0.0302163	0.255311
IFT81	-3.27384	-2.43396	5.30852	0.0212213	0.210834
MLXIP	-5.39561	-1.92249	6.78038	0.00921654	0.129494
B3GNT4	-1.9561	-1.59533	4.21226	0.0401327	0.293014
RSRC2	5.03075	-2.1923	4.04959	0.044182	0.30701
MYL2	1.11921	1.01499	6.30949	0.0120094	0.151836
TMEM116	-1.28278	1.07094	8.54171	0.003471	0.0696316
P2RX6	2.76567	-2.9052	3.88283	0.0487822	0.322073
CHEK2	2.45297	1.43394	11.2525	0.000795174	0.0248029
INPP5J	-8.12157	0.146354	28.6223	8.8e-08	1.55e-05
MED15	-6.48453	-1.1043	5.66243	0.0173321	0.188288
CDC45	-6.59549	-0.860553	8.52306	0.00350675	0.0699868
WDR45B	-5.36617	-1.90339	4.25875	0.0390487	0.288955
NARF	-5.67615	-1.70861	7.12558	0.00759917	0.11505
CYGB	-1.17857	2.13064	9.16241	0.00247037	0.0550498
CEP95	4.9135	-2.23965	3.96753	0.0463857	0.314164
ADPRM	-4.43237	-2.08987	7.63345	0.00572957	0.09684
ASPSCR1	4.19155	-2.54569	5.70751	0.0168924	0.185177
PYCR1	-7.21967	-0.35984	14.3207	0.000154157	0.00729851
ARHGDIA	-1.95962	1.79955	4.00915	0.0452538	0.31105
TMC6	-4.07935	-2.51527	3.94722	0.0469487	0.316285
ENDOV	1.08639	1.68725	3.89416	0.0484543	0.320994
COG1	5.25289	-2.02826	4.32962	0.0374546	0.282589
ALAD	6.7068	-1.05579	5.19872	0.0226035	0.218804
BSPRY	-5.47654	-1.88518	13.0073	0.000310282	0.0123231
FAM129B	-8.00073	0.0558898	10.4849	0.00120353	0.0330172
CDK9	-3.48915	0.454757	5.01339	0.025152	0.231199
NCS1	-2.89115	-2.86862	3.96494	0.0464573	0.314463
PLPP7	-2.15007	-0.153178	4.54226	0.0330679	0.267251
GTF3C5	2.98477	-2.86763	4.42536	0.0354087	0.275653
TRAF1	-5.255	-2.02091	6.35392	0.0117122	0.14968
RABEPK	-2.89499	0.618935	4.43609	0.0351868	0.275128
AMBP	3.27365	-0.794085	10.1062	0.00147772	0.0383292
TMEM203	-3.32824	-1.41486	6.9083	0.00857964	0.1241
SCAF11	-4.56191	-2.37245	5.56475	0.0183256	0.194071
CSRP2	-4.61349	-2.29582	6.97962	0.00824432	0.121034
DESI1	-5.21142	-1.99105	4.1247	0.0422616	0.300724
ARHGDIB	-5.51776	-1.87829	9.58679	0.00195982	0.0467772
FGD6	-7.28831	-0.599038	12.966	0.000317192	0.0125175
ITIH5	-3.86175	0.130191	17.0521	3.64e-05	0.00241058
TAF3	-3.16174	-2.80762	4.11696	0.0424554	0.301185
GALR3	2.69851	-1.7753	11.6108	0.000655698	0.0213607
GCAT	1.52451	4.59386	23.3451	1.35e-06	0.000160499
CDC42EP1	-1.56008	-0.0126071	5.36903	0.0204974	0.206559
RBFOX2	-4.00569	-2.25276	4.62273	0.031551	0.260841
GLT8D2	-1.57279	-0.147092	9.6241	0.00192041	0.0463134
NUP37	2.97712	-0.237352	3.84588	0.0498684	0.325303
PARP12	-5.60752	-1.72631	4.52465	0.03341	0.268512
CCDC77	-3.73121	-2.63006	4.73767	0.0295091	0.252071
IL17RA	-4.82951	-2.21518	6.06742	0.0137698	0.164408
BPGM	-3.40498	-0.174392	8.91556	0.00282751	0.0605882
RERG	2.42079	-2.74712	3.84167	0.0499937	0.325647
SLC15A5	4.71212	-2.27378	3.97967	0.0460526	0.313422
SMO	-3.40244	-2.75191	4.15183	0.0415896	0.298366
UBE2H	3.45613	-1.49675	7.18283	0.00736045	0.113209
GTSE1	3.11803	0.818995	8.59991	0.0033618	0.0678572
WASL	-7.83696	-0.0981682	34.7945	3.66e-09	9.56e-07
AASS	4.88561	-2.25057	4.05299	0.0440932	0.306683
CAV2	-1.10793	0.290304	4.79131	0.0286036	0.247395
UBE2G1	4.66801	-2.31798	9.932	0.0016243	0.0409891
YWHAE	-5.14205	-2.09354	3.97784	0.0461026	0.313555
TLCD2	5.32815	-1.98599	12.7316	0.000359531	0.0137342
HIC1	3.84073	-2.65902	5.33642	0.0208843	0.208876
FKBP6	-5.56243	-1.79518	14.5348	0.000137591	0.00665552
NSRP1	-4.81679	-2.19318	5.97863	0.0144803	0.16959
CPD	4.36978	-1.49448	4.46261	0.0346446	0.272836
DHRS11	-1.14301	1.6572	8.65031	0.00327006	0.0666085
PKNOX2	4.18644	-2.54773	5.68545	0.0171061	0.186622
ZBTB44	2.45279	-0.268617	11.0523	0.000885787	0.0268357
SNX19	-6.95224	-0.848767	13.8578	0.000197173	0.00879743
BTG4	-1.71479	0.553041	6.09852	0.0135295	0.162561
CRYAB	-4.03909	-2.55463	9.05343	0.00262202	0.0575168
ZW10	5.66307	-1.78736	4.67887	0.0305358	0.256684
PCSK7	5.89538	-1.63858	4.85704	0.0275335	0.242417
SIK3	-7.28235	-0.575773	22.1456	2.53e-06	0.000271259
CADM1	2.78174	-2.24717	6.48595	0.010873	0.143325
RBM7	2.28749	-2.62892	4.04105	0.0444062	0.307552
SYT11	2.85374	-0.505586	6.9454	0.00840351	0.122446
SSU72	3.76895	-2.66779	6.96667	0.0083042	0.121565
VWA1	-6.19685	-1.44012	4.70778	0.0300264	0.254406
MXRA8	-4.74203	0.115418	12.5697	0.000392058	0.0146682
SLC25A33	2.0663	-2.34557	5.52548	0.0187414	0.196644
EXOSC10	-7.20286	-0.665081	4.97164	0.0257662	0.234503
DISP3	-2.82413	-2.87199	3.86752	0.0492293	0.323462
NPPC	-3.00986	-2.82944	4.10272	0.0428143	0.302447
DNAJC16	-5.9305	-1.55136	11.5533	0.000676298	0.0218666
TMCO4	6.18595	-1.44063	4.99493	0.0254217	0.232675
FBLIM1	-2.94608	-1.84683	4.3041	0.0380207	0.285172
USP48	5.17014	-2.00133	4.40371	0.0358609	0.276809
TTC34	-2.86627	-2.86359	3.96923	0.0463389	0.314091
SYF2	-3.98992	-2.56622	7.37772	0.00660367	0.105684
GPN2	-5.045	-2.14441	3.88007	0.0488624	0.322252
PHACTR4	3.66812	-2.69962	5.24088	0.0220621	0.215692
KDM1A	-5.46046	-1.81552	4.39938	0.0359521	0.277115
MYCL	1.1206	-0.0910894	3.86292	0.0493644	0.32409
AK2	-1.53017	3.86983	43.3452	4.59e-11	1.88e-08
AVPR1B	-2.86718	-2.87141	3.91888	0.0477467	0.318543
SLC45A3	4.23113	-2.55415	6.39057	0.0114728	0.148087
SIKE1	-2.8788	-2.87072	3.93669	0.0472435	0.31684
RBBP5	4.82592	-2.28112	3.93223	0.0473692	0.317319
PPP1R15B	-5.36261	-1.88402	6.9377	0.00843978	0.122728
ETNK2	-2.70288	-2.46528	4.5581	0.0327633	0.265885
FMOD	1.4656	1.62189	5.71657	0.0168056	0.184894
TREM-B2	-3.46472	-2.72068	4.27811	0.0386063	0.287519
MYBPH	-3.9988	-0.790923	11.3717	0.000745731	0.0235679
TMEM9	-2.94573	-2.01627	4.86955	0.0273346	0.241706
LAD1	2.85098	-2.88256	4.15592	0.0414892	0.298209
LZTR1	4.83987	-2.2713	6.74225	0.00941559	0.131161
PTPN7	-3.6007	-2.45968	5.73708	0.0166103	0.183744
APOBEC2	2.80288	-1.75213	10.0443	0.00152819	0.0392935
NFYA	-3.07329	-2.4241	4.69016	0.0303358	0.255924
CTTNBP2NL	2.96045	-0.859023	11.3149	0.000768876	0.0241283
IRF6	4.17256	-2.56581	5.56747	0.0182972	0.194011
REXO1	5.65883	-1.78999	4.67398	0.0306229	0.257196
LONP1	4.07864	-2.56451	5.73025	0.0166751	0.184139
CREB3L3	1.14157	-0.163038	4.04617	0.0442718	0.307271
HAUS8	3.22281	-2.81747	5.08888	0.0240798	0.226566
GDF3	2.85308	-0.457741	4.83716	0.0278527	0.243521
DDX49	-3.34662	0.1649	6.40624	0.011372	0.147445
SLC25A42	-4.71167	-2.28342	8.87826	0.00288587	0.0613032
FGF22	-1.44101	-0.26987	4.38568	0.036242	0.278103
LSM1	-5.86922	-1.63812	16.2366	5.59e-05	0.00336338
PLEKHA2	-3.56607	-2.71827	4.55174	0.0328853	0.266522
PLAT	-3.82299	-2.12274	3.98307	0.0459597	0.313035
METTL2A	-1.14941	0.913958	5.0739	0.0242887	0.227503
DCAF7	-3.04593	-1.97639	6.30928	0.0120108	0.151836
KAT7	4.15856	-2.54329	5.76673	0.0163324	0.181983
SOST	-2.25542	-2.30614	5.03594	0.0248266	0.229802
NBR1	3.80818	-2.66917	4.23292	0.0396471	0.291072
IGFBP4	1.73951	0.628039	9.93095	0.00162522	0.0409891
TAB3	-1.91735	-0.241817	4.80263	0.0284162	0.246252
SH3KBP1	-3.17471	-2.81012	4.68851	0.030365	0.256111
PDHA1	-6.92681	-0.741915	8.66958	0.00323565	0.0662147
PIGA	-3.63253	-2.6939	6.29865	0.012083	0.152237
TRAPPC2	2.81252	-1.61867	4.30205	0.0380664	0.285268
PUDP	-3.09303	-2.8271	4.47714	0.0343511	0.271641
NIPA1	-3.63769	-1.87631	5.44127	0.0196664	0.201634
MFSD9	3.29729	-1.46532	7.11268	0.00765406	0.115364
LIG4	2.98052	-2.86684	4.4259	0.0353975	0.275653
RECK	4.5256	-2.36345	3.88368	0.0487576	0.32205
TIPRL	4.77179	-2.25542	6.44018	0.0111568	0.145617
GPR162	-5.94409	-1.60987	8.87337	0.0028936	0.0613876
B4GALT4	-8.86254	0.831924	16.2197	5.64e-05	0.00336338
RHNO1	3.40677	-2.68579	4.41704	0.0355816	0.275939
TMEM39A	1.10721	3.30851	4.51263	0.0336455	0.269227
MRPL39	5.95649	-1.59802	4.89192	0.0269826	0.240094
JAM2	-1.65675	-0.979931	5.8779	0.0153321	0.175543
ETS2	4.76883	-2.31356	5.58679	0.0180964	0.192924
RIPK4	-5.2019	-2.03303	11.9064	0.000559415	0.0190945
C2CD2	-5.13435	-2.00121	4.32444	0.0375687	0.283102
RRP1B	-5.30947	-1.93162	6.63053	0.0100245	0.136468
CXorf36	2.53608	-2.05224	6.18101	0.0129129	0.158025
NDP	-2.34114	-1.49852	4.70821	0.0300188	0.254387
RBM33	-1.7924	0.359661	4.72098	0.0297968	0.253249
GARS	5.16777	-2.16861	4.07874	0.043426	0.304317
GJC2	4.57191	-2.36853	13.3852	0.00025362	0.0106414
SNAP47	-1.11632	1.54777	5.26467	0.0217625	0.214338
NOD1	-5.30481	-1.90645	4.26843	0.0388267	0.288154
NGLY1	-5.81579	-1.63378	15.4375	8.53e-05	0.00456635
RFTN1	3.46899	-2.02949	6.43876	0.0111656	0.145655
TAX1BP1	-5.26511	-2.02731	4.058	0.0439625	0.306121
TGM4	-4.60222	-2.33343	8.59477	0.00337129	0.0679928
SP4	3.00819	-2.86318	4.48727	0.0341482	0.270894
AGR2	1.50194	0.0235315	4.93374	0.0263372	0.236937
GNG11	1.1712	1.69053	12.0859	0.000508047	0.0178121
TFPI2	2.19239	2.97126	53.4832	2.61e-13	1.85e-10
HEPACAM2	-2.625	-2.33329	3.85626	0.0495608	0.324684
GSTCD	3.58451	-2.7254	5.6729	0.0172289	0.187375
COL25A1	-1.04563	0.140741	4.05509	0.0440385	0.306513
RNF150	-4.46018	-2.39767	7.55591	0.00598134	0.0992151
NR3C2	-5.57405	-1.74688	4.49354	0.0340231	0.270384
GATB	-6.71692	-1.02248	8.37426	0.00380573	0.0742108
GLRB	-2.84596	-2.77816	4.96867	0.0258105	0.234614
ETFDH	2.12624	-2.39832	5.25284	0.021911	0.21496
WDR17	3.98522	-2.61778	5.65861	0.0173699	0.188486
TRAPPC11	-6.45397	-1.20731	12.2309	0.000470047	0.0168164
CASP3	1.1934	0.0208293	5.46127	0.0194425	0.200639
PRIMPOL	4.91736	-2.23778	3.97026	0.0463107	0.314002
CYP4V2	4.29592	-2.49416	11.226	0.000806607	0.0249139
SMIM19	3.0327	-2.85971	4.54359	0.0330422	0.26719
HGSNAT	6.17954	-1.4184	12.7183	0.000362095	0.0138106
PPP1R3B	4.40151	-2.4686	5.27477	0.0216367	0.213676
RND3	-1.63747	-0.600388	3.8443	0.0499152	0.325303
ASNSD1	-5.88027	-1.65769	7.0013	0.00814505	0.120118
FAM171B	-4.13431	-1.16163	10.1589	0.0014361	0.0375276
FN1	-7.03123	-0.815481	4.95289	0.0260471	0.235589
ARL4C	-1.7321	-1.58253	4.52925	0.0333203	0.268186
SPP2	2.93411	-2.87052	4.34204	0.0371823	0.2814
LSS	1.0664	1.29887	7.16842	0.0074198	0.113716
CREB1	3.83475	-2.64851	5.29836	0.0213455	0.211553
INO80D	-5.8491	-1.63926	17.3236	3.15e-05	0.00214158
ICOS	3.25734	-2.80514	6.35397	0.0117119	0.14968
DNAJC10	6.12372	-1.52401	4.91627	0.0266048	0.238235
HOXD10	1.72478	-1.70148	5.4523	0.0195426	0.201038
SP5	-2.03277	-0.735915	4.64989	0.0310556	0.258967
HSPBAP1	-4.9416	-2.17643	10.8163	0.00100613	0.0292701
EAF2	3.39725	-2.76494	6.43951	0.011161	0.145633
TMEM177	-5.74351	-1.74741	6.80351	0.00909787	0.128472
IGFBP5	1.0079	2.74116	5.90628	0.015087	0.173996
AAMP	-8.16798	0.174845	4.66487	0.0307857	0.257949
WNT6	-1.04625	5.31546	19.2025	1.18e-05	0.000967484
CRYBA2	-1.88755	-2.03434	5.05643	0.0245347	0.22848
ARHGAP15	2.74131	-2.90702	3.84466	0.0499045	0.325303
VWC2	-2.91132	-1.98523	4.81776	0.028168	0.244752
RIPK1	-6.69099	-0.968437	14.0854	0.000174693	0.00810644
KDSR	-4.62697	-2.2614	4.51124	0.0336728	0.269344
BCL2	2.80237	-2.70199	4.21875	0.0399795	0.292483
IMPACT	-4.69843	-2.3108	5.43978	0.0196831	0.201726
TGIF1	1.09559	0.598073	7.35071	0.00670364	0.106532
ARHGAP28	-4.80083	-2.24382	5.86361	0.015457	0.176394
NAPG	-5.29594	-1.94346	4.19661	0.0405049	0.294443
PSMG2	-1.66017	1.11622	6.69167	0.00968644	0.133646
MBP	2.97006	-2.38932	9.60935	0.00193589	0.0464797
ANKS6	-7.09899	-0.69011	8.46732	0.00361583	0.0716
CHST15	1.38954	4.36761	54.1817	1.83e-13	1.36e-10
SHLD2	5.547	-1.84768	11.1926	0.000821261	0.025271
GPRIN2	3.67571	-2.22735	7.10677	0.00767935	0.115581
DNAJC12	-4.48418	-1.8631	8.21295	0.00415924	0.0783436
CHST3	-3.32248	-0.598895	4.87045	0.0273204	0.241666
PLA2G12B	-3.34769	-2.76102	6.20157	0.0127637	0.156944
PCDH15	3.29139	-1.85959	5.33611	0.020888	0.208876
NOLC1	-5.51753	-1.00739	9.27873	0.0023183	0.0526679
GDF10	-1.96602	0.799519	18.5278	1.67e-05	0.00130363
DRGX	3.6729	-2.70827	5.15745	0.0231469	0.222005
PCGF5	-1.5045	-0.193166	5.51855	0.0188159	0.197071
GOT1	-1.61319	2.81484	8.16994	0.00425902	0.0794217
KCNIP2	2.88748	-2.88083	4.21058	0.0401726	0.293174
FGF8	-3.31116	-2.23079	4.60879	0.0318084	0.261686
WBP1L	-4.73894	-1.89192	8.44851	0.00365343	0.072072
CYP17A1	-1.68763	6.00289	5.3357	0.020893	0.208883
MXI1	-1.53515	-0.693267	5.35137	0.020706	0.207818
CLDN19	-1.28112	-0.697451	5.2333	0.0221584	0.216245
SPRYD3	4.35968	-2.49867	5.8212	0.0158341	0.178704
FANCA	6.79479	-1.00719	13.0797	0.000298516	0.0119721
RNF219	-3.81644	-2.64969	4.23779	0.0395337	0.290577
GUF1	-6.39069	-1.27925	12.7206	0.000361647	0.0138042
IL11RA	-5.95429	-1.59051	12.862	0.000335314	0.0130427
CEP126	2.52606	-2.75772	4.03629	0.0445316	0.308028
PAXIP1	6.19055	-1.50687	7.86938	0.00502788	0.0887735
ALG5	-4.37899	-0.762293	10.5408	0.00116769	0.0323699
CCDC65	-2.70433	-1.94351	6.53967	0.0105495	0.141018
KLHL18	3.12804	-2.8371	4.82718	0.0280145	0.244014
ATP13A1	2.95047	-2.85567	4.46288	0.0346391	0.272836
ANKRA2	-4.11003	-2.55329	4.6069	0.0318436	0.261712
DNMT1	5.14814	-2.17867	4.06404	0.0438057	0.305506
N6AMT1	-6.50556	-1.15874	8.28573	0.00399578	0.0764005
P2RY6	-4.52638	-2.37665	10.0673	0.00150924	0.0390026
TIMM10	-1.2379	-0.54523	4.2499	0.0392527	0.289563
ARRDC3	-5.96291	-1.41749	7.81875	0.00517071	0.0900531

## Sheet: Sheet3_SYFvsLYF（602DEGs）
Gene	logFC	logCPM	LR	PValue	FDR
UFL1	-2.97195	-2.77387	4.27772	0.0386151	0.227566
KBTBD11	3.12313	-2.75793	4.60957	0.0317941	0.203719
AGPAT5	-4.44691	-0.441815	4.74252	0.029426	0.194884
TMEM14A	4.15927	-2.47634	6.8044	0.00909338	0.0910247
GSTAL3	-3.04067	0.319979	4.31513	0.0377749	0.224557
HCRTR2	3.80508	-2.57052	7.99666	0.00468636	0.0571652
HMGCLL1	-3.57891	-2.45797	6.16899	0.0130009	0.116048
ASRGL1	3.11693	-2.75917	4.59297	0.0321033	0.204924
MTO1	5.66891	0.253386	19.1172	1.23e-05	0.000547162
MYO6	2.8474	-2.7961	4.00413	0.0453889	0.25021
SOBP	-4.85361	-2.07144	3.97907	0.0460691	0.252023
ZBTB24	2.93148	-2.7944	4.11278	0.0425604	0.240806
WASF1	3.09452	-2.75026	4.61475	0.031698	0.203325
PINX1	2.23911	-0.304453	5.62856	0.0176701	0.140994
FAM167A	4.13136	-2.48007	7.573	0.00592491	0.0671312
GATA4	-4.91851	-2.10676	6.30447	0.0120434	0.110085
IYD	-3.03718	-2.76059	4.44637	0.0349755	0.215351
NUP43	3.64367	-1.28638	4.17431	0.0410412	0.235524
FBXO30	-3.11837	-2.74339	4.66142	0.0308476	0.200178
GNG4	-1.09944	2.21538	5.11684	0.0236947	0.169526
ABCB10	-5.5665	-1.74788	9.28459	0.0023109	0.0345219
PDCD2	2.59787	-2.19264	4.61625	0.0316704	0.203272
FGFR1OP	-6.74442	-0.912851	18.82	1.44e-05	0.000620804
RUNX2	3.39355	2.53541	50.1237	1.44e-12	6.05e-10
ID2	1.46948	0.776201	13.1263	0.00029118	0.00691737
TRAPPC12	6.34151	-1.34454	4.83233	0.0279308	0.188495
TSSC1	2.4977	-2.12873	4.93948	0.02625	0.181471
SH3BGRL2	-1.75892	-2.21787	4.76082	0.0291147	0.193424
BCKDHB	-3.00967	-2.76625	4.3748	0.0364742	0.220435
PGM3	-3.02466	-2.75785	4.44501	0.0350033	0.215444
SRF	-4.22975	-0.0386784	8.55451	0.00344668	0.045852
MEA1	-1.31939	3.23239	8.70655	0.00317068	0.0431537
VIT	-2.06401	-0.282914	7.82254	0.00515986	0.0608819
AFTPH	-6.23979	-1.34686	7.2301	0.00716914	0.0767468
ACTR2	-1.13075	2.29757	5.84343	0.0156353	0.130203
SPRED2	-6.2873	-1.29604	8.45492	0.00364057	0.0475669
TTC27	5.02562	-1.40823	7.65096	0.0056742	0.0650874
BMP2	1.19482	1.56743	8.56786	0.0034215	0.0455818
RSPH9	6.16355	-1.39308	25.2054	5.15e-07	3.88e-05
VEGFA	4.01694	-2.4757	5.29862	0.0213424	0.158946
KCNK17	-1.19653	0.413623	6.00009	0.0143052	0.123357
MRPL33	1.20413	-1.29716	4.07367	0.0435566	0.244087
ABCG5	2.3747	-2.52232	4.19474	0.0405496	0.23388
TRERF1	4.69481	-2.08495	4.02215	0.0449064	0.248658
DTL	-1.29553	1.64532	9.64633	0.00189731	0.0300487
BATF3	1.0448	1.29346	3.98833	0.0458165	0.251296
ITPKB	5.67476	-1.71941	6.99947	0.0081534	0.0840709
COQ8A	5.67295	-1.73237	4.41917	0.0355373	0.217503
CAPN13	1.51603	2.13446	8.95381	0.00276892	0.0392183
MSH6	-1.56692	3.13634	24.1413	8.95e-07	6.23e-05
SPAST	-1.44547	1.77549	6.00483	0.0142668	0.123112
SLC30A6	6.65034	-1.02777	25.0435	5.61e-07	4.18e-05
ZC3H6	4.35242	-2.3536	4.00289	0.0454224	0.25021
CHGB	1.86538	2.45841	19.7349	8.9e-06	0.000414388
GALM	3.2641	-2.72863	4.99576	0.0254094	0.17779
GINS1	-6.38018	-1.2482	8.04499	0.00456297	0.0560784
TERF1	-2.52098	1.13733	4.25939	0.0390338	0.228727
SLCO5A1	4.52133	-2.2939	8.03162	0.00459676	0.0564089
MTFR1	5.14511	-1.97996	4.11729	0.0424471	0.240482
OPRK1	-2.83954	-2.79905	3.94878	0.0469053	0.254779
MYC	-2.77536	-2.79895	3.87872	0.0489018	0.261284
WASHC5	6.74492	-0.976773	5.07094	0.0243302	0.172702
PLEKHF2	-1.42348	1.36476	13.6516	0.000220054	0.00552935
MTMR12	-2.94209	-2.76482	4.29229	0.0382856	0.22644
ARHGEF39	-2.35799	-1.68771	7.81976	0.00516781	0.0609463
AVD	1.67617	-0.948807	7.75516	0.00535593	0.0624805
SYT4	1.98496	-0.560558	4.52009	0.033499	0.210201
SIGLEC15	2.82306	-2.79622	3.97565	0.0461626	0.252289
HDHD2	-4.01884	-1.74353	6.88488	0.00869279	0.0879663
NARS	-5.86253	-1.57036	7.54795	0.00600785	0.0678202
GOLM1	4.12664	3.34263	18.2609	1.93e-05	0.00079192
ABHD17B	-4.51516	-1.99842	10.115	0.00147064	0.0247626
MLLT3	-4.45706	-1.30221	4.27387	0.0387027	0.227891
RCL1	2.85411	-2.12027	6.10319	0.0134938	0.118751
GLIS3	1.68473	-0.49667	9.70062	0.00184206	0.0293789
HMGCR	-4.97397	-2.06719	3.96608	0.0464256	0.253155
WDR41	-2.92263	-2.786	4.13648	0.0419684	0.23874
DMGDH	2.87104	-2.79029	4.07157	0.0436106	0.244296
SERINC5	-4.10566	-2.4731	5.33872	0.0208567	0.156878
CDK7	4.29062	-2.42174	7.74999	0.00537128	0.0625638
FST	2.08424	6.35474	51.8167	6.09e-13	2.99e-10
SELENOP1	1.76183	4.31048	18.8924	1.38e-05	0.000601396
C1H11ORF54	4.02769	-2.53211	4.90064	0.0268468	0.18386
CCDC90B	-2.98493	-2.76618	4.34202	0.0371829	0.222522
RAB30	4.49809	-2.2997	7.67937	0.00558557	0.0644627
NUP58	-3.00951	-2.77606	4.31156	0.0378542	0.224749
MPHOSPH8	-5.56466	-1.78366	8.09608	0.0044361	0.055127
NPAT	7.29474	-0.500608	50.176	1.41e-12	5.94e-10
CUL5	-5.08006	-1.96549	6.16255	0.0130483	0.116302
UBL3	1.25711	0.899309	4.02546	0.0448183	0.248423
SLC25A15	-4.42137	-2.32189	5.84633	0.0156096	0.130033
SETDB2	4.30372	-1.17679	6.58326	0.0102942	0.0990817
ITM2B	1.21195	4.32065	16.8572	4.03e-05	0.00143863
KLF5	-3.58373	-2.62044	6.0541	0.013874	0.120764
BORA	-2.64837	-0.243956	5.48149	0.0192189	0.149085
ZAR1L	-3.04184	-2.75419	4.48999	0.0340939	0.212271
GDPD5	-2.13068	0.0817355	4.84581	0.0277134	0.187805
CHRDL2	2.78571	-2.8074	3.85513	0.0495941	0.263519
RHOG	3.18591	-2.00157	4.45413	0.034817	0.214837
HBBA	2.64065	4.2156	29.4028	5.88e-08	6.01e-06
SPART	2.97993	-2.7641	4.37259	0.0365215	0.2205
PGR	-3.97241	-2.50774	5.18443	0.0227902	0.165703
PRPF38A	4.77634	-2.0784	3.97244	0.0462508	0.252598
GLIS1	5.64594	-1.54288	15.6258	7.72e-05	0.00242399
LRRC42	-5.71491	-0.168586	35.2996	2.83e-09	4.43e-07
DHCR24	-5.82916	-1.57102	4.76527	0.0290394	0.19315
LRRC40	-1.76512	-0.550264	4.27216	0.0387417	0.227956
PLPP3	6.50162	-1.1275	12.8513	0.000337239	0.00775212
FGGY	2.78823	-2.80598	3.86841	0.049203	0.262407
PRKAB2	3.64653	-2.56852	4.62309	0.0315443	0.202807
WDR78	1.50199	0.370874	9.95416	0.00160486	0.0264506
ATF6	-5.20842	-1.43718	4.07193	0.0436015	0.244273
UCHL5	4.47346	-2.29874	8.92318	0.00281573	0.0397321
ATP6V1G3	3.24554	0.0413498	14.8789	0.000114641	0.00331998
KIF14	-5.15811	-1.88075	4.38562	0.0362433	0.220009
DDX59	-6.35433	-1.25597	12.3989	0.000429589	0.00943192
RNPC3	5.73006	-1.75819	4.36801	0.0366197	0.220933
SASS6	-2.20922	0.85353	6.20935	0.0127077	0.114346
SLC35A3	-1.25427	-0.383671	4.81981	0.0281345	0.189275
DPYD	2.88963	-2.80187	4.00863	0.045268	0.249843
UCK2	-3.93204	-2.52773	5.19424	0.0226618	0.165217
CDC7	4.72764	-2.22193	5.99576	0.0143403	0.123589
COP1	3.09973	-2.74686	4.64162	0.0312055	0.201406
TRMT1L	-5.28685	-1.20608	10.211	0.00139606	0.0237981
SCYL3	2.3358	-1.09617	3.87976	0.0488715	0.261179
DDAH1	-4.72616	-1.83606	9.24163	0.00236575	0.0350461
ST3GAL3	-6.86694	-0.863934	17.3779	3.06e-05	0.00115152
AKR1A1	-1.30931	2.34075	7.04515	0.00794801	0.0826277
OSBPL9	7.56567	-0.269932	8.81924	0.00298071	0.0413815
PRDM8	-2.92139	-2.78384	4.14953	0.0416462	0.237634
FGF5	-1.96829	-1.51632	5.64193	0.0175359	0.140293
CCNA2	-2.5062	0.594086	4.01228	0.0451701	0.249519
SEL1L3	4.5532	0.348628	8.07852	0.00447929	0.055495
SEPSECS	3.46626	-2.58265	3.97481	0.0461857	0.25238
LCORL	-3.90477	-1.97259	4.28415	0.0384692	0.227116
HS3ST1	-1.22939	0.11014	5.3643	0.0205531	0.1552
CPZ	-1.51659	0.646162	13.2494	0.000272666	0.00659053
LETM1	-5.3236	-1.91153	6.22449	0.0125995	0.113707
FBXO41	2.23921	-2.23335	3.9084	0.0480453	0.258618
BCHE	-1.41113	3.00255	14.3325	0.0001532	0.00419325
MYNN	-4.45298	-1.84042	4.21444	0.0400813	0.232382
LRRC34	-2.28367	-1.93401	4.36648	0.0366526	0.220992
SKIL	-4.85442	-2.07109	3.9806	0.0460273	0.251908
SLC7A14	-3.45359	-2.66336	4.34764	0.0370602	0.222275
PRSS56	-4.09267	-2.49455	5.31403	0.0211544	0.158219
NCL	6.25993	-1.2672	5.50304	0.0189834	0.147914
TRIM59	-4.41447	-1.87947	4.41801	0.0355614	0.217515
DBR1	-1.05558	1.50489	5.17267	0.022945	0.166159
SLC35G2	2.28605	-1.44862	6.22318	0.0126088	0.113707
ADIPOQ	-3.25941	-2.70866	5.4208	0.0198982	0.152403
COPB2	8.62787	0.869291	27.6953	1.42e-07	1.31e-05
NMNAT3	-3.37789	-2.60618	3.98622	0.0458739	0.251422
DNER	3.02512	-2.76845	4.40844	0.0357615	0.218195
GK5	-3.00334	-2.764	4.37976	0.0363681	0.220252
PHLDB2	1.50621	3.09763	31.5922	1.9e-08	2.32e-06
RCSD1	-2.47576	-2.61732	4.24254	0.039423	0.23039
DUSP27	-2.93815	-2.78302	4.17513	0.0410214	0.235466
TMEM45A	-4.06261	-2.46746	9.30618	0.00228382	0.0342461
LRMP	4.93532	-2.09186	5.65026	0.0174528	0.139929
FGFR1OP2	2.40273	-1.16358	4.21	0.0401863	0.23277
ARFGAP3	1.01602	0.174342	4.67066	0.0306821	0.199601
MCAT	2.64236	-0.637255	4.53619	0.0331854	0.208949
PARVG	-2.8724	-2.57433	4.48078	0.0342782	0.212912
PRR5	3.95334	-2.25658	4.30764	0.0379415	0.225031
CAMKV	1.16193	1.40508	6.07994	0.0136725	0.119734
AMT	-6.83676	0.548011	21.0313	4.52e-06	0.00024116
RNF123	8.42765	0.529986	15.3122	9.11e-05	0.0027641
OGN	-3.29941	-2.27284	5.43913	0.0196904	0.151355
ATG7	4.66456	-2.27531	8.18127	0.0042325	0.0532406
EFCC1	3.30156	-2.6858	4.65645	0.0309371	0.20048
HDAC11	-3.71797	-2.58656	5.03225	0.0248795	0.175333
CFAP100	-3.40844	-2.13674	9.78153	0.00176273	0.0284783
CCDC66	-5.47835	-1.83826	4.25889	0.0390453	0.228727
P4HTM	-3.32383	0.406108	5.49012	0.0191243	0.148681
PSMD6	4.21862	-0.876308	6.76751	0.00928323	0.0922159
SHQ1	6.19569	-1.3698	7.82899	0.00514149	0.0608221
OGG1	-4.78994	2.0048	9.08435	0.00257806	0.0372463
SUMF1	-5.23095	-1.91604	10.5073	0.00118903	0.0210421
IFT122	6.13013	-1.25015	5.37008	0.0204851	0.154962
EEFSEC	-5.83333	-1.52663	10.0023	0.00156342	0.0259244
RASL12	-3.44578	-2.67073	4.60925	0.0317998	0.203728
FAM169B	-3.63631	-2.58367	5.38104	0.0203568	0.154372
SLCO3A1	4.55019	-2.30128	5.8067	0.0159652	0.131943
C15orf40	-1.06274	0.994318	8.62941	0.00330779	0.0444174
REC114	-5.1455	-1.95346	9.36248	0.00221473	0.0335486
STRA6	7.02774	0.995991	34.8234	3.61e-09	5.5e-07
CGNL1	-2.93517	-1.4438	4.78279	0.0287455	0.191847
TEX9	1.6124	-0.450038	4.25364	0.0391662	0.229137
PIGB	-4.29871	-2.40384	7.66354	0.00563479	0.0648031
GLDN	3.78585	-2.55291	5.09869	0.0239439	0.170751
GALK2	-4.79001	-2.08768	8.95684	0.00276433	0.0391646
BLOC1S6	-1.04004	1.6576	8.2687	0.00403345	0.0513767
CLN6	3.45936	-2.66603	4.68911	0.0303544	0.198566
TOLLIP	-1.07757	2.17019	3.95653	0.0466898	0.254087
CDKL1	2.19483	0.921397	12.1268	0.000497024	0.0106271
PTGDR	-3.12988	-2.75214	4.62755	0.0314624	0.20244
ATG13	-4.25243	-2.41167	5.571	0.0182603	0.144274
ARG2	10.7911	2.76365	255.402	1.73e-57	8.46e-53
ATP6V1D	4.67153	-2.2405	13.2655	0.000270333	0.00655117
GPHN	5.13369	-2.08385	6.31189	0.0119931	0.109748
CGRRF1	-4.71658	-2.24922	5.83559	0.0157052	0.130652
G2E3	-1.20777	2.49432	6.65576	0.00988358	0.0964735
PNPLA2	-4.7889	-2.10366	3.93878	0.0471851	0.255665
USH1C	-2.91552	-2.77988	4.16746	0.0412075	0.236037
DKK3	1.03569	3.77783	10.4319	0.00123858	0.0217414
QSER1	-5.89506	-1.47982	7.98258	0.00472295	0.0574829
LIN7C	-3.01538	-2.76219	4.40521	0.0358293	0.218435
PRMT3	-5.96722	-1.49953	33.8308	6.01e-09	8.5e-07
VPS51	8.50535	0.586682	23.0915	1.54e-06	9.96e-05
SYT13	-3.49054	-2.66267	5.53197	0.0186721	0.146348
TSPAN18	-1.42957	0.488636	7.47543	0.00625466	0.069835
ALKBH3	-3.09342	-1.68946	4.88553	0.0270827	0.184959
LDLRAD3	-4.68064	-1.7359	8.73264	0.00312563	0.0426688
NUDT14	-2.84463	-2.80062	3.94334	0.0470573	0.255238
INF2	5.73513	-1.61533	7.38163	0.00658936	0.0724829
ANKRD9	7.74734	-0.139442	11.2626	0.00079083	0.0152774
ENAH	2.0589	-1.81662	6.41958	0.0112869	0.10549
GSKIP	4.4443	-2.27464	14.9279	0.000111701	0.00325346
CLMN	4.88723	-2.18468	5.89887	0.0151506	0.127834
FBLN5	4.79255	-2.15575	5.96112	0.0146248	0.125135
TC2N	4.13087	-2.47164	5.43546	0.0197319	0.151626
GPR68	4.43725	-2.39532	5.01302	0.0251575	0.176632
ZC3H14	3.95488	-2.54604	5.16161	0.0230915	0.166905
GALC	7.77826	-0.0834835	33.3369	7.75e-09	1.05e-06
ISM2	3.15225	-2.52699	4.96702	0.0258351	0.179615
TMED8	-1.63936	0.225452	5.55986	0.0183769	0.144775
JDP2	3.25257	-0.807596	11.3315	0.000762029	0.0148262
AREL1	4.26304	-2.44357	5.48448	0.019186	0.149019
GEMIN2	-4.81829	-2.12005	6.38113	0.011534	0.107004
BRMS1L	2.99983	-2.77348	4.34276	0.0371667	0.222479
NFKBIA	2.00038	-0.875219	5.34288	0.0208071	0.156649
KLHDC2	5.30934	-1.84564	4.31708	0.0377315	0.22441
SLC35B3	1.03228	1.65018	5.61067	0.0178515	0.142096
NT5C3A	5.92179	-1.60724	7.39209	0.00655112	0.0722081
RP9	1.03511	0.184493	4.99516	0.0254183	0.177827
RALA	-4.65958	-2.24414	8.82225	0.0029758	0.0413357
CUL1	2.95499	-2.77254	4.29022	0.0383321	0.226579
DEK	2.81188	-2.80875	3.87227	0.0490902	0.261948
KDM1B	5.93286	-1.53452	7.67272	0.00560619	0.0646502
GMPR	1.96198	0.198993	15.5888	7.87e-05	0.00246171
WWOX	3.80646	-2.57671	4.6335	0.0313535	0.201951
ENKD1	2.31193	-0.179324	6.01674	0.0141708	0.122543
CENPT	5.62966	-1.66919	7.4482	0.00634999	0.070514
ZDHHC1	4.54924	-2.28336	5.79709	0.0160527	0.132496
PDPR	-1.46059	0.32178	7.95907	0.0047847	0.0579183
CDH5	-2.97972	-2.76726	4.3286	0.037477	0.223572
VSTM2B	-1.14487	-0.459119	4.04737	0.0442403	0.246248
CA7	-1.00087	1.33237	8.06793	0.00450556	0.0556518
CDH13	3.34242	-2.68992	4.59803	0.0320088	0.204507
SLC7A5	-4.2372	-2.42446	5.54005	0.0185861	0.145837
CIDEC	1.46849	1.00289	5.26537	0.0217538	0.160984
CYBA	1.04023	2.55087	8.03515	0.00458782	0.0563133
KARS	5.72601	-1.75406	4.96873	0.0258095	0.179514
UTP4	7.21522	-0.651832	5.05579	0.0245438	0.173816
SRPX2	2.89785	-0.425397	4.84033	0.0278015	0.18801
PRRG3	-3.99432	-2.49749	5.76904	0.0163109	0.133763
C1GALT1C1	-3.71299	-2.58161	4.60529	0.0318734	0.204018
ABCB7	-2.1748	-0.208107	4.63756	0.0312794	0.201659
SLC16A2	1.24542	2.46857	5.72249	0.016749	0.1363
ASB12	2.84143	-2.79286	4.01947	0.0449778	0.248859
NSDHL	3.90465	-1.21962	5.15001	0.0232463	0.167496
TAF9	-3.64159	-2.60762	6.88022	0.0087155	0.0881189
EDA	2.36127	-1.88021	4.07979	0.0433989	0.243663
SPTLC1	-3.9375	-0.858597	10.5695	0.0011497	0.0205153
GADD45G	1.31061	0.815109	10.127	0.00146115	0.024649
ATG10	-5.58071	-1.75258	15.7665	7.17e-05	0.00228687
PALM2	3.25389	-2.71398	4.51	0.0336972	0.210937
GIN1	3.36846	-1.96006	4.545	0.0330151	0.208358
CCDC112	2.91388	-2.79756	4.06877	0.0436829	0.244534
GNE	-4.46482	-2.33643	5.72383	0.0167362	0.13627
SLC49A3	-2.84969	-1.68587	4.56787	0.0325771	0.206524
RAD23B	-4.69767	-2.14932	4.4306	0.0353	0.216618
PHAX	-5.86085	-1.56452	9.24561	0.0023606	0.0350122
SIL1	-1.15875	1.00903	7.09327	0.00773739	0.0811268
GRPEL2	-3.24383	-2.7073	5.70763	0.0168913	0.137124
CXXC5	-3.61498	-2.61756	4.84117	0.0277881	0.187952
HBEGF	-2.85662	-2.80317	3.93714	0.047231	0.255755
LMAN2	7.84571	-0.0486375	8.88224	0.00287958	0.0403314
CDHR2	4.7002	-2.18804	6.20353	0.0127496	0.114513
SAP30L	-4.30825	-2.36505	5.76962	0.0163056	0.133741
TCOF1	1.81329	-1.63966	4.35998	0.0367927	0.221374
NPY6R	3.40541	-1.78516	8.65218	0.00326671	0.0440673
HNRNPA0	5.08546	-1.96958	4.14987	0.0416378	0.237634
PCBD2	2.48459	-1.85397	4.75025	0.029294	0.194267
UBE2B	3.36407	-1.4369	4.09281	0.0430659	0.242519
GDF9	-1.12132	2.19015	11.8378	0.000580392	0.0120167
YIPF5	2.8282	-2.7985	3.96574	0.0464352	0.253173
TSC2	1.04132	4.42527	10.3108	0.00132255	0.0227933
NSMCE1	8.38608	0.469821	26.9472	2.09e-07	1.83e-05
PDAP1	3.72708	-2.58378	5.11599	0.0237063	0.169526
MAD1L1	-2.96291	-2.77072	4.28549	0.0384389	0.226992
OTOA	1.32844	-0.982175	4.22986	0.0397187	0.231236
GPRC5B	-3.23245	-2.72857	4.91734	0.0265884	0.182575
CCP110	-3.8439	-2.55448	6.156	0.0130967	0.116594
PLK1	-1.27927	2.12692	10.5693	0.0011498	0.0205153
NPRL3	-4.89496	-2.03791	5.35363	0.0206792	0.155823
HBM	2.02018	-0.164778	12.4105	0.000426933	0.00938201
HBA1	2.08218	4.64847	29.0443	7.07e-08	7.04e-06
C7orf26	2.9346	-2.78376	4.19143	0.0406289	0.234039
NLRC3	2.82603	-2.79589	3.98128	0.0460085	0.251886
CACNG3	1.45438	0.0557668	6.3955	0.011441	0.106464
CFAP70	2.88545	-2.78078	4.15057	0.0416204	0.237598
NOG2	2.74773	-1.63533	10.3351	0.00130524	0.0225485
ABAT	-2.9546	-2.76395	4.31394	0.0378012	0.224632
RBFOX1	4.10899	-2.44713	7.56446	0.00595304	0.0673254
USP7	-5.0367	-2.07689	5.35462	0.0206675	0.155789
EMP2	1.47179	1.25086	15.6301	7.7e-05	0.00242254
VAPB	4.17143	-2.44066	5.54861	0.0184954	0.145405
RAB22A	-6.30703	-1.24394	18.2673	1.92e-05	0.000790615
PARD6B	-1.87752	-0.803661	10.2233	0.00138681	0.0236679
GMEB2	4.72953	-1.91793	7.75487	0.00535679	0.0624805
SNAI1	-1.94537	-0.0739456	4.03382	0.0445968	0.247479
OCSTAMP	-2.91829	-2.78505	4.13766	0.0419391	0.238612
EIF2S2	8.24203	0.330066	15.7649	7.17e-05	0.00228687
GSS	4.27455	-2.4618	4.2836	0.0384817	0.227162
SLC32A1	2.68072	-2.31946	4.47122	0.0344703	0.213585
PPP1R16B	3.16293	-2.32227	4.26118	0.0389928	0.228703
RPN2	4.95178	-2.08372	4.04955	0.044183	0.24619
GHRH	2.07599	-1.94454	7.25215	0.00708164	0.0761225
NFS1	1.32101	-0.768215	6.76943	0.00927323	0.092148
NCOA5	-5.7059	-1.49262	6.37423	0.0115789	0.107294
POFUT1	-5.12105	-1.99049	4.10251	0.0428195	0.241798
IRF9	2.50305	-0.14842	5.15893	0.0231271	0.167137
ARPC3	5.72453	-1.68582	7.2956	0.00691237	0.0747614
SETD1B	-5.45395	-1.84526	18.0754	2.12e-05	0.00085644
DAO	3.33387	-2.68574	4.64094	0.0312179	0.201406
PEBP1	-1.09256	2.19519	4.75782	0.0291655	0.193656
SMARCB1	-3.98334	-2.52487	5.09332	0.0240182	0.171181
SNAP29	-2.3522	-0.991588	6.30007	0.0120733	0.110235
MRPL40	3.07432	-2.75846	4.53777	0.0331548	0.208809
CDC45	5.31738	-1.6726	4.52964	0.0333127	0.209481
STX8	-5.15348	-2.0076	6.44339	0.0111366	0.104443
FAM18B1	-4.85967	-0.240675	14.2005	0.000164329	0.00442381
CYGB	-1.22839	0.989813	6.52389	0.0106435	0.101448
SLC25A19	-1.4596	0.0959686	5.92261	0.0149478	0.126941
CA10	3.24224	-2.72173	4.9969	0.0253928	0.177724
ALYREF	7.44724	-0.372982	35.3171	2.8e-09	4.4e-07
MCRIP1	2.88403	-2.79564	4.04925	0.044191	0.24619
TTYH2	-3.66792	-1.49698	4.32877	0.0374734	0.223572
FAAP100	5.15477	-1.96824	4.13622	0.0419748	0.23874
ALAD	-6.61669	-1.01559	5.1036	0.0238763	0.170442
BSPRY	4.2482	-2.43461	4.19649	0.0405077	0.233674
SLC31A1	5.48204	-1.87814	6.68632	0.00971555	0.0952585
ENG	-1.08179	3.90206	5.32717	0.0209955	0.157434
MIGA2	-5.14778	-2.00274	5.72228	0.016751	0.1363
NCS1	2.87111	-2.78982	4.07431	0.04354	0.244087
FUBP3	-5.15138	1.84874	22.5027	2.1e-06	0.000128179
PLPP7	3.42316	0.840838	8.54053	0.00347324	0.0460678
GTF3C5	-2.90869	-2.78866	4.10156	0.0428436	0.24185
OLFML2A	1.82456	0.79529	6.37712	0.0115601	0.107186
ZBTB43	-4.60514	-2.24987	8.6103	0.00334267	0.0447719
TRAF2	3.10195	-2.76215	4.55306	0.03286	0.207727
AMBP	1.46953	0.802541	6.55471	0.0104607	0.100145
GXYLT1	-3.8482	-2.49677	5.09708	0.0239661	0.170885
ZCRB1	5.8966	-1.52237	4.72112	0.0297944	0.196341
IRAK4	4.31627	-0.747726	12.6867	0.000368271	0.00830117
SCAF11	4.94766	-2.08283	3.96082	0.046571	0.253666
MON2	-5.32177	-1.42898	4.17434	0.0410405	0.235524
FRS2	-4.06483	-2.1497	6.12845	0.0133024	0.11771
TMEM19	-5.34475	-1.91385	9.62651	0.00191788	0.0302574
CAPS2	-4.70206	-1.38209	5.1854	0.0227774	0.16566
TEF	-2.95169	-2.7779	4.22609	0.0398072	0.23141
PMM1	-5.00425	-2.04349	4.27595	0.0386554	0.227749
TNFRSF13C	3.46643	-2.66243	6.91302	0.00855704	0.0870415
MGP	3.31954	-2.68903	4.67648	0.0305784	0.199261
TMPO	-5.2903	-1.94538	4.35085	0.0369904	0.222074
FGD6	4.98475	-2.05772	4.00402	0.0453919	0.25021
ATP5C1	7.68161	-0.194792	14.3054	0.000155415	0.00424223
TAF3	6.58078	-1.11464	13.7036	0.000214049	0.00542859
MICALL1	2.58677	-0.132967	4.27334	0.0387147	0.227891
GALR3	2.39275	0.180595	14.6318	0.00013069	0.00368827
GCAT	2.10426	6.56812	27.8874	1.29e-07	1.2e-05
RABL2L	2.62813	-1.14584	4.96353	0.0258873	0.1798
TMEM263	-4.07434	-2.48243	8.21737	0.00414913	0.0524107
ADCK2	-6.35776	-1.22512	12.5997	0.000385801	0.00862496
IL17RA	5.62505	-1.82248	4.27378	0.0387047	0.227891
CCDC3	2.06382	-2.20315	3.86219	0.0493858	0.262953
BEND7	2.10907	-0.977582	4.37515	0.0364667	0.220435
MEIG1	3.43134	-2.6747	5.98322	0.0144426	0.124187
DMTF1	5.27306	-1.93788	6.57316	0.0103528	0.0994048
UBE2H	1.42034	-0.0417864	4.71004	0.0299869	0.197109
ORC5	-5.45063	-1.80607	6.6771	0.00976594	0.0956298
FBXO18	-7.34954	-0.40047	13.4428	0.000245946	0.00605418
CRELD2	8.55928	1.53348	13.2707	0.00026959	0.00654285
PIM3	1.81525	0.360823	6.7278	0.00949217	0.0939051
TUBGCP6	-8.12437	0.227742	9.53728	0.0020134	0.0313409
WASL	5.40571	-1.84184	6.40977	0.0113494	0.105872
CTTNBP2	-4.76108	-2.1884	6.08816	0.013609	0.119369
RCC1L	-4.82607	-1.9968	8.75607	0.00308574	0.0423142
UBE2G1	-4.58888	-2.24859	9.33459	0.00224868	0.0338746
CYB5D2	-4.34964	-2.37257	8.03788	0.0045809	0.0562707
DTX2	5.01024	-2.07902	9.29045	0.00230351	0.0344572
HSPB1	-2.07651	-0.906951	4.32558	0.0375436	0.223861
RFFL	-1.15441	1.70326	8.56773	0.00342173	0.0455818
TLCD2	-2.3881	-1.80153	4.01795	0.0450185	0.248942
VTN	2.9272	0.66763	15.4678	8.39e-05	0.00258565
SARM1	3.03821	-0.045631	20.0736	7.45e-06	0.000357994
PIGS	-2.80042	-2.80254	3.8813	0.0488268	0.261051
NUFIP2	-3.11248	-2.74467	4.64563	0.0311327	0.201216
NXN	-7.80813	-0.0348194	17.3862	3.05e-05	0.00114734
BRIP1	-4.38726	-2.3197	5.82224	0.0158248	0.13129
DUSP14	-1.16578	2.54573	19.7655	8.75e-06	0.000408963
CUEDC1	3.1086	-2.75134	4.62916	0.031433	0.202304
RNF43	-3.71684	-2.19686	5.85398	0.0155419	0.12973
FEZ1	1.17606	0.985495	6.40609	0.011373	0.106012
SNX19	5.89972	-1.54417	9.36136	0.00221608	0.0335586
TPM3	1.03101	0.683398	5.34044	0.0208362	0.156781
ARHGEF12	-4.01297	-2.45484	5.41206	0.0199981	0.152629
TRIM29	3.1608	-2.73143	5.1861	0.0227682	0.165642
HINFP	6.42858	-1.21759	4.97269	0.0257506	0.179333
CRYAB	3.08473	-2.73973	4.38281	0.0363032	0.220076
ZW10	-5.57388	-1.73158	4.41979	0.0355245	0.217498
CD3D	-3.87256	-2.54068	5.22221	0.0223001	0.163629
CEP164	-5.43489	-1.85764	10.2946	0.00133417	0.0229503
PCSK7	-5.80593	-1.58604	4.61289	0.0317324	0.203457
TAGLN	-3.69576	4.10958	14.4361	0.000144994	0.00400891
SLC25A44	1.16122	1.16597	5.36725	0.0205183	0.15507
SKI	2.93641	-1.75301	10.1565	0.0014379	0.0243703
SAMD11	1.2231	2.09111	5.47214	0.019322	0.149578
EXOSC10	3.85903	-2.5777	4.92682	0.0264429	0.182089
KIAA2013	-7.641	-0.217556	8.70591	0.00317181	0.0431551
DHRS3	1.23529	-0.00599689	7.1468	0.00750977	0.079368
TMCO4	-6.09622	-1.39237	4.8227	0.0280873	0.189161
FBLIM1	2.88104	-1.85074	9.6282	0.00191612	0.0302507
SLC25A34	-4.33844	-2.39206	6.88622	0.00868626	0.0879365
USP48	-5.12495	-1.92946	4.19657	0.0405059	0.233674
TTC34	3.50929	-2.6245	4.65518	0.03096	0.200587
LDLRAP1	3.04045	-2.77412	4.39123	0.0361242	0.219643
MTF1	-1.85156	1.65726	15.6143	7.77e-05	0.00243105
FHL3	-3.64994	-2.59709	6.10486	0.0134811	0.118677
GPN2	5.22693	-2.04711	3.97597	0.046154	0.252289
LAPTM5	2.52957	-2.40415	4.18578	0.0407645	0.234458
SRSF10	4.83919	-2.05428	6.14253	0.0131968	0.117157
LYPLA2	-4.93336	-0.44721	8.47581	0.00359901	0.0471243
PPT1	1.00418	3.72794	12.2551	0.000463991	0.0100478
SLC45A3	-3.68819	-2.46994	4.91949	0.0265553	0.182501
ZC3H11A	1.20042	2.43816	5.76783	0.0163222	0.13381
LAD1	-2.78255	-2.80274	3.86039	0.0494388	0.263146
LZTR1	-4.75338	-2.20435	6.41622	0.0113082	0.105589
APOBEC2	2.70141	0.479924	19.0683	1.26e-05	0.000558322
NFYA	3.74792	-2.12787	5.38332	0.0203301	0.154242
KLHL33	1.36549	-1.14759	6.34723	0.0117565	0.108229
LONP1	3.3057	-0.362747	16.0672	6.11e-05	0.00201377
ANKRD24	-6.34652	-1.15461	5.07403	0.0242868	0.172444
MLLT1	-4.1128	-2.42463	5.65383	0.0174173	0.139728
HAUS8	2.46646	-1.60105	5.69019	0.01706	0.138059
PGPEP1	3.30563	-1.65526	12.6017	0.000385399	0.00861989
GDF3	-2.85061	-0.425586	5.13922	0.0233911	0.168154
GAMT	5.82145	0.0274416	35.6652	2.34e-09	3.83e-07
PALM	5.21848	-2.02481	6.30059	0.0120698	0.110224
NCLN	7.32467	-0.416854	5.24447	0.0220166	0.162292
LSM1	5.05824	-1.99097	6.14129	0.0132061	0.117196
RASSF2	-4.44592	-2.32821	5.78551	0.0161588	0.132915
NFU1	-2.76002	-1.41925	5.648	0.0174753	0.139983
SOST	3.08279	-1.88718	8.54213	0.0034702	0.0460649
NBR1	-3.71016	-2.59579	3.99541	0.0456242	0.250596
HSD17B1	-1.7886	4.53573	21.9977	2.73e-06	0.000159397
IGFBP4	1.33047	2.00935	4.20904	0.0402091	0.232811
GJC1	-4.44584	-2.3339	6.87226	0.00875438	0.0884181
NEMP1	-4.83993	-2.13476	9.78633	0.00175814	0.0284229
TRIM7	3.84295	-2.55173	5.22117	0.0223135	0.163629
TMEM55A	4.78995	-2.16023	3.84942	0.0497631	0.264045
KLHL15	-4.484	-2.3187	5.83429	0.0157167	0.130674
MAP7D2	5.65764	-1.06658	9.7528	0.0017905	0.0287735
PDHA1	6.64533	-0.882676	13.6093	0.000225071	0.00563241
CDKL5	-3.45957	-0.687516	6.14918	0.0131473	0.116826
PIGA	3.99787	-2.52377	5.21994	0.0223293	0.163691
ASB9	-3.31323	-2.17382	6.44161	0.0111478	0.104508
ANOS1	-3.30993	-2.69034	4.59525	0.0320606	0.204758
PUDP	2.88049	-2.80348	3.9861	0.0458772	0.251422
ZBTB20	-3.064	-1.62732	4.0941	0.0430332	0.242418
GTPBP6	6.91049	-0.865081	8.50298	0.00354565	0.0466749
ZDHHC23	2.93202	-2.79303	4.12322	0.0422984	0.239877
UNC50	3.05147	-2.75347	4.53465	0.0332153	0.209083
MFSD9	-2.75664	-1.37766	5.71363	0.0168337	0.136837
PCID2	-4.9373	-2.11564	9.0592	0.00261376	0.0376843
LIG4	-2.89494	-2.78894	4.08334	0.043308	0.243407
BLZF1	2.87164	-2.7892	4.0796	0.043404	0.243663
COL8A1	-5.05546	-2.02386	12.8255	0.00034192	0.00784784
COPS7A	5.49276	-1.7829	4.37651	0.0364375	0.22041
GPR162	6.25919	-1.28295	13.203	0.000279507	0.0067105
LPCAT3	5.55428	-1.80465	4.32153	0.0376331	0.224127
TMEM39A	2.01662	5.07476	45.4438	1.57e-11	5.14e-09
JAM2	-1.80252	-2.0883	4.65432	0.0309755	0.200623
DONSON	-4.7943	-2.17853	9.28338	0.00231242	0.0345234
ETS2	-4.68253	-2.2456	5.32301	0.0210457	0.157695
GDAP2	-2.19684	3.36103	6.03269	0.0140433	0.121698
HSD3B1	2.85823	1.23936	4.65227	0.0310126	0.200678
WDR4	4.27678	-2.41492	5.56999	0.0182709	0.144287
MRPL3	-5.95492	-1.53189	7.57203	0.0059281	0.0671518
RBM33	-6.11813	-1.36817	12.7034	0.000364989	0.00825373
NGLY1	4.27796	-2.42069	4.78886	0.0286443	0.191387
FAM221A	-1.58666	-0.728074	7.0277	0.00802582	0.0830678
TGM4	3.82377	-2.56164	5.00407	0.0252877	0.177193
SOSTDC1	3.52995	-2.5473	5.12074	0.0236415	0.169333
TMEM106B	-2.26969	1.75488	5.04656	0.0246749	0.174391
C1GALT1	3.33643	-2.6927	5.06302	0.0244416	0.173242
SGCE	1.13795	1.42291	6.38303	0.0115217	0.106971
TFPI2	2.36671	5.29291	151.37	8.7e-35	1.07e-30
RBM48	1.48114	0.553543	7.05286	0.00791389	0.0824542
GTPBP10	3.03947	-1.15807	4.06265	0.0438417	0.245129
SRI	4.82799	-2.16571	9.2364	0.00237251	0.035125
SPAG6	-1.91966	-2.08534	4.23895	0.0395066	0.230658
ARMC3	3.88947	-2.54551	5.08916	0.0240759	0.171416
JCAD	-6.64789	-1.04064	5.06231	0.0244516	0.173288
ELMOD2	1.56367	-0.884662	4.83258	0.0279268	0.188494
GSTCD	-3.50227	-2.64941	5.30299	0.0212889	0.158831
LEF1	3.89215	-2.54785	7.32669	0.00679379	0.0738982
EGF	3.53323	-2.62728	4.96922	0.0258023	0.17951
ALPK1	3.86002	-1.99703	16.099	6.01e-05	0.00198429
GATB	5.07394	-2.02052	8.78307	0.0030404	0.0419253
FHDC1	-3.91933	-2.53413	5.22184	0.0223049	0.163629
TMEM144	4.587	-2.31446	5.7628	0.016369	0.134015
WDR17	-3.48703	-2.53342	4.34015	0.0372236	0.222657
VEGFC	6.22626	-1.28555	8.22154	0.00413961	0.0523444
PRIMPOL	3.97934	0.918682	4.74332	0.0294122	0.19482
CENPU	-5.11647	-1.9646	6.80287	0.00910115	0.0910654
FGL1	4.26387	-0.85332	7.7182	0.0054667	0.0634341
POMK	-1.53533	0.264151	5.33431	0.0209096	0.157156
RBPMS	2.86186	-2.79219	4.04793	0.0442254	0.246234
MRPL1	1.14411	1.50252	8.45656	0.0036373	0.0475495
CCNG2	2.07341	-0.146695	5.58072	0.0181592	0.143683
JCHAIN	2.40222	-1.42702	11.4948	0.000697922	0.0138368
SARAF	-7.9622	0.0855689	15.8027	7.03e-05	0.00225227
SETD7	-4.41457	-1.47177	7.80758	0.00520275	0.0611966
HIBCH	4.93028	-2.14854	6.18276	0.0129001	0.115526
RBM43	4.72895	-2.18717	6.13205	0.0132753	0.1176
SLC40A1	-5.67534	-1.70599	7.1166	0.00763735	0.0803527
COPS8	-1.02024	1.28752	8.0009	0.0046754	0.0570883
USP40	5.11132	-2.02079	6.35562	0.011701	0.107982
SPP2	-2.85695	-2.7918	4.01936	0.0449809	0.248859
CCNYL1	-4.29516	-2.37417	3.89992	0.0482884	0.259389
CREB1	-3.7512	-2.57408	4.98351	0.02559	0.178702
HOXD10	3.07388	0.661813	42.5114	7.03e-11	1.89e-08
HOXD11	2.75962	0.18428	26.0103	3.4e-07	2.72e-05
METAP1D	3.54058	-2.66584	4.66094	0.0308564	0.200195
COBLL1	-7.18973	-0.651956	5.05246	0.0245911	0.174025
SNX4	-1.24651	2.36819	10.5712	0.00114864	0.0205145
UMPS	4.99932	-2.13726	6.16688	0.0130164	0.116101
TMEM177	5.10795	-2.0176	10.1741	0.0014243	0.0241654
SMARCAL1	-3.43261	-2.63272	3.92291	0.0476322	0.257086
IGFBP5	1.07084	3.772	7.97216	0.00475021	0.0576859
AAMP	7.32963	-0.553905	5.08976	0.0240675	0.171406
WNT6	-1.08704	4.25499	10.8979	0.000962737	0.0177791
MARCO	-2.87267	-2.78875	4.05822	0.0439568	0.245367
HTR5A	-4.38505	-2.35704	5.73833	0.0165985	0.135442
CCNT2	-2.80781	-2.80582	3.86521	0.0492971	0.262684
RAB3GAP1	-7.06684	-0.609285	5.1424	0.0233483	0.168018
NSUN2	3.25098	-2.73145	4.95909	0.0259538	0.18006
TAF4B	5.80413	-1.55444	5.11588	0.0237078	0.169526
IMPACT	4.29757	-2.39107	5.68659	0.017095	0.138186
TTC39C	3.21335	-2.72875	4.91468	0.0266293	0.182798
ESCO1	5.06844	-2.12431	4.04077	0.0444135	0.246776
TGIF1	1.0411	1.60825	9.1065	0.00254703	0.0368849
NDUFV2	3.91642	-2.52492	7.50101	0.00616644	0.0690543
PTPN2	5.84496	-1.59222	7.56856	0.00593951	0.0672547
CEBPD	1.4183	3.7859	12.6383	0.000377921	0.0084797
SCGN	-3.09764	-2.74534	4.61981	0.0316048	0.203063
CHMP5	-5.81135	-1.52702	7.0291	0.00801956	0.0830381
GAREM1	-3.99823	-1.58355	9.29122	0.00230254	0.0344568
FAM175B	2.85575	-2.78678	4.07638	0.0434867	0.243908
CHST15	1.15637	5.58719	60.8217	6.25e-15	5.19e-12
PLEKHA1	-4.36878	-2.38829	5.49492	0.0190718	0.148367
ARID5B	-5.92938	-1.51855	7.66814	0.00562045	0.0646978
ZNF365	3.76343	-2.3001	7.34627	0.00672022	0.0734359
DNAJC12	3.08749	-2.4704	3.91636	0.0478183	0.257908
PSAP	-8.48695	0.598447	10.6073	0.00112639	0.0202435
IPMK	-3.70405	-2.314	5.16326	0.0230695	0.166795
PIK3AP1	-5.93988	-1.59957	5.0884	0.0240864	0.171416
CH25H	-2.83116	-2.12774	6.22218	0.012616	0.113729
RPP30	-1.47372	-0.426066	5.40509	0.0200781	0.152833
CEP55	3.0355	-2.755	4.50201	0.033855	0.211509
CYP26A1	-2.02834	-1.61765	4.9528	0.0260485	0.18046
GOT1	1.24411	2.55044	4.20957	0.0401965	0.232802
FGF8	2.62705	-2.44456	4.37158	0.0365432	0.220577
WBP1L	4.21067	-2.09599	4.97083	0.0257783	0.179424
CFAP58	3.87275	-2.52531	5.12432	0.0235928	0.169069
CDC42	-5.08883	-2.00429	6.49076	0.0108437	0.102539
TBC1D20	1.36127	-0.419042	4.38726	0.0362085	0.219992
BCL6	3.93477	-2.43173	4.92772	0.0264291	0.182089
SPRYD3	-4.26539	-2.42814	5.51379	0.0188671	0.147359
ANXA1	3.945	-2.52948	5.24468	0.0220139	0.162292
FANCA	-6.70085	-0.969655	12.5126	0.000404222	0.00897542
DCTN1	5.51664	-1.88668	4.19041	0.0406531	0.234056
CSTB	1.25235	-0.0887807	4.0732	0.0435686	0.244116
IGSF21	3.50779	-2.63947	4.0736	0.0435584	0.244087
MGST1	1.18544	2.08183	9.28033	0.00231627	0.0345532
IL11RA	6.83077	-0.87398	11.6571	0.00063958	0.0129578
ESPL1	-1.46888	1.3456	5.96967	0.014554	0.1248
SETD2	1.10827	2.73901	13.8582	0.000197138	0.00511366
KIF9	1.52816	1.12385	6.55813	0.0104406	0.10002
ATP13A1	-2.8951	-2.77472	4.17369	0.0410564	0.235557
N6AMT1	5.37631	-1.87297	6.94763	0.00839303	0.0858821
C2CD2L	5.94516	-1.62016	4.56804	0.0325739	0.206524
P2RY6	4.29433	-2.37669	8.2087	0.00416901	0.0526482
HORMAD1	2.98699	-2.76594	4.37266	0.03652	0.2205
RPS26	-2.11018	-0.69901	7.96651	0.00476508	0.0578091
PAN2	-7.15194	-0.659242	8.53401	0.00348571	0.0462
MIP	-4.07974	-1.53219	7.24776	0.00709897	0.0762754
IL1B	2.84283	-2.79396	4.01374	0.045131	0.249395
ARRDC3	4.89188	-2.03165	4.08998	0.0431381	0.242814
INSIG2	2.94195	-2.47172	3.95323	0.0467816	0.254441

## Sheet: Sheet4_LYFvsF5(1088DEGs)
Gene	logFC	logCPM	LR	PValue	FDR
SLC35A1	1.56479	4.51667	45.0518	1.91894e-11	9.67339e-10
RNGTT	-5.55725	-1.68831	8.32278	0.00391509	0.0205118
BACH2	-5.55547	-1.65003	5.92829	0.0148997	0.0595901
COL9A1	-1.78682	-1.74365	4.04658	0.044261	0.135212
TMEM30A	-6.67605	-0.835805	6.76751	0.00928321	0.0409508
SENP6	-6.31416	-1.12386	8.43382	0.00368305	0.0195213
QRSL1	-1.92449	4.05336	65.9334	4.66424e-16	6.35489e-14
SNX3	-3.30731	0.597938	9.67423	0.00186871	0.0111819
SLC16A10	-6.6998	-0.872475	9.51919	0.00203334	0.0119627
VGLL2	2.37184	-2.35384	4.6909	0.0303228	0.102164
NUS1	-5.42656	2.33716	4.38853	0.0361815	0.116387
GJA1	-7.56713	-0.122235	8.31007	0.00394258	0.0206227
PERP2	-3.47759	-0.652868	10.738	0.00104958	0.00692415
ARFGEF3	4.40469	-2.46108	4.2907	0.0383215	0.121707
GATA4	3.31858	-2.75964	5.14979	0.0232491	0.0838798
NEIL2	-5.23517	-1.84687	16.7822	4.19253e-05	0.000457994
FDFT1	-2.19746	3.68831	4.17433	0.0410408	0.128275
PEX3	-3.62492	1.34764	8.11957	0.00437898	0.0224929
SYTL3	-2.52365	-1.1523	9.58264	0.00196426	0.0116429
TULP4	6.11551	-0.618926	17.6931	2.59572e-05	0.000303715
MYCN	3.97591	-2.6014	4.01615	0.0450665	0.136702
SCAF8	-6.56169	-0.99233	6.39222	0.0114622	0.0483703
ARMT1	-5.83774	-1.53364	5.71056	0.0168632	0.0655116
PCMT1	-2.99037	0.564143	6.03421	0.0140312	0.0568118
RAB32	-2.66176	4.66394	40.9481	1.5633e-10	6.53136e-09
FBXO30	4.94858	-2.22247	7.17617	0.00738781	0.0342824
TRAM2	5.77045	-1.7824	5.40857	0.0200381	0.0748154
GREM2	-4.70027	-2.17303	7.21111	0.00724538	0.0337524
GNG4	-2.38986	0.865198	15.5126	8.1956e-05	0.000809309
IRF2BP2	2.25538	7.06019	44.1596	3.02658e-11	1.4669e-09
KCNK1	1.14281	-0.532664	4.65815	0.0309065	0.103689
CCSAP	-2.22331	-0.243993	9.18714	0.00243722	0.0139133
ABCB10	5.71042	-1.83898	5.28186	0.0215487	0.0792014
FAM89A	-3.61284	-0.668489	6.82159	0.00900621	0.0400096
KIF25	3.74606	-2.66057	6.02133	0.014134	0.057114
QKI	-7.19077	-0.456202	18.1959	1.99308e-05	0.000240843
RHAG	-3.54233	-0.97685	13.1835	0.000282419	0.002298
SUPT3H	-1.72916	0.606255	11.64	0.000645494	0.00462878
RUNX2	-2.4985	2.62011	34.775	3.70098e-09	1.19114e-07
RCAN2	-4.57151	-2.22512	5.92232	0.0149503	0.0597243
UBXN2A	3.92212	-2.61037	6.24491	0.0124551	0.0516844
HADHB	-1.79777	1.58676	9.46179	0.00209796	0.0122825
VSNL1	-2.32047	2.91956	34.2165	4.93083e-09	1.54439e-07
ID2	1.7897	2.20788	27.2906	1.75056e-07	3.90999e-06
SELENOI	-2.64596	1.37388	6.15491	0.0131048	0.053861
RPS7	1.62155	2.33115	5.10576	0.0238465	0.0854567
TRAPPC12	-6.23171	-1.28114	4.04539	0.0442922	0.135273
ELOVL4	-1.43567	0.0635137	7.28849	0.00693979	0.0325576
TTK	5.22788	-2.08581	4.81134	0.0282731	0.0969157
UBE3D	-4.93623	-2.04688	7.20197	0.00728234	0.0338861
PGM3	8.57385	0.446131	67.7519	1.85415e-16	2.70558e-14
RIPPLY2	1.27692	0.618505	7.47855	0.00624383	0.0299676
VIT	-2.54368	-1.86521	4.81876	0.0281515	0.0965598
DSTN	-1.43727	-1.09425	4.93509	0.0263166	0.0917677
BIRC5	6.34927	-1.40343	12.169	0.000485909	0.00362374
POLR3F	4.88516	-2.26767	4.51952	0.0335102	0.110257
AFTPH	6.97224	-0.936935	6.70737	0.00960151	0.0420937
SLC1A4	-7.22261	-0.437814	18.8677	1.40103e-05	0.000178214
PNO1	1.27838	2.09431	12.107	0.000502326	0.00372634
YIPF4	-4.87974	-2.07525	6.77428	0.00924806	0.0408509
BMP2	-4.536	1.14658	41.0178	1.5085e-10	6.30779e-09
VEGFA	-3.89251	-2.45664	3.97285	0.0462393	0.139354
EXO1	-1.21552	2.59746	12.5825	0.000389384	0.00300817
MAP1LC3C	-3.08931	0.143601	18.559	1.64726e-05	0.0002046
GLP1R	-3.72209	-2.53536	6.90628	0.00858935	0.0386194
KCNK17	-3.19407	-0.917146	9.57368	0.00197387	0.0116843
SLC3A1	7.82484	-0.235719	21.3285	3.86929e-06	5.89394e-05
SLC30A1	-5.62641	-1.68516	6.77241	0.00925779	0.0408723
DTL	-1.83766	0.27462	9.54164	0.00200862	0.0118421
LBR	-6.95295	-0.648738	11.1371	0.000846184	0.00579186
TATDN3	3.47582	0.456599	15.4092	8.65678e-05	0.000846335
NSL1	-6.2664	-1.17308	9.83393	0.00171322	0.0104219
BATF3	-5.28577	0.824957	33.0013	9.20953e-09	2.73935e-07
SCCPDH	-2.02864	5.58191	33.9967	5.52067e-09	1.71274e-07
LBH	-3.36981	1.74875	51.8513	5.98658e-13	4.21116e-11
SRD5A2	-3.39693	-2.63445	5.54608	0.0185221	0.0704567
CLIP4	5.2195	-2.09308	8.20654	0.00417396	0.0216346
TRMT61B	3.72549	0.468387	6.2627	0.0123306	0.0512981
FBXO11	2.86403	-2.84585	3.93291	0.0473498	0.141916
SPAST	-4.44754	0.0806943	15.7821	7.10716e-05	0.000717577
SLC30A6	2.63032	1.25335	18.3285	1.85908e-05	0.000226662
PUS10	4.48895	-2.41986	6.73854	0.0094352	0.0415167
RPS27A	1.17063	5.44004	21.2142	4.107e-06	6.21741e-05
RTN4	-1.67009	0.136648	10.5718	0.00114826	0.00746764
ASB3	-1.98931	0.789882	4.23086	0.0396953	0.125146
CFAP61	-1.7223	-0.790546	5.52418	0.0187554	0.0711859
CRNKL1	3.02266	-2.81779	4.34151	0.037194	0.118887
B3GNT2	-5.0388	-1.60806	10.3419	0.00130042	0.00827505
GINS1	3.88619	-2.61698	3.98172	0.0459965	0.138767
RDH10	-2.52991	-0.901105	4.37408	0.0364894	0.117121
SLCO5A1	-4.42008	-2.26218	6.05155	0.0138941	0.0563634
ADHFE1	-7.13955	-0.496058	6.8911	0.00866259	0.0388703
RAB2A	-1.11375	2.98361	4.03695	0.0445141	0.135757
CA8	-3.6373	-2.57202	4.1474	0.0416986	0.129579
UBXN2B	-4.5909	-2.18019	6.93083	0.00847224	0.0382014
RGS20	3.30785	-2.76385	5.10621	0.0238403	0.0854408
PCMTD1	-4.78768	-2.14139	4.99523	0.0254173	0.0895034
LY6E	2.234	3.89157	28.9475	7.43681e-08	1.80937e-06
NSMCE2	-1.97546	-0.068141	7.59801	0.00584328	0.0283953
WASHC5	-6.64227	-0.919589	4.03238	0.044635	0.13596
SQLE	-1.14648	2.72662	7.41999	0.00645031	0.0307584
ANXA13	-2.80796	-1.77394	6.25225	0.0124036	0.0515185
KLHL38	-3.27368	-1.9601	6.40538	0.0113775	0.0480999
WDYHV1	-1.1313	0.739999	4.48093	0.0342751	0.112047
NOV	5.72386	-1.8154	22.6124	1.98204e-06	3.27001e-05
COLEC10	-4.44007	-1.23912	12.3517	0.000440575	0.0033424
SYBU	3.17547	-1.66417	4.13466	0.0420135	0.130334
YWHAZ	-7.78154	0.0405553	19.9912	7.78008e-06	0.000107525
PTDSS1	-6.13645	-1.27286	11.1342	0.000847484	0.00579833
TP53INP1	-3.16536	-1.00875	4.42025	0.0355148	0.11492
CDH17	2.92757	-2.83474	4.09583	0.0429891	0.132304
RIPK2	-3.3286	-0.228639	10.2478	0.00136849	0.00862762
ZNF704	-1.67727	0.407959	5.60616	0.0178974	0.0686142
ZBTB10	-8.03647	0.256053	11.8512	0.000576242	0.00419473
HEY1	3.88153	3.29379	28.4919	9.40895e-08	2.23487e-06
IL7	-3.11583	-2.71078	4.26316	0.0389474	0.123223
NUP155	-6.36513	-1.04099	4.00835	0.0452755	0.137081
LRRC2	-3.65221	-2.56272	5.77119	0.016291	0.0637361
CA9	-9.27062	1.42974	25.5836	4.23627e-07	8.55082e-06
AVD	-2.49135	-1.06177	10.5571	0.00115745	0.00751645
GBA2	1.756	0.826317	8.41584	0.00371967	0.0196686
TAF1C	4.18663	2.50113	5.20302	0.0225477	0.0820433
HABP4	-1.44808	0.957393	11.6911	0.000628002	0.00451854
AQP3	-2.83221	2.3931	39.8499	2.74249e-10	1.0972e-08
SYT4	-1.98317	-0.574803	4.98403	0.0255823	0.0898909
HAUS1	-4.52524	-1.29846	6.02015	0.0141435	0.0571389
RNF165	-3.55921	-2.58659	6.20116	0.0127666	0.0526999
CTIF	-3.84699	-2.51718	3.90196	0.0482298	0.143833
FECH	-4.07189	-2.39301	4.1822	0.0408507	0.127819
LMAN1	-9.23565	1.39284	24.5451	7.25898e-07	1.36521e-05
C9orf64	-1.19893	0.568774	4.58417	0.0322686	0.107065
IDNK	-2.35622	-1.75819	4.07917	0.043415	0.133233
OSTF1	2.98766	-1.91046	5.70183	0.0169473	0.0657528
RPS6	1.45829	4.13164	16.6266	4.55072e-05	0.000490783
GLIS3	2.79651	1.64338	38.7948	4.70779e-10	1.79389e-08
F2RL1	3.28731	-2.76727	5.05385	0.0245712	0.0872445
WDR41	2.8536	-2.84682	3.91486	0.0478611	0.143055
JMY	3.30342	-2.76421	5.09747	0.0239608	0.0857411
SGTB	4.36142	-2.47657	4.26485	0.0389086	0.123148
TRAPPC13	-4.61426	-2.1578	3.95422	0.0467541	0.140534
RNF180	-3.24581	-2.10912	4.36205	0.036748	0.117792
IL31RA	4.18473	-2.43859	4.01294	0.0451522	0.136869
FST	-2.96146	6.21363	41.9994	9.12998e-11	3.99836e-09
PAIP1	-3.76941	-2.50568	3.98924	0.0457918	0.138269
SELENOP1	1.15051	5.43675	9.1844	0.00244087	0.0139309
ANKRD49	-1.35853	1.24977	4.87022	0.0273241	0.0944414
MTIF3	2.79653	0.515986	4.886	0.0270754	0.0937796
RASL11A	-6.2361	1.05494	39.128	3.96915e-10	1.53414e-08
AMER2	-3.41597	-2.6358	4.6529	0.0310011	0.103871
SKA3	-6.3341	-1.10486	9.46501	0.00209429	0.0122639
GJA3	-3.50357	-2.57061	4.77196	0.0289268	0.0985025
MMP13	-3.73243	-2.51859	4.63671	0.031295	0.104663
FOXO1	-6.76378	-0.766805	5.29072	0.0214393	0.0788822
SLC25A15	3.19914	-2.78547	4.80559	0.0283676	0.0971479
VPS36	-4.8546	-2.07685	9.4358	0.0021279	0.0124267
CKAP2	-8.19113	0.426069	7.83795	0.00511605	0.0255367
SERPINE3	3.10136	-2.40223	6.37379	0.0115818	0.0487625
PHF11	1.20178	0.339277	4.71446	0.02991	0.101099
TPT1	1.63714	5.19305	43.8874	3.47825e-11	1.65958e-09
BORA	-4.60597	-2.15425	4.41657	0.0355916	0.115089
CCDC83	-2.68137	-2.49577	4.76453	0.0290519	0.0988513
ACER3	1.57436	2.07767	12.9525	0.000319495	0.0025491
UVRAG	4.22977	-2.52184	4.18221	0.0408504	0.127819
GDPD5	-3.61305	-1.72376	4.19413	0.0405641	0.127165
RPS3	1.03382	6.03528	11.195	0.000820198	0.00564472
MRPL48	-1.50556	0.187737	4.53601	0.0331889	0.109416
SPCS2	5.72108	-1.81247	8.94607	0.00278067	0.0155199
RNF169	-3.7292	-1.02305	4.31548	0.037767	0.120319
HBBA	-2.58203	4.21043	8.49586	0.00355956	0.0190009
RPS11	1.04744	6.04138	7.1476	0.00750642	0.0346853
SMPD1	1.1856	6.22522	11.2714	0.000787105	0.00545954
PGR	7.89393	-0.169625	52.6481	3.99001e-13	2.95629e-11
CC2D1B	3.71633	3.34354	72.152	1.99239e-17	3.41696e-15
ECHDC2	4.92163	-2.25135	4.53464	0.0332154	0.109473
GLIS1	-5.79526	-1.50142	12.5862	0.000388595	0.00300303
LRRC42	6.65206	0.373068	80.5734	2.80108e-19	6.66942e-17
PTGER3	-5.09423	-1.96098	4.99526	0.0254168	0.0895034
LRRC40	2.08082	-0.55513	4.97796	0.0256722	0.0901035
PLPP3	-6.37624	-1.08701	9.83966	0.00170789	0.0103921
ITGB3BP	-5.21727	-1.87098	12.2104	0.000475237	0.00356475
CACHD1	-5.95407	2.36354	29.471	5.67598e-08	1.41904e-06
AK4	-6.64907	-0.914258	4.03732	0.0445045	0.135744
SEC22B	2.80873	-0.908181	7.45882	0.00631262	0.0302194
UHMK1	-8.50919	0.707783	21.9017	2.86972e-06	4.51869e-05
OLFML2B	-2.14547	0.867606	16.4514	4.9914e-05	0.00053015
CDC73	-4.72287	0.529164	34.3364	4.63639e-09	1.46057e-07
ATP6V1G3	1.45062	1.48057	6.3021	0.0120595	0.0504007
RGS16	-4.39754	-1.2931	4.10705	0.0427049	0.131788
DARS2	5.98732	-1.64984	15.0235	0.000106179	0.00100754
DPH5	-1.19713	1.69705	8.93629	0.0027956	0.0155891
CENPL	-1.03897	1.74026	4.34176	0.0371885	0.118885
FRRS1	-4.15564	-2.37118	3.97426	0.0462007	0.139247
PALMD	-3.62221	-2.40494	4.65538	0.0309563	0.103785
PLPPR5	-4.35255	-2.32827	6.52319	0.0106477	0.0456598
SNX7	-6.2175	-1.17968	6.30708	0.0120257	0.050311
UCK2	2.85207	-2.8478	3.90361	0.0481824	0.14377
CNN3	1.24851	5.3107	18.9311	1.35528e-05	0.000173564
RPL5	1.40432	3.71863	13.9244	0.000190307	0.00164278
NUF2	-5.64556	-1.67668	6.41799	0.011297	0.0478502
LHX4-AS1	-5.34749	-1.79782	7.4551	0.00632569	0.0302701
SEC16B	5.06947	-2.16461	4.63475	0.0313308	0.104747
SOAT1	-1.48911	0.614121	8.76835	0.00306503	0.0168497
QSOX1	-4.43016	-0.325314	6.09171	0.0135817	0.055408
TRMT1L	6.52355	-0.480636	9.66351	0.00187964	0.0112336
TSEN15	3.71635	-2.66449	5.06984	0.0243456	0.0866816
ZNHIT6	-1.07715	1.06758	5.80969	0.0159381	0.0627306
DNAJB4	-3.25498	-2.69359	3.93463	0.0473015	0.141789
NEXN	1.51389	3.62063	13.8058	0.000202705	0.00173455
TMEM125	-3.54718	-1.26151	8.61222	0.00333916	0.0180536
IPO13	-6.89348	-0.770529	4.1198	0.0423842	0.131095
DMAP1	-1.78817	1.6396	5.04617	0.0246804	0.0875119
RPS8	1.12307	5.06266	15.7361	7.28228e-05	0.000731644
HPDL	-6.13533	-1.31131	12.3746	0.000435206	0.00331106
MMACHC	-2.2212	-1.82221	4.33959	0.037236	0.118962
SPATA6	-3.58069	-1.80631	8.67575	0.00322472	0.0175705
BEND5	1.53269	1.98118	11.3524	0.000753521	0.00526863
TXNDC12	6.65844	-1.18348	11.3097	0.000771032	0.00536964
IFRD1	2.68017	0.0836219	20.5438	5.82836e-06	8.39574e-05
BMT2	-5.60399	-1.60157	12.5335	0.000399722	0.00307544
CD8B	5.3479	-2.03259	8.44401	0.00366247	0.0194479
PTCD3	4.17833	-2.53085	4.16479	0.0412725	0.128662
MAEA	-7.16286	-0.476394	13.437	0.000246708	0.00205202
CORIN	-2.86326	-1.69484	5.50173	0.0189976	0.0718857
SGCB	-6.65028	-0.906769	10.3879	0.00126842	0.00810806
HNRNPD	-7.18496	-0.445629	17.5127	2.85389e-05	0.000328995
CCNA2	-5.69991	-1.64397	5.28694	0.0214859	0.0790062
NUDT6	1.33665	0.378517	7.46158	0.00630296	0.0301878
KCNIP4	-2.14245	-1.83009	5.0571	0.0245253	0.087138
MED28	4.10069	-2.56355	4.09948	0.0428965	0.132121
HS3ST1	3.27467	1.41614	36.7288	1.35762e-09	4.75304e-08
ZNF518B	-4.94195	-1.98843	4.00537	0.0453555	0.137273
NWD2	-4.30287	-2.33122	4.29829	0.0381507	0.12125
ACOX3	3.23002	-2.7793	4.89089	0.0269987	0.0935719
CPZ	-5.17089	-0.960957	30.4175	3.48365e-08	9.16528e-07
CFAP99	3.53704	-1.64575	5.51045	0.0189032	0.0716149
FAM193A	-7.74209	-0.00289528	17.5567	2.78861e-05	0.000322363
HGFAC	-5.48702	-1.70463	14.8295	0.000117679	0.00109937
KLF3	4.7182	-2.32379	4.46621	0.0345717	0.112821
FBXO41	-4.37787	-2.2999	7.96203	0.00477687	0.0241323
SLC4A11	-4.43404	0.382669	32.5911	1.13732e-08	3.31261e-07
RPL9	2.18751	4.13937	7.11392	0.00764878	0.0351673
GPR87	-3.3033	-2.66044	5.16705	0.0230193	0.0833141
PFN2	-2.0955	2.16416	19.0076	1.30201e-05	0.000167661
KNG1	-4.06229	-2.4268	5.32899	0.0209736	0.0775798
VWA5B2	3.8064	-2.64927	3.90268	0.0482092	0.143798
ABCF3	3.24592	-1.79638	4.91479	0.0266278	0.0926221
SLC12A9	-6.83562	1.71225	13.978	0.000184965	0.00160374
NCL	-6.16107	-1.2213	3.89118	0.0485403	0.144531
B3GNT7	-7.31779	-0.376957	7.02023	0.00805937	0.036711
ARMC9	4.31402	-2.48643	6.95386	0.00836384	0.0378073
IQCG	1.92302	0.0334145	6.84803	0.00887391	0.0395391
IL1RAP	-5.99284	-1.33201	9.89823	0.00165438	0.010128
FGF12	1.88447	0.051244	12.1704	0.000485551	0.00362272
FAM43A	-2.41474	4.24784	36.5592	1.48102e-09	5.1556e-08
PPP1R2	1.32284	2.12596	14.3015	0.000155745	0.00138792
HDLBP	-11.3473	3.45086	17.8794	2.35351e-05	0.000278824
PASK	-6.1446	-1.24644	5.86154	0.0154752	0.0613766
FBXO45	-1.07485	4.07776	13.2262	0.000276068	0.00225832
VEPH1	-3.7945	-2.51042	5.24891	0.0219605	0.0803358
CEP63	1.84824	1.06087	4.12514	0.0422505	0.130858
TMEM41A	1.1863	2.57675	13.8885	0.00019398	0.00166922
SLC35G2	2.0541	0.0451817	8.49536	0.00356053	0.0190012
NEU2	-3.31776	-2.65721	4.4377	0.0351536	0.114226
SERPINI1	-4.74645	1.00423	7.45971	0.00630953	0.0302075
FOXL2	1.06822	8.36954	15.2837	9.25134e-05	0.000897841
NMNAT3	3.26895	-2.69395	4.41553	0.0356133	0.115095
AGFG1	-1.68239	3.25382	22.9648	1.64999e-06	2.78974e-05
SLC16A14	4.35772	-2.4681	7.3585	0.00667464	0.0316069
ATP1B3	-6.90436	-0.673188	15.2569	9.38318e-05	0.000908121
TFDP2	-5.56615	-1.64893	5.58733	0.0180909	0.0691991
HJURP	-2.91984	-0.77376	7.75639	0.00535229	0.0265096
NECTIN3	-2.20704	0.950719	15.0052	0.000107213	0.00101539
MPC2	1.22346	2.42364	20.2989	6.62375e-06	9.36817e-05
POU2F1	4.62511	-2.36828	7.34422	0.00672789	0.0317854
DUSP27	2.9238	-2.83511	4.08886	0.0431668	0.132671
GPA33	-3.93282	-2.47663	5.0324	0.0248773	0.0880191
PTGFRN	3.44355	-2.73648	5.48759	0.0191519	0.0723306
CD80	1.34981	1.84107	14.1162	0.000171861	0.00150744
TRMT10C	6.7058	-1.14345	9.56523	0.00198297	0.0117269
DCBLD2	-6.62827	-0.92338	10.4332	0.00123772	0.00795143
NFKBIZ	-4.35325	-2.34189	4.26552	0.0388933	0.123108
SSPN	-3.74663	-2.51129	4.69161	0.0303102	0.102129
INTS13	-5.17011	-1.9286	5.03877	0.0247861	0.0877702
TM7SF3	-7.16404	-0.48792	6.94916	0.00838585	0.037892
PRR5	-4.62362	-2.23601	4.24113	0.0394558	0.124495
SRSF6	-6.69761	-0.725954	6.98554	0.0082171	0.0372978
PTHLH	2.02308	2.32267	31.3414	2.1642e-08	5.9369e-07
PLEKHA5	-3.56212	-1.55488	5.58186	0.0181474	0.0693505
SLMAP	3.63381	-2.6862	5.78292	0.0161826	0.0634637
ARF4	1.31564	1.44538	12.6694	0.000371695	0.00289339
GLYCTK	1.72718	0.115822	6.49195	0.0108364	0.0462813
PCBP4	1.461	2.8666	4.99087	0.0254814	0.0896468
OASL	1.99463	6.071	5.31754	0.0211118	0.0779401
MANF	1.70884	5.19297	86.0509	1.75365e-20	5.15058e-18
NPRL2	1.0098	2.8457	8.51561	0.00352113	0.0188365
TEX264	-7.62619	-0.0680333	25.7133	3.96091e-07	8.05467e-06
CAMKV	2.17992	3.0599	36.4318	1.58101e-09	5.46106e-08
DAG1	-1.23895	4.25929	7.16574	0.00743089	0.0344192
AMT	5.69597	-0.724643	4.89828	0.0268835	0.0932668
IP6K1	6.96155	-0.953075	20.6523	5.50718e-06	7.99887e-05
RNF123	-8.31574	0.564952	12.3614	0.000438291	0.00332886
IARS	-2.43761	3.62143	4.62184	0.0315674	0.105373
ATG7	-4.55689	-2.23988	6.18255	0.0129016	0.0531684
PTPDC1	6.21256	-1.50323	9.59103	0.0019553	0.0116065
FAM120A	-9.52756	1.67759	10.5994	0.00113123	0.00737158
KLF15	-5.01288	0.569422	61.6851	4.03021e-15	4.5865e-13
DALRD3	-5.17596	-1.88647	5.16889	0.0229949	0.0832443
P4HTM	3.51212	0.315834	5.00614	0.0252575	0.0890368
ARIH2	-1.735	1.45289	4.30946	0.0379009	0.120644
C3orf14	3.30179	-2.7651	5.08908	0.0240769	0.0860374
THOC7	-6.34532	-1.19774	5.63752	0.0175801	0.0676673
KBTBD8	-3.03596	-1.35887	5.69991	0.0169658	0.0658092
ARL6IP5	-1.80515	4.33401	26.4182	2.74943e-07	5.82032e-06
SHQ1	-6.06961	-1.32751	6.06339	0.0138012	0.0561074
MCM2	-5.18564	1.79021	7.7926	0.00524607	0.0260836
PODXL2	-8.06609	0.331437	4.79517	0.0285396	0.0975157
LMCD1	-5.06128	1.91234	55.6083	8.84497e-14	7.50583e-12
MGLL	-4.54427	-2.25438	4.39674	0.0360078	0.115927
KBTBD12	-2.26502	-2.40067	4.06479	0.0437861	0.134112
PDCD7	4.74647	-0.886784	5.04102	0.0247539	0.0876964
SPG21	-5.84121	-1.53828	5.4855	0.0191748	0.0723745
ANKDD1A	-1.78536	1.82173	12.5767	0.00039059	0.00301543
FAM169B	2.9513	-2.83049	4.15738	0.0414534	0.129046
ARRDC4	-3.66242	-1.39117	8.00054	0.00467634	0.0237246
SLCO3A1	-4.42842	-2.27261	4.37227	0.0365283	0.117203
TUBGCP4	-1.1667	2.92221	8.51919	0.0035142	0.0188072
SEMA4B	-3.5753	1.65688	4.91427	0.0266357	0.0926432
PEX11A	-3.40703	-2.63208	5.29862	0.0213424	0.078602
KIAA1024	-3.85112	-2.51044	4.92584	0.0264579	0.0921301
RBPMS2	-2.78384	0.700948	15.4998	8.25138e-05	0.000813511
ADPGK	-6.19444	-1.23479	9.3527	0.00222658	0.0128982
PTPN9	1.0391	3.83819	13.4509	0.000244884	0.00203789
TSPAN3	-7.83598	0.113209	9.81517	0.00173078	0.0105196
FBXO22	4.03522	0.202409	8.21069	0.00416442	0.0215943
CIB2	3.7551	-1.89051	8.34501	0.00386748	0.0202949
GTF2A2	4.51268	-2.42107	4.34094	0.0372063	0.118914
ADAL	3.08758	0.157191	5.13874	0.0233977	0.0842299
LRRC49	2.96867	-2.82737	4.20249	0.0403646	0.12671
LIPC	3.20899	-2.78452	4.82528	0.0280454	0.0962832
MNS1	-1.25346	1.64486	5.92689	0.0149115	0.0596315
PYGO1	-1.1363	0.762614	5.73695	0.0166116	0.0647527
PIGB	5.76891	-1.80391	5.35748	0.0206336	0.0765957
RSL24D1	-6.31275	-1.18264	6.25748	0.012367	0.0513986
LEO1	-1.22127	2.6777	6.99378	0.00817935	0.0371437
CYP19A1	-4.51245	-2.22294	4.50402	0.0338154	0.111046
SLC30A4	-7.0959	-0.522304	6.76653	0.00928832	0.0409623
KIF23	-6.95366	-0.652306	10.8021	0.00101386	0.00672373
LSP1	-3.77087	-1.69052	7.02231	0.00805003	0.0366724
CD81	1.36127	3.38644	20.6932	5.39067e-06	7.85057e-05
L2HGDH	-6.10946	-1.28926	6.04153	0.0139732	0.0566293
TMEM86A	-4.37218	-2.29311	8.97733	0.0027335	0.0152949
ZP1	-2.66681	0.414093	11.4199	0.000726631	0.00510902
DDB1	-5.08312	3.13656	22.3479	2.27465e-06	3.69191e-05
PTGDR	3.12787	-2.7993	4.61162	0.0317561	0.10588
RMDN3	-4.06599	-2.45741	3.99115	0.0457399	0.138153
GCHFR	-4.35413	-2.29594	7.70481	0.0055074	0.0270837
PKP3	-3.525	-2.59769	5.69879	0.0169766	0.0658406
PGGHG	4.06524	-2.56327	4.10001	0.042883	0.132096
F2	4.72037	2.08223	22.4452	2.16228e-06	3.53172e-05
SLC35C1	-6.93403	-0.170369	26.0248	3.37056e-07	6.97859e-06
ZFYVE19	4.1971	-1.57209	8.57376	0.00341042	0.0183409
CHAC1	-3.4441	0.0818136	19.7316	8.91166e-06	0.000120648
SNAP23	-1.64432	0.714223	9.06704	0.00260258	0.0146847
RBM25	-3.83896	-2.51453	3.91955	0.0477278	0.142753
SRSF5A	2.36569	0.359461	23.0969	1.54036e-06	2.63067e-05
ZFP36L1	1.28829	3.4796	10.4617	0.00121877	0.00785228
ARG2	2.29808	5.07456	59.9276	9.84138e-15	1.03586e-12
CGRRF1	4.82136	-2.28496	4.50773	0.033742	0.110851
SRP14	1.28752	-1.42613	4.93917	0.0262546	0.0916035
NOVA1	-4.00894	-2.43117	7.2748	0.00699288	0.0327472
G2E3	-1.97653	1.11339	8.92694	0.00280995	0.0156602
RASSF7	-4.02678	-2.40559	5.65309	0.0174247	0.0671965
IRF7	5.43018	-1.99828	5.57305	0.0182389	0.0695918
CD151	-5.85254	-1.49682	12.5777	0.000390386	0.00301449
NUCB2	-7.42238	-0.228126	4.5833	0.0322849	0.107097
ADM	-2.43035	1.50026	13.0414	0.000304683	0.00245151
RNF141	-3.31699	-2.20042	4.39839	0.0359729	0.115885
EIF4G2	-7.26293	-0.377433	7.05832	0.00788981	0.0360525
DKK3	1.8373	5.17331	34.4776	4.31178e-09	1.3662e-07
FIBIN	-2.10973	4.56522	19.1128	1.23218e-05	0.000159802
OTX2	-4.49749	-2.23588	6.06748	0.0137693	0.0560195
MED19	-4.89402	-2.01452	4.57647	0.0324139	0.107409
INCENP	-1.44562	3.49384	6.85226	0.0088529	0.0394823
NR1H3	-5.67589	-1.62557	7.95202	0.00480338	0.0242338
SPI1	-3.86733	-2.48521	7.75519	0.00535585	0.0265245
PTPMT1	-1.10603	2.31564	9.67597	0.00186693	0.0111746
FUT8	-6.14676	-1.25012	13.6162	0.000224242	0.00189048
TSPAN18	-3.11277	-0.977571	15.3112	9.11756e-05	0.000886437
ALKBH3	2.9437	-1.96272	6.81814	0.00902365	0.0400798
HSD17B12	-6.79509	-0.794559	6.7465	0.00939317	0.0413615
PSMA3	1.7818	1.40336	16.7236	4.32406e-05	0.000470155
EHF	2.90807	-2.46872	4.79519	0.0285393	0.0975157
CAT	-4.6446	-2.13856	4.0429	0.0443575	0.135439
FBXO3	-9.19007	1.34816	43.0298	5.39134e-11	2.4714e-09
KLHL28	1.6373	0.196062	5.79995	0.0160266	0.0629778
CLBA1	-2.7807	-1.23029	8.05804	0.00453022	0.0231244
INF2	4.23819	1.77505	10.2867	0.00133994	0.00848146
CINP	-6.42515	-0.713497	26.5029	2.63148e-07	5.6167e-06
SLC25A47	-1.72387	-0.2887	5.89282	0.0152028	0.0605359
EVL	1.0929	5.57726	18.7416	1.4968e-05	0.00018878
ENAH	1.67649	-0.722375	7.14485	0.00751797	0.0347188
CYP46A1	-7.50753	-0.195864	11.7586	0.000605643	0.00437757
CCNK	-3.29058	1.78788	9.41686	0.00215	0.0125401
GSKIP	-2.13982	-2.16317	4.42928	0.0353275	0.114587
CLMN	-4.78743	-2.1435	4.48868	0.03412	0.111742
GSC	-3.31776	-2.65721	4.4377	0.0351536	0.114226
PPP4R4	4.48668	-2.42285	9.77169	0.00177219	0.0107089
UBR7	-4.8198	-2.09105	4.68409	0.0304432	0.102436
GOLGA5	-5.57841	-1.64826	8.11424	0.00439188	0.0225462
FBLN5	-4.68176	-2.12295	4.51791	0.0335418	0.110327
TC2N	-4.01552	-2.44777	4.08426	0.0432843	0.132915
GPR68	4.85745	1.03545	17.5399	2.81344e-05	0.000325004
ZC3H14	-3.8522	-2.52104	3.85622	0.0495619	0.146875
GALC	4.43891	3.96572	26.6588	2.42738e-07	5.22195e-06
SNW1	3.15886	-2.79227	4.70369	0.030098	0.10156
BATF	2.23975	-2.41284	3.87245	0.049085	0.145834
NPC2	5.42633	7.64043	63.7876	1.38585e-15	1.73405e-13
SYNDIG1L	5.31082	-1.14484	13.6613	0.000218916	0.00185265
VRTN	5.13962	-2.14297	7.8173	0.00517485	0.0257922
GEMIN2	4.7293	-2.32157	7.49414	0.00619002	0.0297632
SSTR1	-3.83061	-2.51088	5.91328	0.0150271	0.0599826
FAM177A1	-4.51878	-2.24095	4.45987	0.0347002	0.113135
PDCD6IP	-1.43093	4.33085	6.56035	0.0104276	0.044944
GCM2	-3.6501	-2.55866	6.27145	0.0122699	0.0510843
BLOC1S5	-3.53154	-1.15333	6.40257	0.0113956	0.048152
RPSA	1.15743	7.04979	26.5175	2.61158e-07	5.58149e-06
BASP1	1.71588	2.63542	12.5023	0.000406461	0.00312197
HERPUD2	-1.08956	3.054	14.4185	0.000146358	0.00131816
BMPER	3.75482	-2.65696	3.88268	0.0487868	0.14508
NT5C3A	-5.82428	-1.55232	5.4711	0.0193334	0.0727654
VOPP1	-1.91865	1.24167	14.2175	0.000162847	0.00144022
INHBA	3.70061	-1.39306	5.54273	0.0185576	0.0705433
RALA	4.16476	-2.53812	6.70255	0.00962752	0.0421814
IGFBP1	-3.88435	-2.48594	4.0065	0.0453252	0.137198
IGFBP3	-4.26304	-2.3379	5.83312	0.0157272	0.0621396
NRSN1	1.026	1.99595	5.11905	0.0236645	0.0849598
STAC	4.53037	-2.4047	5.54794	0.0185024	0.0704055
MCUR1	-3.26577	1.43803	10.0691	0.00150776	0.00937078
GMPR	1.45084	1.47865	14.2525	0.00015985	0.00141884
ATXN1	-6.96649	-0.647105	12.3226	0.000447509	0.00338419
KATNB1	2.09422	3.15696	24.5145	7.37517e-07	1.38533e-05
PARD6A	-2.43737	-0.00798406	13.1156	0.000292853	0.00236837
HERPUD1	-5.89028	-1.41271	5.43301	0.0197596	0.0739783
EXOC3L1	-5.03365	-1.93392	5.97829	0.0144831	0.0582455
TMEM208	5.70796	-1.84044	5.2801	0.0215705	0.0792576
LCAT	-3.48128	-2.60347	4.94845	0.0261141	0.0912041
SF3B3	-11.4538	3.66796	284.467	7.98359e-64	1.95794e-59
OSGIN1	3.15493	-2.794	4.68561	0.0304162	0.102401
PRMT7	-1.60673	2.37925	18.725	1.5099e-05	0.00019009
SMPD3	-6.10198	-1.29233	22.4689	2.13575e-06	3.49189e-05
LPCAT2	-7.79442	0.0917464	4.72887	0.0296604	0.100422
GPT2	-7.25024	-0.402759	20.3973	6.29175e-06	8.97366e-05
VSTM2B	-1.90093	-1.50292	4.50115	0.0338721	0.111145
CA7	-4.46399	-0.042124	31.6256	1.8695e-08	5.19826e-07
WFDC1	6.26794	-1.47483	9.87623	0.00167428	0.0102281
TLDC1	-4.79084	-2.11503	4.69354	0.0302762	0.102063
ZDHHC7	-6.78765	-0.790366	17.22	3.32908e-05	0.000375375
MAP1LC3B	-5.09121	-1.90275	4.66118	0.030852	0.103556
UBA2	-7.31202	-0.349482	18.4461	1.7478e-05	0.000214803
CIDEC	3.1226	3.52115	18.1133	2.08138e-05	0.000250465
CYBA	1.8294	3.93351	22.8995	1.70692e-06	2.86186e-05
UTP4	-7.11327	-0.58684	4.28668	0.0384122	0.121942
GPATCH1	-4.13029	-2.36322	4.24221	0.0394307	0.124439
SLC7A9	-4.5665	-2.18568	7.99166	0.00469933	0.023824
VGLL1	1.93429	-2.31005	3.93139	0.0473928	0.141997
MMGT1	1.06221	3.29044	15.5516	8.02855e-05	0.000795701
FAM122A	-5.2986	-1.81411	7.39592	0.00653721	0.0310882
PHF6	-3.66612	-0.00315151	21.5361	3.47227e-06	5.35571e-05
GPC3	-1.45302	-0.695498	6.0839	0.013642	0.055589
GDPD2	-1.7132	-1.62292	5.01019	0.0251985	0.0888732
SNX12	-1.89145	2.0385	14.9548	0.000110119	0.0010389
IL2RG	-3.59349	-2.56608	5.01916	0.0250684	0.0885864
PRRG3	4.01669	-2.58225	6.40741	0.0113645	0.0480614
GAB3	-4.54787	-2.20854	6.81452	0.00904197	0.0401321
ABCB7	-5.08256	-1.97575	4.94991	0.0260921	0.091144
VAMP7	-4.5088	-0.200906	9.06179	0.00261006	0.0147184
RPS4X	1.3215	6.44067	28.1816	1.10451e-07	2.57854e-06
TAF9	4.60236	-2.37144	4.40016	0.0359356	0.115801
PRRC1	6.03792	-1.6138	5.7099	0.0168695	0.0655287
CAST	-7.0364	-0.583151	29.6174	5.26306e-08	1.32587e-06
GADD45G	-1.39609	0.748368	9.58011	0.00196697	0.0116527
ATG10	3.60784	-2.69451	6.60626	0.0101621	0.0440144
ZCCHC9	-2.14373	0.200007	10.3272	0.00131086	0.00833285
GNG10	-2.31326	1.94405	16.4828	4.90929e-05	0.000522717
CAAP1	-4.22649	-1.38748	9.33995	0.00224212	0.0129701
XPA	1.64454	1.46602	19.0926	1.24527e-05	0.000161329
SMU1	3.80812	-2.64182	5.90103	0.015132	0.0603153
GIN1	-5.02229	-1.97398	7.03274	0.00800328	0.0364996
CLTA	-1.10593	3.40717	6.13912	0.0132223	0.0542353
RNF170	-4.293	-2.35439	5.5919	0.0180437	0.0690528
FNTA	-2.03397	1.85742	23.661	1.14886e-06	2.03873e-05
LPL	-7.77725	0.0395878	7.47414	0.00625914	0.0300249
MELK	-5.09252	-1.97141	4.71214	0.0299504	0.101201
LCP2	-4.10332	-2.39617	7.75985	0.00534204	0.0264695
ETF1	-4.78813	-2.10299	4.70957	0.0299952	0.101316
SIL1	-2.66176	-0.327026	14.553	0.000136271	0.00124538
DNAJC18	-1.1772	2.38412	6.47539	0.0109378	0.0466229
IL17B	2.73621	-2.52013	5.83578	0.0157034	0.0620728
RELL2	4.88616	-0.991913	20.8729	4.90779e-06	7.2463e-05
SRA1	1.98811	-1.00118	6.40118	0.0114045	0.0481807
UBTD2	-1.38784	1.46876	13.4742	0.000241861	0.00201649
ERGIC1	-2.84291	0.930412	9.58527	0.00196144	0.0116318
STC2	-5.57503	-1.66397	12.9145	0.000326041	0.0025923
DRD1	-3.81169	-2.51382	6.39627	0.011436	0.0482932
PDLIM7	-7.04246	-0.563054	17.2805	3.22474e-05	0.000365881
EIF4E1B	-4.03944	-0.576109	18.0749	2.12387e-05	0.000254703
GEMIN5	4.10894	-2.56096	4.10482	0.042761	0.131886
SPARC	1.4646	8.36956	18.2005	1.98825e-05	0.000240421
DCTN4	-3.59143	0.876295	5.58489	0.0181161	0.0692739
SYNPO	2.10092	2.74238	7.95001	0.00480871	0.0242582
HNRNPAB	4.10839	-2.55353	4.11988	0.042382	0.131095
NME5	-3.42445	-2.57638	5.14482	0.0233158	0.0840278
NPY6R	2.47196	0.0345635	7.70175	0.00551673	0.0271132
GDF9	-4.35928	0.688573	26.2989	2.92448e-07	6.14315e-06
UQCRQ	1.06881	2.17698	3.96556	0.0464401	0.139865
ZCCHC10	-1.50085	0.820639	10.2822	0.00134316	0.00849309
NTHL1	5.18421	-0.999707	9.24546	0.0023608	0.0135385
NOXO1	2.86998	-1.91717	5.19314	0.0226763	0.0823887
SOX8	-3.02996	-1.84433	4.64915	0.0310689	0.104027
B9D1	3.4806	-1.24649	4.17048	0.041134	0.128427
SHMT1	4.11434	0.612871	15.6177	7.75249e-05	0.000772337
RAI1	-3.77137	-1.36721	4.60112	0.0319511	0.106314
COPS3	1.47097	1.60586	4.54503	0.0330145	0.108957
ATP5J2	1.25696	1.04409	7.1673	0.00742446	0.0343971
SLC29A4	-3.81016	3.53851	80.8663	2.41512e-19	5.86433e-17
WIPI2	-1.1333	4.02775	25.1204	5.3861e-07	1.05673e-05
AP5Z1	2.62516	1.97479	19.3639	1.08031e-05	0.000142595
CHST12	1.22055	4.75811	18.0175	2.18888e-05	0.000261721
MAD1L1	3.59304	-2.70166	5.94033	0.0147983	0.0592619
GET4	-7.34684	-0.344138	17.5331	2.82353e-05	0.000326093
EIF2AK1	6.54479	-1.28356	6.17531	0.0129545	0.0533461
USP42	9.00965	0.854659	80.4166	3.03237e-19	7.18524e-17
GNPTG	8.12247	0.0320218	39.4181	3.4211e-10	1.34349e-08
UBFD1	-1.62444	4.37232	59.4784	1.23643e-14	1.25561e-12
TMC5	-2.27496	-1.75364	4.71946	0.029823	0.100868
PDXDC1	-7.37759	-0.32692	7.07158	0.00783162	0.03585
HBM	-2.00856	-0.17347	4.65985	0.030876	0.103615
HBA1	-2.40891	4.57424	11.6724	0.000634353	0.00456223
DNAJA3	-1.13854	3.78929	12.8046	0.000345776	0.00272056
SBK1	4.74878	-2.32666	4.45971	0.0347035	0.113139
RAB11FIP3	-7.30625	-0.315729	7.98155	0.00472565	0.0239303
JMJD8	1.19601	4.72108	16.6487	4.49822e-05	0.000486619
NOG2	-3.42521	-1.65572	9.67636	0.00186654	0.0111746
PIGQ	-6.68006	-0.86279	25.8127	3.76202e-07	7.68847e-06
AMDHD2	-5.15071	-1.9224	7.39902	0.00652594	0.0310436
ABAT	4.18561	-2.5364	4.15411	0.0415336	0.129248
ROGDI	-4.32847	-0.878807	4.83994	0.0278078	0.0957082
SOCS1	4.71312	-2.15699	7.21267	0.00723906	0.0337352
BFAR	-5.1826	-1.89008	5.15404	0.0231924	0.0837305
SLC52A3	6.34419	0.122601	20.1371	7.20831e-06	0.000100639
MRGBP	-4.12509	-2.38631	5.89907	0.0151488	0.0603554
SS18L1	-5.00506	-0.685034	12.1595	0.00048838	0.00363664
CTSZ	1.69424	4.49278	44.6255	2.38564e-11	1.17957e-09
VAPB	-4.05416	-2.41705	4.16812	0.0411915	0.128524
RBM38	-2.15237	1.95967	9.53844	0.00201213	0.0118564
DOK5	-3.49512	-2.60591	5.95281	0.0146938	0.0589206
UBE2V1	-1.42807	2.34185	20.4976	5.9705e-06	8.57532e-05
GMEB2	-5.15528	-1.89268	6.88074	0.00871297	0.0390384
CSE1L	-6.74953	-0.798762	6.9252	0.00849893	0.0382936
OSER1	6.18938	-1.08739	26.2254	3.03806e-07	6.35725e-06
FITM2	2.09969	-0.0756128	5.912	0.0150381	0.0600165
RIMS4	-3.7156	-2.53816	6.51079	0.0107222	0.0458752
RALY	2.99409	-2.8229	4.26762	0.0388453	0.123001
CHMP4B	-1.09627	0.753903	3.95766	0.0466585	0.140316
NECAB3	-1.92101	-0.300346	9.02746	0.00265953	0.0149373
SLC32A1	-4.18937	-2.35051	7.06016	0.00788171	0.0360256
EMILIN3	-2.6146	-1.5664	10.0375	0.00153388	0.00950658
PCMTD2	2.91497	-2.83741	4.05911	0.0439337	0.134454
NCOA5	4.29794	-2.38466	4.02396	0.0448584	0.136332
PCIF1	-5.32425	-1.88298	4.18647	0.0407478	0.127581
ACOT8	1.52308	3.8173	44.5953	2.4227e-11	1.19428e-09
TNNC2	3.39803	-2.30009	4.94179	0.0262149	0.0915028
POFUT1	5.45864	-1.98291	5.01087	0.0251887	0.0888578
CCM2L	-4.00793	-2.40242	4.11009	0.0426281	0.131666
IRF9	1.66035	1.33174	10.296	0.00133319	0.00844664
COL9A3	1.84707	3.11379	14.6822	0.000127243	0.00117588
RAN	-8.4003	0.616587	41.1508	1.40929e-10	5.91817e-09
VPS37B	-4.14458	-2.37578	4.17433	0.0410408	0.128275
DENR	-1.50301	0.965611	5.44777	0.0195934	0.0735298
SCARF2	1.40108	1.56759	9.96381	0.00159647	0.00984106
GPN3	6.46528	-1.33678	10.1292	0.0014594	0.00911876
RHOF	-1.76225	0.493089	13.1657	0.000285114	0.00231648
SETD1B	3.7983	-2.64339	5.40039	0.0201323	0.0751155
BCL7A	-5.25449	-1.85496	9.9042	0.00164902	0.0101015
DGCR6L	1.31955	0.421549	6.0449	0.0139465	0.0565528
HVCN1	1.85793	3.25736	22.5744	2.02161e-06	3.32856e-05
MYL2	-4.5451	1.26163	35.5635	2.46865e-09	8.18139e-08
SLC7A4	-3.35058	-2.64235	3.91589	0.0478316	0.143002
TMEM116	-6.72677	-0.827976	26.9737	2.06243e-07	4.51003e-06
NAA25	-7.02172	-0.580215	6.93186	0.00846737	0.0381829
FOXN4	2.176	-1.28312	7.38013	0.00659484	0.0312925
CCDC117	-5.23703	-1.18879	8.31049	0.00394168	0.020622
SLC8B1	1.45933	3.14731	11.8146	0.000587675	0.00427099
PEBP1	-8.39077	0.671433	41.4537	1.20693e-10	5.1657e-09
GCN1	-9.30693	1.5327	19.3182	1.10647e-05	0.000145812
PATZ1	4.12872	-2.54435	6.27168	0.0122683	0.0510821
UPB1	-3.09201	-2.71595	3.86301	0.0493618	0.146488
MIF	1.19934	3.41216	23.6263	1.1698e-06	2.06915e-05
MMP11	-2.46302	-0.0573773	10.7566	0.00103907	0.00686769
PPM1F	-1.46065	-0.930572	5.99132	0.0143764	0.0578845
MAPK1	-7.96781	0.204789	11.2685	0.00078833	0.00546456
UFD1L	-1.21542	2.25983	5.08191	0.0241767	0.0862243
LIF	-5.40476	-1.77805	4.78221	0.0287551	0.098058
RFC5	1.31957	2.38284	8.13478	0.00434241	0.0223472
B3GNTL1	-3.04972	-1.11681	13.1474	0.000287913	0.00233496
FN3K	-4.02856	-2.43579	5.17952	0.0228547	0.0828896
MFSD11	-5.71836	-1.55186	8.08961	0.00445197	0.0227905
JMJD6	-2.06358	1.70465	22.9274	1.68237e-06	2.83179e-05
CYGB	-1.68088	-0.264446	6.28216	0.0121959	0.050837
EXOC7	-6.86386	-0.693608	6.15005	0.0131409	0.0539756
TEN1	-2.16741	0.638431	18.241	1.94646e-05	0.000236024
WBP2	-2.61259	1.66947	6.00993	0.0142256	0.0574187
SLC25A19	1.4492	-0.103365	6.34919	0.0117435	0.0492778
SLC16A5	-2.52967	-1.3667	7.15876	0.00745988	0.0345319
MYCBPAP	-1.34861	3.5262	19.8314	8.45797e-06	0.000115334
EPN3	-3.71134	3.90974	70.9183	3.72336e-17	5.98777e-15
TOB1	1.87903	1.09141	12.367	0.000436997	0.00332211
TOM1L1	-2.45137	-1.27298	4.15835	0.0414297	0.128997
DGKE	-5.36644	-1.81346	7.81587	0.00517895	0.0258074
SCPEP1	5.32512	-2.03521	4.90519	0.0267761	0.0929799
RAB11FIP4	-2.91171	2.17183	12.5279	0.000400914	0.00308365
RHBDL3	-3.05998	-2.72106	3.85837	0.0494984	0.146777
CEP95	5.69541	-1.83911	9.05829	0.00261506	0.0147381
ARSG	1.24469	1.38716	6.15382	0.0131128	0.0538805
FAM20A	2.88252	-2.84361	3.97055	0.0463026	0.139528
ASPSCR1	-5.22437	-1.86809	5.13145	0.023496	0.0845096
NOTUM	-3.60821	-0.576176	8.48881	0.00357337	0.0190594
ALYREF	2.36832	1.82889	9.96134	0.00159862	0.00985114
SOCS3	-3.15874	-2.70001	4.09821	0.0429287	0.132187
MAP2K4	-2.04344	-0.974587	4.30918	0.0379073	0.120656
CHMP6	3.72758	-2.67013	3.84755	0.0498187	0.147359
FAM104A	2.66268	-1.10647	4.53869	0.033137	0.109288
TSPAN10	-5.16183	0.974738	58.9876	1.5867e-14	1.58183e-12
HDHD3	1.18362	5.36667	16.3754	5.19548e-05	0.000548736
SLC31A1	-5.37367	-1.82968	5.08497	0.024134	0.0861223
SLC31A2	1.44462	-1.17783	4.61009	0.0317843	0.10592
ST6GALNAC4	1.12373	2.44034	11.4848	0.000701686	0.00496638
ENG	-2.03904	2.56768	28.9838	7.29857e-08	1.78281e-06
FPGS	2.40738	2.29933	24.4077	7.79546e-07	1.45439e-05
CDK9	-4.71343	-2.18994	4.44861	0.0349297	0.113687
TOR2A	-6.63106	-0.877766	18.7357	1.50141e-05	0.000189264
URM1	1.04745	1.0477	5.04267	0.0247303	0.0876188
ODF2	-8.19326	0.416799	41.4089	1.23493e-10	5.25344e-09
ZER1	-2.36995	0.522937	6.12407	0.0133354	0.0546194
TBC1D13	-7.47654	-0.214014	7.17153	0.00740697	0.0343404
PRRX2	3.59658	-2.69767	6.79796	0.00912621	0.0404398
PTGES	-1.90051	-2.08212	4.4742	0.0344103	0.112407
SURF2	4.53461	-2.39796	4.37456	0.0364793	0.117109
SURF4	-9.23662	1.39397	61.537	4.34496e-15	4.88798e-13
EGFL7	2.96293	3.02977	26.7658	2.29661e-07	4.9624e-06
OLFML2A	2.29262	2.68806	18.242	1.94546e-05	0.00023602
GARNL3	-5.6412	0.974824	53.1283	3.12457e-13	2.35057e-11
C8G	2.11377	-1.95253	4.41915	0.0355378	0.11498
RABL6	-8.21055	0.438153	31.5871	1.90694e-08	5.29636e-07
PUS7L	1.94215	0.347178	4.17527	0.0410179	0.128252
IRAK4	-6.85828	-0.746347	19.9316	8.02617e-06	0.000110397
PRLL	-5.25835	-1.84029	13.6121	0.000224735	0.00189432
TMEM5	-5.17488	-1.87431	5.12871	0.0235332	0.0846249
RASSF3	-3.9138	-2.47105	4.04605	0.0442748	0.135237
CPM	4.51248	-2.40683	4.36427	0.0367003	0.117662
CCT2	1.07266	0.787049	5.01301	0.0251575	0.0888038
CAPS2	3.8415	-2.07559	6.32384	0.0119125	0.0499065
MKLN1	-1.15585	3.09832	8.18385	0.0042265	0.0218539
MEI1	-1.05051	0.345877	4.07907	0.0434175	0.133233
WBP2NL	-10.5213	2.64029	157.41	4.16343e-36	2.04212e-32
SERHL2	3.48404	-2.2229	6.90236	0.00860822	0.0386865
HEY2	-1.09877	2.732	5.43795	0.0197038	0.0738201
SLC25A3	1.68032	1.0688	13.9302	0.000189728	0.00163838
SGSM3	-2.24495	4.39794	43.1704	5.01743e-11	2.31951e-09
ITIH5	3.10325	-1.90278	11.6712	0.000634746	0.00456438
ATP5C1	-4.46646	-0.102194	4.65259	0.0310067	0.103883
MAFF	-1.09307	2.82245	7.15919	0.00745807	0.0345267
MICALL1	2.44964	1.98319	6.75406	0.00935345	0.0412125
GALR3	3.08704	2.79399	36.3204	1.67405e-09	5.74199e-08
GCAT	2.24166	8.5527	32.4249	1.23889e-08	3.58293e-07
TMEM263	3.94995	-2.59832	4.02459	0.0448416	0.136302
GLT8D2	-2.45996	-1.41875	6.25965	0.0123519	0.0513561
DRAM1	-2.1986	-0.753871	8.64971	0.00327114	0.0177661
SYCP3	1.16509	-0.570636	4.98939	0.0255032	0.0896965
AKR1D1	4.01424	-2.58599	6.44323	0.0111376	0.0473177
NDUFB2	1.93817	0.414376	19.2469	1.14854e-05	0.000150691
CALD1	3.29194	-2.76561	5.07164	0.0243203	0.0866105
ECHDC3	-1.47662	0.673389	8.12415	0.00436794	0.0224479
BEND7	-2.82861	-1.05	4.68278	0.0304663	0.102507
SUV39H2	-8.01017	0.237416	7.61986	0.00577288	0.028134
DMTF1	-5.14434	-1.90288	4.98771	0.025528	0.0897642
FGL2	-6.74602	-0.837552	6.69108	0.00968963	0.0423891
ORC5	3.27922	-2.77162	5.01237	0.0251668	0.0888184
KLHDC10	-7.85601	0.142879	11.2198	0.000809275	0.00558207
NAMPT	-6.86983	-0.757983	9.19277	0.00242973	0.013877
HBP1	-2.07971	2.4115	18.7761	1.47e-05	0.000185925
DUS4L	6.16549	-1.54504	13.216	0.000277566	0.00226868
SLC2A13	-4.95296	-2.03147	4.87143	0.0273049	0.0944018
SLC35B4	-7.77561	0.0563878	10.9521	0.000934995	0.00629521
WASL	-5.27127	-1.80968	4.75609	0.0291948	0.099243
CAV2	2.27131	1.29823	27.0979	1.93413e-07	4.27522e-06
PPP1R3A	3.26542	-1.99392	7.97193	0.00475081	0.024023
NCF1	-2.6689	-2.24639	6.58841	0.0102645	0.0443809
MYBBP1A	3.91414	-2.60908	4.00016	0.0454959	0.137613
MIS12	1.95756	0.223109	6.45895	0.0110395	0.0469564
RPAIN	-1.21976	1.71992	10.0928	0.00148854	0.00927126
ORAI2	-4.70989	-0.996576	13.7908	0.00020434	0.00174641
LRWD1	8.41594	0.299742	12.0488	0.000518247	0.0038317
POLR2J	-1.26263	4.01844	24.7336	6.58271e-07	1.2573e-05
MMP28	-2.99608	0.24135	17.1991	3.36596e-05	0.000378836
RFFL	-2.08021	0.381828	6.97243	0.00827749	0.0375233
LIG3	8.15532	0.0575863	12.985	0.000313993	0.00251487
RPA1	-9.37807	1.86612	90.3464	1.99912e-21	7.37253e-19
HIC1	-3.8004	-2.50872	5.69471	0.0170162	0.0659575
VTN	4.21707	4.40826	83.6432	5.92626e-20	1.62682e-17
SARM1	3.38038	2.88739	46.836	7.71811e-12	4.23926e-10
FKBP6	4.23365	-2.50787	4.20841	0.0402241	0.126418
EFCAB5	2.95067	-2.83134	4.14894	0.0416606	0.129486
RFLNB	-1.64409	0.848739	9.77734	0.00176676	0.01068
PPM1E	-1.98268	-0.8868	3.91376	0.0478923	0.143112
TRIM37	4.99527	-2.20032	4.58958	0.0321668	0.10687
PPM1D	-6.51158	-1.04001	6.40018	0.0114109	0.0482035
APPBP2	1.71663	4.67935	23.1758	1.47845e-06	2.53289e-05
GGNBP2	7.3297	-0.654212	6.89256	0.00865555	0.0388529
DUSP14	-2.59589	1.11117	13.6321	0.00022235	0.00187712
SRSF1	-5.55017	1.48204	22.8937	1.7121e-06	2.86806e-05
AKAP1	-2.21593	2.5316	17.6022	2.72267e-05	0.00031541
PAFAH1B1	-2.96861	1.58093	26.1422	3.1717e-07	6.61149e-06
CLUH	-8.34612	0.578608	7.27963	0.00697407	0.0326684
MED31	-2.28057	-0.39569	7.51964	0.00610298	0.0294146
SBDS	-1.39499	0.28674	4.2481	0.0392943	0.124087
ESAM	-2.98814	-1.35567	6.62425	0.0100599	0.0436934
ST3GAL4	-1.78928	0.656857	6.12397	0.0133361	0.0546194
BARX2	-4.12212	-2.38708	6.288	0.0121558	0.0507085
APLP2	-5.09486	5.13443	7.49902	0.00617326	0.0297059
SNX19	-5.76556	-1.50863	7.13996	0.0075385	0.0347842
JAM3	-7.75968	0.0271734	28.9656	7.36752e-08	1.79647e-06
GLB1L2	-4.91011	-1.01631	12.1076	0.000502156	0.00372564
SC5D	-6.25016	-1.14107	6.50384	0.0107642	0.0460308
PDZD3	1.63368	2.23594	17.911	2.31474e-05	0.000274972
BTG4	-1.96133	-1.01535	5.06972	0.0243474	0.0866818
SHE	-3.42405	-1.23295	7.72796	0.00543722	0.0268057
CD3D	3.78389	-2.64913	3.90294	0.0482016	0.143793
CEP164	3.53779	-2.71009	5.79717	0.016052	0.0630525
CADM1	-3.9165	-2.48678	3.99795	0.0455556	0.137734
CCDC84	1.69891	0.927215	7.67965	0.00558469	0.0274006
DAP3	4.06802	0.257329	8.28582	0.00399559	0.0208555
MSTO1	2.15892	1.84701	26.8047	2.25086e-07	4.88073e-06
SSU72	-3.39635	-2.63379	4.65538	0.0309564	0.103785
INTS11	-3.5347	2.36374	5.80372	0.0159923	0.0628783
PUSL1	1.24255	2.55083	8.29898	0.00396674	0.0207336
UBE2J2	-1.89457	1.8781	20.8698	4.91582e-06	7.25598e-05
SAMD11	-1.1208	2.06154	4.90768	0.0267375	0.0928787
SRM	-8.95013	1.12246	23.1622	1.48899e-06	2.55005e-05
DHRS3	1.09023	0.859222	5.04496	0.0246977	0.0875499
PRDM2	-2.19784	1.77073	4.79836	0.0284868	0.0974069
CASP9	-5.23913	0.136449	32.3822	1.26638e-08	3.65811e-07
C1QA	-4.4005	-2.29604	7.11633	0.00763851	0.0351329
SLC25A34	4.18425	-2.52929	9.80598	0.00173945	0.0105562
USP48	4.11423	-2.55029	6.64338	0.00995247	0.0433034
PANK4	-9.39992	1.55459	128.943	6.98075e-30	1.31692e-26
KBP	4.62165	-2.36572	6.62039	0.0100818	0.0437709
THRAP3	1.44707	4.33824	32.8625	9.89145e-09	2.92256e-07
EVA1B	-2.29936	-2.39092	4.42576	0.0354003	0.114716
GNL2	2.29307	2.79633	8.78819	0.00303187	0.0166964
MTF1	-7.33332	-0.321377	35.584	2.44282e-09	8.10128e-08
CLIC4	-3.44324	-1.74199	3.93134	0.0473942	0.141997
TRIM63	6.78106	4.29373	17.2189	3.33101e-05	0.000375419
NIPAL3	-3.11943	-0.30763	4.78335	0.0287362	0.0980306
ID3	2.32345	4.01855	51.142	8.59201e-13	5.82085e-11
SRSF10	-4.85377	-2.02696	4.85108	0.0276289	0.0952398
RPA2	-2.78479	3.18233	23.1192	1.5226e-06	2.60397e-05
ZMPSTE24	-3.81162	0.170673	5.83298	0.0157284	0.0621396
PPT1	1.10875	4.61124	26.422	2.74392e-07	5.81117e-06
AZIN2	-4.36984	-2.31635	6.02736	0.0140858	0.0570046
SELENON	-5.66287	-1.63946	8.08019	0.00447518	0.0228911
BSDC1	-7.10568	-0.528224	11.0625	0.000880925	0.00598207
NUCKS1	-6.97597	-0.628907	8.51133	0.00352942	0.0188661
ETNK2	3.31128	-2.76346	5.11373	0.0237373	0.0851586
FMOD	-2.74052	1.48916	12.7956	0.000347434	0.00273229
TREM2	-3.28833	-2.67331	4.14597	0.0417336	0.129663
GPR37L1	-3.15319	-2.69599	4.02328	0.0448763	0.136344
LHFPL5	3.45846	-0.90518	6.65116	0.00990912	0.0431492
SNRPC	-3.85143	-2.4908	5.29809	0.0213488	0.0786139
C26H6orf106	-7.26998	-0.423092	6.949	0.00838662	0.037892
NFYA	-4.77476	-2.1183	6.21052	0.0126993	0.0525025
KCTD20	-1.56316	2.73961	21.9926	2.73703e-06	4.33828e-05
RHOC	-1.31596	4.62111	34.1169	5.18988e-09	1.6183e-07
DOT1L	3.42743	-1.31894	3.92739	0.0475057	0.142253
RAB11B	-1.94551	2.45044	3.97603	0.0461522	0.13916
KLHL33	1.3171	-0.232135	4.86314	0.0274364	0.0947534
PIAS4	4.44086	-2.44	8.87642	0.00288878	0.0160394
CREB3L3	-1.99778	0.36694	4.74312	0.0294157	0.0997725
SIRT6	3.84953	-2.63102	3.94815	0.0469229	0.140938
ANKRD24	8.04195	-0.0484703	7.624	0.00575965	0.0280741
ANP32B	-4.0284	0.202834	14.4188	0.000146335	0.00131816
SLC35E1	-3.97734	-0.132682	10.2231	0.00138692	0.00872924
MLLT1	4.26451	-2.50186	4.21941	0.039964	0.125783
ARRDC2	-5.87111	-1.45153	5.94071	0.014795	0.0592538
UPF1	-7.57558	-0.169192	9.84956	0.00169872	0.0103452
GDF3	5.5703	1.64567	31.4417	2.05516e-08	5.66313e-07
HOMER3	-4.27871	-2.31685	4.13826	0.0419242	0.130099
GATAD2A	-5.31284	-1.81003	5.31038	0.0211987	0.0781786
LARP6L	3.57502	-2.70242	5.90412	0.0151055	0.0602318
GAMT	2.84748	2.66518	16.9468	3.84416e-05	0.000423142
FGF22	-2.78496	-1.78685	8.48982	0.00357139	0.0190509
POLRMT	5.74837	-1.81629	5.33021	0.0209588	0.0775329
TGFA	-4.15126	-1.97981	5.78045	0.0162054	0.0635268
BNIP3L	-3.23105	-1.95146	5.43341	0.019755	0.0739668
KCTD9	-5.38096	-1.76934	12.3723	0.000435739	0.0033146
NEFL	3.08594	-2.80906	4.48396	0.0342144	0.111931
STC1	-3.84173	-2.49706	5.2698	0.0216985	0.0796207
CHMP7	-4.32858	-2.30678	10.0327	0.00153784	0.00952752
SLC39A14	1.22808	2.09597	6.57172	0.0103612	0.0447167
DUSP26	-4.44784	-2.24785	9.06838	0.00260068	0.0146756
NKX6-3	-2.45478	-1.0844	7.58427	0.00588799	0.02855
ATP4B	3.05737	-2.57662	4.09769	0.0429419	0.13222
KAT7	-3.84429	-2.51715	3.8813	0.0488267	0.145189
VAT1	-7.51208	-0.152384	5.71735	0.0167981	0.0653239
RPL27	1.24344	5.58078	5.17648	0.0228946	0.0829976
AARSD1	1.14948	3.50279	12.3498	0.000441028	0.00334479
RAMP2	-4.20198	-0.236532	17.8632	2.37363e-05	0.000280743
RAB5C	-1.46453	3.04175	13.7897	0.000204453	0.00174708
TNS4	2.04512	0.252302	12.8551	0.000336553	0.00266424
IGFBP4	-9.36301	1.57831	46.7907	7.89882e-12	4.32882e-10
RPL23	8.81919	0.689272	8.39607	0.00376034	0.0198366
MAP3K14	5.54725	-1.91329	5.15818	0.0231371	0.0835863
DCAKD	-5.19997	-1.83162	5.33417	0.0209113	0.0774037
RACGAP1	6.30318	-1.43394	10.7634	0.00103525	0.00684614
TRIM7.2	-8.73515	0.912862	5.04479	0.0247001	0.0875499
UPK1B	3.29194	-2.76561	5.07164	0.0243203	0.0866105
MBTPS2	-5.15054	-1.89356	11.9682	0.000541171	0.00397007
MAP7D2	-6.55288	-1.01876	9.13068	0.00251358	0.0142687
BCLAF3	-1.58396	2.7511	11.297	0.000776321	0.00540264
TXLNG	-5.60153	-1.59092	10.351	0.00129407	0.00824536
SYAP1	-5.74768	-1.60861	5.27042	0.0216908	0.0796114
AP1S2	-4.23764	0.36775	35.603	2.41912e-09	8.03899e-08
ZRSR2	2.29707	1.57736	4.6151	0.0316916	0.105723
PIGA	-3.90047	-2.49877	3.92212	0.0476546	0.142595
LSAMP	1.72609	-1.81483	4.18778	0.0407165	0.127525
MSL3	-5.95049	-1.36697	4.42271	0.0354637	0.114839
PNPLA4	4.35008	-2.4719	4.27295	0.0387236	0.122681
ZBTB20	2.17171	-2.20171	4.05901	0.0439362	0.134454
ASMT	-2.87241	-1.40593	9.0264	0.00266108	0.0149443
AKAP17A	4.9824	-2.20635	4.58511	0.0322509	0.107036
GTPBP6	-6.80694	-0.806076	6.66755	0.00981841	0.0428493
RP2	-5.35206	-1.80556	11.3099	0.000770942	0.00536964
UNC50	5.39182	0.26107	25.2545	5.02421e-07	9.92078e-06
EIF5B	-1.22357	2.37431	9.51415	0.00203894	0.0119928
RNF149	-6.82574	-0.75804	10.6402	0.00110657	0.0072339
C1H2ORF49	-3.49117	0.261624	10.7152	0.0010626	0.00699489
NCK2	-1.99665	0.322624	3.94675	0.046962	0.141038
TUBGCP3	-2.29822	1.97255	4.25116	0.0392234	0.123937
MAB21L3	2.06335	-1.68405	7.67808	0.00558957	0.0274136
CCDC80	-1.64412	-0.820858	7.38577	0.0065742	0.0312272
RAB20	3.53648	-2.71517	5.76678	0.016332	0.0638588
LIG4	3.8609	-2.62523	6.25686	0.0123713	0.0513986
ADNP2	-4.94149	-2.01153	6.33409	0.0118439	0.0496481
EFNB2	-1.72889	-0.0927469	5.37317	0.0204487	0.0760936
ATP1B1	2.15298	7.35631	78.9306	6.43311e-19	1.47448e-16
FGF14	-2.28173	-2.04273	4.78345	0.0287344	0.0980306
TTF2	4.90637	-2.25822	4.52786	0.0333474	0.109842
GAPDH	8.80834	0.667945	8.09491	0.00443897	0.0227391
CD4	2.94573	-2.83298	4.12902	0.0421537	0.130637
PHB2	3.5601	-1.70768	11.1532	0.000838884	0.00575475
EMG1	-7.06261	-0.538068	11.1885	0.000823054	0.00566144
LPCAT3	4.25826	1.60634	6.87028	0.00876409	0.0391895
POPDC2	-2.3068	-0.42086	5.06866	0.0243622	0.0867198
GSK3B	-3.24248	-0.724421	6.29788	0.0120883	0.0504869
ITFG2	-7.85321	0.100364	11.9417	0.000548901	0.00402077
GTF2E1	-6.86749	-0.725999	27.0076	2.02662e-07	4.4456e-06
TMEM39A	-1.39829	5.16337	33.8989	5.80509e-09	1.79e-07
C1H21ORF91	1.96901	0.606445	4.11734	0.0424458	0.13124
MRPL39	6.44771	-0.549071	12.5105	0.000404661	0.00311003
IL10RB	-4.37372	-2.32833	4.19593	0.040521	0.127075
IFNAR1	-5.2658	-1.9008	4.84255	0.0277658	0.0955977
DONSON	4.89906	-2.25217	7.1431	0.00752529	0.0347396
CHD1L	5.9584	-1.66478	5.60394	0.0179201	0.0686852
HSD3B1	4.20652	4.99957	9.79943	0.00174566	0.0105838
RSPH1	2.58221	-1.03475	5.70444	0.016922	0.0656809
CASK	-6.18741	-1.28404	6.01966	0.0141474	0.0571406
MED14	-4.69721	-2.19388	4.48547	0.0341841	0.111862
SRPX	-7.06489	-0.574069	11.0307	0.000896151	0.00607369
XK	3.73051	-2.66735	5.23742	0.022106	0.0807234
MRPL3	7.44513	-0.553522	11.2575	0.000793014	0.00548999
DNAJB6	-5.08204	-0.268939	38.1906	6.41596e-10	2.37866e-08
XRCC2	1.17692	0.00638208	3.93494	0.0472928	0.141789
NUB1	-4.76133	-1.26861	5.35603	0.0206507	0.0766417
AQP1	-3.81033	-0.20366	5.36611	0.0205317	0.0763388
SH3BP5	-5.40072	-0.056488	7.03279	0.00800307	0.0364996
ALS2CL	-2.28148	-0.975643	9.19581	0.0024257	0.0138589
ABCF2	-5.30064	-1.79568	7.50712	0.00614556	0.0295871
TMUB1	1.66463	4.21361	57.7169	3.02688e-14	2.85511e-12
POMGNT2	-5.54447	-1.67499	7.97686	0.00473791	0.0239775
ABHD5	4.56501	-2.35519	4.36504	0.0366837	0.117632
CNOT10	5.31803	-2.04579	4.8798	0.0271728	0.0940244
NR1D2	-4.1293	-2.40058	5.90298	0.0151153	0.060261
RPL15	1.12403	5.65193	17.5872	2.74436e-05	0.000317771
RFTN1	-3.5703	-2.49541	6.24798	0.0124335	0.0516037
GALNT15	-2.17231	-2.08934	3.89179	0.0485227	0.144487
HIBADH	-3.72144	-0.466227	26.0323	3.35745e-07	6.95438e-06
HOXA5	3.57469	-0.0402526	11.1344	0.000847423	0.00579833
CYCS	1.01247	3.77902	12.0872	0.000507701	0.0037621
KIF15	4.57009	-2.38402	4.3888	0.0361758	0.116376
ITGB8	5.99853	-0.88658	9.36881	0.00220709	0.0128067
CDCP1	-7.90314	0.169346	12.1976	0.000478507	0.0035827
TSPAN13	-1.69523	1.58687	6.83668	0.00893048	0.0397271
ANKMY2	-6.93381	-0.652914	17.6176	2.7008e-05	0.000313419
ARL4A	-6.49835	-1.03258	10.0871	0.00149309	0.00929611
TMEM106B	-4.27233	-0.50231	4.92863	0.0264152	0.0920263
LARS2	-1.56836	0.709663	4.19803	0.040471	0.126971
UMAD1	-4.59282	-2.16464	6.52085	0.0106617	0.0457
GNG11	1.02514	3.50788	9.50463	0.00204955	0.0120451
TFPI2	1.6004	6.83976	42.4595	7.21604e-11	3.21179e-09
RUNDC3B	3.16898	-2.79348	4.7069	0.0300418	0.101405
FAM171A1	-5.15723	-1.95391	4.97211	0.0257592	0.0903118
RSU1	-4.85218	-2.06256	6.69576	0.00966424	0.0422986
NSUN6	-1.2379	0.16706	4.9587	0.0259597	0.0907878
TOPBP1	-7.6676	-0.102574	4.62551	0.0314999	0.105233
UBA5	-1.983	0.108434	3.98538	0.0458969	0.138535
ACBD5	-5.07592	-1.97184	7.46058	0.00630647	0.0301988
RAB18	-1.83895	3.30391	26.4827	2.65903e-07	5.65826e-06
BAMBI	1.60258	3.76508	21.3425	3.84119e-06	5.85841e-05
JCAD	5.37614	-2.00838	5.11522	0.0237168	0.0851102
LAMTOR3	-1.6502	2.21538	7.72541	0.00544491	0.0268355
SGMS2	-4.6587	-1.45959	6.64311	0.00995402	0.0433062
GATB	-3.77931	-1.96424	4.50863	0.0337243	0.110823
SFRP2	-3.31357	-0.963268	7.86517	0.00503962	0.0252027
TMEM144	-4.47777	-2.28099	4.34355	0.0371494	0.118795
ETFDH	-3.71636	-2.53351	5.39031	0.0202489	0.0754675
TMEM192	-1.99545	0.639931	11.0912	0.000867384	0.00590893
MSMO1	1.12595	1.95207	4.39162	0.0361159	0.116237
GALNT7	-6.11051	-1.27593	9.78399	0.00176038	0.0106506
SAP30	2.24902	-1.87407	5.89122	0.0152166	0.060581
CEP44	-1.68494	2.0346	23.7869	1.0761e-06	1.92833e-05
ASB5	2.08265	-1.1519	7.2068	0.00726279	0.0338174
SPCS3	1.75535	-0.296184	8.65094	0.00326892	0.017758
FAM149A	3.00913	-1.60186	6.92617	0.00849435	0.03828
MTNR1A	2.92714	-2.83478	4.09504	0.0430092	0.132304
ASAH1	9.88071	1.6871	14.7602	0.000122082	0.00113452
VPS37A	-1.96962	1.5135	13.7948	0.000203903	0.00174329
POMK	3.45259	1.51882	31.4664	2.0292e-08	5.60418e-07
BTC	1.24706	0.039955	5.37029	0.0204826	0.0761884
GSR	-6.96457	-0.674995	6.77629	0.00923767	0.0408238
MRPL1	-1.25219	1.41269	6.77035	0.00926847	0.0409005
CCNI	-6.24374	-1.18659	8.96757	0.00274814	0.0153611
NUP54	2.50854	-0.0659251	4.12985	0.0421331	0.130637
JCHAIN	-5.73838	-1.53457	22.3062	2.32453e-06	3.75918e-05
DCK	-5.41951	-1.75982	5.34817	0.0207441	0.0768893
TECRL	-3.95586	-2.44643	4.8172	0.0281771	0.0966204
DUSP4	-1.49595	0.223159	8.74867	0.00309828	0.0169967
CLDN23	-2.5386	-1.75796	7.76088	0.005339	0.0264629
NAB1	-4.88374	-2.04085	4.68804	0.0303734	0.102292
ORC4	4.87013	-2.25743	4.536	0.0331892	0.109416
MMADHC	-6.46636	-1.03177	14.3464	0.00015207	0.00136036
HIBCH	-4.81514	-2.11159	4.69612	0.0302308	0.101924
RBM43	-4.61257	-2.15652	4.63072	0.0314043	0.104957
CCDC148	-1.71972	-1.20247	5.80898	0.0159446	0.0627509
ASNSD1	4.14868	-2.53641	4.15211	0.0415826	0.12935
ZC3H15	-6.98557	-0.345554	17.4327	2.97661e-05	0.000341281
SPAG16	-3.31531	-2.65686	5.41372	0.0199791	0.0746348
ATIC	1.07441	3.05333	11.2216	0.000808488	0.00557841
MREG	-1.75389	-1.18361	6.44323	0.0111376	0.0473177
RAB17	-4.32818	-2.32485	4.73307	0.029588	0.100241
USP40	-4.98405	-1.98778	4.78252	0.02875	0.098058
RFTN2	-2.67408	2.45318	61.9984	3.4374e-15	3.9485e-13
ARL4C	-3.5117	-2.60734	4.91159	0.0266771	0.0927344
LSS	1.29323	1.80623	5.848	0.0155948	0.0617409
ALS2	-2.81148	0.417336	15.4575	8.43822e-05	0.000828767
SF3B1	2.91474	-2.83665	4.0662	0.0437495	0.134025
WDR12	3.99855	-1.28048	3.89628	0.0483931	0.144241
EEF1B2	1.56967	7.2066	36.6034	1.44782e-09	5.04721e-08
ZNF385B	2.91307	-0.424711	6.03158	0.0140522	0.0568919
PJVK	1.96048	-0.066516	4.65558	0.0309527	0.103785
MTX2	5.53427	-1.93161	8.78555	0.00303625	0.0167163
ATP5G3	1.81942	0.226543	17.2849	3.21737e-05	0.000365214
DLX1	1.73579	-1.60757	5.16072	0.0231033	0.0835263
CYBRD1	-6.39526	-1.08208	13.1055	0.000294437	0.00238
SSB	-1.48371	-0.301667	5.82126	0.0158336	0.0624295
COBLL1	4.71424	-2.32555	4.74971	0.0293033	0.0995083
TANK	-4.54883	-1.42012	3.95062	0.0468541	0.140783
PDIA5	2.17202	1.16763	7.65654	0.00565668	0.0276652
EAF2	-3.21677	-2.69876	3.8655	0.0492884	0.146314
TSN	1.17376	1.83473	12.6491	0.000375749	0.00291939
RALB	-1.92189	3.37892	7.80666	0.00520541	0.0259103
MRAS	-3.8899	-2.50493	3.91374	0.047893	0.143112
WNT6	-3.26937	2.77109	12.5666	0.000392711	0.00302863
IHH	1.55951	7.57848	35.2927	2.83687e-09	9.31364e-08
CEP70	1.8182	3.83591	38.5811	5.25257e-10	1.97612e-08
CCDC93	-2.87418	0.469049	5.47359	0.0193059	0.0726902
HTR5A	3.44306	-2.73335	5.50569	0.0189547	0.0717589
CCNT2	6.06094	-1.59832	5.72547	0.0167205	0.0651048
RAB3GAP1	4.40728	-2.46014	4.2922	0.0382877	0.121625
BCL2	2.30796	-2.21596	3.87646	0.0489677	0.145556
IMPACT	-4.19614	-2.36241	4.27567	0.0386617	0.122564
ANKRD29	3.4127	-2.73908	5.42273	0.0198762	0.0743468
RIOK3	-4.29846	-1.65245	3.93534	0.0472816	0.141773
RBBP8	-5.91928	-1.42041	8.45202	0.00364637	0.0193708
USP14	-6.15475	-1.21037	6.41283	0.0113299	0.047944
NDC80	-4.97404	-2.04955	4.71173	0.0299574	0.101218
EMILIN2	2.19359	-2.28692	4.18248	0.0408438	0.127819
IMPA2	-3.54472	-2.57207	3.8612	0.049415	0.146601
PSMG2	-4.48279	0.15167	9.92238	0.00163281	0.0100205
SEH1L	-5.43718	-1.78828	5.1909	0.0227055	0.0824522
TMX3	-5.17529	-1.9338	6.72158	0.00952532	0.0418333
TIMM21	2.94486	-2.83285	4.12936	0.0421452	0.130637
ZADH2	-5.94668	-1.40628	8.76798	0.00306564	0.0168497
TDP2	5.9301	-1.70141	8.57198	0.00341376	0.0183538
PARD6G	-7.65848	-0.051599	48.0065	4.24806e-12	2.44558e-10
STX17	-4.72834	-2.18004	4.49778	0.0339389	0.111305
CLPTM1L	-7.21902	-0.432504	6.9815	0.00823565	0.0373648
FH	1.08359	2.40755	6.37056	0.0116029	0.0488254
RNF138	-1.29989	-0.197748	6.52568	0.0106328	0.045612
WAPL	-6.31079	-1.16452	6.31709	0.011958	0.0500748
NKX6-2	-5.27332	-0.90148	23.0605	1.56985e-06	2.67267e-05
FAM53B	2.14211	-0.832244	8.83986	0.00294722	0.0163066
COMTD1	-7.39494	-0.282619	28.83	7.90163e-08	1.91014e-06
DUPD1	2.9236	-2.83513	4.08857	0.0431742	0.132677
SHLD2	-3.44917	-1.35571	4.3968	0.0360064	0.115927
PARG	-4.51689	0.37292	7.58269	0.00589313	0.0285709
ARID5B	3.27331	-2.76916	5.02112	0.02504	0.0885178
SLC18A3	-5.26889	-1.83702	8.52973	0.00349391	0.0187068
HNRNPH3	6.71245	-1.15862	6.39684	0.0114324	0.0482819
H2AFY2	4.88197	-2.25212	4.54231	0.0330669	0.109109
AIFM2	-3.28313	-0.0460713	14.1777	0.000166327	0.00146572
NPFFR1	2.27719	-2.07531	4.86762	0.0273652	0.0945502
ATAD1	-1.44723	1.39921	4.83711	0.0278536	0.095826
PTEN	-3.06255	-0.773392	4.06966	0.0436601	0.133793
TMEM150A	2.05266	0.113289	12.3051	0.000451728	0.00341031
PIK3AP1	5.33139	-2.03225	4.90897	0.0267176	0.0928228
HELLS	7.06815	-0.851982	7.43668	0.00639077	0.030516
TSPAN14	-6.81841	-0.754108	15.3258	9.04723e-05	0.000881171
SELENOU	2.43056	3.22394	27.3213	1.72302e-07	3.85549e-06
WNT8B	-2.52655	-0.538144	14.7774	0.000120978	0.00112682
GDF10	-2.17965	-1.06577	6.85601	0.00883435	0.0394139
TMEM72	2.7764	-2.14361	4.25973	0.0390262	0.123425
PCGF5	-4.38608	-2.30481	6.1594	0.0130716	0.0537696
COX15	-5.19261	-1.86784	5.16391	0.0230609	0.0834215
GOT1	1.49824	3.75739	16.1955	5.71285e-05	0.00059543
HPS1	1.8297	2.92201	21.0966	4.36702e-06	6.5484e-05
CRTAC1	-4.34447	-2.30548	6.12728	0.0133112	0.0545493
SLF2	5.47322	-0.867473	9.35269	0.00222659	0.0128982
SUFU	-7.52497	-0.180056	14.9277	0.000111711	0.00104988
CYP17A1	-4.43506	4.03664	24.2848	8.30935e-07	1.53682e-05
PPIF	-7.49005	-0.19886	11.4215	0.000725989	0.00510524
XPNPEP1	3.97505	-2.60171	4.01701	0.0450434	0.136665
SMC3	-1.04352	3.55264	8.60637	0.00334989	0.0180956
RBM20	-1.55043	2.04022	9.79949	0.0017456	0.0105838
PDCD4	5.43142	-1.99778	4.97727	0.0256825	0.0901268
HABP2	-3.89997	-2.48138	6.42547	0.0112495	0.0476896
CMAS	-5.66017	-1.67866	4.39747	0.0359923	0.115903
TBC1D20	1.0804	0.444431	4.05248	0.0441065	0.134857
REM1	-1.71897	-1.44196	5.46127	0.0194425	0.0730755
HM13	8.42245	0.297837	7.75749	0.00534903	0.0264961
SENP1	5.03057	-2.18327	4.61005	0.0317851	0.10592
VDR	-3.52811	-2.58905	4.75872	0.0291502	0.099112
SPRYD3	5.20381	-2.11686	4.73164	0.0296127	0.100295
EIF4B	1.36465	2.30046	10.4592	0.0012204	0.00785764
MRS2	1.79404	2.08856	22.5603	2.03646e-06	3.34964e-05
AGA	-5.63296	-1.58439	5.17792	0.0228757	0.082935
KCTD8	-1.71206	0.214812	5.0095	0.0252086	0.0888963
APOLD1	-4.75933	-2.15528	5.59185	0.0180442	0.0690528
GSG1	-2.87721	-2.14592	5.0445	0.0247042	0.0875518
STYK1	-1.29819	1.30526	14.1878	0.000165439	0.00145868
YBX3	-1.22188	3.27028	4.16958	0.0411559	0.128479
MGST1	1.82854	3.50027	18.5672	1.64015e-05	0.000203921
AMIGO2	-3.78068	-2.37112	5.37601	0.0204155	0.0759988
CYP21A1	4.33729	4.78757	20.2692	6.72736e-06	9.50649e-05
NFE2L1	-8.53716	0.740846	12.404	0.000428421	0.00326603
MDFIC	-3.30553	-0.0297522	20.5187	5.90509e-06	8.49629e-05
PLEKHO1	1.48649	0.995566	10.3822	0.00127234	0.00812906
RBM26	-4.36433	1.7212	14.0993	0.000173406	0.00151774
EXOSC8	-3.72723	-2.51327	4.0194	0.0449798	0.136549
WDTC1	-1.07935	3.68315	10.0781	0.00150041	0.00933453
TMEM222	-1.05879	1.33397	7.62876	0.00574448	0.0280136
C9H21orf2	3.49783	1.31408	12.5521	0.00039577	0.00304934
P2RY6	5.70398	1.72379	21.9029	2.86798e-06	4.51739e-05
MDH1	1.09182	2.16664	7.86897	0.00502903	0.0251574
CERS2	-9.11482	1.27413	24.6759	6.78287e-07	1.28851e-05
LPAR1	1.44124	0.230559	4.48043	0.0342851	0.112073
TOPORS	3.10366	-2.80387	4.54677	0.0329809	0.108861
LEMD3	1.14844	2.37127	9.48622	0.00207021	0.0121374
PES1	-1.79383	4.42543	12.7296	0.000359918	0.00281856
RPS26	2.39109	-0.7222	14.8169	0.00011847	0.00110619
HTR4	3.29856	-2.76488	5.08597	0.0241202	0.0861101
PAN3	-5.39188	-1.72705	5.34893	0.020735	0.0768675
DDRGK1	-3.28756	-0.318416	7.47079	0.00627081	0.030072
CBLN2	1.93191	0.191703	9.75605	0.00178733	0.0107858
MTG1	1.20226	3.57929	18.0798	2.11832e-05	0.000254349
TMEM98	3.01816	-2.82041	4.31398	0.0378004	0.120395
KHDRBS3	3.99922	-1.539	9.66254	0.00188064	0.0112369
CMPK2	3.75099	-2.65798	3.87999	0.0488648	0.145285
KEL	-3.56672	-2.57465	5.02442	0.0249924	0.0883848

## Sheet: Sheet5_F5vsF4（743DEGs）
Gene	logFC	logCPM	LR	PValue	FDR
CNR1	-3.06587	-2.7627	3.96311	0.0465077	0.879353
RNGTT	5.47623	-1.71498	5.52293	0.0187688	0.740522
BACH2	3.63752	-2.56255	4.91565	0.0266145	0.819983
FHL5	3.19638	-2.68298	3.85634	0.0495583	0.879353
GPR63	-5.87374	-1.65242	5.17922	0.0228586	0.778706
LMBRD1	1.06941	5.36431	3.9154	0.0478457	0.879353
TMEM30A	8.75167	0.954867	13.4347	0.000247011	0.0858536
HTR1B	-5.0229	-2.1155	6.64813	0.009926	0.599582
BEND3	1.34805	0.503884	4.19498	0.0405439	0.869956
FIG4	5.04321	-1.95795	4.02833	0.0447422	0.87498
SLC16A10	8.43078	0.652759	13.4721	0.000242133	0.0858536
GPRC6A	-3.13262	-2.75031	4.10501	0.0427564	0.869956
FAM184A	8.07054	0.338017	13.1478	0.000287862	0.087104
GJA1	10.7925	2.92905	14.6493	0.000129483	0.0858536
KIAA0408	2.85552	-1.48136	3.98892	0.0458003	0.879353
ARHGAP18	6.1986	-1.22953	6.38533	0.0115068	0.630244
TMEM200A	-3.14011	-2.74806	4.12686	0.0422075	0.869956
CTGF	4.76629	1.93326	7.83698	0.00511882	0.433701
PEX7	4.24093	-0.847917	5.00009	0.025346	0.807271
HECA	5.2666	-1.84242	5.32164	0.0210622	0.766007
VTA1	3.84025	-2.14107	4.51225	0.0336528	0.849132
CTSB	9.42613	1.597	13.717	0.000212521	0.0858536
LRP11	3.12114	-2.52033	4.29831	0.0381502	0.869956
GREM2	4.96293	-2.02198	4.70701	0.0300399	0.83651
B3GALNT2	3.97667	-2.45244	4.06948	0.0436648	0.869956
FAM89A	3.89409	-0.586685	6.45743	0.0110489	0.629341
FGFR1OP	5.49924	-0.795274	8.18076	0.00423369	0.392549
RNASET2	5.83052	-1.48884	7.90534	0.00492891	0.429597
QKI	5.92568	-1.42078	6.14749	0.0131599	0.657318
ZNF512	5.75783	-1.53629	5.76663	0.0163334	0.714419
SMC6	6.17497	-0.152811	8.91838	0.00282315	0.316309
TRAPPC12	6.2256	-1.22024	4.25424	0.0391524	0.869956
TTK	-5.03547	-2.10863	4.18801	0.0407109	0.869956
UBE3D	4.97209	-2.00137	5.03164	0.0248883	0.802309
ABHD12	4.21111	0.828214	6.20335	0.0127508	0.655044
ENTPD6	6.19161	-1.243	9.31358	0.00227462	0.276916
SLC1A4	9.50201	1.66785	22.8959	1.71017e-06	0.00762564
SPRED2	7.37452	-0.29373	12.2426	0.000467102	0.101886
PCSK2	7.46978	-0.212007	10.7014	0.00107053	0.173295
YIPF4	5.90862	-1.44239	8.70777	0.00316857	0.339334
SLX4IP	3.24189	-2.42438	4.43406	0.0352285	0.864395
BMP2	-3.41387	-2.43883	4.13484	0.042009	0.869956
SLC35B2	5.73903	-1.54139	5.67807	0.0171783	0.723864
FOSL2	5.7125	-1.57064	8.46207	0.00362629	0.366723
SOCS5	1.3626	0.976255	4.43457	0.0352181	0.864395
DIEXF	7.69389	-0.0177168	7.84067	0.00510838	0.433701
SLC30A1	5.67238	-1.5899	8.18257	0.00422947	0.392549
DTL	1.77208	0.0608144	4.70683	0.030043	0.83651
LBR	8.01194	0.268883	13.2856	0.00026745	0.0858536
BROX	5.38864	0.0610677	7.1681	0.00742113	0.524494
DUSP10	3.31141	1.04925	7.12963	0.00758202	0.529699
SMYD3	2.57289	-2.1472	6.35129	0.0117296	0.635016
KCNK2	7.78403	0.0653171	12.8207	0.000342813	0.0923882
NSL1	6.58415	-0.943021	10.6388	0.00110737	0.175241
LCLAT1	6.2256	-1.21752	8.3938	0.00376504	0.374587
WDR43	7.4832	-0.19927	9.6709	0.0018721	0.244942
PPP1R21	-3.8643	-2.56597	5.4666	0.0193833	0.747213
ANAPC1	9.10682	1.28986	12.9526	0.000319482	0.0895445
XRN2	5.94009	-1.41593	3.95989	0.0465967	0.879353
RIN2	5.72277	-1.5581	8.63409	0.0032993	0.347269
B3GNT2	4.98439	-1.71261	9.1272	0.00251837	0.297647
ADHFE1	5.96369	-1.39361	7.58987	0.00586971	0.461384
MTFR1	7.22075	-0.422121	7.613	0.00579491	0.460415
ASPH	-3.64014	-2.63055	6.42455	0.0112554	0.629341
UBXN2B	4.64412	-2.179	4.59227	0.0321164	0.842572
SLC45A4	3.84732	-2.49734	4.11424	0.0425236	0.869956
PCMTD1	5.94434	-1.41115	8.47428	0.00360203	0.36666
MYC	3.81272	-2.50183	4.0013	0.0454651	0.879353
TMEM65	3.20753	-1.33586	4.67878	0.0305374	0.83651
FAM91A1	6.87931	-0.697385	4.67973	0.0305206	0.83651
COLEC10	3.34727	-2.01358	5.67478	0.0172105	0.724599
YWHAZ	7.68236	-0.0254836	11.327	0.000763878	0.138768
PTDSS1	5.48061	-1.7259	5.35995	0.0206043	0.762158
TP53INP1	3.9469	-0.565635	6.1272	0.0133118	0.660785
ZNF704	2.20303	0.642332	6.18312	0.0128974	0.655044
ZBTB10	9.58557	1.75002	14.0825	0.000174965	0.0858536
OSMR	3.8392	-0.906149	9.72157	0.00182118	0.242736
NADK2	6.53504	-0.981773	10.5097	0.00118751	0.184376
DNAJC21	5.07945	-1.95472	6.91134	0.00856505	0.564158
RUSC2	-5.60594	-1.80497	16.1739	5.77839e-05	0.0858536
FECH	5.26728	-1.84832	10.1668	0.00142989	0.209985
NARS	4.75702	-2.12095	5.57752	0.0181924	0.731262
LMAN1	9.89637	2.05056	14.2566	0.000159505	0.0858536
IDNK	2.76296	-1.63691	9.17652	0.0024514	0.292551
UBE2Z	5.26735	-0.821571	13.7137	0.000212892	0.0858536
TMEM174	-2.95663	-2.28045	4.03338	0.0446085	0.874177
HMGCR	5.79976	-1.49859	4.19829	0.0404649	0.869956
F2RL1	-3.09239	-2.75428	3.97863	0.046081	0.879353
JMY	-3.12239	-2.75166	4.08707	0.0432126	0.869956
SREK1	8.85706	1.05322	13.8101	0.000202248	0.0858536
TRAPPC13	5.11703	-1.94273	4.02612	0.0448007	0.87498
IPO11	4.75569	-2.11482	7.30958	0.00685878	0.504694
IL6ST	5.7607	-1.54527	6.19829	0.0127874	0.655044
MOCS2	4.12495	-2.39924	4.22229	0.0398963	0.869956
NNT	6.03569	-1.34962	5.31861	0.0210988	0.766007
PAIP1	4.76757	-2.10371	5.54125	0.0185734	0.737186
SKA3	5.19003	-1.88794	8.05145	0.00454672	0.407996
MPHOSPH8	4.40911	-0.845217	9.01366	0.00267969	0.309261
CUL5	5.85949	-1.4769	5.90308	0.0151144	0.695982
SLC35F2	7.97239	2.39	4.78258	0.0287491	0.83542
FOXO1	7.05893	-0.55939	11.5535	0.000676234	0.130585
VPS36	5.32801	-1.81096	7.35134	0.0067013	0.499532
CKAP2	7.57719	-0.119003	7.88396	0.00498751	0.43069
MED4	5.29088	-1.83639	5.25949	0.0218275	0.77224
CNMD	-3.64939	-2.62823	7.59655	0.00584801	0.46081
BORA	5.64538	-1.60936	5.65812	0.0173748	0.725145
NARS2	6.28606	-1.1652	6.53672	0.010567	0.617573
THAP12	-5.07929	-2.0971	4.20306	0.0403511	0.869956
GDPD5	4.0407	-1.52865	4.59172	0.0321267	0.842572
PPME1	1.4869	3.27014	7.08203	0.00778609	0.535453
SPCS2	-5.52473	-1.85019	7.65366	0.00566571	0.457821
RNF169	3.98129	-0.967647	4.75966	0.0291342	0.83542
ZYG11B	6.26601	-1.17137	4.28875	0.0383654	0.869956
ECHDC2	-4.71462	-2.26522	3.949	0.0468992	0.879353
PTGER3	8.85383	1.04887	13.7551	0.00020825	0.0858536
LRRC40	-1.79436	-0.613939	5.2502	0.0219442	0.77267
PLPP3	8.99274	1.18404	12.2876	0.000455971	0.101142
ITGB3BP	3.85943	-2.48678	4.15043	0.041624	0.869956
CACHD1	4.63293	0.950836	4.14542	0.0417473	0.869956
AK4	7.72593	0.0130021	12.7834	0.000349707	0.0928129
TEDC1	5.9061	-1.42936	5.89485	0.0151852	0.697
SPATA46	4.09072	-2.40662	4.32355	0.0375885	0.868022
UHMK1	8.68963	0.89713	13.2867	0.00026729	0.0858536
CDC73	4.70016	0.349021	10.5082	0.00118848	0.184376
DDX59	6.30056	-1.16757	6.26123	0.0123408	0.646672
FRRS1	8.81368	1.01339	11.0226	0.000900064	0.154903
EPHX4	5.81934	-1.49516	8.92512	0.00281275	0.316309
TGFBR3	-3.1669	-2.74254	4.1874	0.0407256	0.869956
CDC7	-4.05666	-2.51098	5.23046	0.0221947	0.775375
NUF2	4.99808	-1.98518	4.71999	0.0298139	0.83651
BARHL2	-3.40698	-2.68916	4.40982	0.0357326	0.864647
LHX4-AS1	6.78187	-0.788929	16.0372	6.21108e-05	0.0858536
SOAT1	2.04794	0.865515	11.2032	0.00081656	0.145114
TOR1AIP2	6.3061	-1.14606	6.57122	0.0103641	0.616584
QSOX1	4.42633	-0.484744	4.88236	0.0271325	0.824862
TSEN15	-3.53091	-2.65754	4.24486	0.0393692	0.869956
SAMD13	-3.33393	-2.65419	4.37384	0.0364946	0.864647
DNAJB4	5.64186	-1.6117	8.58794	0.00338397	0.35091
HPDL	7.76352	0.0444599	19.8049	8.57604e-06	0.0233692
MOB3C	2.92246	-1.46007	4.12779	0.0421843	0.869956
FAF1	4.24884	-0.425767	4.68256	0.0304703	0.83651
BMT2	5.69348	-1.5869	8.26907	0.00403261	0.389031
MAEA	8.41225	0.635424	13.6441	0.000220934	0.0858536
SGCB	6.94326	-0.657961	17.1917	3.37911e-05	0.0622066
TMEM165	-3.95392	-2.54051	7.90456	0.00493105	0.429597
HNRNPD	7.80026	0.0767049	18.3677	1.82118e-05	0.0425366
CCNA2	7.14054	-0.49841	10.1745	0.00142393	0.209737
SOD3	6.07394	1.04523	4.72828	0.0296706	0.83651
FAM184B	7.83479	0.108307	7.73697	0.00541016	0.448248
LAP3	3.80059	-2.51161	5.18628	0.0227659	0.778706
ZNF518B	5.7455	-1.55229	5.79189	0.0161002	0.712826
DTHD1	-3.64542	-2.62913	6.07319	0.0137249	0.66848
GRPEL1	1.88602	1.03645	4.71195	0.0299536	0.83651
RELL1	4.23826	-2.34166	4.21165	0.0401473	0.869956
ACOX3	-3.03916	-2.76569	3.86682	0.0492498	0.879353
LETM1	6.10184	-1.30249	4.11093	0.0426069	0.869956
FAM193A	8.6871	0.893102	13.7869	0.00020476	0.0858536
SH3BP2	4.96319	-2.00938	6.20423	0.0127446	0.655044
FAM114A1	6.00526	0.559616	8.34779	0.00386157	0.380582
GFRA4	3.64523	-2.5581	5.28904	0.0214601	0.76888
UGDH	4.00507	-1.51688	4.82446	0.0280586	0.833559
WWTR1	3.40829	-1.36095	4.34052	0.0372155	0.867285
MYNN	4.42567	-2.27163	4.17071	0.0411286	0.869956
SKIL	5.6677	-1.60213	11.0396	0.00089187	0.154679
SLC12A9	6.70323	1.43895	7.86123	0.00505059	0.433701
B3GNT7	6.27477	-1.17958	9.89504	0.00165725	0.228976
LRCH3	6.38196	-1.09461	10.0945	0.00148711	0.213571
TRIM59	5.53151	-1.68925	8.18632	0.00422075	0.392549
IL1RAP	5.39337	-1.78057	4.95813	0.0259682	0.811199
MB21D2	5.65898	0.183264	7.76932	0.0053141	0.444141
UBE2G2	2.06758	0.865076	4.65077	0.0310396	0.840675
HDLBP	12.5443	4.66552	15.5701	7.95011e-05	0.0858536
PASK	6.17429	-1.25209	9.61395	0.00193105	0.250608
ATG4B	5.15163	-1.90031	5.02861	0.0249319	0.802309
P2RY1	4.71124	-0.545921	5.83586	0.0157027	0.706542
ATP1B3	7.28098	-0.372138	7.41368	0.00647299	0.487701
TFDP2	5.62435	-1.63421	10.4759	0.00120942	0.185958
GK5	4.97461	-2.01313	4.96621	0.0258472	0.811033
ATR	5.70389	-1.57423	4.86126	0.0274662	0.827003
ARL6	-3.04936	-2.32423	5.47789	0.0192585	0.747008
DCAF6	-4.67264	-2.28072	6.40642	0.0113708	0.62949
CREG1	6.55564	1.68406	20.8501	4.96672e-06	0.0162408
POU2F1	-4.42765	-2.37651	6.1824	0.0129027	0.655044
GPA33	3.66523	-2.55643	4.753	0.0292473	0.83542
PTGFRN	-3.25526	-2.7252	4.3816	0.0363288	0.864647
DCBLD2	6.9701	-0.629921	10.7506	0.00104248	0.171586
HSPA13	6.15029	-1.26633	8.45695	0.00363652	0.366723
NRIP1	5.31226	-1.81878	4.98092	0.0256284	0.810382
INTS13	5.61562	-1.62488	5.74359	0.0165489	0.714532
TM7SF3	8.52023	0.737082	13.6884	0.000215788	0.0858536
CYB5R3	3.28184	1.37844	4.50144	0.0338663	0.850416
MCAT	-4.04948	-1.52647	12.8752	0.000332974	0.09138
SHISAL1	3.43997	-2.61888	5.68162	0.0171435	0.723443
SRSF6	7.53667	-0.0459673	11.83	0.000582834	0.117162
SLMAP	-3.44987	-2.67797	4.75712	0.0291773	0.83542
TMEM115	1.32076	3.77015	4.59385	0.0320869	0.842572
TEX264	6.5998	-0.9177	6.55657	0.0104498	0.617464
IP6K1	-6.755	-1.03246	16.9722	3.7931e-05	0.0641545
THOC7	7.49327	-0.190104	32.5812	1.14318e-08	0.000560716
CRBN	5.83514	-1.48559	7.7663	0.00532299	0.444141
MCM2	5.06708	1.51411	4.30261	0.0380539	0.869956
SUMF1	5.19453	-1.87808	5.23918	0.0220837	0.77352
PODXL2	6.98261	-0.620684	11.0272	0.000897841	0.154903
OXTR	4.27473	-2.33689	4.38666	0.0362212	0.864647
IFT122	5.11697	-1.18934	4.4931	0.034032	0.851091
EEFSEC	6.91842	-0.683543	14.4595	0.000143204	0.0858536
RPN1	7.48796	-0.190914	7.84191	0.00510485	0.433701
RAB11A	6.14361	-1.27283	9.75721	0.00178621	0.240443
MEF2A	5.87605	-1.45309	6.90814	0.00858044	0.564158
SLCO3A1	8.35797	0.586509	7.64497	0.00569307	0.458521
DET1	4.86623	-2.06187	7.0148	0.00808386	0.543903
CFAP161	-2.69209	-2.24117	6.42763	0.0112358	0.629341
HDGFL3	1.23622	0.529082	4.37823	0.0364009	0.864647
SORD	4.45932	-2.2518	5.85484	0.0155343	0.703547
BBS4	4.34474	-2.30451	4.51218	0.0336543	0.849132
ADPGK	7.48428	-0.196626	12.0004	0.0005319	0.11033
SEMA7A	5.39264	-1.76445	5.48506	0.0191797	0.74603
HMG20A	6.37327	-1.09929	6.68882	0.00970196	0.594835
PEAK1	6.42753	-1.06686	9.96192	0.00159812	0.223623
TSPAN3	8.68887	0.895186	13.6955	0.00021497	0.0858536
USP3	6.20778	-1.22799	9.73523	0.0018077	0.241596
MINDY2	6.53175	-0.982058	10.4777	0.00120825	0.185958
CCPG1	7.43838	-0.244676	10.1753	0.00142332	0.209737
CYP19A1	5.99217	-1.38643	12.2323	0.000469705	0.10194
GALK2	6.33115	-1.13605	9.20309	0.00241607	0.289038
SLC30A4	8.87773	1.07161	17.1665	3.42428e-05	0.0622066
KIF23	8.37322	0.600244	13.6906	0.000215527	0.0858536
LSP1	5.08546	-0.875438	5.78754	0.0161401	0.713204
L2HGDH	4.87254	-2.06137	6.98162	0.0082351	0.549555
TMEM86A	4.43896	-2.26595	9.767	0.00177672	0.240073
SPTY2D1	5.48468	-1.71318	7.74616	0.00538269	0.447484
SAAL1	1.58039	0.578139	3.98658	0.045864	0.879353
DDB1	4.99277	2.87254	9.07549	0.00259058	0.302536
RMDN3	6.37708	-1.10036	10.1182	0.00146812	0.212418
GCHFR	5.45856	-1.72988	8.09774	0.00443204	0.402576
PTDSS2	4.69579	-2.15966	4.68781	0.0303774	0.83651
ATG13	5.5805	-1.65332	8.46888	0.00361274	0.36666
SLC35C1	6.29194	-0.761955	10.0208	0.00154778	0.218615
RPAP1	7.22376	-0.426757	10.5943	0.00113435	0.178903
RBM25	5.93053	-1.4172	6.12708	0.0133127	0.660785
PIGH	4.16933	-2.37129	4.39541	0.0360357	0.864647
AQR	-8.01617	0.224786	13.3263	0.000261716	0.0858536
STXBP6	3.2513	-1.26782	6.78236	0.00920629	0.580532
NOVA1	4.15838	-2.38126	5.82468	0.0158029	0.708669
NUBPL	5.63712	-0.187054	12.6948	0.000366665	0.0935401
PNPLA2	7.96275	0.224811	13.2255	0.000276173	0.0869942
DHCR7	5.80946	-1.49198	3.86105	0.0494195	0.879353
MYOD1	-2.28451	-0.775812	4.18793	0.0407128	0.869956
NUCB2	8.55568	0.77138	12.6441	0.000376748	0.0938026
MRVI1	-3.66591	-2.62565	5.02446	0.0249918	0.802309
EIF4G2	10.2888	2.43421	14.3608	0.000150915	0.0858536
QSER1	5.67156	-1.59098	5.78056	0.0162044	0.713615
NR1H3	7.29308	-0.363135	11.329	0.000763043	0.138768
FUT8	4.63084	-2.17145	4.48837	0.0341262	0.851091
EXT2	7.0651	-0.560635	9.86884	0.00168102	0.230959
HSD17B12	8.1152	0.361981	13.1863	0.000282005	0.0869942
LDLRAD3	5.74198	-1.54714	8.4289	0.00369304	0.36892
PDHX	6.06973	-1.31287	4.10047	0.0428713	0.869956
CAT	7.70975	-0.00290312	12.3761	0.000434861	0.0997654
FBXO3	8.95797	1.14806	13.8791	0.000194956	0.0858536
BRF1	4.57548	-2.19693	4.62394	0.0315288	0.841837
BAG5	4.22811	-2.35206	4.00118	0.0454685	0.879353
CINP	4.32999	-2.12824	4.13822	0.0419252	0.869956
ZNF839	6.97363	-0.634066	11.1793	0.000827168	0.146468
CYP46A1	5.23841	-1.85504	5.789	0.0161267	0.713204
UBR7	6.63997	-0.89229	9.63323	0.00191088	0.249273
GOLGA5	6.37065	-1.10297	13.3454	0.000259057	0.0858536
TC2N	5.21523	-1.86143	5.58887	0.018075	0.727881
FOXN3	4.52432	-2.22967	4.51949	0.0335108	0.848539
STON2	4.63846	-0.258824	7.98473	0.00471736	0.41993
ENTPD5	1.94616	-1.62485	3.98891	0.0458007	0.879353
SSTR1	4.402	-2.27878	4.51916	0.0335173	0.848539
BRMS1L	3.97207	-2.45253	4.0916	0.0430968	0.869956
FAM177A1	5.24107	-1.85542	7.48404	0.00622481	0.478559
TXNDC5	7.78153	0.0613333	12.7644	0.000353271	0.0928129
BASP1	1.12741	3.87913	4.87054	0.027319	0.825612
SFRP4	6.09107	-1.22328	6.30586	0.012034	0.643679
INHBA	3.01441	1.38415	7.05435	0.00790729	0.537926
CUL1	-7.22396	-0.669563	6.79101	0.0091618	0.580338
RAMP3	-3.57621	-2.34775	5.49559	0.0190645	0.744503
IGFBP1	3.84189	-2.49704	4.10669	0.0427139	0.869956
IGFBP3	5.82635	-1.49395	8.90092	0.00285027	0.317013
STAC	-4.33719	-2.41048	4.76074	0.029116	0.83542
DTNBP1	4.6532	-0.190708	5.37831	0.0203886	0.761644
ATXN1	8.37285	0.600571	13.4461	0.000245522	0.0858536
WWOX	6.46923	-1.03975	6.68244	0.00973671	0.594835
ZNF319	6.08303	-1.32845	4.10162	0.0428421	0.869956
USB1	5.96957	-1.39088	8.86986	0.00289917	0.318837
EXOC3L1	4.90989	-2.04515	4.92265	0.0265068	0.818555
SF3B3	11.296	3.52232	15.2445	9.44519e-05	0.0858536
PDPR	1.68272	0.289855	4.06307	0.0438307	0.869956
TRADD	-3.0485	-2.76589	3.92649	0.0475312	0.879353
LPCAT2	8.17421	0.417094	13.4843	0.000240571	0.0858536
CYLD	8.07555	0.551126	13.4887	0.000239999	0.0858536
GPT2	8.3532	0.581914	13.6585	0.00021925	0.0858536
WFDC1	-6.06025	-1.52993	8.56433	0.00342813	0.353992
TLDC1	7.36328	-0.302237	11.9919	0.000534337	0.11033
ZDHHC7	5.69459	-1.57595	7.96439	0.00477066	0.423408
SLC7A5	5.87516	-1.45651	6.00211	0.0142887	0.678459
GPI	7.36436	-0.311821	4.78951	0.0286336	0.83542
KIAA0355	5.67159	-1.59236	8.6614	0.00325022	0.34432
KARS	7.51264	1.83855	8.97888	0.00273118	0.312994
UTP4	7.91413	0.182767	12.5915	0.000387495	0.0950312
GPATCH1	5.4868	-1.71348	12.4333	0.000421748	0.0994534
APOOL	4.55672	-2.21473	7.04537	0.00794704	0.538585
FAM122A	6.05383	-1.32917	6.26891	0.0122875	0.64545
RBM41	-3.42621	-2.68617	4.59157	0.0321296	0.842572
ZBTB33	4.23696	-2.35282	4.40534	0.0358267	0.864647
MAGT1	5.58545	0.985564	6.72025	0.00953241	0.588034
ABCB7	7.65403	-0.0500985	12.7614	0.000353851	0.0928129
NEXMIF	6.62128	-0.915363	6.72771	0.00949262	0.587485
VAMP7	3.76048	-0.944838	3.84786	0.0498096	0.879353
PGRMC1	1.33724	3.89618	5.9843	0.0144337	0.680606
SLC46A2	3.70398	-2.54213	5.90103	0.015132	0.695982
SNX30	6.5365	-0.73032	6.79386	0.00914718	0.580338
INIP	-5.35327	-1.95145	11.5421	0.000680368	0.130785
CAAP1	5.79365	-0.268983	8.534	0.00348573	0.359184
TDRD7	3.95964	-2.46135	4.13301	0.0420544	0.869956
NCBP1	4.71991	-2.14027	4.73138	0.0296171	0.83651
GIN1	5.32382	-1.81183	7.89229	0.0049646	0.430227
NANS	4.38375	-2.27897	4.49102	0.0340733	0.851091
LPL	11.483	3.61154	14.9774	0.000108805	0.0858536
PPARGC1B	7.50353	-0.188323	12.3212	0.000447854	0.100765
ETF1	7.43217	-0.235868	6.92513	0.00849928	0.561078
DUSP1	3.53161	-2.15569	6.81051	0.00906227	0.580102
STC2	5.54367	-1.67642	8.43407	0.00368256	0.36892
PDLIM7	7.44663	-0.231697	4.77016	0.0289571	0.83542
NOP16	6.88681	-0.699382	7.53937	0.00603653	0.46775
SAP30L	2.63515	-1.94274	3.99746	0.045569	0.879353
G3BP1	7.84936	0.123616	12.8209	0.000342771	0.0923882
DCTN4	4.12882	1.18541	6.48543	0.0108762	0.623939
CD74	3.73724	-2.4891	4.16895	0.0411713	0.869956
NME5	3.34033	-2.60786	4.54487	0.0330175	0.84663
NTHL1	-6.61367	-1.10371	9.85365	0.00169495	0.232222
HAGH	-5.15903	-2.04964	8.27922	0.00401014	0.389031
MAD1L1	-3.40242	-2.69213	4.73009	0.0296393	0.83651
GET4	7.59821	-0.0982606	12.4892	0.000409317	0.098055
TRRAP	8.97638	1.17706	26.6382	2.45346e-07	0.00268354
EIF2AK1	-6.33217	-1.34898	5.80951	0.0159397	0.712162
CDR2	1.16775	3.87385	6.41196	0.0113354	0.629341
COG7	5.38613	-1.76441	5.34575	0.0207728	0.76327
CCP110	6.60084	-0.924972	10.1244	0.00146323	0.2124
COQ7	4.89642	-2.04925	4.72481	0.0297304	0.83651
CLEC19A	-3.10793	-2.75376	4.06049	0.0438978	0.869956
C14H16orf45	1.68171	-1.22027	5.44842	0.019586	0.749357
PDXDC1	7.67871	-0.0266147	12.0146	0.000527867	0.11033
SHISA9	3.99047	-2.44905	4.22819	0.0397578	0.869956
ABCA3	6.65315	-0.900065	4.51555	0.033588	0.848539
PIGQ	5.45772	-1.72652	8.23372	0.00411193	0.391623
AMDHD2	5.57517	-1.67143	5.61408	0.0178167	0.725887
CARHSP1	4.26436	-1.15841	6.26843	0.0122908	0.64545
RBFOX1	-3.76217	-2.59643	5.25588	0.0218727	0.77224
ROGDI	5.25044	-0.217997	11.1433	0.000843363	0.148431
GLYR1	8.41979	0.641627	13.3859	0.000253522	0.0858536
BFAR	6.18793	-1.24371	6.33636	0.0118287	0.63827
SLC52A3	-4.13922	0.0680907	7.29308	0.00692206	0.507504
HRH3	-3.65925	-2.05016	11.2297	0.000804999	0.14358
NPEPL1	4.91863	-1.82528	6.95025	0.00838077	0.557003
RAB22A	5.70255	-1.41724	8.82308	0.00297444	0.32493
DOK5	4.64225	-2.1793	7.22963	0.00717101	0.516492
ZFP64	5.76305	-1.53647	8.83253	0.00295908	0.323973
GMEB2	4.59407	-2.19126	4.66415	0.0307986	0.839712
SPATA2	4.13871	-2.39553	3.92813	0.0474846	0.879353
CSE1L	6.74736	-0.805642	7.12018	0.0076221	0.529699
ADA	3.60443	-2.35157	6.5286	0.0106153	0.618376
ACTR5	1.78567	-0.425704	3.92332	0.0476209	0.879353
RPN2	8.73986	0.943636	9.75406	0.00178927	0.240443
ARFGAP1	4.0414	-0.00686898	4.95721	0.0259821	0.811199
OGFR	2.32167	-0.657503	5.31301	0.0211668	0.766478
FBXW8	7.13103	-0.496611	11.2769	0.000784783	0.140485
RAN	9.21495	1.39474	12.3028	0.000452268	0.101142
AACS	4.62217	-2.17873	4.64653	0.0311164	0.841433
BRI3BP	1.40189	2.612	4.9949	0.0254221	0.808495
UBC	5.38042	-1.77381	8.18173	0.00423144	0.392549
VPS37B	6.20086	-1.2292	9.68598	0.00185679	0.2445
IFT81	4.69137	-2.1386	3.97401	0.0462077	0.879353
SETD1B	-3.61254	-2.63718	4.51513	0.0335962	0.848539
BCL7A	5.05362	-1.96148	9.77976	0.00176443	0.240073
NAA25	8.06009	0.312266	12.3445	0.000442287	0.100434
FAM222A	5.09115	-1.94631	10.082	0.00149724	0.214106
HPS4	5.52172	1.37556	5.05699	0.0245268	0.799878
CCDC117	6.36505	-0.411601	14.2345	0.000161382	0.0858536
PEBP1	5.82	-1.4621	5.74778	0.0165095	0.714419
SUDS3	3.21724	-2.68059	3.88735	0.048651	0.879353
GCN1	9.53625	1.77144	14.6606	0.000128709	0.0858536
YDJC	-3.32985	-2.70689	4.56701	0.0325933	0.845391
MAPK1	5.69812	-1.57809	8.70004	0.00318202	0.339343
CDC45	5.01315	-1.98001	5.07917	0.0242149	0.797971
STX8	6.81017	-0.75989	7.24636	0.00710449	0.512453
FAM18B1	6.8346	-0.748267	10.7089	0.00106622	0.173168
MFSD11	6.5796	-0.948248	15.0173	0.000106532	0.0858536
JMJD6	1.46252	1.06742	4.9358	0.0263059	0.814779
EXOC7	7.55181	-0.137723	7.80553	0.00520866	0.438968
TRIM47	8.23016	0.468172	13.4469	0.000245407	0.0858536
MIF4GD	5.00972	-1.99262	4.94821	0.0261177	0.812846
GGA3	6.30175	-1.14747	6.39209	0.011463	0.630244
MMD	5.67606	-1.60521	4.20274	0.0403586	0.869956
DGKE	6.28426	-1.16836	9.69456	0.00184814	0.244338
TRIM25	8.39137	0.618115	13.2968	0.000265858	0.0858536
CRLF3	1.44244	-0.488039	4.3282	0.0374859	0.867285
ZNF207	7.28249	-0.363252	4.79532	0.0285372	0.83542
RFNG	4.41577	-2.27316	4.37953	0.036373	0.864647
ASPSCR1	4.76467	-2.12236	4.54625	0.0329909	0.84663
PYCR1	6.88396	-0.70664	11.0022	0.000910042	0.156072
MCRIP1	4.25541	-2.33543	4.96777	0.0258239	0.811033
PGS1	2.10182	-1.65402	4.97124	0.0257722	0.811033
TBC1D16	4.00437	-2.44054	4.17106	0.0411201	0.869956
TTYH2	7.2777	-0.371142	7.71836	0.00546621	0.449853
BTBD17	-3.84488	-2.57229	5.26335	0.021779	0.77224
BSPRY	6.11107	-1.29921	13.1359	0.000289698	0.087104
DPH7	6.62487	-0.899498	4.53102	0.0332858	0.848123
FAM129B	7.55494	-0.139184	7.61607	0.00578506	0.460415
WHRN	-4.51998	-2.34122	8.2257	0.00413012	0.391835
MAN1B1	7.65814	-0.0485491	12.6728	0.000371007	0.0935653
ENG	1.72488	2.13933	4.3296	0.0374549	0.867285
TOR2A	7.86705	0.139786	13.0478	0.000303636	0.0891204
ODF2	6.88952	-0.699226	10.1116	0.00147342	0.212558
TBC1D13	9.49771	1.66526	13.7136	0.00021291	0.0858536
SH3GLB2	8.15525	0.400554	12.8723	0.000333483	0.09138
MIGA2	6.07131	-1.32921	6.20434	0.0127437	0.655044
SURF4	9.10786	1.29102	13.9998	0.000182833	0.0858536
UBAC1	3.42733	-0.226132	6.56166	0.0104199	0.617254
PSMD5	3.39899	0.278334	3.92277	0.0476363	0.879353
PHF19	5.55998	-1.66861	5.6455	0.0175002	0.725887
TTLL11	3.60068	-0.824026	4.39363	0.0360734	0.864647
RPL35	5.91836	-1.41826	3.95977	0.0466	0.879353
GOLGA1	7.30817	-0.35258	11.9872	0.000535658	0.11033
ZBTB43	6.67134	-0.868875	9.43515	0.00212866	0.26491
ZBTB34	4.73352	-1.42694	6.41698	0.0113034	0.629341
GARNL3	4.45377	-0.234294	6.19761	0.0127923	0.655044
RABL6	8.32318	0.552997	13.6004	0.00022614	0.0858536
TMEM203	-6.25628	-1.39313	8.93543	0.00279691	0.316309
GXYLT1	6.00337	-1.37113	12.3544	0.000439956	0.100369
PPHLN1	-4.67074	-2.27589	8.88156	0.00288065	0.318228
PUS7L	1.68607	2.01411	3.95695	0.0466783	0.879353
IRAK4	8.98821	1.17714	13.3522	0.000258122	0.0858536
SCAF11	5.53272	-1.67747	5.64972	0.0174581	0.725887
GNS	1.84352	8.6	6.06408	0.0137959	0.66865
FRS2	4.86525	-2.05069	4.87615	0.0272302	0.824862
TMEM19	4.8374	-2.07816	4.39954	0.0359486	0.864647
PMM1	4.95632	-2.02388	4.70055	0.0301529	0.83651
DESI1	3.64229	-2.56155	3.92333	0.0476204	0.879353
WBP2NL	5.22674	-1.86143	5.30799	0.0212278	0.767284
TTC26	5.33585	-1.81753	5.33995	0.0208421	0.764612
CNOT4	7.17852	-0.460435	11.7199	0.000618349	0.120834
TMPO	7.70585	-0.000424907	7.96324	0.00477369	0.423408
NEDD1	5.86259	-1.47127	6.00447	0.0142697	0.678211
LTA4H	5.87487	-1.45863	5.80923	0.0159423	0.712162
FGD6	-5.09633	-2.07869	4.24998	0.0392509	0.869956
DCN	6.06404	-1.32934	4.07523	0.0435164	0.869956
MIEF1	4.95335	-2.01547	4.78559	0.0286989	0.83542
ATP5C1	6.30831	1.42251	4.9129	0.0266568	0.820416
EIF3L	1.51785	5.52051	5.932	0.0148684	0.689951
PARP12	8.15158	0.397181	7.72074	0.00545901	0.449853
ADCK2	7.45745	-0.224303	10.5185	0.00118183	0.184376
AGK	-4.81024	-2.21699	14.7727	0.000121278	0.0858536
CREB3L2	1.91775	2.7869	7.42152	0.00644483	0.487076
HDHD5	4.63058	-0.967059	10.4657	0.00121613	0.186406
CALD1	-3.11205	-2.75318	4.06791	0.0437053	0.869956
RERG	6.81121	-0.753278	8.50889	0.00353416	0.363214
SUV39H2	8.98104	1.17116	13.5945	0.000226855	0.0858536
DMTF1	4.56009	-2.20622	7.16957	0.00741506	0.524494
SMO	9.06191	1.24894	13.1986	0.000280165	0.0869942
FGL2	10.936	3.07059	14.3665	0.000150457	0.0858536
NAPEPLD	6.58312	-0.946372	6.83826	0.00892259	0.575261
EFCAB10	-1.97286	-2.02487	4.20684	0.0402614	0.869956
NAMPT	6.63075	-0.910041	9.90947	0.00164431	0.22783
FBXO18	6.33665	-1.13368	9.93728	0.00161965	0.225687
SELENOO	6.46618	-1.04206	6.70487	0.00961501	0.591727
SLC35B4	6.08045	-1.32336	6.27628	0.0122365	0.645361
WASL	6.62258	-0.911755	10.017	0.00155106	0.218615
AASS	6.22879	-1.21096	9.59723	0.00194871	0.251271
CAV2	1.13229	2.65815	5.31982	0.0210842	0.766007
RCC1L	6.36012	-1.11559	7.78346	0.00527267	0.442084
SH2B2	-3.94579	-2.54366	5.06266	0.0244466	0.798856
ORAI2	4.48937	-1.27923	6.13738	0.0132353	0.660405
RASL10B	-4.41809	-1.98644	5.55919	0.0183839	0.732504
GUSB	-4.96101	-2.14814	4.09927	0.0429018	0.869956
RPA1	8.5598	1.06233	14.1208	0.000171438	0.0858536
HIC1	4.12263	-2.38708	4.99334	0.0254451	0.808495
TAX1BP3	1.2324	2.46991	4.39881	0.0359641	0.864647
NXN	7.19449	-0.451404	11.1242	0.000852072	0.149262
PPM1E	-4.23021	-2.4513	5.75347	0.0164561	0.714419
SKA2	6.11392	-1.30091	9.23057	0.00238008	0.286129
BRIP1	4.54419	-2.20986	4.58391	0.0322734	0.843141
PPM1D	8.69611	0.900356	13.7464	0.000209224	0.0858536
SRSF1	5.80111	1.56122	5.71209	0.0168484	0.719582
RNF43	4.59696	-1.86829	9.55313	0.00199609	0.255629
PAFAH1B1	2.84191	1.29782	5.73075	0.0166704	0.716383
CLUH	9.39392	1.56404	13.6345	0.000222068	0.0858536
MED31	2.38528	-0.465707	5.59434	0.0180186	0.726929
NFRKB	4.87814	-2.05756	6.78948	0.00916964	0.580338
ST14	5.75886	-1.53035	5.87632	0.0153458	0.700831
SNX19	7.56672	-0.124407	11.7663	0.000603123	0.118522
JAM3	7.43314	-0.243765	12.2415	0.000467375	0.101886
SC5D	5.64915	-1.60838	5.46576	0.0193926	0.747213
TAGLN	3.50829	4.15383	4.3083	0.0379268	0.869956
SIK3	7.1299	-0.501418	5.80522	0.0159787	0.712826
BUD13	7.05976	-0.550702	6.93097	0.00847159	0.560481
CADM1	5.14264	-1.91581	5.73307	0.0166483	0.716383
SCAMP3	3.98668	0.312887	5.72391	0.0167354	0.716905
VWA1	5.07789	-1.9561	5.1011	0.0239107	0.796736
C1orf159	3.82203	-2.49896	4.64141	0.0312093	0.841671
SRM	8.66563	0.871527	23.8469	1.04311e-06	0.00639546
CLCN6	4.73608	-2.12132	4.77901	0.0288086	0.83542
KIAA2013	9.10189	1.28569	13.8942	0.000193391	0.0858536
KAZN	6.1093	-1.29845	14.4244	0.000145898	0.0858536
FHAD1	-1.64484	-1.80743	4.29551	0.0382131	0.869956
CASP9	4.04117	-0.988002	5.9952	0.0143449	0.679807
DNAJC16	7.9059	0.176959	11.4316	0.000722074	0.135179
PINK1	6.85651	-0.730398	8.56448	0.00342785	0.353992
OTUD3	4.12092	-1.20939	4.59442	0.0320761	0.842572
C1QA	4.75491	-2.11793	3.9949	0.0456382	0.879353
DDOST	4.05161	4.63422	3.9596	0.0466048	0.879353
USP48	3.83496	0.112441	10.0708	0.0015064	0.214789
WRAP73	-5.87105	-1.64431	8.21089	0.00416397	0.392549
PANK4	7.13439	-0.497324	11.7633	0.000604101	0.118522
LDLRAP1	6.47113	-1.02694	9.50849	0.00204523	0.259887
ZC3H12A	3.85228	-2.48627	3.97496	0.0461816	0.879353
MEAF6	5.99391	-1.38063	8.60135	0.00335915	0.349074
MTF1	5.95289	-1.412	8.90676	0.00284117	0.316719
CLIC4	5.0989	-0.662467	7.06966	0.00784	0.535577
ZMPSTE24	3.88838	0.0890352	4.77467	0.0288813	0.83542
SELENON	6.48175	-1.02576	6.78199	0.00920822	0.580532
HPCA	3.22168	-2.67596	5.07488	0.024275	0.797971
BSDC1	7.64723	-0.0589933	12.1834	0.00048217	0.103728
EIF2D	6.68965	-0.854182	7.11958	0.00762464	0.529699
NUCKS1	7.43711	-0.240638	12.3279	0.000446242	0.100765
SNRPC	3.35653	-2.64158	4.95607	0.0259992	0.811217
C26H6orf106	9.20653	1.38546	13.9635	0.000186398	0.0858536
UBE2T	4.81171	-2.09004	6.60998	0.0101409	0.609338
MTCH1	-5.85033	-1.53536	12.5399	0.000398354	0.0962507
DDX20	4.98917	1.18631	8.21095	0.00416383	0.392549
MFSD12	-1.50169	-0.0535714	4.80739	0.028338	0.83542
CD320	4.61376	-2.18853	4.65149	0.0310265	0.840675
PIAS4	-4.24558	-2.44411	7.41575	0.00646555	0.487701
ANP32B	4.86123	0.786198	9.4311	0.00213337	0.26491
SLC35E1	5.46011	1.02544	14.6161	0.000131783	0.0858536
ARRDC2	5.19621	-1.87993	5.23213	0.0221734	0.775184
KLHL26	4.28558	-1.34279	5.50382	0.0189749	0.742738
COPE	6.85895	-0.713813	4.64154	0.0312069	0.841671
DDX49	3.06426	0.823972	6.17353	0.0129676	0.655044
GATAD2A	6.65106	-0.888815	10.3707	0.00128031	0.193224
STK11	-5.6679	-0.884084	27.5109	1.56213e-07	0.00255403
R3HDM4	7.06846	-0.547082	10.6708	0.00108841	0.174213
NCLN	-7.02337	-0.833705	6.80874	0.0090713	0.580102
KCTD9	4.82067	-2.08157	6.90967	0.00857309	0.564158
R3HCC1	1.02388	1.97882	3.97873	0.0460784	0.879353
STAR	9.90822	2.06038	8.24066	0.00409623	0.391486
KAT7	3.78679	-2.51782	3.99269	0.0456982	0.879353
NBR1	5.52741	-1.68884	5.61225	0.0178354	0.725887
VAT1	9.192	1.3717	13.9119	0.000191578	0.0858536
RUNDC1	2.33888	1.36334	5.02296	0.0250134	0.802309
KLHL11	1.18837	3.02238	4.27449	0.0386885	0.869956
IGFBP4	12.5178	4.69654	15.5481	8.04343e-05	0.0858536
RPL23	-6.7755	0.564286	5.06399	0.0244279	0.798856
GJC1	4.13681	-2.38973	3.971	0.0462901	0.879353
GOSR2	3.36541	-1.61341	6.5355	0.0105742	0.617573
RACGAP1	-6.10787	-1.49062	9.16217	0.0024707	0.293541
TRIM7.2	11.1477	3.2783	7.0612	0.0078771	0.536724
TMEM64	1.25128	2.1404	4.85809	0.0275167	0.827003
TAB3	5.97159	-1.38571	6.6733	0.00978678	0.594835
EIF2S3	1.20074	4.03734	6.67359	0.00978519	0.594835
ACOT9	6.7951	-0.780082	17.21	3.34673e-05	0.0622066
MAP7D2	9.63139	1.79464	13.939	0.00018884	0.0858536
SYAP1	6.10455	-1.2985	9.59432	0.0019518	0.251271
ASB9	-3.35875	-2.7019	4.62703	0.031472	0.841837
TLR7	3.37791	-2.63569	4.54568	0.0330019	0.84663
MSL3	7.14603	-0.481634	7.60235	0.00582922	0.460415
CLDN34	-4.50458	-2.34681	5.38175	0.0203484	0.760724
PUDP	4.47407	-2.24996	5.98293	0.014445	0.680606
GTPBP6	4.59383	-2.18802	4.3958	0.0360275	0.864647
RP2	5.75372	-1.53933	8.89321	0.00286233	0.317634
NIPA2	-1.4167	1.8087	5.52907	0.018703	0.739213
EIF5B	1.10188	2.11201	4.912	0.0266707	0.820416
RNF149	7.71987	0.00690204	19.1772	1.19131e-05	0.0307539
ILDR1	-3.85361	-2.57072	4.90473	0.0267832	0.820544
PCID2	5.68593	-1.57801	5.77863	0.0162222	0.713615
CCDC80	2.92256	-0.0587114	5.10645	0.0238371	0.796152
ANKRD10	6.21183	-1.22694	6.42388	0.0112596	0.629341
GPR161	4.24501	-2.33981	4.34958	0.037018	0.86683
PIANP	3.65082	-2.55697	5.18222	0.0228192	0.778706
GSK3B	3.28245	-0.83191	4.28264	0.0385035	0.869956
LRRC58	7.79879	0.0775425	12.8099	0.000344781	0.0924108
ITFG2	7.8679	0.14007	12.6608	0.000373393	0.0935653
GTF2E1	6.2404	-1.20124	8.63824	0.00329179	0.347224
GABPA	6.5822	-0.938678	6.98354	0.00822627	0.549555
IL10RB	3.59129	-2.58122	3.88151	0.0488206	0.879353
IFNAR1	7.31719	-0.342672	12.1121	0.000500963	0.106371
ZBTB21	7.15871	-0.477314	16.2509	5.54834e-05	0.0858536
CASK	10.8141	2.95002	15.0003	0.000107495	0.0858536
MED14	7.67487	-0.0280707	7.93813	0.00484038	0.42624
SRPX	5.40204	-1.77342	5.34905	0.0207336	0.76327
XK	-3.53708	-2.6596	4.3745	0.0364806	0.864647
ZMYND11	4.05381	-0.256796	4.07435	0.043539	0.869956
NCAPG2	6.2072	-1.22928	6.30306	0.012053	0.643994
DNAJB6	5.37254	-0.155756	8.60204	0.00335786	0.349074
RBM33	7.74968	0.0359243	12.6986	0.000365925	0.0935401
NUB1	6.00081	-0.437847	18.2131	1.9752e-05	0.0437938
SH3BP5	6.09201	0.439346	8.46619	0.00361808	0.36666
HIGD1A	-3.1485	-2.7458	4.14708	0.0417064	0.869956
CMTM6	5.71218	-1.57032	8.8405	0.00294619	0.323283
RBMS3	3.89343	-2.47686	5.9768	0.0144953	0.682323
NR1D2	6.24859	-1.19262	9.52163	0.00203064	0.258703
RFTN1	3.69301	-2.4652	5.09441	0.0240031	0.797971
PLEKHA8	5.97021	-1.39355	9.38553	0.00218705	0.270891
HOXA1	3.96553	-2.457	4.85994	0.0274873	0.827003
CCDC126	3.46546	-2.3765	5.18044	0.0228425	0.778706
TWIST1	2.3347	-2.21935	4.24315	0.0394091	0.869956
CDCP1	8.46382	0.681386	12.9249	0.000324246	0.0903634
ANKMY2	6.72638	-0.832582	10.8582	0.000983597	0.164097
TMEM106B	4.57452	-0.38619	5.32737	0.020993	0.766007
UMAD1	5.00991	-1.98402	11.3079	0.000771765	0.139611
FAM171A1	5.46719	-1.72917	7.89959	0.00494461	0.430015
ARL5B	4.93735	-2.02269	6.85436	0.00884253	0.572258
TOPBP1	7.08863	-0.545783	4.7185	0.0298397	0.83651
ACBD5	7.17569	-0.459132	11.3513	0.000753944	0.137986
NPNT	9.02811	1.21374	13.2709	0.000269556	0.0858536
SGMS2	4.75429	-1.45541	6.06115	0.0138188	0.669099
SLC10A7	5.65481	-1.60446	8.49495	0.00356133	0.364676
GATB	6.32021	-0.280543	9.81321	0.00173263	0.236724
FGG	-4.21738	-2.45111	5.26852	0.0217144	0.77179
TMEM144	4.91192	-2.04003	7.43462	0.00639809	0.486542
GALNT7	6.53657	-0.987236	8.31493	0.00393205	0.38419
SAP30	-2.23186	-1.92768	6.50604	0.0107509	0.619646
VEGFC	-5.03843	-1.43168	6.53337	0.0105869	0.617573
CASP3	1.55264	0.121284	5.38291	0.020335	0.760724
PRIMPOL	-5.04343	-2.11474	4.16472	0.0412741	0.869956
CENPU	6.21597	-1.23406	6.41054	0.0113445	0.629341
TLR3	8.1186	0.364699	13.1083	0.000293997	0.087104
CYP4V2	6.01085	-1.36913	9.26644	0.00233391	0.281267
FGL1	-4.40468	-2.38567	8.75108	0.00309418	0.334288
VPS37A	1.44219	0.93879	3.98886	0.0458021	0.879353
CNOT7	1.09707	2.81229	6.0989	0.0135266	0.663466
CDKL2	-3.34843	-2.70236	4.61278	0.0317346	0.842294
GTF2E2	5.79102	-1.5244	5.90008	0.0151402	0.695982
CCNI	7.73693	0.0263969	7.84395	0.00509911	0.433701
JCHAIN	5.35106	-1.79303	5.07892	0.0242184	0.797971
DCK	6.18021	-1.2427	9.0919	0.00256745	0.30127
SARAF	6.74829	-0.806423	7.15555	0.00747323	0.527416
SETD7	5.92275	-1.41981	6.07591	0.0137037	0.66848
METAP1	4.10804	-2.40337	4.23513	0.0395956	0.869956
TRMT10A	2.83976	-1.23355	4.79048	0.0286174	0.83542
NAB1	8.16243	0.404769	13.3224	0.000262248	0.0858536
MMADHC	5.56186	-1.66691	7.46907	0.00627679	0.480297
RBM43	5.15864	-1.9186	5.01275	0.0251613	0.80295
GPD2	6.72868	-0.821877	7.12369	0.00760719	0.529699
SLC40A1	7.35243	-0.312163	11.9494	0.000546659	0.111721
ZC3H15	7.36048	-0.0764791	11.3748	0.000744471	0.137276
FRZB	2.12567	5.67219	4.97635	0.0256961	0.810527
ARL4C	4.80641	-2.09012	7.26723	0.0070224	0.511229
PLEKHM3	3.90913	-2.47098	4.17559	0.0410104	0.869956
CCNYL1	7.58284	-0.110324	7.93888	0.00483837	0.42624
DNAJC10	6.88335	-0.707225	7.31802	0.00682666	0.504694
LNPK	5.21059	-1.88449	5.17779	0.0228774	0.778706
CYBRD1	7.10831	-0.517796	10.6522	0.00109942	0.175083
GORASP2	1.15984	3.03028	4.54676	0.032981	0.84663
COBLL1	-4.48011	-2.33554	4.05088	0.0441484	0.872105
TANK	4.32057	-1.65957	5.93639	0.0148313	0.689538
HSPBAP1	-3.55416	-2.65357	4.96479	0.0258685	0.811033
IQCB1	4.92368	-1.69387	5.94474	0.0147612	0.689538
MRAS	3.20645	-2.68256	3.86631	0.0492648	0.879353
CATIP	-4.76229	-2.23861	9.2995	0.00229217	0.278288
WNT6	-3.18474	-0.656965	5.20767	0.0224875	0.778359
ANKZF1	7.30431	-0.344736	4.80921	0.028308	0.83542
FAM173B	2.12945	-1.54721	4.45519	0.0347954	0.859788
DAP	2.45667	1.65905	4.08382	0.0432956	0.869956
AQP4	3.19016	-2.68413	3.84535	0.0498841	0.879353
TTC39C	4.0907	-2.40714	3.8773	0.0489432	0.879353
RIOK3	6.29838	-0.303706	10.0316	0.00153878	0.218138
GATA6	10.1645	2.3133	14.1212	0.000171403	0.0858536
USP14	7.09417	-0.525146	7.34811	0.00671334	0.49967
COLEC12	8.29958	0.530783	8.05014	0.00455001	0.407996
NDC80	7.06149	-0.558829	11.2878	0.000780178	0.140172
ARHGAP28	6.52431	-0.987012	6.66344	0.00984107	0.59592
RAB31	3.71475	-2.53944	4.01732	0.0450352	0.877472
IMPA2	3.86211	-2.4867	4.03717	0.0445085	0.874177
SEH1L	4.99728	-1.99369	4.35593	0.0368803	0.865934
TMX3	7.40918	-0.255414	12.0058	0.00053036	0.11033
CEBPD	1.06701	5.65801	4.73647	0.0295297	0.83651
ZADH2	6.03287	-1.36398	4.02619	0.0447991	0.87498
MBP	-3.65773	-2.62584	6.09523	0.0135547	0.664182
PARD6G	5.15359	-1.90771	7.57923	0.00590446	0.462283
STX17	5.03147	-1.96859	5.06507	0.0244127	0.798856
ELP2	3.68319	-2.54303	4.48927	0.0341082	0.851091
ANKS6	6.10558	-1.2972	6.20012	0.0127741	0.655044
CHMP5	6.03595	-1.33195	5.70734	0.0168941	0.719582
GAREM1	2.16555	-0.675522	4.50238	0.0338478	0.850416
RPRD1A	5.07686	-1.94981	5.32685	0.0209994	0.766007
WAPL	8.54917	0.761401	13.1463	0.000288084	0.087104
PNLIP	3.20438	-2.68314	3.86379	0.0493388	0.879353
ZRANB1	9.41607	1.58547	13.9434	0.000188402	0.0858536
PLEKHA1	4.93713	-2.02943	7.33133	0.0067763	0.502954
INPP5F	6.56598	-0.960339	6.8631	0.0087994	0.572258
BICC1	7.38499	-0.2783	7.62845	0.00574547	0.459345
PARG	5.04954	0.689697	5.27822	0.0215938	0.770295
SLC18A3	9.45066	1.6203	19.0721	1.25869e-05	0.0308688
DNA2	6.10219	-1.30957	6.28366	0.0121856	0.645361
PSAP	12.2414	4.36436	14.2469	0.000160327	0.0858536
SGPL1	6.23371	-1.19692	6.20337	0.0127507	0.655044
NOLC1	9.15742	1.33842	13.9648	0.000186267	0.0858536
PIK3AP1	-5.13564	-2.05868	4.29298	0.03827	0.869956
PDLIM1	-3.36411	-2.70099	4.63808	0.03127	0.841837
TSPAN14	6.59702	-0.933667	10.3922	0.00126551	0.19158
HECTD2	-3.14026	-2.74902	4.1204	0.042369	0.869956
SLC35G1	1.86741	-1.57312	4.80603	0.0283604	0.83542
DNTT	3.20427	-2.6819	3.86877	0.0491925	0.879353
COX15	8.72607	0.92889	13.7662	0.00020703	0.0858536
MMS19	8.751	0.95111	12.971	0.000316358	0.0895445
KAZALD1	-2.57505	-2.06426	4.83867	0.0278284	0.829743
SUFU	8.86569	1.06064	13.7104	0.000213269	0.0858536
PCGF6	5.46229	-1.73096	5.35652	0.0206449	0.763084
PPIF	5.46729	-1.71776	5.57257	0.018244	0.731685
SH3PXD2A	-3.73341	-2.60541	4.39192	0.0361096	0.864647
CFAP58	-3.12122	-2.7519	4.08445	0.0432795	0.869956
PDCD4	-5.22195	-2.02525	4.36664	0.0366492	0.864831
CDC42	5.21992	-1.88074	4.85072	0.0276345	0.828592
HM13	-8.14846	0.165683	8.15286	0.00429932	0.394902
SETBP1	1.69539	1.12512	6.42311	0.0112645	0.629341
VDR	4.55114	-2.21218	6.78579	0.00918865	0.580532
FANCA	6.11993	-1.29975	6.17384	0.0129653	0.655044
AGA	8.08942	0.341091	13.1684	0.000284715	0.087104
CPLX1	1.24005	2.15112	4.65948	0.0308825	0.840675
MINDY3	3.50301	-0.95283	4.04345	0.0443432	0.873695
FAM234B	7.27307	-0.384509	7.68405	0.0055711	0.453163
YBX3	1.59643	3.3748	5.399	0.0201483	0.757281
PIGG	1.81398	0.47537	3.98253	0.0459745	0.879353
NFE2L1	9.85172	2.00794	14.2495	0.000160104	0.0858536
MDFIC	2.45877	-0.835232	4.709	0.0300052	0.83651
ANP32E	1.13061	2.80838	8.13167	0.00434986	0.398053
RBM26	4.5116	1.68634	7.09156	0.00774476	0.535032
CHAF1B	4.17166	-2.38579	3.89195	0.0485181	0.879353
KLHL18	6.2036	-1.22917	4.20829	0.0402268	0.869956
PI4KB	6.98748	-0.63005	4.67915	0.0305308	0.83651
CCND2	4.59925	-2.18938	4.63628	0.0313028	0.841837
ISOC1	3.22936	0.746222	4.11046	0.0426186	0.869956
C2CD2L	6.67664	-0.86459	8.60234	0.00335731	0.349074
CERS2	8.10783	0.354103	7.91882	0.00489231	0.428506
MSRB3	3.68229	-2.32223	4.69471	0.0302556	0.83651
TMEM123	3.71294	1.02736	4.00202	0.0454458	0.879353
SLC46A3	2.66622	-1.8846	4.01689	0.0450466	0.877472
DDRGK1	4.16685	0.256496	3.94668	0.0469639	0.879353
ARRDC3	8.42579	0.648202	13.5368	0.000233925	0.0858536

## Sheet: Sheet6_F4vsF3(504DEGs)
Gene	logFC	logCPM	LR	PValue	FDR
CNR1	3.40368	-2.63058	4.36819	0.0366158	0.373653
GPR63	4.29536	-2.34045	11.0072	0.000907594	0.0504723
FAXC	4.7857	-2.13148	8.78855	0.00303127	0.105973
AGPAT5	6.94367	-0.727314	19.3394	1.09e-05	0.00299446
INTS9	-3.03062	-2.69849	4.10529	0.0427493	0.394327
GTF3C6	1.54367	-0.815206	5.39362	0.0202106	0.289902
ROS1	-1.52173	1.84125	7.87938	0.00500015	0.138561
KRTCAP3	-1.31829	1.39103	6.64891	0.00992163	0.202179
IL20RA	-3.93046	-2.46242	6.90397	0.00860044	0.186904
ARFGEF3	6.32397	-1.23389	7.59654	0.00584804	0.151215
TXLNB	-4.01906	-2.42845	6.57625	0.0103349	0.206949
FDFT1	2.1801	4.4972	15.1659	9.85e-05	0.0124156
SNX9	2.92137	-2.7266	3.96361	0.0464939	0.409697
MYCN	2.8503	-2.41891	4.31275	0.0378277	0.377346
CCDC170	2.5935	-2.09674	4.19067	0.040647	0.386749
FBXO30	-3.13663	-2.68275	4.30786	0.0379366	0.377931
EPM2A	2.91079	-2.28195	4.05726	0.0439817	0.399123
FNDC1	4.67616	-2.16139	5.17991	0.0228495	0.305131
TCP1	-1.80557	3.125	16.2558	5.53e-05	0.00842987
RBM34	5.76023	-1.60045	4.32752	0.0375009	0.375884
SLC35F3	-9.10539	1.19722	12.0949	0.000505607	0.0353774
DISC1	3.58161	-2.57323	5.77546	0.0162515	0.260072
ABCB10	-5.83832	-1.36768	6.86662	0.00878208	0.189258
SULT	3.0483	-2.70342	4.23511	0.039596	0.383376
UBXN2A	-3.91393	-2.45757	4.39172	0.0361138	0.37112
TSSC1	-4.28333	-2.32965	7.08842	0.00775836	0.176819
SH3BGRL2	2.30207	-2.18846	4.51051	0.0336871	0.360139
POLR1B	6.6747	-0.888536	5.91736	0.0149924	0.251923
BFSP1	-3.5173	-2.57756	4.35262	0.0369521	0.374663
TASP1	3.70297	-2.54208	8.39868	0.00375494	0.11944
DLK2	6.30091	-1.22374	10.6942	0.0010747	0.0560778
KCNK5	3.25068	-2.67076	4.65393	0.0309825	0.346547
MRPL33	-1.78344	-1.42531	4.95843	0.0259638	0.321704
CNST	4.0565	-2.41834	4.9924	0.0254589	0.319124
LBH	1.36316	0.440137	4.37279	0.0365172	0.373088
PPP1R21	3.93637	-2.47101	4.88459	0.0270974	0.327621
QPCT	1.95319	-0.690199	5.26565	0.0217503	0.29833
XRN2	-5.89494	-1.4961	4.37273	0.0365185	0.373088
B3GNT2	-5.396	-1.79623	11.835	0.000581275	0.0391362
SBSPON	-3.34621	-2.09329	4.86505	0.0274059	0.329078
SLCO5A1	3.30257	-2.6486	5.05375	0.0245728	0.313229
RAB2A	0.903383	3.05272	3.95275	0.0467948	0.410451
MTBP	4.58742	-0.358766	9.23768	0.00237084	0.09269
COLEC10	-4.82783	-2.10174	11.0258	0.000898507	0.0501731
EIF3H	-6.86603	-0.786526	8.3669	0.00382118	0.11999
ZFPM2	-5.74966	-1.58158	10.4163	0.00124909	0.0621364
AZIN1	1.32384	1.01575	5.83802	0.0156835	0.256073
ZNF706	-3.08413	-2.68689	4.2271	0.0397835	0.383811
OSGIN2	0.940728	2.69702	5.10631	0.0238389	0.309906
RMDN1	-5.92363	-1.48841	6.25567	0.0123796	0.228214
HEY1	0.963277	5.39868	6.95937	0.00833814	0.183645
PEX2	3.51382	-2.59467	7.09079	0.00774812	0.176819
C5orf51	-0.889491	0.670869	4.1102	0.0426254	0.393935
DNAJC21	-3.59974	-1.97659	4.52125	0.0334763	0.35952
AVD	-2.99061	-1.09566	4.19061	0.0406485	0.386749
TESK1	0.936586	4.77116	9.24834	0.0023571	0.0925646
RUSC2	5.76451	-1.59134	13.6797	0.00021679	0.0204915
HABP4	0.950262	1.0191	5.38276	0.0203366	0.290829
AQP3	-1.214	-0.204563	4.14787	0.041687	0.391032
HAUS1	3.5273	-1.3461	5.77314	0.0162729	0.260329
ZBTB7C	3.67635	-2.54608	4.57415	0.0324579	0.353941
NARS	3.33164	0.299639	5.88187	0.0152976	0.253576
C9orf64	1.36808	0.370542	5.25319	0.0219066	0.299303
SLC1A1	-4.97238	-2.01546	5.66344	0.0173221	0.269328
GLIS3	-1.10949	1.94682	4.82926	0.0279806	0.331102
LHFPL2	3.19015	-1.68773	5.44094	0.0196701	0.285707
MTX3	6.70947	-0.922878	19.0296	1.29e-05	0.00334012
ERCC8	2.95374	-1.21437	10.8951	0.000964205	0.0523333
IL31RA	6.30855	-1.22151	13.6793	0.000216826	0.0204915
FST	-1.02534	2.4663	8.5374	0.00347923	0.114686
MOCS2	-4.05254	-2.42451	4.7514	0.0292745	0.337268
NNT	-5.98946	-1.43319	6.00274	0.0142837	0.24548
FAM181B	1.53999	0.833297	8.48353	0.00358377	0.117109
GTF3A	-5.74669	-1.58914	6.68191	0.00973962	0.200133
NUP58	5.60793	-1.68113	9.03048	0.00265514	0.0985558
ZDHHC20	-1.93929	-0.965731	5.38506	0.0203098	0.290685
MRPL57	3.95385	-2.46491	4.94396	0.0261819	0.322663
C11orf87	-3.09305	-1.93536	6.67555	0.00977441	0.200428
SLC35F2	-10.1469	2.19344	7.79478	0.00523975	0.14237
PHF11	-1.35907	0.345143	6.24501	0.0124544	0.229162
RB1	-3.89858	-2.46604	4.63968	0.0312408	0.347731
RUBCNL	-4.23454	-2.34971	5.06359	0.0244336	0.312782
EPSTI1	-3.35169	-2.62619	4.18042	0.0408934	0.387666
NARS2	-6.19008	-1.28074	7.34105	0.00673976	0.163734
THAP12	6.38829	-1.15613	18.2293	1.96e-05	0.00446649
SPCS2	3.97174	-2.44913	4.98193	0.0256134	0.319699
POLD3	1.10394	2.2206	6.29848	0.0120841	0.224725
NDC1	-6.99052	0.349646	13.5339	0.000234294	0.021642
DHCR24	7.48217	-0.283236	8.55101	0.0034533	0.114369
TNNI3K	4.56246	-2.23081	5.45046	0.0195632	0.285327
MCCC2L	4.84471	-2.11337	5.65956	0.0173605	0.269466
PRKAB2	4.51077	-2.26203	9.40076	0.00216895	0.0875597
OLFML2B	-1.42835	-0.827365	4.88012	0.0271677	0.328097
ASPM	-1.02286	3.55437	3.90866	0.048038	0.414025
ATP6V1G3	-1.21747	1.19912	5.01994	0.0250571	0.316351
KIF14	5.57121	-1.63386	6.68871	0.00970252	0.1996
RNPC3	-5.54339	-1.71738	4.00821	0.0452793	0.405571
SASS6	-5.8255	-1.54846	6.7407	0.00942378	0.196108
SNX7	4.25511	-1.32122	5.44165	0.0196621	0.285707
CDC7	3.40111	-2.61661	4.52839	0.033337	0.358821
MRPS14	1.03464	2.86058	6.54504	0.0105177	0.209014
DDAH1	4.06414	-2.42575	6.45519	0.0110629	0.214815
METTL13	-1.74407	-0.152281	7.93265	0.00485507	0.137492
IFRD1	-2.2372	-0.0539178	12.6717	0.000371223	0.028788
THNSL2	-4.20947	-2.37199	4.88169	0.0271431	0.327998
SMYD1	-2.50239	-1.68916	3.9426	0.0470779	0.411405
CD8B	-4.04402	-2.41669	4.85617	0.0275474	0.329923
SLC10A4	-3.77856	-2.51126	6.49917	0.0107925	0.212168
ZAR1	-3.35773	-2.62623	6.94405	0.00840983	0.184794
PAQR3	2.89821	-2.73338	3.89583	0.0484062	0.415046
HNRNPD	-6.33464	-0.0712114	16.8111	4.13e-05	0.00702058
SOD3	-5.78457	0.910925	6.23298	0.0125393	0.230093
CLRN2	-3.08863	-2.68517	3.97066	0.0462995	0.408777
EVC2	5.74364	-1.64268	6.24363	0.0124641	0.229228
SH3BP2	-4.81528	-2.0596	6.81926	0.00901797	0.192565
DOK7	-3.64244	-2.55333	4.28674	0.0384107	0.379381
VWA5B2	9.83371	1.88705	16.5287	4.79e-05	0.00762127
FGF12	-1.56609	-0.169461	6.54347	0.010527	0.209044
MELTF	3.13364	-2.69592	4.37136	0.0365478	0.373232
TSPEAR	-2.4136	-2.14843	4.82861	0.0279911	0.331105
CCNL1	5.47271	-1.75941	4.03255	0.0446304	0.402061
OTOS	-3.46603	-2.60107	4.28426	0.0384669	0.37963
FOXL2	0.927815	9.57054	13.1274	0.000291006	0.0249975
AGFG1	0.99608	2.83114	5.73363	0.016643	0.263841
SPHKAP	2.94313	-2.71796	3.95596	0.0467056	0.410392
PID1	2.90116	-2.73073	3.91745	0.0477872	0.412792
PDCD10	-5.06411	-1.97999	5.8206	0.0158395	0.257474
DCAF6	5.9083	-1.48432	6.88772	0.008679	0.188195
PTGFRN	4.95238	-2.05007	5.72827	0.0166939	0.264305
CD80	-0.762904	2.23926	4.79247	0.0285844	0.333421
CADM2	-2.94616	-2.45554	4.42272	0.0354634	0.368683
SSPN	-3.6073	-2.56328	4.10882	0.04266	0.393937
TTLL1	3.16748	-2.68137	4.49544	0.0339853	0.362001
MCAT	5.07213	-0.711322	14.5273	0.000138145	0.0154701
SHISAL1	-3.37005	-2.62342	6.35783	0.0116865	0.22134
CDPF1	4.23927	-2.36182	9.38883	0.00218312	0.0877197
LHFPL4	0.891183	0.820555	5.17642	0.0228955	0.305246
CISH	0.924294	1.47417	4.36593	0.0366645	0.373801
DAG1	1.24127	5.09791	8.19612	0.00419801	0.126933
RNF123	5.50949	-1.72371	6.21529	0.0126652	0.231046
OGN	-4.4356	-2.27818	4.41993	0.0355215	0.368839
RAB43	1.05911	2.72873	7.30439	0.00687865	0.165631
HDAC11	-3.26428	-2.64847	4.11691	0.0424566	0.393659
FAM120A	7.39983	-0.352796	5.76114	0.0163845	0.261024
DALRD3	4.8979	-0.948632	4.61554	0.0316835	0.350331
C3orf14	3.25001	-2.65094	4.40349	0.0358654	0.370256
SHQ1	5.45165	-1.79908	6.26747	0.0122975	0.227271
IQCH	-2.1273	-1.53293	4.29758	0.0381666	0.378801
RASL12	-3.42606	-2.61137	5.20636	0.0225044	0.303386
TUBGCP4	-2.27238	0.759447	4.3071	0.0379536	0.377931
CFAP161	2.62249	-2.20792	4.11103	0.0426045	0.393935
GATM	-3.16611	-2.67363	4.83927	0.0278187	0.330666
ARIH1	1.38793	0.375274	5.0323	0.0248789	0.315319
CTDSPL2	3.94862	-2.4658	4.76507	0.0290428	0.336406
AQP9	-3.69642	-1.57002	8.48179	0.00358719	0.117127
RSL24D1	4.38918	-2.29103	5.40483	0.0200811	0.288804
ARF6	0.842885	2.42961	5.65593	0.0173965	0.269778
CTSD	9.68013	1.73575	16.525	4.8e-05	0.00762127
LSP1	-4.27675	-0.953954	4.49159	0.0340619	0.36238
CLCF1	-1.72578	-1.37022	4.90105	0.0268403	0.326377
VWCE	3.02977	-2.71694	4.12798	0.0421796	0.392309
SYT7	3.52719	-2.58264	4.52073	0.0334866	0.35952
SYNJ2BP	1.07814	0.741388	4.4842	0.0342096	0.362799
SRSF5A	-1.22734	0.377678	4.58368	0.0322779	0.353147
MPP5	4.0061	-2.44779	4.94776	0.0261245	0.322305
GPHN	3.45004	-0.0630162	3.92931	0.0474513	0.411936
ZNF770	4.92951	-2.06049	8.65028	0.00327011	0.111154
AQR	7.6713	0.0935113	9.57011	0.00197771	0.0826978
CD151	2.85746	-1.35382	5.35387	0.0206763	0.292938
FGF19	-2.80277	-1.6712	5.63995	0.0175557	0.271328
MYOD1	-3.02681	-2.23844	4.10447	0.0427701	0.394347
MRVI1	2.94017	-2.72852	3.96586	0.0464318	0.409362
KIAA1549L	-3.03301	-2.01439	7.85713	0.00506206	0.139724
SPON1	3.88762	-2.48778	4.69354	0.0302763	0.342486
FIBIN	-1.92985	1.57514	12.1906	0.000480305	0.0339949
CNTF	-2.92322	-2.04498	3.97469	0.046189	0.408777
C5H11ORF96	2.78169	1.8372	32.6595	1.1e-08	1.99e-05
ALKBH3	2.0671	-0.785399	5.34562	0.0207744	0.293406
TRAF3	-2.89442	-1.92687	5.66586	0.0172983	0.269276
RCOR1	4.26196	-2.33354	5.03496	0.0248407	0.315079
CHGA	-2.97121	-2.71336	3.95714	0.0466729	0.410392
GPR68	-1.07677	2.30506	6.87412	0.0087453	0.188798
NPC2	0.979862	9.34076	13.8441	0.000198621	0.0194126
GEMIN2	-5.76948	-1.57856	9.64405	0.00189966	0.0806091
BRMS1L	-3.92025	-2.46929	4.59938	0.0319835	0.352118
KLHDC2	-7.53089	-0.224177	5.69411	0.0170219	0.266474
PDCD6IP	1.23845	4.725	6.49248	0.0108332	0.212712
STK17A	3.72516	-2.53201	5.66157	0.0173406	0.269328
NFX1	3.84867	-1.56569	4.40511	0.0358315	0.370029
FAM8A1	-5.38936	-1.78729	5.79549	0.0160673	0.258644
ADGRG1	0.930214	4.56462	12.5258	0.000401363	0.0302442
WWOX	-4.7618	-1.12659	4.3511	0.0369851	0.374663
UMOD	2.3524	1.64688	4.32383	0.0375821	0.376351
CETP	6.70326	-0.924444	20.6284	5.58e-06	0.00179941
PSKH1	2.98708	-2.71566	4.09677	0.0429652	0.395522
HSD11B2	2.14883	-0.622862	3.92605	0.0475435	0.412126
VAC14	0.845814	2.92558	7.61669	0.00578305	0.15016
FUK	-1.63391	1.5831	4.0004	0.0454895	0.406682
TMEM170A	1.37832	0.540125	7.19246	0.00732105	0.171403
HSDL1	3.43665	-1.04092	9.29083	0.00230304	0.0910249
BRD7	-1.68097	0.112475	3.96258	0.0465224	0.409697
N4BP1	-5.10642	-1.93961	4.12657	0.0422148	0.392381
CCNE1	-5.66572	-1.62513	8.7803	0.00304501	0.106227
RRAD	-2.93526	-2.72316	3.86066	0.049431	0.419471
WTIP	4.86477	-1.7085	5.01298	0.025158	0.317107
MVD	1.06286	4.70894	16.4093	5.1e-05	0.00799724
GPI	-6.14206	-0.44903	4.25739	0.0390799	0.382067
TERF2IP	-4.5273	-2.24603	5.20556	0.0225148	0.303386
APOOL	-4.48466	-2.25482	8.01945	0.00462777	0.13413
MPP1	-4.30819	-2.31862	5.02964	0.0249171	0.31564
TRMT2B	-6.26895	-1.23357	11.361	0.000750035	0.0449737
TMEM35A	1.00261	1.06742	5.29743	0.0213569	0.296119
TAF9	-3.34303	-2.63129	4.20718	0.0402532	0.385442
VMA21	1.16305	1.21032	6.927	0.00849039	0.185699
RPS23	2.13623	-0.165954	3.99786	0.0455582	0.407072
SVEP1	-3.4489	-1.36564	13.6879	0.000215836	0.0204768
DGKQ	3.61952	-2.57225	4.22939	0.0397297	0.383811
TDRD7	-3.89838	-2.47925	4.64347	0.031172	0.347332
ALDH7A1	-3.0115	-2.70777	4.03042	0.0446869	0.402248
DCP2	4.77924	-1.11157	7.29146	0.00692831	0.166256
NANS	-4.29045	-2.31814	5.06705	0.0243849	0.312782
SLC49A3	4.40646	-2.29482	8.0466	0.00455891	0.13326
RAD23B	6.68666	-0.803518	37.481	9.23e-10	3.77e-06
MELK	5.17025	-1.923	8.60495	0.00335251	0.112783
PHAX	5.574	-1.68306	7.30931	0.00685982	0.165341
SIL1	-3.97364	-2.45028	4.74338	0.0294113	0.337439
STC2	2.93385	0.68186	9.34451	0.00223654	0.0892598
DOK3	-1.99361	-0.497687	6.46961	0.0109735	0.214181
SYNPO	0.862028	5.03809	4.35237	0.0369575	0.374663
CD74	-3.75567	-2.511	5.00197	0.0253185	0.318015
TCOF1	-4.57934	-2.20947	12.0338	0.000522437	0.0361935
HMGXB3	3.89682	-2.48855	4.89707	0.0269023	0.326638
NPY6R	-4.70162	-0.0931883	24.4244	7.73e-07	0.000467985
UBE2B	-4.29543	-2.283	7.1754	0.00739099	0.171872
PDLIM4	1.65399	3.62409	11.5687	0.0006707	0.0419072
IQCE	-3.72764	-2.01329	5.25992	0.021822	0.298898
SUN1	5.20059	-1.90277	6.17306	0.012971	0.233303
BAIAP2L1	-6.29118	-1.23401	7.3007	0.00689276	0.165727
FOPNL	-5.39063	-1.78305	6.20855	0.0127135	0.231128
HMOX2	4.18433	-2.37078	5.04271	0.0247298	0.314084
CACNG3	-2.14531	-1.02686	5.03533	0.0248354	0.315079
RAB11FIP3	6.4855	-1.122	10.6999	0.0010714	0.0560245
EMP2	0.829552	2.49861	7.88403	0.00498732	0.138394
TVP23A	1.77505	-1.88316	4.2083	0.0402267	0.385442
PARN	-5.80165	-1.56068	4.27011	0.0387883	0.380597
HRH3	2.6302	-2.40017	5.44991	0.0195693	0.285331
CTSZ	0.773515	5.31679	10.5466	0.00116405	0.0590437
DOK5	-4.57302	-2.22157	8.2351	0.0041088	0.125487
ADNP	6.80275	-0.839537	5.33805	0.0208648	0.293406
CEBPB	-5.11917	-0.265273	5.9277	0.0149047	0.251223
SLC2A10	-3.66783	-2.53987	5.9213	0.0149589	0.251533
OCSTAMP	2.92688	-2.73029	3.94187	0.0470985	0.411405
EIF2S2	-8.63213	0.747054	37.8539	7.62e-10	3.4e-06
GSS	8.20564	0.357147	11.5337	0.000683472	0.0422744
EMILIN3	3.18581	-2.67611	6.02424	0.0141107	0.243961
PCIF1	5.70905	-1.61551	4.27826	0.0386028	0.379825
CCDC92	-3.00968	-2.6804	3.86512	0.0492996	0.418958
MPHOSPH9	5.97687	-1.42603	4.57707	0.0324025	0.353843
ARPC3	-5.48394	-1.72793	3.99333	0.0456808	0.407233
IFT81	-4.59329	-2.19028	4.49779	0.0339387	0.361722
RSRC2	-5.45511	-0.959669	5.7222	0.0167518	0.264624
FOXN4	-1.96518	-0.869229	5.8593	0.015495	0.255115
MVK	0.780819	2.98747	6.76162	0.00931392	0.195182
ASPHD2	-3.63366	-2.54507	4.09098	0.0431127	0.396147
MN1	3.89891	-1.10121	6.77625	0.0092379	0.194635
PEBP1	3.08443	1.14776	4.95825	0.0259664	0.321704
SUDS3	-3.14709	-2.6797	4.33634	0.037307	0.375127
DYNLL1	1.35734	0.952314	8.29816	0.00396852	0.122577
CRKL	0.906685	2.07198	5.74022	0.0165807	0.263209
CYBC1	-2.45772	-1.00039	7.77743	0.0052903	0.143203
GGA3	-6.20989	-1.26136	7.18303	0.00735962	0.171842
SLC9A3R1	2.99929	-2.71398	4.11941	0.0423938	0.393225
ACSF2	-1.07261	3.62449	14.3426	0.000152374	0.0163541
RAB11FIP4	1.38068	1.41184	4.66981	0.0306973	0.345179
ZNF207	-7.1798	-0.516578	5.45931	0.0194643	0.284647
HELZ	1.43485	2.59464	5.82497	0.0158002	0.257129
WIPI1	0.762521	2.03055	5.17298	0.0229408	0.305593
ADPRM	3.31324	-0.812278	5.63092	0.0176463	0.27172
ALYREF	-7.7969	-0.00993725	9.18395	0.00244146	0.0943977
MCRIP1	-4.16306	-2.36978	5.63121	0.0176434	0.27172
CBX4	0.87273	4.32407	10.7122	0.00106433	0.0559484
RPL12	4.24832	-2.35883	7.18404	0.00735548	0.171842
ANAPC2	0.979118	4.78304	11.7209	0.000618011	0.0404123
WHRN	3.46259	-2.61041	5.8437	0.0156329	0.255972
ENG	-1.67336	2.05233	5.12146	0.0236317	0.309675
FPGS	-1.54267	2.05234	10.3239	0.00131317	0.064578
CDK9	4.55117	0.130513	4.85558	0.0275569	0.329923
NACC2	0.871851	2.94034	4.52056	0.0334899	0.35952
RBM18	2.42094	-1.01483	3.90527	0.0481349	0.414184
RPL35	-5.81547	-1.52137	4.33415	0.0373551	0.375149
GAPVD1	-5.44167	-1.77763	3.90588	0.0481175	0.414184
TRAF2	5.37615	-1.81553	6.39973	0.0114138	0.218514
AMBP	-2.12144	0.0926279	7.0981	0.00771659	0.176288
TMEM203	3.03469	-2.70666	4.20111	0.0403976	0.385831
THAP5	-3.0415	-2.69615	4.12999	0.0421296	0.392309
PPHLN1	3.82339	-2.51117	4.00538	0.0453552	0.405954
YEATS4	1.52154	0.200929	4.52649	0.033374	0.358904
ZFC3H1	4.82911	-1.40598	3.84684	0.0498398	0.421188
POLR3H	4.37123	-2.29931	5.17386	0.0229292	0.30553
TNFRSF13C	-3.93433	-2.46061	8.11128	0.00439905	0.130437
WBP2NL	3.8171	1.15396	11.2688	0.000788221	0.0459708
UBN2	6.57996	-0.996478	8.14607	0.00431547	0.128799
TTC26	-5.25754	-1.88876	5.99356	0.0143582	0.246416
ARHGDIB	3.33805	-1.88969	4.63464	0.0313327	0.348052
LTA4H	-5.82057	-1.54044	6.54103	0.0105414	0.209161
FGD6	6.71756	-0.907592	8.34453	0.0038685	0.12055
DCN	-6.01887	-1.41343	4.50295	0.0338364	0.360949
NTS	-4.62314	-2.19697	4.52767	0.0333509	0.358859
ITIH5	-3.12436	-2.20363	4.22489	0.0398351	0.383865
HMOX1	3.20126	-2.67371	4.5777	0.0323906	0.353837
AGK	3.43194	-2.60935	4.56046	0.0327182	0.355279
CCDC77	4.58257	-2.2358	5.42777	0.0198189	0.28667
BID	3.63455	-2.55694	4.71307	0.0299342	0.340265
AKR1B10L2	3.28338	-2.64775	4.23308	0.0396433	0.383599
NUDT5	5.03834	-2.00001	8.34805	0.00386101	0.120485
PHYH	3.47969	-2.59678	4.38666	0.0362212	0.371444
KLHDC10	6.06115	-1.38529	10.5443	0.00116549	0.0590465
MEST	-3.6449	-2.54688	5.94281	0.0147774	0.250235
GDI2	-8.45845	0.619613	9.89486	0.00165741	0.0754155
TRABD	4.30788	-2.35122	7.02459	0.00803978	0.180148
MYBBP1A	-4.0624	-2.41465	4.91392	0.0266411	0.325293
CYB5D2	3.76501	-2.32476	4.35528	0.0368944	0.374598
DTX2	-4.66454	-2.16899	8.5293	0.00349473	0.114983
HSPB1	-5.39212	-0.840596	7.01868	0.00806638	0.180478
YWHAE	4.65708	0.548064	7.07904	0.00779909	0.177512
FKBP6	3.85281	-1.5723	5.24212	0.0220464	0.300142
FOXN1	3.32787	-2.13631	4.60316	0.031913	0.351914
PIGS	5.07852	-1.98545	5.97295	0.014527	0.248094
GLOD4	3.16031	-2.67951	4.49743	0.0339458	0.361722
PPM1E	5.5971	-1.68281	14.3563	0.000151269	0.0162711
RNFT1	-5.38195	-1.79986	9.57978	0.00196732	0.0823401
TMEM136-2	4.43968	-2.28167	5.31469	0.0211464	0.294745
SHE	-3.12298	-1.68174	3.93042	0.04742	0.411883
IL18	-3.4294	-2.6091	5.06171	0.0244601	0.312782
PTS	5.65744	-1.66454	6.59697	0.0102152	0.205595
ADAR	-7.74037	0.0743051	22.4561	2.15e-06	0.000927426
TAGLN	-6.5875	3.90733	12.5803	0.000389829	0.0295964
MXRA8	2.36265	-0.523713	4.50235	0.0338484	0.360965
GPR157	3.87717	-2.37921	5.74409	0.0165442	0.263002
PLEKHG5	4.44676	-2.27255	5.08271	0.0241656	0.312065
WRAP73	5.08312	-1.9626	5.92396	0.0149363	0.251411
CEP85	0.875801	0.878004	4.0456	0.0442867	0.40063
DHDDS	4.19071	-2.40019	5.07091	0.0243306	0.312782
SRSF10	4.20994	-2.01526	4.28824	0.0383768	0.379335
CNR2	-4.02745	-2.42436	8.07619	0.00448506	0.131808
MFSD2A	5.72412	-1.60334	6.60879	0.0101476	0.204912
MYCL	-2.07197	-1.31663	4.39113	0.0361263	0.37112
PPP1R15B	6.3796	-1.17806	11.8497	0.000576694	0.0390155
APOBEC2	-4.55254	0.214119	25.847	3.7e-07	0.000257806
UBE2T	-4.70427	-2.14221	7.42606	0.00642859	0.15901
RAB44	-4.08747	-2.40618	8.28161	0.00400486	0.123311
MTCH1	4.8182	-2.01612	7.66985	0.00561512	0.147518
PIAS4	5.5495	-1.76991	4.00869	0.0452662	0.405527
SIRT6	5.3868	-1.86207	5.12917	0.023527	0.30888
MPV17L2	-4.30064	-2.33083	6.56804	0.0103826	0.207353
COPE	-6.75469	-0.853161	5.3405	0.0208355	0.293406
BORCS8	-3.05257	-2.69921	4.12338	0.0422944	0.392789
MIDN	0.852932	4.18625	15.109	0.000101479	0.0127301
TMEM259	5.39522	-1.80457	3.95479	0.0467381	0.410392
TGFA	3.04571	-2.70703	4.20942	0.0402	0.385442
KCTD9	-4.7436	-2.13277	7.8532	0.00507307	0.139792
NEFL	5.09341	-1.05565	8.90312	0.00284683	0.102672
SFRP1	3.04453	-2.70268	4.23568	0.0395828	0.383376
RASSF2	3.35054	-2.59441	5.09526	0.0239913	0.310816
NFU1	3.03803	-1.60088	4.83383	0.0279066	0.331102
METTL2A	2.06225	0.238791	5.88539	0.015267	0.253155
KAT7	-3.71504	-2.53246	4.47697	0.0343545	0.36355
CNTD1	-4.18642	-2.37016	11.4661	0.000708761	0.0431851
RAMP2	-5.854	-0.742456	8.41543	0.00372049	0.118961
HSD17B1	-1.81106	3.28025	4.40726	0.0357864	0.369853
NKIRAS2	1.39011	0.9932	4.32973	0.0374523	0.375788
EIF1	-1.5052	0.011792	4.60315	0.0319133	0.351914
RPL23	8.08005	1.91193	4.51446	0.0336096	0.36001
GOSR2	-2.44391	-1.62125	4.20636	0.0402727	0.385442
RACGAP1	7.10196	-0.5963	5.53165	0.0186755	0.279189
MBTPS2	3.11485	-1.18444	6.60938	0.0101443	0.204912
PDHA1	-5.64852	-1.66497	4.11638	0.0424699	0.393707
TXLNG	3.63499	-1.22431	5.06394	0.0244287	0.312782
AP1S2	2.24716	0.814145	5.80899	0.0159444	0.2577
ASB9	4.14224	-2.39312	7.56916	0.00593755	0.152079
TLR7	-3.31721	-2.63727	5.08831	0.0240877	0.311407
ANOS1	4.2137	-2.36778	5.11757	0.0236847	0.309831
GYG2	2.9902	-2.18459	3.93102	0.0474033	0.411883
ASMT	-3.13319	-2.67898	3.97022	0.0463118	0.408777
UNC50	-7.04951	-0.633655	8.57671	0.0034049	0.113687
CHST10	3.67854	-2.54681	4.70268	0.0301156	0.341851
MFSD9	3.08294	-1.40301	7.46171	0.00630251	0.156953
CCDC80	-3.62184	-0.217765	8.82836	0.00296585	0.105104
ING1	-1.16985	1.17915	5.99681	0.0143318	0.246134
ATG3	-3.75969	-2.51767	5.77056	0.0162969	0.260458
ADNP2	3.11151	-1.21888	7.37545	0.00661204	0.161914
COL8A1	-5.24668	-1.88671	5.38783	0.0202776	0.290478
GPC5	-2.42848	-2.15949	4.82549	0.0280418	0.331268
GAPDH	-10.3231	2.36	13.0546	0.000302536	0.0254967
MLF2	0.983012	2.1772	8.3805	0.00379268	0.119733
MRPL39	-7.30861	-0.419137	8.80866	0.00299803	0.105337
JAM2	-2.98739	-2.71195	3.98113	0.0460126	0.408262
IL10RB	2.31299	-1.39756	7.49284	0.00619447	0.155551
FAM3B	5.3823	-1.81463	12.1419	0.000493003	0.0346934
ZBTB21	2.02652	1.49999	6.78576	0.00918881	0.194276
RSPH1	2.45635	-0.893385	5.83876	0.0156769	0.256056
PIK3R4	6.47044	-1.07485	5.46734	0.0193751	0.284109
AQP1	-5.44623	-1.01127	5.52087	0.0187909	0.279974
HIGD1A	4.57864	-2.22391	7.02693	0.00802929	0.18001
JMJD4	2.36054	-0.478227	6.81028	0.00906346	0.1932
SCAP	8.81577	0.905017	10.102	0.00148109	0.0703419
ELP6	5.93127	-1.47197	4.5115	0.0336677	0.36001
ABCF2	5.81957	-0.567575	5.9826	0.0144477	0.247432
POMGNT2	3.60976	-0.614319	5.32525	0.0210186	0.293967
CNOT10	-7.32579	-0.416907	21.698	3.19e-06	0.0012623
TAX1BP1	5.46891	-1.74254	4.06459	0.0437913	0.398996
HOXA5	-7.47272	-0.28585	13.2935	0.000266334	0.0237949
HOXA3	-5.7279	-1.59272	6.66041	0.00985782	0.201749
CCDC126	-4.05186	-2.41789	7.6449	0.00569331	0.148934
AGR2	-2.55142	-0.256443	7.05457	0.00790634	0.178791
TSPAN13	1.0792	1.56503	5.43165	0.019775	0.286457
ARL4A	5.70292	-1.59106	10.969	0.00092648	0.0510022
LIMD1	1.67086	-1.61156	3.89726	0.0483651	0.414959
TFPI2	-0.973919	6.29241	9.19089	0.00243223	0.0941582
SRI	-3.90864	-2.47735	4.08739	0.0432044	0.396384
RSU1	2.97204	-2.72812	3.99575	0.0456152	0.407087
PRTFDC1	3.04924	-2.70663	4.21586	0.0400477	0.384855
BAMBI	-1.07829	3.78457	13.037	0.000305401	0.02565
JCAD	-4.80892	-0.872386	27.6539	1.45e-07	0.000137746
LAMTOR3	-1.04465	0.450772	3.91936	0.0477331	0.412702
TBCK	-3.43792	-2.60419	4.27655	0.0386418	0.380132
CTSO	2.52058	2.89982	14.795	0.000119855	0.0142343
TMEM144	-4.82482	-2.09762	8.47157	0.0036074	0.117412
PPID	1.16901	1.73602	4.97188	0.0257626	0.320312
MSMO1	2.08024	3.69915	34.2114	4.94e-09	1.15e-05
FBXO8	0.982413	0.168098	4.68751	0.0303827	0.343215
HGSNAT	-4.36478	-2.29018	4.59041	0.0321514	0.352864
HPGDS	-5.97972	-1.43758	8.44535	0.00365979	0.118382
TSPAN5	-2.91662	-2.72222	3.85112	0.0497129	0.420698
HIBCH	4.88029	-2.07498	8.58899	0.00338202	0.113344
ASNSD1	-6.07795	-1.38514	4.58667	0.0322215	0.353011
FAM171B	5.92932	-1.48068	14.9277	0.000111709	0.0136639
FRZB	1.81365	7.41046	7.4895	0.00620597	0.155553
BARD1	4.21019	-2.37881	4.13885	0.0419096	0.391879
FN1	5.12356	-1.95868	12.726	0.000360602	0.0282542
SUMO1	-3.87666	-2.48599	4.64772	0.0310948	0.347023
WDR12	-6.10074	-1.34601	7.24268	0.00711905	0.168876
KLF7	-2.93058	-2.71939	3.88181	0.0488118	0.417176
GPR1	-3.33089	-2.63491	5.34936	0.0207298	0.293238
ZNF385B	-6.06429	-1.3942	6.35889	0.0116794	0.22134
PLEKHA3	2.65935	-1.69953	4.15819	0.0414336	0.390072
MTX2	-5.07096	-1.89524	5.55052	0.0184752	0.277632
LNPK	-5.13869	-1.94873	5.81178	0.0159191	0.2577
ATP5G3	-1.79507	-0.0878683	6.54822	0.0104989	0.20874
DCAF17	4.42589	-2.29009	11.0982	0.000864105	0.0490744
RBMS1	4.15915	-2.41571	4.69	0.0303386	0.343066
HSPBAP1	3.45216	-2.60742	4.5373	0.0331638	0.357741
TMEM177	-3.96513	-0.943309	4.61471	0.0316988	0.350416
ERCC3	6.99403	-0.562355	8.04414	0.0045651	0.133339
SMARCAL1	6.23512	-1.28015	11.9097	0.000558412	0.0382002
AAMP	-6.59618	-0.975873	5.10213	0.0238964	0.310242
TMBIM1	0.805267	6.28797	8.43473	0.00368122	0.118525
PNKD	0.795887	3.56008	5.44609	0.0196122	0.285617
CATIP	4.17008	-2.3817	5.19677	0.0226288	0.304149
ANKZF1	-7.2016	-0.498734	5.48052	0.0192295	0.283325
NABP1	-2.91736	-2.72207	3.85276	0.0496643	0.420432
UPP1	2.99684	-2.71731	4.0948	0.0430152	0.395622
TAF4B	3.24924	-1.17258	4.43713	0.0351653	0.367493
IMPACT	4.85701	-1.69083	7.9696	0.00475694	0.13589
TGIF1	-1.56827	0.737775	6.94718	0.00839515	0.184569
TWSG1	1.11362	1.05427	5.25882	0.0218359	0.298898
HOXB3	3.20695	-2.07142	7.66734	0.00562292	0.147644
PSMG2	2.17798	0.25028	4.43037	0.0353048	0.368184
ZADH2	-5.93992	-1.46511	4.41439	0.035637	0.369212
MBP	3.145	-2.68357	4.45705	0.0347574	0.365537
TDP2	-5.93049	-1.44717	4.45481	0.0348032	0.365694
IRX4	-3.79191	-2.50958	4.60801	0.031823	0.351377
FRRS1L	3.60869	-2.56063	5.21458	0.0223983	0.302815
HNRNPH3	-5.46046	-1.74401	5.62396	0.0177166	0.271918
AIFM2	-3.41443	-2.60755	3.99764	0.0455641	0.407072
CHST3	-3.88614	-0.218751	8.96939	0.0027454	0.100267
MICU1	0.942054	6.31054	9.39077	0.0021808	0.0877197
HELLS	-7.40804	-0.355459	6.42872	0.011229	0.21667
PDLIM1	3.32098	-2.65014	4.25113	0.0392241	0.38273
DYDC1	1.70166	-0.706352	4.04754	0.0442358	0.400244
HECTD2	5.57465	-1.70317	14.7001	0.000126037	0.0145919
CEP55	-3.07452	-2.6961	4.16441	0.0412818	0.389541
BTAF1	6.81881	-0.825435	8.51381	0.00352462	0.115698
DNTT	-3.1409	-2.67977	4.32897	0.037469	0.375792
NKX2-3	-4.39196	-2.29567	4.34267	0.0371685	0.374948
KCNIP2	3.5194	-2.58866	4.41746	0.035573	0.369118
CMAS	5.07856	-1.49962	13.4111	0.000250141	0.0227891
ATOH8	-3.138	-2.6786	5.65407	0.0174149	0.269884
FANCA	-6.04499	-1.39968	6.94194	0.0084198	0.184862
ORMDL3	5.5776	-1.69758	16.981	3.78e-05	0.00670985
MRS2	-1.06504	2.17889	8.28492	0.00399757	0.12326
GUF1	6.23998	-1.25597	10.1853	0.00141562	0.0685439
HOXC6	2.57778	-1.93223	4.19813	0.0404686	0.386251
SETD4	3.54514	-2.5066	5.26787	0.0217225	0.298147
EXOSC8	3.999	-2.45681	5.30964	0.0212077	0.295369
MED1	2.65418	-1.85999	4.31822	0.0377064	0.376852
KLHL18	-6.1584	-1.31757	4.65347	0.0309909	0.346547
WDTC1	0.926633	3.9262	6.42974	0.0112225	0.21667
CYP4F11	-4.81018	-0.880218	10.6548	0.00109783	0.0567458
RAB28	3.83986	-1.29347	7.31057	0.00685501	0.165341
PPIA	0.770068	4.97105	6.49776	0.0108011	0.212252
CBLN2	-1.73317	-0.322467	7.74346	0.00539074	0.144629
DMRT2	-5.27496	-1.86045	6.09453	0.0135601	0.238904
IRF8	5.51002	-1.74406	9.82313	0.0017233	0.0770523

## Sheet: Sheet7_F3vsF2(475DEGs)
Gene	logFC	logCPM	LR	PValue	FDR
CNR1	-3.41898	-2.70922	4.56993	0.0325379	0.371515
CASP8AP2	-7.0214	-0.736645	13.3005	0.00026533	0.0521011
GPR63	-4.31106	-2.41669	11.5432	0.00067996	0.0808836
TDRP	-3.75794	-2.61087	4.40059	0.0359265	0.384427
TMEM14A	2.55667	-1.96258	4.70894	0.0300062	0.36358
FAM83B	-2.54166	-2.22501	5.45042	0.0195636	0.31372
INTS9	6.81113	-0.899757	8.69865	0.00318445	0.165124
MTO1	-3.56399	-0.844564	4.46426	0.0346111	0.378976
FIG4	-5.06658	-2.0743	12.4715	0.00041322	0.064961
SLC16A10	-3.07209	0.715013	6.7373	0.00944173	0.247308
MFSD4B	-6.60812	-1.07092	15.8915	6.71e-05	0.0263214
PINX1	1.21686	0.566286	8.26713	0.00403693	0.181885
RFX6	3.73316	-2.59989	8.88962	0.00286796	0.15949
DCBLD1	-6.46137	-1.18895	8.3518	0.00385306	0.179439
NUS1	-4.02203	1.30712	4.64492	0.0311455	0.367084
FABP7	-2.35927	-1.32807	4.23394	0.0396233	0.393991
ARHGAP18	-2.84369	-2.82793	3.94302	0.0470662	0.407066
ARFGEF3	-6.34432	-1.30748	8.08582	0.00446129	0.19028
TXLNB	3.19687	-2.73978	5.37963	0.0203732	0.317737
TULP4	-1.1718	1.46774	4.84013	0.0278049	0.354234
GTF2H5	1.92754	-1.38407	5.0212	0.0250388	0.344738
SNX9	-2.93768	-2.80402	4.21874	0.0399797	0.394451
ACAT2	7.64757	-0.24318	8.28154	0.00400502	0.181885
TCP1	-2.93563	1.1235	6.0592	0.013834	0.28461
GNG4	1.19109	1.35643	8.02847	0.00460477	0.191244
SLC35F3	6.52971	-1.10012	8.0928	0.00444415	0.190032
DISC1	-3.59682	-2.6502	6.02328	0.0141184	0.286771
KIF25	3.1367	-2.75707	4.06082	0.0438891	0.400465
NOL10	-4.49797	-1.97194	5.09632	0.0239767	0.337621
TSSC1	3.15608	-2.75462	4.56706	0.0325925	0.371515
BCKDHB	-3.62621	-1.69594	4.44971	0.0349072	0.380059
PRSS35	2.52088	1.79649	7.41748	0.00645934	0.218198
ETAA1	5.95591	-1.56737	4.69822	0.0301938	0.363965
POLR1C	7.36011	-0.432976	14.2777	0.00015772	0.0408853
RSPH9	3.13915	-2.47698	4.32948	0.0374576	0.388006
KCNK5	-3.26056	-2.75052	4.95894	0.0259562	0.348181
SERTAD4	-3.22364	-2.29026	4.90249	0.026818	0.350492
DTL	-1.30983	-0.0428995	6.21557	0.0126632	0.275074
TMEM206	1.12317	2.54516	14.6874	0.0001269	0.0363979
HLX	-3.00523	-2.80083	4.31065	0.0378744	0.388936
CNST	-4.07052	-2.49414	5.22374	0.0222806	0.328994
LBH	1.15133	1.52221	3.92949	0.0474463	0.407421
FBXO11	5.57375	-1.81038	4.24546	0.0393555	0.392891
SPAST	-6.49316	-0.144425	16.5247	4.8e-05	0.0229904
SLC30A6	1.15091	1.77458	10.3531	0.00129256	0.110677
BUB1	3.0329	-2.78881	4.20833	0.0402259	0.39451
B3GNT2	4.44443	-2.32664	8.20982	0.00416643	0.183611
CHGB	1.21473	2.68714	9.18521	0.00243978	0.149369
GEMIN6	6.02105	-1.44758	7.63811	0.00571477	0.208715
MTFR1	-7.68236	-0.193578	15.9679	6.44e-05	0.0259014
TCEA1	5.48801	-1.83234	9.95495	0.00160418	0.121238
LY6E	-1.33572	2.9284	5.25528	0.0218803	0.327823
WASHC5	-5.70836	-1.76385	4.47715	0.0343509	0.378494
FAM91A1	-6.07121	-1.45098	7.85689	0.00506274	0.196613
MTBP	-7.14292	-0.468272	22.2224	2.43e-06	0.003842
NOV	-2.81197	-2.83476	3.85765	0.0495196	0.412378
ZFPM2	6.07634	-1.41291	7.85	0.00508206	0.197047
KLF10	-3.96517	-2.54894	3.95595	0.0467059	0.406328
ZFAND1	-4.01766	-2.52324	8.63745	0.00329322	0.166708
C6	-3.91959	-2.5468	6.81947	0.00901692	0.244527
DNAJC21	3.70786	-1.97127	5.67467	0.0172116	0.304004
SLC45A2	-4.06578	-2.50675	10.6804	0.00108279	0.102727
NPR3	3.26837	-2.16254	3.88213	0.0488026	0.411362
GBA2	-2.12317	-0.047686	10.8435	0.00099143	0.0986041
PIK3C3	5.67419	-1.66637	6.8136	0.00904663	0.244527
HDHD2	3.626	-2.2303	7.18379	0.00735651	0.229828
DYM	-4.90666	-2.12757	4.40891	0.0357518	0.383901
FECH	-3.45204	-1.46153	12.5839	0.00038909	0.0640418
OSTF1	2.40854	-1.05568	4.1041	0.0427793	0.398721
CDC37L1	-3.76045	-2.59992	4.72783	0.0296782	0.362777
CDK7	5.54574	-1.71214	4.41583	0.035607	0.383404
SMIM15	3.85625	-2.5835	4.00129	0.0454654	0.403407
NNT	5.86436	-1.64603	4.56397	0.0326514	0.371634
PAIP1	4.25462	-1.47217	6.18201	0.0129056	0.277021
MED17	2.00863	1.00576	5.15604	0.0231657	0.333709
RASL11A	2.45025	-1.81646	3.96346	0.0464979	0.405737
NUP58	-3.55645	-1.69624	4.06256	0.043844	0.400465
MIPEP	1.44402	0.903347	3.86311	0.0493587	0.412365
C11orf87	2.66477	-2.22087	4.6434	0.0311732	0.367084
CUL5	-5.5719	-1.7995	15.7337	7.29e-05	0.0273997
FOXO1	-6.17041	-1.39912	19.4186	1.05e-05	0.00891511
SLC25A15	-3.16431	-2.7588	4.77974	0.0287965	0.359125
MTRF1	-5.93855	-1.54353	4.8916	0.0269876	0.35056
AAMDC	-2.01455	-1.22367	5.10963	0.0237934	0.336816
RSF1	-1.73977	1.13297	4.7172	0.0298624	0.363078
PRPF38A	3.65854	0.585103	6.35134	0.0117293	0.264966
ECHDC2	-5.12812	-2.03473	3.93837	0.0471964	0.407098
NDC1	4.37872	-1.78479	4.60513	0.0318764	0.370199
DHCR24	-7.49869	-0.350046	9.28119	0.00231519	0.145587
MCCC2L	-4.86036	-2.19003	5.92629	0.0149166	0.293568
PLPP6	-3.54036	-0.454643	4.8472	0.027691	0.353736
CACHD1	-1.6618	1.58885	5.33066	0.0209534	0.321498
CRIP2	6.72431	-0.944043	5.68343	0.0171258	0.30385
RGS2	-3.34639	-2.25103	4.34071	0.0372114	0.388006
RGS16	-3.36236	-2.71572	6.6772	0.0097654	0.249593
CACYBP	1.42313	4.70418	10.2455	0.00137022	0.113145
COP1	-3.62419	-2.65	6.7477	0.00938684	0.247118
TOR1AIP2	-5.31541	-1.96142	8.94053	0.00278912	0.157177
ELOVL1	2.8557	-2.814	3.85479	0.0496042	0.412439
AKR1A1	1.43178	2.22185	12.3589	0.00043889	0.0663449
STIL	-2.88969	-2.82476	4.00797	0.0452857	0.403269
THNSL2	3.64823	-2.63296	4.58195	0.0323105	0.370675
RNF103	4.92524	-1.92939	4.37807	0.0364043	0.385162
RBM47	-4.69978	-2.25633	5.80432	0.0159869	0.297211
ZAR1	4.39257	-2.35031	7.40614	0.00650017	0.218873
CWH43	-2.90735	-2.81285	4.1225	0.0423165	0.398171
FIP1L1	-2.50653	1.03114	5.03603	0.0248253	0.343166
HNRNPD	4.29241	-1.66535	4.14383	0.0417866	0.39749
HPSE	2.34827	-1.76222	5.98599	0.01442	0.289752
USP53	-4.86472	-2.17416	5.85485	0.0155342	0.295725
CCNA2	-5.71746	-1.72984	7.06043	0.00788051	0.234831
CLRN2	4.08289	-2.48891	8.84459	0.00293959	0.161284
ZNF518B	-3.10032	-2.77739	4.5828	0.0322943	0.370675
EVC2	-5.76292	-1.72049	6.62078	0.0100796	0.251385
KLF3	3.12804	-1.85776	5.78495	0.0161639	0.297645
WDR19	2.19009	0.318276	6.06207	0.0138116	0.284437
P2RY14	2.93252	-2.79518	4.06108	0.0438825	0.400465
BCHE	1.86286	0.364419	8.9675	0.00274824	0.156379
NCEH1	4.48927	-2.35014	5.28934	0.0214563	0.325521
SLC12A9	-3.27192	2.65521	14.2362	0.00016124	0.0409774
FAM43A	-1.05247	2.55114	3.86827	0.0492072	0.412365
WDR53	7.00568	-0.732305	13.7076	0.00021359	0.0467899
CEP19	-1.7644	-2.29673	4.38771	0.0361989	0.385032
AQP12A	-2.94615	-2.77567	4.01532	0.0450886	0.403194
CCNL1	-5.48919	-1.83201	4.34633	0.0370887	0.387303
SAP130	5.53458	-1.85168	4.16495	0.0412686	0.396663
SPHKAP	-2.97797	-2.79581	4.31913	0.0376863	0.388749
IFT57	-5.67822	-1.76164	6.94989	0.00838245	0.239876
GPA33	-2.6911	-2.45638	5.20604	0.0225086	0.330183
PTGFRN	-4.97012	-2.12467	6.01289	0.0142018	0.287365
TXNL4B	2.27623	0.267324	4.13956	0.0418921	0.39749
NXPE3	-4.55352	-2.29577	5.06172	0.0244599	0.341754
GYS2	2.40442	-2.22858	6.83615	0.00893312	0.244509
TTLL1	-3.18345	-2.75943	4.80122	0.0284395	0.357491
SHISAL1	3.98261	-2.52465	4.95571	0.0260046	0.348212
ATXN10	4.41025	-2.40269	4.44507	0.0350022	0.380378
ETV6	2.97148	-2.7879	4.14931	0.0416516	0.39749
CCDC91	4.12263	-2.45033	5.13212	0.0234871	0.335929
MTMR14	6.1872	-1.32327	5.10838	0.0238105	0.336954
RRP9	-5.75163	-1.66508	4.67805	0.0305503	0.365034
DAG1	-1.05319	5.09445	6.93002	0.00847609	0.241142
IP6K1	6.59091	-1.0452	5.55353	0.0184434	0.307314
LSM3	1.14288	0.575143	4.61713	0.0316541	0.369486
VGLL4	-5.06667	-2.08611	4.02946	0.0447124	0.402773
PTPDC1	-2.9139	-2.81992	4.07042	0.0436404	0.400465
FAM120A	-7.41669	-0.419784	6.55882	0.0104366	0.254582
CFAP100	-3.21372	-2.75034	4.12032	0.0423711	0.39821
C3orf14	-3.33296	-2.73185	4.8253	0.028045	0.355357
SHQ1	-5.47174	-1.87433	6.62993	0.0100279	0.251076
MCM2	-2.0834	2.2379	5.39879	0.0201508	0.316792
SUMF1	-4.97438	-1.00998	11.9105	0.00055819	0.0737639
SEC13	3.43771	-2.70207	4.28151	0.0385292	0.39062
MGLL	-2.9462	-2.80572	4.21449	0.04008	0.394451
RPN1	-5.86217	-1.66537	5.12064	0.023643	0.336421
SPG21	5.48359	-1.85545	6.45505	0.0110637	0.258787
MEF2A	-4.53282	-1.16582	10.573	0.0011475	0.106598
TUBGCP4	2.11297	0.585054	4.1307	0.0421119	0.397978
CFAP161	-3.797	-2.33621	6.68466	0.00972458	0.249593
TM6SF1	1.54929	0.893345	10.545	0.00116505	0.107012
RBPMS2	3.5369	-2.14778	11.6918	0.00062776	0.0792281
SENP8	3.7255	-2.39074	5.92157	0.0149566	0.293639
ARIH1	-1.10653	0.38936	3.85004	0.0497447	0.41253
SNUPN	4.17181	-2.4802	3.91602	0.047828	0.407986
CTDSPL2	-3.96457	-2.5428	4.9788	0.0256598	0.347118
FAM189A1	4.11381	-2.46379	6.29007	0.0121416	0.26947
MNS1	-4.28354	-2.45544	5.25996	0.0218215	0.327691
TEX9	1.18348	0.210959	3.95935	0.0466118	0.405907
RSL24D1	-4.40306	-2.36602	5.66532	0.0173036	0.304234
KIF23	-4.00047	0.0158474	6.47791	0.0109223	0.258307
VWCE	-3.039	-2.79665	4.3776	0.0364141	0.385162
BET1L	1.00105	1.01157	4.79031	0.0286203	0.358021
ZFP36L1	-1.19955	3.9815	6.77337	0.00925278	0.246003
AP4S1	-2.80604	-2.83237	3.87493	0.0490124	0.412068
PNPLA2	-2.83429	0.322325	6.74941	0.00937786	0.247118
C5H11orf58	2.60811	0.358668	8.71329	0.00315898	0.165124
MRVI1	-2.9556	-2.80678	4.21561	0.0400536	0.394451
DKK3	1.04674	6.3001	4.75099	0.0292814	0.361652
QSER1	-4.73238	-2.24206	5.81553	0.0158853	0.297145
CCDC34	-2.29557	-1.22621	6.84735	0.00887727	0.24407
OTX2	3.28221	-2.71259	4.01295	0.0451522	0.403194
RAB3IL1	-1.19328	1.71181	4.52788	0.0333468	0.375403
CNTF	3.98156	-1.56475	10.8287	0.0009994	0.0988296
CLP1	3.04666	-1.24225	8.22771	0.00412557	0.182796
APIP	1.67203	-0.248085	5.01748	0.0250926	0.344753
DHRS7	1.02243	2.78372	4.81903	0.0281472	0.355588
INF2	-6.92181	-0.838452	8.87364	0.00289317	0.160133
ZFYVE21	1.70813	1.71705	9.8563	0.00169251	0.124462
TRMT61A	3.00558	-2.77775	4.25025	0.0392447	0.392891
ZC3H14	3.49009	-2.67644	4.40941	0.0357412	0.383901
ISM2	-2.90524	-2.8178	4.08054	0.0433799	0.400465
TGFB3	-3.1741	-2.69997	4.09528	0.0430031	0.399454
GEMIN2	5.42212	-1.85297	10.25	0.00136683	0.113145
RNH1	6.16941	-1.07291	6.54718	0.0105051	0.254582
FBXL7	-4.34426	-2.41245	5.44002	0.0196805	0.31433
EPDR1	-3.46704	0.683776	16.6686	4.45e-05	0.0220526
SFRP4	-3.29126	-1.09946	8.04309	0.00456776	0.19115
TPPP	2.91309	-2.79967	4.01131	0.0451959	0.403194
NFX1	-5.73799	-1.68322	9.58985	0.00195656	0.134418
SIRT5	2.99716	-2.77958	4.22965	0.0397236	0.39412
PSKH1	-3.00359	-2.79329	4.36427	0.0367001	0.386256
HSD11B2	1.10311	0.513189	5.51936	0.0188072	0.309383
VAC14	-1.00384	2.80926	6.06185	0.0138133	0.284437
N4BP1	7.55075	-0.333547	9.69415	0.00184856	0.131535
RGS9BP	2.57792	-2.42003	5.56446	0.0183287	0.306935
CA7	3.74738	-2.58153	5.83589	0.0157024	0.296337
BCO1	2.87715	-2.36901	6.47995	0.0109098	0.258307
PNAT10	3.19311	-2.72147	4.65273	0.0310043	0.366617
TLDC1	2.72785	-0.171791	7.30301	0.00688392	0.224218
MTHFSD	3.80216	-2.56547	4.9136	0.026646	0.34999
CYBA	-1.29861	3.47909	15.8682	6.79e-05	0.0264362
TMEM231	1.01185	0.818945	4.17035	0.0411372	0.396335
TERF2IP	3.09202	-2.76873	4.40507	0.0358323	0.384043
LSM14A	-1.33767	1.31781	6.84966	0.00886581	0.244029
SLC7A9	2.49597	-2.49346	4.172	0.0410973	0.396271
IL2RG	3.24991	-2.54363	6.6076	0.0101545	0.252569
RAB9B	-3.49429	-2.04208	4.3168	0.0377378	0.388792
ZBTB33	-3.66022	-2.62305	4.59555	0.032055	0.370527
RAB33A	1.40466	-0.910165	3.99301	0.0456894	0.404006
CXorf56	1.2175	2.59141	5.77432	0.016262	0.298739
IDS	2.00794	-0.379517	7.24124	0.00712477	0.227109
CAST	-5.05279	-2.10564	5.90067	0.0151351	0.294165
IFT74	5.24097	-1.93279	4.0047	0.0453737	0.403385
DGKQ	-3.63768	-2.65016	4.40998	0.0357293	0.383901
TDRD7	3.0348	-2.78777	4.21751	0.0400089	0.394451
SNCAIP	-2.97185	-2.80061	4.2783	0.038602	0.390932
RAD23B	-2.98512	-0.743949	6.32337	0.0119157	0.267362
UBLCP1	1.99764	-0.35504	5.90874	0.0150659	0.293876
TCOF1	2.91949	-2.80848	3.95346	0.0467751	0.406608
NME5	3.60208	-1.74172	9.02502	0.0026631	0.154566
MYOT	-2.84253	-2.83317	3.89496	0.0484313	0.410211
NPY6R	-2.98436	-2.80336	4.27018	0.0387868	0.391571
GFRA3	3.25737	-2.74044	3.98971	0.0457789	0.4041
SLC9A3R2	-1.51682	3.4389	4.36263	0.0367354	0.386329
NOXO1	-3.85196	-2.57965	9.05325	0.00262228	0.153852
DRC3	3.6084	-2.61862	4.38769	0.0361993	0.385032
IQCE	2.9918	-2.40474	3.9224	0.0476467	0.407532
C7orf50	2.85928	-2.8083	3.90018	0.048281	0.409743
SUN1	-5.21386	-1.97556	6.5206	0.0106632	0.255631
NPTX2	-5.68503	-1.77836	4.44855	0.0349309	0.380063
GPRC5B	3.41345	-2.69836	4.22722	0.0397806	0.394404
FOPNL	5.14922	-1.96874	3.93531	0.0472824	0.407417
C7orf26	-6.25366	-1.33917	8.03161	0.0045968	0.19115
CDIP1	-3.17917	-2.75302	4.44578	0.0349877	0.380378
SBK1	-5.30423	-1.91596	4.18044	0.040893	0.396051
AMDHD2	-4.11337	-1.954	9.13208	0.00251166	0.150974
ABAT	3.78518	-2.58928	4.76988	0.0289618	0.360088
EMP2	1.09443	3.426	13.9914	0.00018365	0.044475
TVP23A	1.39235	-0.921354	4.91578	0.0266124	0.349855
TXNDC11	-7.02589	-0.7508	13.7024	0.00021419	0.0467899
ADNP	-6.81941	-0.908104	5.8803	0.0153112	0.294534
SNAI1	3.34417	-2.71117	5.36678	0.0205238	0.318373
ARFRP1	4.05634	-2.50758	7.18654	0.00734525	0.229699
OCSTAMP	-2.94253	-2.80842	4.19025	0.0406571	0.395908
EIF2S2	6.79561	-0.910697	29.7633	4.88e-08	0.00023944
ZHX3	-1.87499	-1.91117	5.68137	0.0171459	0.303973
PCIF1	-5.72558	-1.6874	4.63325	0.0313581	0.367686
OGFR	1.10432	0.694846	5.62639	0.017692	0.305515
MPHOSPH9	-6.04519	-1.49843	4.96167	0.0259152	0.348053
FOXN4	-2.01971	-2.22425	4.33656	0.0373021	0.388006
SUDS3	3.73794	-2.59808	8.56344	0.00342981	0.1701
MRPL40	-6.06851	-1.46373	7.66937	0.00561659	0.207446
B3GNTL1	-3.57803	-2.2564	4.41939	0.0355328	0.383212
TRIM25	-7.79306	0.812899	14.9844	0.00010841	0.0332322
RHBDL3	2.97123	-2.79846	4.07687	0.043474	0.400465
C17orf75	1.65444	0.385031	4.15975	0.0413956	0.397036
PCYT2	-4.02247	-0.986065	4.63129	0.031394	0.367768
ALYREF	6.93757	-0.779411	9.03239	0.00265238	0.15426
HGS	-3.16095	3.24585	4.73655	0.0295282	0.362083
SLC39A11	-2.83512	-2.35131	6.02094	0.0141371	0.286771
TSPAN10	1.93021	-2.20009	4.86356	0.0274297	0.352171
RPL12	-4.26574	-2.435	7.48178	0.00623263	0.21468
DPH7	-4.88651	-2.16188	6.01032	0.0142224	0.287432
ASS1	-3.65414	-2.6405	4.76146	0.0291039	0.36091
FUBP3	-5.36414	-1.90753	11.2282	0.00080563	0.0894007
OLFML2A	-1.35933	2.52434	12.3887	0.00043194	0.0663449
GOLGA1	-5.72198	-1.68033	7.42469	0.00643348	0.217775
RABL6	-3.25736	1.80439	9.61466	0.0019303	0.133973
C12orf66	-2.71253	-0.742485	4.87533	0.0272433	0.35107
CPSF6	-1.01618	2.92566	4.12243	0.0423182	0.398171
CTSEAL	1.83865	1.61867	4.6094	0.0317972	0.369705
ZFC3H1	-5.9788	-1.49552	6.15509	0.0131035	0.278954
POLR3H	-4.40384	-2.37578	5.47491	0.0192913	0.312181
ARHGDIB	-5.15152	-2.01659	9.18382	0.00244164	0.149369
WDR91	3.10222	-2.7747	4.38004	0.0363622	0.385162
CNOT4	-4.28698	0.65448	5.46474	0.0194039	0.313138
TMPO	-7.39948	-0.440873	21.2237	4.09e-06	0.00527515
METAP2	-1.0001	2.82133	6.22153	0.0126206	0.275001
EEA1	-3.65321	-2.65633	4.41742	0.0355739	0.383317
MIEF1	-5.66409	-1.7266	11.1958	0.00081982	0.0897576
TAF3	-4.59801	-1.24539	4.38457	0.0362657	0.385162
CDC42EP1	-1.99338	0.4072	12.6596	0.00037365	0.0636353
NCF4	-3.22423	-2.74888	4.3865	0.0362246	0.385032
CCDC77	-4.59912	-2.31326	5.68913	0.0170704	0.303364
BID	-3.6503	-2.63371	4.938	0.0262725	0.349413
MEIG1	3.31438	-2.70281	4.3265	0.0375233	0.388123
HBP1	1.02096	3.04002	7.82085	0.0051647	0.198529
SLC2A13	-5.66611	-1.71708	10.4794	0.00120712	0.108523
MEST	3.43981	-2.69092	5.2585	0.0218399	0.327691
GDI2	7.5641	-0.235993	15.1922	9.71e-05	0.0325275
CALML3	-2.95556	-2.80253	4.2475	0.0393082	0.392891
TUBGCP6	6.98054	-0.775344	20.9726	4.66e-06	0.00557362
POT1	-3.14997	-2.76676	4.71261	0.0299422	0.363253
WASL	-2.73236	-0.634581	4.92014	0.0265453	0.349587
ING3	-5.31045	-1.98484	7.02618	0.00803265	0.236198
CTTNBP2	-5.03959	-2.13846	4.88738	0.0270537	0.35056
UBE2G1	3.40373	-1.62994	7.47429	0.00625862	0.215281
RPAIN	3.21164	-0.141993	9.58046	0.00196659	0.134719
PSPH	1.57949	-1.47655	4.1623	0.0413334	0.396832
RTN4RL1	2.84605	-2.72349	3.92584	0.0475495	0.407517
ADORA2B	-2.83122	-2.82717	3.93964	0.0471608	0.407098
CTNS	-4.21223	-2.45164	5.16762	0.0230118	0.332853
PPM1E	-5.61256	-1.75482	15.1282	0.00010045	0.0325275
RNFT1	5.45092	-1.83721	10.04	0.00153181	0.118841
VEZF1	-2.08283	0.457596	5.09754	0.0239598	0.337613
THYN1	1.46571	1.30388	9.08879	0.00257182	0.152165
TMEM136-2	-3.76023	-2.33992	4.18558	0.0407693	0.396007
BTG4	4.06463	-2.47028	5.18094	0.022836	0.331975
PTS	-5.67502	-1.73854	7.00995	0.00810578	0.23722
ADAR	7.37872	-0.291335	18.0002	2.21e-05	0.0145907
BUD13	-4.98476	-2.10111	8.41493	0.00372152	0.177112
UBIAD1	4.57738	-2.26532	5.13984	0.0233828	0.334912
DHRS3	1.1433	2.98802	5.78856	0.0161308	0.297364
GPN2	2.94792	-2.79038	4.10844	0.0426697	0.398497
SRSF10	-5.0172	-2.10754	5.99256	0.0143663	0.289148
MFSD2A	-5.73984	-1.67505	7.03495	0.00799341	0.236137
SELENON	-3.01078	-2.789	4.40181	0.0359008	0.384392
SLC45A3	4.57567	-2.27362	5.32503	0.0210213	0.322009
MFSD4A	-3.41434	-2.67555	5.86361	0.015457	0.295691
SIKE1	-3.41173	-1.09272	4.69065	0.0303271	0.364541
PPP1R15B	-6.39651	-1.25069	12.5513	0.00039594	0.064306
FMOD	-3.79326	-2.59614	8.0172	0.0046335	0.19195
MYBPH	-2.90903	-2.8126	4.12603	0.0422282	0.397986
IPO9	-4.33424	-2.40172	4.74008	0.0294677	0.362007
APOBEC2	-3.45566	-2.69223	5.70081	0.0169571	0.302306
UBE2T	5.53602	-1.83584	4.18297	0.0408322	0.396051
RHOC	-1.2162	2.92771	14.3182	0.00015436	0.0408853
LAMB3	2.88353	-2.80592	3.93945	0.0471661	0.407098
ANGPTL4	-5.07906	-0.976292	8.59673	0.00336768	0.168398
HOMER3	5.53733	-1.7471	5.18943	0.0227246	0.331554
ATP5F1D	-7.17243	-0.620425	9.32473	0.00226081	0.143827
TMEM259	-5.41168	-1.87741	4.25563	0.0391204	0.392785
POLRMT	6.17983	-0.62891	11.9499	0.00054652	0.0730413
HSD11B1L	-3.13599	-2.7656	4.70209	0.030126	0.363684
OAZ1	1.66261	-1.24749	5.82391	0.0158098	0.296858
BNIP3L	-1.96961	-1.32613	5.34947	0.0207285	0.320124
ASH2L	-5.44944	0.840984	4.28001	0.0385632	0.390722
SFRP1	-3.06002	-2.78023	4.51622	0.0335749	0.376501
CDC27	-5.96944	-1.53708	7.60384	0.0058244	0.210162
RPL27	1.10001	7.27623	6.052	0.0138906	0.284615
CNTD1	3.67298	-2.61126	7.04486	0.00794932	0.236021
ZNF385C	3.02216	-1.50293	6.09737	0.0135383	0.282829
TNS4	-1.8478	-0.197	9.80567	0.00173975	0.12586
IGFBP4	-1.05747	5.32192	7.53769	0.00604216	0.212598
STAT6	-1.05845	3.64776	4.30186	0.0380708	0.389422
RACGAP1	-7.11778	-0.663882	6.20656	0.0127278	0.27611
TRIM7	3.84376	-2.56331	7.06395	0.00786506	0.234674
NECAB1	-2.96051	-2.80741	4.21536	0.0400597	0.394451
TAB3	-3.95548	-0.447594	13.3332	0.00026075	0.0521011
SH3KBP1	2.97533	-2.79765	4.08675	0.0432208	0.400063
FANCB	-2.4999	-2.12712	8.09059	0.00444958	0.190032
PNPLA4	-2.86575	-2.82259	4.00675	0.0453184	0.403269
AKAP17A	-6.11903	-1.45653	7.54228	0.00602677	0.212274
MITD1	-3.20112	-2.75811	4.83231	0.0279312	0.354789
CHST10	-3.69511	-2.62375	4.9225	0.026509	0.349413
CREG2	1.81131	-1.7766	5.56541	0.0183187	0.306935
NCK2	-1.14885	0.692396	5.24939	0.0219545	0.327823
ANKRD10	-5.28317	-1.9351	6.28275	0.0121919	0.269978
TNFSF13B	-3.50315	-2.28751	5.76049	0.0163905	0.299753
ADNP2	-4.58368	-1.36423	13.0881	0.00029718	0.0554226
TIPRL	-5.3303	-1.95167	7.52862	0.00607264	0.213308
NCAPD2	5.80656	-1.59584	6.17775	0.0129367	0.277242
ING4	-1.95844	-1.71706	8.21224	0.00416088	0.183531
MLF2	-1.08486	2.08297	9.57687	0.00197044	0.134775
C1H12ORF57	1.07074	3.05485	7.39658	0.00653479	0.219237
B4GALT4	6.15958	-1.34477	8.27405	0.00402157	0.181885
RHNO1	-2.68903	-2.00811	4.52556	0.0333921	0.375482
M6PR	-4.61227	-2.29059	8.44507	0.00366034	0.175499
POLQ	6.56613	-1.14831	5.36565	0.0205372	0.318373
IL10RB	-3.98652	-1.5905	24.2816	8.32e-07	0.001944
ETS2	3.12442	-2.75111	4.18626	0.0407528	0.396007
GDAP2	1.26428	3.03631	15.1627	9.86e-05	0.0325275
WDR3	-1.69022	1.4198	9.76113	0.00178241	0.12819
ZBTB21	-1.38429	1.58346	9.08985	0.00257032	0.152165
HSD3B1	1.24032	7.32362	8.23633	0.00410601	0.182478
EFHC2	-4.92214	-1.35223	12.1487	0.00049121	0.0692508
PIK3R4	-6.48155	-1.14423	5.88618	0.0152602	0.294534
GARS	-6.9526	-0.850176	8.77261	0.00305788	0.164278
SH3BP5	-1.12637	1.53765	4.37912	0.0363818	0.385162
CCDC13	-2.89121	-1.74033	4.16125	0.0413588	0.396832
ELP6	-5.94784	-1.54317	4.89122	0.0269937	0.35056
ABHD5	-2.95046	-2.80778	4.20289	0.0403553	0.394737
CNOT10	4.91106	-2.117	5.64673	0.017488	0.304943
NR1D2	-2.05409	-0.578372	10.6485	0.00110157	0.104133
ZDHHC3	4.33911	-2.41906	4.29457	0.0382342	0.389652
CDCP1	-1.98375	0.530522	4.70745	0.0300322	0.363593
TSPAN13	1.3729	2.75492	10.7197	0.00106003	0.10155
SOSTDC1	-2.08956	-2.04851	5.25079	0.0219368	0.327823
LIMD1	-2.6203	-1.79589	6.20483	0.0127402	0.276257
TFPI2	-1.3414	5.14437	12.9844	0.0003141	0.0574858
PEX1	-6.56947	-1.07265	8.21955	0.00414414	0.183122
GTPBP10	2.35212	-0.526386	5.81759	0.0158667	0.29708
PRTFDC1	-3.06494	-2.78479	4.49154	0.034063	0.37781
NPNT	-2.18381	1.90981	4.06554	0.0437666	0.400465
FAM241A	2.97581	-2.7912	4.1317	0.0420871	0.397978
MSMO1	1.79526	5.48247	23.8639	1.03e-06	0.00211302
CBR4	-2.62292	-1.85801	9.00882	0.0026868	0.154703
RBPMS	-3.72695	-2.60623	4.73115	0.0296211	0.362587
ARL9	2.98779	-2.7816	4.20681	0.0402621	0.39451
HPGDS	3.85055	-2.56563	4.83759	0.0278458	0.354479
METAP1	-5.62595	-1.73911	10.9377	0.00094226	0.0963755
TFPI	1.52152	5.50347	12.9091	0.00032699	0.0587122
FAM171B	-3.32353	-1.47202	5.35954	0.0206092	0.318984
FN1	-5.13994	-2.03251	13.1903	0.0002814	0.0541274
COL6A2	-2.92338	-2.81084	4.15314	0.0415574	0.39749
WDR12	4.61392	-2.31884	4.75661	0.0291859	0.361168
DNAJC10	-6.6659	-1.03491	13.3419	0.00025954	0.0521011
CERKL	2.10109	-1.54386	3.84963	0.0497569	0.41253
UBE2E3	-1.37053	0.927982	5.22435	0.0222728	0.328994
ZNF385B	5.93445	-1.5118	4.79634	0.0285203	0.357681
SP3	3.962	-2.5182	4.84775	0.0276821	0.353736
CSRNP3	-2.92228	-2.81111	4.14988	0.0416376	0.39749
COBLL1	-5.03359	-2.06239	3.88352	0.0487623	0.411333
RBMS1	-4.1766	-2.49495	4.89535	0.0269292	0.35056
HSPBAP1	-3.46794	-2.6845	4.75639	0.0291896	0.361168
PECR	-1.05614	0.842361	4.31871	0.0376954	0.388749
WNT6	2.82362	-1.65659	3.85844	0.0494965	0.412378
IHH	-1.26136	7.21489	8.20405	0.0041797	0.183643
ANKZF1	7.38129	-0.487696	6.2289	0.0125682	0.274276
DUSP22	-3.81254	-2.61123	4.79954	0.0284673	0.357566
IRF4	-5.00095	-2.10405	8.97836	0.00273195	0.156075
C5orf22	2.29709	0.0777135	5.5467	0.0185156	0.307686
AQP4	-2.71564	-2.2221	4.23084	0.0396957	0.394057
USP14	-5.87881	-1.59998	9.04298	0.00263706	0.15405
HOXB3	-3.64487	-2.16325	10.3192	0.00131653	0.111523
PTPN2	-6.04995	-1.48984	12.9414	0.0003214	0.0583859
TDP2	7.83244	-0.0507084	43.3903	4.48e-11	1.1e-06
GABBR2	-3.19924	-2.75411	6.16746	0.0130122	0.278145
CLPTM1L	-5.81502	-1.64428	7.30803	0.00686471	0.223945
SHTN1	3.92033	-2.54229	4.92791	0.0264262	0.349413
DUPD1	2.87822	-2.81254	3.88535	0.0487091	0.41114
ADK	-2.87891	-2.81565	4.07458	0.0435331	0.400465
GPRIN2	3.13248	-1.90458	6.79827	0.00912462	0.244823
SLC18A3	-2.43111	0.34388	4.08358	0.0433019	0.400286
LRIT1	-2.9556	-2.80678	4.21561	0.0400536	0.394451
DNA2	2.94536	-0.291708	5.20604	0.0225085	0.330183
VPS26A	3.40018	-1.27	6.47546	0.0109374	0.258414
SUPV3L1	-5.56669	0.716068	7.90769	0.00492252	0.194556
PPA1	6.49145	-1.10524	5.4638	0.0194143	0.313138
PTEN	-5.21646	-0.0606885	20.1853	7.03e-06	0.00703618
NOLC1	-1.26608	1.85749	3.91258	0.0479259	0.408252
SORBS1	3.0891	-2.77741	4.34726	0.0370685	0.387303
CASP10	-2.98957	-1.61077	5.1892	0.0227276	0.331554
SLC35G1	1.10094	-0.201424	4.96565	0.0258556	0.347831
DNTT	3.86952	-2.55699	8.69145	0.00319706	0.165124
COX15	-2.49214	1.72323	9.18261	0.00244325	0.149369
PCGF6	-2.94654	-2.81433	4.14658	0.0417186	0.39749
SH3PXD2A	2.72636	-2.59816	4.49324	0.0340291	0.37781
STN1	3.07379	-2.47294	3.96951	0.0463313	0.405081
RBM20	-1.77692	1.80941	9.74185	0.0018012	0.128973
AFAP1L2	-4.53839	-2.32822	5.63232	0.0176323	0.305168
C1orf50	6.78016	-0.905698	12.9034	0.00032798	0.0587122
COX3	6.30517	3.53684	17.333	3.14e-05	0.0183167
SPRYD3	-3.15976	-2.77219	4.68963	0.0303451	0.364624
TCF25	-2.86205	-2.8212	4.01373	0.0451312	0.403194
GUF1	-6.25395	-1.32611	10.7405	0.00104818	0.100936
TCF21	-2.79288	-2.83495	3.84219	0.0499782	0.412899
MDFIC	1.39504	0.308004	6.37313	0.0115861	0.263585
RPRD2	-1.18293	3.35754	6.39974	0.0114137	0.262151
MED1	-2.61294	-1.93063	4.46586	0.0345787	0.378976
KLHL18	6.74308	-1.01227	5.57318	0.0182376	0.306534
PI4KB	-6.83973	-0.909801	8.97301	0.00273997	0.15627
CDC42SE1	-3.19279	-2.75604	4.83375	0.0279078	0.354789
PAN2	8.07614	0.138263	6.76355	0.00930386	0.246397
RNF217	-1.21289	0.204712	4.01492	0.0450994	0.403194
LYSMD3	-3.23291	-1.86259	5.00468	0.0252788	0.345135

## Sheet: Sheet8_F2vsF1(723DEGs)
Gene	logFC	logCPM	LR	PValue	FDR
AKIRIN2	-2.10182	0.107667	7.97489	0.00474306	0.0857205
RNGTT	-4.99303	-2.18209	5.52769	0.0187178	0.184898
ANKRD6	-5.76885	-1.69416	12.3478	0.000441496	0.0222271
PTRHD1	1.0033	1.911	4.10842	0.0426703	0.283327
MCPH1	4.26091	-2.47473	4.84811	0.0276764	0.226005
FBXO9	4.62746	-2.37336	3.84512	0.049891	0.305392
GCLC	-2.18681	-0.327217	3.92092	0.0476887	0.298733
INTS9	-6.71751	-1.03586	8.51959	0.00351344	0.0728778
MTO1	3.57348	-1.04225	4.77257	0.0289167	0.230924
MYO6	4.89845	-2.27597	3.9647	0.0464639	0.29509
RTN4IP1	1.40115	2.81769	8.41362	0.00372421	0.0752681
NT5DC1	3.76874	-2.72815	5.02081	0.0250445	0.215208
NUS1	4.89943	1.95771	3.93642	0.0472511	0.297055
AKAP7	2.80393	-2.91632	3.97456	0.0461926	0.294018
VTA1	-6.08569	-1.50944	7.87701	0.00500671	0.088209
TMEM181	-3.50904	-2.73423	4.12813	0.0421759	0.281876
FBXO5	-3.10699	-1.44495	5.41795	0.0199307	0.190525
ACAT2	5.38354	4.77512	9.55429	0.00199483	0.0534431
TCP1	-5.9121	-1.59169	7.4536	0.00633096	0.100559
WDR27	2.79655	-2.91773	3.95754	0.0466618	0.29509
PRKN	3.06025	-2.17167	5.98436	0.0144333	0.160822
MFSD2B	-4.86269	-1.61287	4.83845	0.0278319	0.226728
HS1BP3	3.19514	-2.8543	4.74024	0.029465	0.232726
TRIB2	-4.14499	-2.54331	4.57365	0.0324673	0.245586
NOL10	5.69352	-1.35118	7.4094	0.00648839	0.102004
ITGB1BP1	-2.80848	-1.35862	10.1812	0.00141882	0.0436585
COLEC11	-1.73076	-1.34853	4.23125	0.0396863	0.272972
ELOVL4	1.70241	1.34796	4.49701	0.0339541	0.251878
MEA1	1.01369	3.56083	7.08234	0.00778472	0.113337
AFTPH	5.94722	-0.190369	6.74777	0.00938649	0.126448
SPRED2	-5.12689	-2.10444	5.52894	0.0187044	0.184892
ETAA1	-5.82126	-1.69409	4.73303	0.0295888	0.23329
SNRPB2	-6.54663	-1.1587	8.27986	0.00400873	0.0780972
POLR1C	-7.26299	-0.587749	13.5323	0.000234498	0.0150351
TMEM206	-2.42692	2.07161	6.26773	0.0122957	0.146581
NENF	1.52791	0.527339	8.80553	0.00300318	0.0669257
SLC30A10	3.11746	-2.87018	4.49001	0.0340935	0.252339
SMYD3	-2.37326	-2.1327	5.75538	0.0164382	0.172376
TGFB2	1.80955	-1.9143	4.51789	0.0335422	0.249994
ITPKB	-4.39441	-2.00982	6.16926	0.0129989	0.151842
CAPN13	-1.45867	-0.344171	4.56132	0.0327019	0.246693
MSH2	-8.19598	0.214563	15.2048	9.65e-05	0.00822665
FBXO11	-5.43988	-1.92887	4.23066	0.0397	0.272972
FAM161A	2.86678	-2.91194	4.01425	0.0451173	0.290986
AHSA2	1.36683	4.85882	17.6582	2.64e-05	0.00346099
ASB3	-2.43787	-0.288305	4.74897	0.0293158	0.232185
ANAPC1	-5.33016	-0.0310995	8.68192	0.00321382	0.0694052
MCM8	-1.42568	0.205891	4.68542	0.0304195	0.237289
GALM	5.94455	-1.71399	7.79464	0.00524014	0.090681
SBSPON	4.64368	-0.0260782	18.882	1.39e-05	0.00218247
MCMDC2	-5.80372	-1.68153	23.3039	1.38e-06	0.000424031
ASPH	-3.52134	-2.7254	3.99761	0.0455647	0.291725
FAM110B	-2.05623	1.6655	3.88765	0.0486425	0.301925
PLAG1	-2.30684	-1.80173	5.44446	0.0196305	0.189185
MRPL15	-8.23615	0.245273	26.5656	2.55e-07	0.000116776
TCEA1	-5.3875	-1.94492	9.15475	0.00248073	0.0603805
RPLP1	1.51261	6.46066	8.91479	0.0028287	0.0647432
PUF60	6.37567	-1.33798	5.99509	0.0143458	0.160284
MED30	-5.38803	-1.95893	4.1948	0.040548	0.27611
ZFPM2	-5.98612	-1.54432	7.55138	0.0059964	0.0973563
GEM	-3.53996	-2.71228	4.15617	0.041483	0.280069
ZC2HC1A	3.29511	-2.84038	4.93142	0.0263726	0.220787
LIFR	-4.12403	-1.7187	6.20753	0.0127208	0.150022
SKP2	-5.83191	-1.67338	10.0855	0.00149443	0.0453003
DNAJC21	-4.85538	-2.11662	8.05181	0.00454583	0.0836838
RGP1	-7.02687	-0.791567	21.3578	3.81e-06	0.000881651
HINT2	2.24474	2.35656	12.8761	0.0003328	0.0186768
PIK3C3	-5.58874	-1.79256	6.54854	0.010497	0.133732
NARS	-6.89644	-0.920067	9.73144	0.00181142	0.0506259
OSTF1	-3.14131	-1.2646	4.27884	0.0385898	0.268531
HAUS6	-1.16703	2.37953	6.02008	0.014144	0.158777
SNAPC3	-4.08345	-1.92236	5.95534	0.0146728	0.162238
HMGCR	-5.71094	-1.53882	4.59936	0.0319839	0.243365
COL4A3BP	-4.12408	-2.52146	6.58965	0.0102573	0.131951
POLK	-2.57446	-1.47432	4.26964	0.0387991	0.26909
CENPH	6.40814	-1.3363	8.42252	0.00370602	0.0750403
TRAPPC13	4.94714	-2.22316	4.09934	0.0429	0.283762
RNF180	-3.01247	-2.61458	4.51322	0.0336339	0.250515
NNT	-5.75483	-1.75396	4.61118	0.0317641	0.242731
VSTM5	-1.63303	-0.754581	4.26314	0.0389479	0.269672
ZDHHC20	-5.18259	-2.04814	12.4356	0.00042122	0.0216566
CUL5	5.4265	-1.96426	4.7181	0.0298467	0.234648
ELMOD1	-4.6264	-2.31756	5.90719	0.0150792	0.164909
ALKBH8	4.65569	-2.36081	3.85889	0.0494831	0.304147
COG6	-4.22985	-2.48877	4.89275	0.0269697	0.222625
SLC25A15	4.67808	-2.35437	5.26704	0.0217329	0.199584
CKAP2	-7.06682	-0.750705	16.6079	4.6e-05	0.00494342
CDADC1	-2.62709	-1.59725	7.20703	0.00726186	0.108693
COG3	-4.58194	-2.36751	5.03956	0.0247748	0.213903
HMGB1	-4.57565	-0.755254	8.72347	0.00314139	0.0685723
MTRF1	5.85928	-1.75468	5.19073	0.0227077	0.204103
BORA	-3.86784	-2.61691	4.50222	0.0338508	0.25139
KCTD21	-3.45668	-2.74559	5.24441	0.0220174	0.201142
CLNS1A	-4.811	-2.24872	7.99162	0.00469944	0.0853931
HIKESHI	1.76718	0.780626	5.2	0.0225869	0.203539
ACER3	-1.55848	1.37405	8.57501	0.00340808	0.0717669
DGAT2	-4.31137	-2.45603	4.88114	0.0271516	0.223337
RFC3	-2.31878	1.96374	6.69297	0.00967938	0.12849
SPCS2	-3.40748	-2.75945	4.04984	0.0441756	0.287938
RNF169	-3.00201	-0.737355	5.5135	0.0188702	0.185447
POLD3	-1.03347	2.08669	4.66828	0.0307247	0.23856
SMPD1	1.47552	6.96481	5.35415	0.020673	0.194434
CC2D1B	-2.60111	3.48731	17.6179	2.7e-05	0.00351317
PRPF38A	-8.31695	0.319926	27.7786	1.36e-07	7.58e-05
LRRC42	-5.72222	-1.73214	6.91662	0.00853984	0.119575
SSBP3	-3.61583	-2.68946	4.20618	0.040277	0.27495
SRSF11	-1.84295	1.9972	5.40913	0.0200317	0.19102
PLPP6	4.91735	0.498305	15.458	8.44e-05	0.00752296
USP1	-2.98586	-1.09507	4.45993	0.034699	0.253962
ALG6	5.55912	-1.94318	4.7539	0.029232	0.231931
RAVER2	-4.9795	-2.17119	7.43385	0.00640081	0.101185
AK4	-4.18747	0.0933338	14.6509	0.000129376	0.0099463
WLS	-4.95906	-0.732062	4.74731	0.0293441	0.232295
SEC22B	-4.92852	-2.1808	13.2056	0.00027912	0.0168549
CRIP2	-6.62187	-1.09205	5.71283	0.0168414	0.174655
ASPM	-1.44708	2.65538	6.8994	0.00862249	0.12032
DDX59	5.40258	-0.921163	9.44507	0.00211718	0.0555323
CENPL	-1.34518	0.0723869	4.35432	0.0369153	0.262579
UCK2	-3.35583	-2.76507	4.0179	0.0450197	0.290779
EPHX4	-3.77221	-2.64779	4.31025	0.0378834	0.266058
CDC7	3.42958	-2.18562	5.53581	0.0186312	0.184428
SWT1	-1.23459	0.538881	5.35637	0.0206467	0.194361
WDR63	-3.85018	-2.62911	7.45952	0.00631019	0.100457
SAMD13	-3.33277	-2.77759	5.44911	0.0195784	0.189043
PRKACB	-3.70478	-2.66331	4.46833	0.0345288	0.253689
NEXN	-1.41875	3.9178	17.8258	2.42e-05	0.00327906
PIGK	5.64262	-1.86639	4.93889	0.0262589	0.220457
CFAP57	-1.20361	0.992675	4.30279	0.0380499	0.266768
ST3GAL3	4.69919	-2.34121	3.88012	0.0488611	0.302523
MOB3C	-3.77599	-1.17949	6.78478	0.00919383	0.124764
IFRD1	-2.82164	-2.1048	7.47688	0.00624962	0.0998169
EIF2AK3	5.07748	-2.18669	4.18111	0.0408769	0.277812
THNSL2	-3.53274	-2.72789	4.14207	0.0418299	0.280785
CD8B	4.01741	-2.6188	8.31322	0.00393576	0.0774039
RNF103	-5.27552	-2.03794	4.90168	0.0268306	0.222049
SLBP	-2.38715	-1.45541	7.41303	0.00647531	0.101928
TACC3	4.98244	-2.25831	4.00476	0.045372	0.291327
NFXL1	-6.13933	-1.4758	7.15093	0.00749252	0.11086
SLAIN2	-3.43793	-2.76271	3.97252	0.0462485	0.294221
SLC10A4	3.8227	-2.69006	6.86684	0.00878099	0.121666
ZAR1	-3.04005	-2.42411	3.88405	0.0487469	0.30218
AFF1	-3.06197	-2.84236	4.67006	0.0306929	0.238393
HPSE	-2.72524	-1.92712	6.53168	0.010597	0.134271
LCORL	-5.98464	-1.35803	7.27224	0.00700284	0.106738
NCAPG	5.80208	-1.73365	5.25562	0.021876	0.200335
LAP3	-7.23887	-0.598472	6.50542	0.0107546	0.135119
TAPT1	-5.15039	-1.77083	8.50655	0.0035387	0.0731355
NSG1	2.07979	0.272356	12.7439	0.000357163	0.0194193
MSX1	-8.05517	0.0671151	10.5016	0.00119274	0.0397788
NELFA	-2.56122	2.38627	5.78745	0.016141	0.170993
CFAP99	-5.63449	-1.79764	9.30475	0.0022856	0.0577273
RGS12	-3.48984	0.05242	14.549	0.00013656	0.0102574
HPS3	-6.7227	-1.03174	38.9408	4.37e-10	7.65e-07
PSMD2	1.09413	5.46916	8.56623	0.00342456	0.071998
EIF4E2	-1.93988	-1.27804	5.44568	0.0196167	0.189182
COPS7B	-3.19652	-1.74043	6.11446	0.013408	0.154633
ARMC9	-3.49242	-2.56542	4.69272	0.0302907	0.236807
FYTTD1	-3.52418	-0.128702	14.7006	0.000126007	0.00980668
TRIM59	-5.13096	-2.06336	8.12906	0.00435612	0.0817694
APOD	3.66071	-2.64132	6.45101	0.0110889	0.137441
BOK	-3.34181	-0.297694	8.10137	0.00442319	0.0823279
WDR53	-6.91033	-0.877372	12.884	0.000331399	0.0186226
CEP19	2.29042	-2.21488	4.63287	0.031365	0.241359
PROC	-2.25076	-0.0273025	5.78424	0.0161705	0.171121
SAP130	-5.42553	-1.95442	4.17393	0.0410505	0.278452
SCG2	4.26044	-2.5566	5.57798	0.0181876	0.182442
SPHKAP	4.37265	-2.51275	8.19065	0.0042107	0.0802514
GK5	-4.42768	-2.43826	4.67344	0.0306326	0.238038
U2SURP	-3.34349	0.963099	5.93105	0.0148763	0.163612
MPC2	1.10616	3.45623	6.86343	0.00879775	0.12183
MPZL1	-2.15889	0.729326	7.33184	0.00677436	0.104574
TMEM45A	3.04289	-2.88792	4.32015	0.0376636	0.265197
GBE1	-4.05356	-2.57566	4.4615	0.0346671	0.253962
NFKBIZ	-4.38576	-2.4325	6.37113	0.0115992	0.141524
ETFRF1	1.83861	0.0597444	6.64659	0.00993459	0.129976
BHLHE41	1.90497	-0.706173	8.81689	0.00298454	0.0668137
MCAT	-4.30955	-2.48153	4.74371	0.0294056	0.232594
SRSF6	-5.62103	-1.83759	4.4305	0.0353021	0.256046
KLHL42	-4.88165	-2.21691	7.7593	0.00534368	0.091548
PTHLH	-1.81561	2.51853	12.3141	0.000449554	0.0224652
CCDC91	-4.02931	-2.5542	4.71174	0.0299572	0.235072
PCBP4	1.18606	4.17427	5.01778	0.0250883	0.215406
MANF	2.06046	5.09506	21.6448	3.28e-06	0.000808695
CISH	1.07814	1.52332	6.54024	0.0105461	0.134071
NPRL2	-1.31209	1.60044	4.91341	0.026649	0.221776
RRP9	5.24937	-2.09542	4.39965	0.0359463	0.258761
AMT	1.75193	3.7758	8.40488	0.00374215	0.0754898
INKA1	1.44948	-1.10026	4.13352	0.0420418	0.281526
IP6K1	-6.48857	-1.19099	5.58719	0.0180923	0.182144
GMPPB	1.00792	4.96021	6.02662	0.0140917	0.158528
RNF123	-5.91647	-1.60929	7.23187	0.00716206	0.108023
TAMM41	1.11382	1.74241	5.63844	0.0175708	0.179063
TSEN2	5.71369	-1.71735	5.32971	0.0209649	0.195905
RAB43	1.50503	4.01463	20.6088	5.63e-06	0.00116103
PTPDC1	4.79491	-2.30167	9.3485	0.00223168	0.0569223
FAM120A	7.53712	-0.357343	7.13449	0.00756151	0.111477
CARD19	-2.47848	-2.37228	5.78288	0.016183	0.171217
USP19	2.58966	3.32833	4.26849	0.0388254	0.26909
MITF	-2.71347	-2.16059	5.15731	0.0231487	0.206009
CHCHD6	2.96982	-2.89333	4.24918	0.0392692	0.270903
BHLHE40	-3.70182	-0.640365	14.9121	0.000112638	0.0092388
SEC13	-3.3292	-2.78997	3.84953	0.04976	0.304932
IFT122	-5.68976	-1.79046	6.13418	0.0132593	0.153894
RPN1	6.01323	-1.59385	5.52301	0.018768	0.184998
SERINC4	-3.4597	-1.689	15.2265	9.54e-05	0.00818491
HYPK	1.68232	4.0108	16.4597	4.97e-05	0.00525313
PDCD7	-6.94334	-0.875818	13.4262	0.000248137	0.0157296
SLCO3A1	-8.65575	0.698368	10.5097	0.00118751	0.0397586
MRPS11	1.01351	2.13792	4.71583	0.0298862	0.234732
CFAP161	3.76468	-2.47173	6.9436	0.00841197	0.118359
EFL1	-7.90394	-0.0568191	24.8298	6.26e-07	0.00023996
TM6SF1	2.18611	2.68306	20.9858	4.63e-06	0.0010269
WHAMM	-2.02496	0.424944	7.68964	0.00555388	0.0936769
PPCDC	-2.62785	-2.37611	5.4723	0.0193202	0.187911
MPI	1.3851	6.08409	6.52803	0.0106187	0.134364
ARID3B	-2.02319	0.664478	6.44503	0.0111263	0.137638
SEMA7A	-5.26	-1.98973	7.98029	0.00472894	0.085618
TSPAN3	-9.30349	1.22732	28.467	9.53e-08	5.63e-05
ETFA	1.31159	2.47544	12.7344	0.000358988	0.0194193
USP3	-5.37695	-1.96832	7.40947	0.00648813	0.102004
ADAL	-3.76548	0.413765	7.82749	0.00514574	0.0897239
LYSMD2	1.13607	2.64966	11.9229	0.000554476	0.0257272
CYP19A1	-4.18013	-0.853933	9.19415	0.0024279	0.0596873
ITGB1BP3	1.39832	6.76797	7.971	0.00475325	0.0857899
GLCE	-5.71549	-1.77885	4.55721	0.0327805	0.246866
FEM1B	-1.64255	1.58342	4.82902	0.0279845	0.227239
ARF6	2.37293	3.2025	19.5312	9.9e-06	0.00171932
IFITM10	1.5155	-0.861637	4.31706	0.037732	0.265553
CTSD	-9.79322	1.69116	34.5955	4.06e-09	4.63e-06
L2HGDH	-4.32902	-2.48362	4.22665	0.0397939	0.27318
MRPL16	1.16752	6.22135	7.78286	0.00527441	0.0909665
TKFC	7.91207	-0.0969086	6.96831	0.00829656	0.117467
TMEM216	1.3396	0.386652	5.80269	0.0160017	0.170497
NDUFV1	1.24153	7.09853	6.17578	0.0129511	0.151535
DEAF1	-1.3429	0.294295	8.04992	0.00455056	0.0836838
DNAJC17	-4.23288	-2.4912	10.0625	0.00151321	0.045451
GNPNAT1	-2.2088	1.93378	4.79387	0.0285612	0.229593
MDK	-2.92608	-2.05537	8.76579	0.00306934	0.067728
DDHD1	-2.88741	1.38657	5.7549	0.0164427	0.172376
SPINT1	3.2395	-2.8314	4.82502	0.0280496	0.227293
NUSAP1	-2.7151	-0.255925	8.78622	0.00303515	0.0672929
SNAP23	-1.21282	0.683116	4.62289	0.031548	0.241985
RBM25	-6.16346	-1.27001	5.20248	0.0225546	0.203464
DCAF5	-1.25432	2.63935	10.3822	0.00127233	0.0410841
SRSF5A	-1.9355	-1.04119	5.54791	0.0185028	0.18397
ZFP36L1	-1.71402	2.47213	4.2308	0.0396966	0.272972
ARG2	1.55564	6.6184	24.8887	6.07e-07	0.000234576
ATP6V1D	-4.51041	-2.37836	7.64094	0.00570583	0.0950175
SRP14	-2.53597	-2.12244	7.25956	0.00705246	0.107161
ZNF770	-5.64337	-1.80183	8.86024	0.00291449	0.0658768
RPLP2	1.05838	5.05615	6.48746	0.0108638	0.135899
PNPLA2	-5.14067	-2.1001	5.78982	0.0161193	0.170985
CHID1	-5.29037	-1.97328	9.55578	0.00199321	0.0534431
DHCR7	-6.9987	-0.847192	8.42131	0.00370849	0.0750403
NUCB2	-5.41283	0.327255	4.84648	0.0277026	0.226048
MRVI1	4.83649	-2.30809	8.78705	0.00303377	0.0672929
EIF4G2	-8.4597	1.41236	25.4621	4.51e-07	0.000187536
CCDC34	2.05742	-1.53998	4.1787	0.0409352	0.277939
RAB3IL1	-2.14094	0.205468	9.78456	0.00175984	0.0498661
FTH1	1.56503	6.24171	11.0461	0.000888728	0.0338441
INCENP	-2.90714	2.36585	10.1364	0.00145372	0.0445367
NR1H3	-6.97488	-0.852063	12.5736	0.000391238	0.0205899
C5H11ORF96	2.11021	4.26423	8.94767	0.00277823	0.0642196
HSD17B12	-3.6393	0.11133	5.13661	0.0234263	0.207557
PDHX	-5.51709	-1.86992	9.56007	0.00198856	0.0534431
ANKRD9	1.32585	3.13967	5.23947	0.02208	0.201469
UBR7	-5.52356	-1.85703	14.757	0.000122294	0.00964373
FBLN5	5.18859	-2.13738	9.8497	0.00169859	0.048593
GPR68	-2.7286	0.438609	4.85084	0.0276327	0.225913
ZC3H14	-3.37628	-2.76989	3.96431	0.0464745	0.29509
GALC	-2.74335	2.79721	46.6684	8.41e-12	3.26e-08
SNW1	-4.20856	-2.48653	4.9319	0.0263653	0.220787
ISM2	2.99429	-2.88425	4.359	0.036814	0.262188
ACYP1	1.37014	1.41641	8.06157	0.00452141	0.0834979
NPC2	1.27196	10.2019	9.50316	0.00205119	0.0544283
GEMIN2	-5.31229	-1.97428	9.36475	0.00221198	0.0567444
NFKBIA	-4.03211	-2.55293	4.70387	0.0300948	0.235727
PPP2R3C	-6.8018	-0.962506	12.5003	0.000406876	0.0210738
RNH1	-6.45057	-1.21378	6.97798	0.00825187	0.116911
RIOK1	-1.40293	3.50468	13.9544	0.000187296	0.0127593
F13A1	-3.72721	-2.65783	4.4184	0.0355533	0.257092
TBX20	-4.72805	-2.27783	9.45245	0.00210867	0.0553981
GMPR	-2.35721	1.39813	10.428	0.0012412	0.0405325
ATXN1	-3.20882	0.951454	6.65415	0.00989251	0.129709
UMOD	5.20813	8.67946	19.9707	7.86e-06	0.00147347
CMTR2	-4.81498	-2.26962	5.25351	0.0219026	0.200466
FUK	-4.07325	-0.300651	7.87897	0.00500129	0.088209
HSF4	-2.98074	-2.86068	4.47326	0.0344293	0.253689
LPCAT2	-4.36989	-0.966618	4.98998	0.0254945	0.216796
DNAJA2	-7.64592	-0.286644	14.5569	0.000135988	0.0102446
CDCA9	-1.35496	3.2288	10.9263	0.00094808	0.0351171
SHCBP1	-6.85437	-0.926237	26.9903	2.04e-07	9.93e-05
ANKRD27	5.21436	-2.08382	4.43462	0.035217	0.255722
GCSH	1.15667	1.17038	5.22868	0.0222174	0.201842
TLDC1	-3.00566	-0.364833	6.30617	0.0120319	0.144468
KIAA0513	-1.94538	-0.264036	4.85097	0.0276306	0.225913
UBA2	-5.09733	-2.10724	5.7743	0.0162622	0.1715
CIDEC	1.20549	2.84368	4.56808	0.032573	0.2462
MVD	1.30958	6.3565	7.51404	0.006122	0.0984684
SS18L2	1.0147	3.37983	8.67038	0.00323423	0.0696108
LSM14A	-2.3182	-0.277532	6.39187	0.0114644	0.140404
ZNF821	1.82414	-0.372712	4.0629	0.0438351	0.28702
NIP7	1.25206	2.31121	5.64183	0.0175368	0.178977
UTP4	5.48261	2.97341	6.34865	0.0117471	0.142513
CEBPA	3.441	-2.79095	4.88784	0.0270465	0.223107
POF1B	-1.472	0.404528	5.37305	0.0204502	0.19338
FHL1	-1.7966	-1.04399	5.75321	0.0164585	0.172458
APOOL	4.7463	-2.36913	3.84154	0.0499977	0.305701
FAM122A	-5.03279	-2.16337	5.49441	0.0190774	0.186511
IL13RA1	-5.84064	-1.69879	4.72266	0.0297676	0.234262
IL2RG	-3.76326	-2.65549	7.34619	0.00672051	0.103953
TMEM35A	1.78187	2.92744	20.6887	5.4e-06	0.00113263
ATG4A	5.89398	-0.642632	19.9089	8.12e-06	0.00149765
CHRDL1	3.22505	-2.84799	4.81727	0.028176	0.22761
ASB12	3.35604	-2.5112	5.63622	0.0175931	0.179253
NSDHL	-5.04392	0.547383	10.7156	0.00106237	0.0372841
CCNB3	-3.5766	0.28512	13.534	0.000234282	0.0150351
PIN4	1.43807	5.06036	16.0651	6.12e-05	0.00602788
KIF4A	-1.73325	2.06941	11.7439	0.000610415	0.0271444
CXorf56	-1.25875	2.39818	5.8623	0.0154685	0.167015
SLC25A43	-2.01406	1.18333	5.75752	0.0164182	0.17233
PGRMC1	1.22951	6.14356	6.28992	0.0121427	0.145407
GPR50	-4.77266	-2.26224	8.12022	0.00437743	0.0819811
IDS	-4.59435	-0.756946	26.8964	2.15e-07	0.000103225
SPTLC1	-4.78171	-2.25568	7.25563	0.0070679	0.107329
ANKRD34B	2.66705	-2.45853	4.69638	0.0302263	0.236417
AKAP2	-5.69332	-1.74504	6.69259	0.00968143	0.12849
UGCG	-3.58135	-2.70601	4.58245	0.032301	0.244912
GNG10	1.4264	3.12227	7.38133	0.00659046	0.102882
TSTD2	-1.34122	-0.42979	4.39338	0.0360786	0.259057
NCBP1	-4.03711	-2.5691	4.66426	0.0307967	0.238897
APTX	-4.97344	-1.58918	5.87842	0.0153275	0.16649
CEP120	4.23587	-2.56967	5.07309	0.0243	0.211816
SRFBP1	-4.8931	-2.19291	10.068	0.00150868	0.0453983
RGMB	1.94375	-1.33252	8.86927	0.00290012	0.0657337
GNE	-3.87626	-2.63844	4.14785	0.0416874	0.280462
PHAX	-7.36769	-0.52127	13.839	0.000199163	0.0133636
GABRP	-3.06665	-2.84409	3.95439	0.0467493	0.29549
NPM1	-3.87328	-1.4918	7.99647	0.00468688	0.0853089
GRPEL2	2.81737	-2.92089	3.89896	0.0483161	0.300857
FABP6	-3.93702	-2.25284	5.89433	0.0151897	0.165491
CYSTM1	1.5543	5.44444	10.0323	0.00153817	0.0458916
NHP2	1.11722	5.5492	8.20425	0.00417924	0.0799216
DDX41	-6.29503	-1.33776	11.4859	0.000701248	0.0293728
G3BP1	-7.3247	-0.548306	21.8293	2.98e-06	0.000761319
GPX3	1.65958	8.32661	4.61755	0.0316464	0.242117
LTC4S	2.89259	-2.90312	4.13048	0.0421174	0.281709
NME5	-3.92213	-1.87549	8.6895	0.00320048	0.069307
H2AFY	-5.30149	-1.93159	6.41905	0.0112902	0.139
PDLIM4	1.36369	4.62883	5.3538	0.0206771	0.194434
NDFIP1	5.00664	-2.29022	3.92342	0.0476179	0.29848
NSMCE1	2.34118	1.3647	5.97136	0.0145401	0.161433
KDM8	-7.28195	-0.590221	35.8724	2.11e-09	2.65e-06
B9D1	-5.04623	-2.12709	8.39745	0.00375749	0.0755952
COPS3	2.43415	2.08596	4.82299	0.0280826	0.227324
RADIL	-3.48329	-2.20493	4.4436	0.0350322	0.254902
CHST12	-1.75348	2.7737	5.0214	0.0250359	0.215208
BAIAP2L1	6.93444	-0.511904	9.10381	0.00255077	0.0613599
USP42	-3.4284	-1.33791	4.23757	0.0395388	0.272264
COG7	-6.23795	-1.36439	5.33151	0.0209433	0.195778
GDE1	-2.27074	-1.24108	5.12303	0.0236104	0.208285
FOPNL	-5.06789	-2.08637	3.88518	0.048714	0.302146
GSPT1	-6.39393	-1.2858	11.6161	0.000653822	0.02823
NPRL3	6.88672	-0.973547	9.52662	0.00202513	0.053984
LUC7L	-1.70714	0.728552	3.99841	0.0455432	0.291701
HMOX2	-4.86526	-2.19659	5.531	0.0186824	0.184786
CCNF	-4.64829	-2.34509	5.12999	0.0235158	0.207801
ABCA3	-5.99457	-1.59681	4.90159	0.026832	0.222049
TMEM114	-4.1116	-2.53875	4.7789	0.0288106	0.23052
TXNDC11	8.00658	0.0147065	16.8862	3.97e-05	0.00449588
BFAR	-7.6388	-0.281226	21.9106	2.86e-06	0.00074192
MKL2	-3.12723	-1.90568	5.4984	0.0190339	0.18624
HRH3	-3.44627	-2.74859	6.3633	0.0116505	0.141785
SS18L1	-4.25202	-2.4774	4.78148	0.0287674	0.230407
SYCP2	-3.27843	-2.24201	10.1066	0.00147736	0.0450081
NPEPL1	-6.58365	-0.900951	11.0579	0.000883121	0.0337617
MC3R	3.11668	-2.85222	4.44778	0.0349466	0.254657
SNAI1	2.08221	-1.86722	4.96145	0.0259184	0.219185
STAU1	4.97045	-2.1845	4.15728	0.041456	0.280002
ZNF341	-1.33019	0.85986	7.32744	0.00679099	0.104673
EDEM2	-1.42173	-0.344589	5.63183	0.0176372	0.179591
SLC32A1	-3.22759	-2.79797	3.94177	0.0471011	0.296545
SDC4	-3.83355	-2.13264	5.11702	0.0236923	0.208794
NEURL2	1.01522	2.56465	4.10641	0.042721	0.283471
TNNC2	2.52898	-0.128748	5.6166	0.0177911	0.180517
DNTTIP1	1.29789	5.50923	9.72088	0.00182186	0.0508307
VSTM2L	-4.53001	-2.38015	8.737	0.00311817	0.0682643
ASXL1	-4.71703	-2.30901	5.08839	0.0240865	0.210855
NKAIN4	-4.97755	-2.14292	7.6024	0.00582906	0.0958141
GID8	-6.41584	-1.2649	27.2479	1.79e-07	9.2e-05
COL9A3	-1.40886	1.44275	5.38199	0.0203457	0.192726
MPHOSPH9	3.01335	-2.87381	4.47523	0.0343896	0.253612
VPS37B	-4.06181	-1.0752	4.21761	0.0400064	0.274036
DENR	1.41807	1.90532	4.05308	0.0440908	0.287803
WDR66	3.85028	-2.66917	7.51875	0.00610602	0.0983566
SH2B3	4.8002	-0.594997	4.56408	0.0326492	0.246469
TMEM116	-4.2103	-2.49931	9.17538	0.00245293	0.0600093
FICD	2.34189	0.49898	6.21605	0.0126597	0.149446
SART3	-6.96239	-0.161508	20.7555	5.22e-06	0.00110796
AIFM3	-2.32011	-1.48837	7.76017	0.00534109	0.0915356
TTC28	-4.64238	-2.3388	5.13713	0.0234194	0.207533
SLC8B1	1.06778	3.17521	6.17162	0.0129816	0.151712
PEBP1	1.91407	4.23482	5.05275	0.0245869	0.213143
SUDS3	-3.63602	-2.69327	7.36175	0.00666258	0.103406
PRKAB1	-7.86271	-0.0828976	20.7836	5.14e-06	0.00110009
MSI1	-1.5521	1.37963	7.17502	0.00739255	0.109811
RNF10	-8.02131	0.0378521	16.3225	5.34e-05	0.00551687
SPPL3	-3.18079	-1.00362	4.43458	0.0352178	0.255722
UBE2L3	-5.11449	-2.06624	5.88331	0.0152851	0.166234
TOP3B	5.23803	-2.07085	4.46521	0.0345919	0.253807
UQCR10	1.1019	1.17302	4.40095	0.035919	0.258669
WSB2	1.33354	5.68683	7.1758	0.00738935	0.109797
NARF	-4.59609	-2.37465	4.11438	0.04252	0.282635
UTS2R	-4.78863	-2.25461	11.7689	0.000602277	0.0269044
ATP5PD	1.22656	4.36538	7.18982	0.00733183	0.109307
ADAP2	2.63151	0.253049	6.03946	0.0139896	0.158032
MILR1	-1.90288	-1.49052	4.74221	0.0294312	0.232647
SCO1	-2.27174	-0.0202957	6.45909	0.0110386	0.137176
DUS1L	-1.538	0.300061	4.38088	0.0363443	0.260393
DCXR	5.52991	-1.89059	6.76281	0.0093077	0.125698
NOTUM	-2.32732	-2.50884	4.05267	0.0441015	0.287803
HGS	4.02401	3.83594	4.19744	0.0404851	0.275928
MAP2K4	-1.99402	-0.681933	4.06302	0.0438321	0.28702
TBC1D16	4.3848	-1.98558	6.42264	0.0112674	0.138784
SGSH	2.0089	4.47337	4.89546	0.0269274	0.222538
BTBD17	4.22292	-2.53407	8.18599	0.00422151	0.0803457
NSMF	2.25144	0.201385	10.742	0.00104734	0.0369601
SLC31A2	-1.77255	-2.15488	3.97845	0.0460859	0.293652
TBC1D13	-2.89456	1.95683	5.24017	0.0220711	0.201445
MIGA2	-6.98282	-0.839034	8.93932	0.00279096	0.0643903
ASS1	3.45137	-2.79703	4.74854	0.0293232	0.232204
GTF3C5	3.44489	-2.80748	5.33214	0.0209357	0.195777
SURF2	5.13468	-2.15692	4.25267	0.0391887	0.270575
REXO4	-1.84453	1.19287	5.88843	0.0152407	0.16591
TRAF1	-3.44338	-2.74942	4.01028	0.0452237	0.291101
RAB14	-6.69208	-1.05776	31.1239	2.42e-08	1.97e-05
TTLL11	-3.65415	-0.915073	11.8672	0.000571322	0.0262385
OLFML2A	2.09154	2.88252	4.15199	0.0415857	0.280183
FBXW2	1.98923	0.663894	7.04193	0.00796231	0.11463
THAP5	8.27784	0.262367	11.7341	0.000613661	0.0271901
PUS7L	-1.86828	2.20356	4.99968	0.0253521	0.216377
SCAF11	-4.7358	-2.30662	4.86315	0.0274361	0.22481
NUP107	-5.92762	-1.59385	9.95844	0.00160113	0.0469103
CTSEAL	-5.16435	1.14434	17.6858	2.61e-05	0.0034356
TMEM19	-6.12314	-1.33133	10.7656	0.00103403	0.0367804
NAP1L1	-8.15701	0.171133	13.1304	0.00029054	0.0171282
BBS10	-1.16052	1.97199	5.50252	0.0189891	0.186056
TEF	4.27522	-2.49844	5.86223	0.0154692	0.167015
TOB2	-1.1854	3.01853	4.78976	0.0286294	0.229931
POLR3H	3.18535	-2.86286	4.64768	0.0310955	0.240097
PMM1	-4.39569	-2.42566	9.20657	0.00241148	0.0596172
CENPM	-2.53201	-1.04532	10.6029	0.00112908	0.0386196
NDUFA6	1.12546	5.4221	11.4332	0.000721423	0.0299113
FMC1	1.56387	1.04021	4.99216	0.0254623	0.216635
UBN2	-4.52895	-0.571646	3.9179	0.0477746	0.299102
PLBD1	2.29066	4.24996	9.11682	0.0025327	0.0611379
LTA4H	7.07436	-0.795124	6.69836	0.00965015	0.128435
EEA1	4.79956	-2.29469	3.92917	0.0474553	0.297946
RBX1	-3.16886	-1.55149	9.13326	0.00251003	0.0607674
SGSM3	-2.25331	1.7908	10.0492	0.00152414	0.0456116
ATF4	1.28532	5.85732	11.1191	0.000854423	0.0332899
DNAL4	-4.31912	-2.42081	8.20478	0.00417801	0.0799216
KDELR3	5.82221	-1.77884	5.13514	0.0234462	0.207583
TAF3	4.27188	-1.62298	7.59498	0.0058531	0.0959522
MAFF	1.6773	2.5276	10.2609	0.00135881	0.0424149
GALR3	-1.91924	2.87232	14.7326	0.000123888	0.00970699
MB	2.89259	-2.90312	4.13048	0.0421174	0.281709
FBXO7	-6.47072	-1.21415	15.7916	7.07e-05	0.00667024
PARP12	-6.39929	-1.31199	5.36537	0.0205404	0.193859
KIAA1549	3.31936	-2.83523	4.99526	0.0254168	0.216595
ETFBKMT	-3.906	-2.62455	4.38307	0.0362976	0.260173
SINHCAF	-1.62662	-0.827439	4.59296	0.0321035	0.243791
HDHD5	-3.63849	-1.42073	9.91314	0.00164103	0.0475713
CECR1	4.57282	-2.37369	6.3384	0.0118151	0.143056
AKR1B10L2	-3.01698	-2.53627	4.19696	0.0404964	0.275953
DCLRE1C	-1.52813	0.237397	6.14136	0.0132056	0.153416
MEIG1	-3.22558	-2.79778	3.85892	0.0494821	0.304147
SMO	-7.54476	0.918466	14.2783	0.000157669	0.0113229
UBE2H	-2.26191	-1.05982	5.7182	0.01679	0.174553
RINT1	2.68587	-0.362292	7.16173	0.00744753	0.110394
KLHDC10	-5.28962	-1.96548	4.15532	0.0415038	0.280094
CEP41	-3.3034	-1.09223	10.0642	0.0015118	0.0454363
TUBGCP6	-6.87391	-0.91895	18.7721	1.47e-05	0.00226494
ING3	3.68691	-2.73377	5.03053	0.0249043	0.214539
MYBBP1A	3.93395	-2.65344	6.68747	0.00970931	0.128538
LRWD1	-8.1466	0.157548	10.3179	0.00131743	0.0418663
RILP	3.30425	-2.82638	5.06126	0.0244664	0.212576
RPA1	-8.45007	0.439285	16.1636	5.81e-05	0.005807
VTN	1.64922	4.48944	4.64139	0.0312097	0.240692
SARM1	-2.20871	1.76108	13.7653	0.000207123	0.0137658
EFCAB5	-4.40781	-2.37079	6.54193	0.0105361	0.134025
ZSWIM7	-3.47308	-2.74154	4.09635	0.0429759	0.284087
VPS53	-3.65416	-2.67927	4.40014	0.0359359	0.258752
PTRH2	1.276	3.89251	5.93392	0.0148521	0.163564
TUBD1	-5.97501	-1.49944	14.6206	0.000131469	0.0100443
MRM1	-4.73404	-2.27668	17.4489	2.95e-05	0.00369279
AATF	-5.25547	-1.99251	6.25083	0.0124135	0.147462
IFT20	1.64266	2.39714	6.62989	0.0100282	0.130677
CLUH	-2.77891	1.83836	5.87477	0.0153594	0.166539
TXNDC17	1.27702	3.02967	12.5245	0.000401653	0.0208915
MSANTD2	-5.28082	-1.97959	5.87825	0.015329	0.16649
MEF2D	3.12694	-2.86831	4.5669	0.0325955	0.246269
ZBTB44	-2.94692	-1.43966	5.57711	0.0181968	0.182447
PTS	3.28302	-2.84292	4.89975	0.0268605	0.222172
TAGLN	2.77927	-0.613801	4.68016	0.0305129	0.237619
SIK3	-6.86386	-0.953806	8.01315	0.00464389	0.0848651
FLAD1	1.82502	4.20095	6.48392	0.0108854	0.136065
DAP3	1.01222	2.44026	4.07904	0.0434184	0.285394
KHDC4	-8.85231	0.821556	28.7651	8.17e-08	5.31e-05
SKI	-2.56184	-1.66283	5.18168	0.0228263	0.204606
CFAP74	-1.61591	-0.0322673	6.35322	0.0117168	0.142252
SSU72	-3.19215	-2.81222	4.94724	0.0261324	0.219857
MXRA8	-4.16591	-0.751129	12.299	0.000453191	0.0224849
AGRN	3.95965	-2.62455	6.65612	0.00988157	0.129709
SAMD11	-1.78117	-0.649125	6.3408	0.0117992	0.142898
SLC25A33	-2.75702	-2.17957	7.21651	0.00722359	0.108358
TARDBP	-4.84966	-2.22225	16.4739	4.93e-05	0.00522532
DNAJC11	7.83845	0.401367	7.39685	0.00653381	0.102422
EXOSC10	-7.6245	-0.295728	11.9528	0.000545655	0.0254819
UBIAD1	-4.49243	-2.37229	4.81976	0.0281353	0.227506
MAD2L2	1.02022	2.15937	6.9827	0.00823013	0.116738
CLCN6	-5.0666	-2.14434	5.64227	0.0175325	0.178972
CAPZB	1.11313	1.42927	4.8225	0.0280905	0.227324
ALDH4A1	-5.19111	-2.03075	5.9014	0.0151289	0.165122
GNL2	4.47575	2.97679	5.85524	0.0155307	0.167384
DHDDS	-4.84652	-2.20718	5.55626	0.0184147	0.183619
ID3	1.50882	5.58156	12.0403	0.000520636	0.024697
PITHD1	1.09221	5.06968	8.66955	0.00323572	0.0696108
ATP5IF1	1.50927	6.00166	18.1008	2.1e-05	0.00293609
AK2	1.16299	5.25982	6.27474	0.0122471	0.146275
NUCKS1	-7.2979	-0.581145	9.32067	0.00226583	0.0574945
SLC45A3	-4.48829	-2.37899	4.97638	0.0256957	0.217902
RBBP5	3.2512	-2.83829	4.92202	0.0265165	0.221423
FMOD	3.05433	-2.88266	4.38591	0.0362372	0.260005
ALX3	-3.12501	-2.82859	4.98506	0.0255671	0.217187
MTCH1	-4.28103	-2.47356	7.08041	0.00779312	0.113403
MFSD12	-3.99013	-2.5858	4.61108	0.031766	0.242731
KLHL33	-1.92592	-1.6772	4.04738	0.0442399	0.288056
SIRT6	-5.49819	-1.91175	4.26758	0.0388461	0.269119
NDUFS7	1.06917	4.11381	8.8185	0.00298192	0.0668137
ATP5F1D	8.03167	0.0467852	15.9402	6.54e-05	0.00629966
CFD	-3.97649	-2.5853	6.53498	0.0105774	0.134231
POLRMT	-7.04552	-0.781505	13.3887	0.000253143	0.0158396
SNRPG	2.88954	-2.90189	4.14663	0.0417175	0.280465
MAK16	-4.54367	-2.36903	5.15063	0.023238	0.206436
EIF4EBP1	1.26353	6.01848	10.9219	0.00095034	0.0351268
STAR	3.00636	6.89775	9.70578	0.00183689	0.0510415
NKX6-3	4.03085	-2.6323	5.43855	0.019697	0.189362
ATP4B	3.77618	-2.72292	4.99435	0.0254303	0.216595
TMCO3	-5.12302	-1.9738	9.39655	0.00217395	0.0562258
CCDC47	6.19303	-1.56537	7.89916	0.00494579	0.0876711
DUSP3	-4.58062	-2.3338	5.07828	0.0242273	0.211503
AARSD1	1.3155	4.33787	9.51967	0.00203281	0.0541532
COA3	1.30491	3.32765	6.69981	0.00964229	0.128435
ZNF385C	-2.96584	-1.62815	4.46764	0.0345427	0.253689
TNS4	-2.56246	-1.83809	8.63655	0.00329484	0.0702647
LASP1	-2.25049	1.41298	4.62682	0.0314758	0.241908
RACGAP1	6.42807	-1.37576	13.3564	0.00025754	0.0160093
TRIM7	-3.73693	-2.66231	6.18004	0.01292	0.151352
TMEM55A	-5.12866	-2.10698	5.62648	0.0176911	0.180065
PDHA1	6.38015	-1.38774	7.81628	0.00517777	0.0901121
RAI2	1.23943	6.74232	5.76623	0.016337	0.171968
TXLNG	-5.61128	-1.82688	6.18119	0.0129115	0.151303
SYAP1	-6.413	-1.24596	10.7925	0.00101909	0.036514
GRPR	3.48576	-1.92984	5.73365	0.0166428	0.173647
LSAMP	-3.01975	-2.20416	5.11549	0.0237132	0.208794
TRAPPC2	-2.83952	-1.38504	7.58183	0.00589596	0.0963649
ARHGAP6	-3.80748	-2.64035	5.13029	0.0235117	0.207801
DHRSX	-3.81595	-2.64292	4.45258	0.0348486	0.254491
MITD1	3.21154	-2.85086	4.78238	0.0287523	0.230362
CLDND1	-4.11703	-2.55019	4.65217	0.0310144	0.239735
CREG2	-2.06321	-1.93395	4.10451	0.042769	0.283471
IL1R1	4.55942	-2.43624	5.91061	0.0150499	0.164754
MRPS9	6.88368	-0.976757	6.48769	0.0108624	0.135899
TUBGCP3	-1.88489	2.19766	5.57159	0.0182542	0.182762
TNFSF13B	3.51797	-2.40372	5.76888	0.0163124	0.171846
SLC19A2	-4.14667	-2.52934	5.91827	0.0149847	0.164389
RECK	-6.1354	-1.35956	7.5852	0.00588494	0.0963131
ARGLU1	5.91419	-1.58818	5.57388	0.0182303	0.18256
FGF14	2.21135	-0.0504691	6.54188	0.0105364	0.134025
TIPRL	6.08732	-1.58053	8.2367	0.00410517	0.079211
MRPL51	1.76231	5.29644	15.1475	9.94e-05	0.00842287
EMG1	5.75805	-1.68928	5.38295	0.0203344	0.192657
B4GALT4	-6.07566	-1.47793	7.9369	0.00484368	0.0865178
LRRC58	-2.82109	-0.569085	3.89386	0.0484629	0.301264
NDUFB4	1.44637	4.88568	16.3006	5.4e-05	0.0055459
METTL16	-3.6602	-2.68393	4.21462	0.040077	0.274314
WRB	-3.18022	-2.06192	6.94851	0.00838892	0.118198
MX1	-3.4204	-2.69243	4.93223	0.0263603	0.220787
UMODL1	-3.80597	-2.64205	7.92028	0.00488836	0.0869674
PDXK	-4.87021	-2.22136	5.46811	0.0193666	0.18811
EFHC2	3.76064	-2.14572	4.67471	0.0306099	0.237986
NDP	-3.06825	-2.84086	4.61798	0.0316384	0.242117
DYNLT3	-2.04693	-1.63833	4.14617	0.0417287	0.280465
KLF6	-3.64184	-2.697	5.78432	0.0161697	0.171121
GJC2	-3.13947	-2.82456	4.95059	0.0260818	0.219665
MTURN	-1.60585	-1.52174	4.05422	0.044061	0.287769
SCAP	6.07985	3.22081	4.9998	0.0253502	0.216377
CNOT10	-4.32398	-2.22633	4.49272	0.0340395	0.252244
CTDP1	-1.19174	2.12136	6.59136	0.0102475	0.131936
NPVF	-3.44233	-2.13888	7.63786	0.00571558	0.0950317
ZDHHC3	-4.21138	-2.51753	4.03119	0.0446664	0.289756
TWISTNB	-6.03678	-1.56534	6.84356	0.00889616	0.122429
TSPAN13	-1.64501	2.50217	9.8982	0.0016544	0.0478796
TMEM106B	-2.85372	0.0186389	6.98328	0.00822746	0.116735
SEM1	1.28237	4.98144	10.7418	0.00104741	0.0369601
TFPI2	-2.43226	3.3843	24.3313	8.11e-07	0.000290392
VPS50	-4.8702	-1.20365	12.336	0.000444298	0.0223054
CDK6	3.06381	-1.00832	4.13592	0.0419822	0.281348
THNSL1	-3.01142	0.780111	9.02057	0.00266958	0.0626827
TBCK	3.87809	-2.70104	4.96071	0.0259295	0.219241
HADH	7.01419	-0.893128	6.52987	0.0106078	0.134271
ALPK1	-3.66949	-2.68421	6.84514	0.00888826	0.12238
HPF1	1.17828	3.5118	6.58744	0.0102701	0.131996
MTNR1A	-3.01257	-2.8528	4.27853	0.0385968	0.268531
GSR	-5.33862	-1.97345	8.91131	0.0028341	0.0647765
OPN4-1	-3.68193	-2.6804	7.11519	0.00764336	0.112256
NAB1	-7.61839	-0.327568	9.47417	0.00208385	0.0549816
NEMP2	4.87017	-2.08542	6.113	0.0134191	0.154673
GPD2	-3.09945	-2.84066	3.99675	0.045588	0.291836
ASNSD1	6.34668	-1.29033	6.12926	0.0132963	0.154031
SPAG16	-3.01166	-2.85419	4.75074	0.0292857	0.232095
VWC2L	-4.00138	-2.57972	7.69518	0.00553685	0.0935409
BARD1	-4.47518	-2.41362	6.00551	0.0142613	0.159631
TRAF3IP1	2.98194	-2.88053	4.39831	0.0359745	0.258875
MOB4	1.10982	6.96857	11.7934	0.000594403	0.0267256
WDR12	-4.50577	-2.4117	4.48721	0.0341495	0.252601
CCNYL1	-5.43964	-0.865866	5.87668	0.0153428	0.166529
CERKL	-1.92209	-1.65616	4.09354	0.0430474	0.284228
NFE2L2	-5.29169	-1.99991	6.11739	0.0133858	0.154633
SP3	-3.87445	-2.61574	4.44211	0.0350628	0.255037
TANK	-6.58265	-1.09936	15.8579	6.83e-05	0.00651561
HEG1	-3.04156	-2.84724	4.74146	0.0294441	0.232674
HSPBAP1	3.73854	-2.70801	5.20128	0.0225702	0.203464
EAF2	-3.09179	-2.83944	4.00307	0.0454175	0.291371
MRAS	4.04526	-2.63934	5.36862	0.0205022	0.193611
ERCC3	-7.07882	-0.732404	9.25044	0.00235438	0.0587167
IGFBP5	1.12156	2.49467	5.79174	0.0161016	0.170909
AAMP	4.96524	-2.26675	3.98384	0.0459389	0.293125
IHH	-3.65887	5.36607	16.915	3.91e-05	0.00444861
ANKZF1	-7.27075	-0.626334	6.16997	0.0129937	0.151817
DDX18	-3.32741	0.307379	6.02831	0.0140782	0.158486
ZRANB3	-3.71874	-2.66865	6.03522	0.0140232	0.15812
CXCR4	-3.03408	-2.84789	4.36789	0.0366224	0.261507
MTRR	-7.11787	-0.744444	11.0991	0.000863702	0.0335516
PSMG4	1.09682	2.70533	5.31371	0.0211583	0.196767
GATA6	-8.96122	0.889637	6.72979	0.00948155	0.127274
USP14	5.65649	-1.82587	5.04217	0.0247375	0.213769
NDC80	-5.55211	-1.08045	13.9722	0.000185532	0.0126743
CEBPD	1.69807	6.23516	17.1579	3.44e-05	0.00411118
ZNF236	4.84335	-2.30793	5.80595	0.0159721	0.170444
TERT	2.9538	-2.89344	4.24796	0.0392975	0.270945
FH	1.66871	2.53806	7.19221	0.00732208	0.109228
CHMP5	-6.36537	-1.29314	20.3815	6.34e-06	0.00125468
PNLIP	-3.10633	-2.8383	4.01906	0.0449888	0.290732
SHTN1	-3.81567	-2.63966	4.49295	0.0340349	0.252244
CHST15	-1.046	5.61546	10.3389	0.00130253	0.0415936
PLEKHA1	-6.10451	-1.01141	16.7067	4.36e-05	0.00480867
PRDX3	2.10073	1.21541	17.7267	2.55e-05	0.00338979
PLAU	-4.76732	-2.26292	5.34475	0.0207848	0.195002
SHLD2	-6.02158	-1.41245	7.4496	0.00634504	0.10075
FUT11	-5.2923	-2.03029	4.00663	0.0453216	0.291322
CCSER2	-5.04235	-2.09979	3.85612	0.0495647	0.30442
BICC1	-5.45077	-1.9397	4.20626	0.0402751	0.27495
ZNF365	-5.40767	-1.91972	15.2349	9.49e-05	0.00816888
DNA2	-4.63015	-0.549141	10.2324	0.00137998	0.0428154
VPS26A	-6.0869	-1.48246	16.6112	4.59e-05	0.00494342
SUPV3L1	6.66717	1.54124	92.6351	6.29e-22	3.08e-17
TACR2	-2.73631	-2.65535	5.17681	0.0228903	0.204843
SGPL1	-4.67034	-0.443222	4.04919	0.0441925	0.287938
EIF4EBP2	1.84434	2.99956	11.6633	0.000637464	0.0277438
PPA1	-6.40897	-1.24263	5.51027	0.0189051	0.185641
DNAJB12	-7.22809	-0.649496	8.69828	0.0031851	0.0691878
HELLS	8.27384	0.247289	11.5342	0.000683287	0.0289326
VSTM4	3.65197	-2.7215	5.18793	0.0227443	0.204282
SLC16A12	2.86523	-2.91222	4.0106	0.0452149	0.291101
PCGF5	4.18261	-1.73983	9.09001	0.0025701	0.0616083
DNTT	-3.76876	-2.65367	7.50199	0.00616309	0.098821
CUTC	-5.69899	-1.74914	10.1586	0.00143631	0.0440861
GOT1	1.39205	3.74053	10.5026	0.00119206	0.0397788
UBTD1	1.40822	0.110169	5.29551	0.0213805	0.197829
POLL	-3.94107	-2.59746	6.31034	0.0120036	0.144199
KAZALD1	-3.86136	-2.45234	6.133	0.0132681	0.15396
MRPL43	1.64372	4.98019	11.0844	0.000870558	0.0335563
MFSD13A	-2.78815	-2.21914	7.30495	0.0068765	0.105405
CALHM2	-3.05451	-2.84232	4.95435	0.0260251	0.219665
SH3PXD2A	-3.52809	-2.72341	6.0229	0.0141214	0.158608
PDCD4	6.4499	-1.37196	8.5319	0.00348975	0.0726474
PLEKHS1	-2.5611	-1.71265	6.72762	0.00949314	0.127342
CCDC186	-6.40295	-1.28851	7.92637	0.00487195	0.0867698
AFAP1L2	3.8036	-2.72259	4.9457	0.0261556	0.219939
HM13	3.28994	-2.82396	5.06988	0.0243451	0.212021
AP5S1	2.48036	1.21836	8.62956	0.00330751	0.0704429
BCL6	-3.79628	-2.34458	5.43606	0.0197251	0.189423
C12orf10	3.21191	-2.84657	4.81268	0.0282511	0.227984
VDR	-3.15224	-2.82257	4.39715	0.035999	0.258978
COX3	-4.96067	3.38141	9.69993	0.00184275	0.0510919
SPRYD3	4.77788	-2.35797	6.04006	0.0139848	0.158032
SARS	1.69677	3.14722	10.4864	0.00120256	0.0399084
PPIL1	1.14903	2.79945	6.02306	0.0141202	0.158608
ORMDL3	-2.88878	-2.16338	5.97713	0.0144926	0.16119
CSTA	-1.57144	-1.74934	4.26868	0.0388212	0.26909
TCF21	3.02358	-2.8784	4.42921	0.0353289	0.256062
HOXC9	4.57655	-2.43174	5.93336	0.0148569	0.163564
KLHL18	-6.63282	-1.13717	5.62334	0.0177229	0.180275
PI4KB	7.76657	-0.254987	10.6935	0.00107513	0.0374799
PQLC1	3.54462	-2.7456	5.18873	0.0227338	0.204225
DNMT1	-5.57269	-1.85321	6.43969	0.0111598	0.137913
C9H21orf2	-6.96057	-0.860447	8.60066	0.00336041	0.0710825
PROCR	2.14772	4.11688	7.62661	0.00575132	0.0952836
PRCC	1.13875	5.16277	10.0685	0.00150823	0.0453983
LYPLAL1	-3.73206	-1.71794	4.81721	0.0281769	0.22761
KEAP1	1.45711	4.50661	10.3563	0.00129034	0.0413769
C2CD2L	-6.85399	-0.953511	10.3775	0.00127559	0.041154
VPS72	1.0102	4.69776	4.0768	0.0434759	0.285583
LEMD3	-2.22048	2.3747	17.2734	3.24e-05	0.00394343
PES1	1.2875	3.63796	9.25114	0.00235349	0.0587167
PAN2	-7.93963	-0.0387924	6.20956	0.0127062	0.149886
RAB28	-3.58072	-2.71467	4.18412	0.0408043	0.277434
NUDCD3	1.41574	3.55997	7.28625	0.00694843	0.106073
PPIA	1.7607	5.33484	9.73171	0.00181116	0.0506259
HINT1Z	1.37025	4.2124	19.0723	1.26e-05	0.00205094
IRF8	-3.56941	-2.15705	4.76594	0.0290281	0.231212

## Sheet: Readme
Table S3 The differently expressed genes detected by comparing the adjacent pairs of developmental stages
Sheet1 The differently expressed genes between SWF and LWF in goose GCs
Sheet2 The differently expressed genes between LWF and SYF in goose GCs
Sheet3 The differently expressed genes between SYF and LYF in goose GCs
Sheet4 The differently expressed genes between LYF and F5 in goose GCs
Sheet5 The differently expressed genes between F5 and F4 in goose GCs
Sheet6 The differently expressed genes between F4 and F3 in goose GCs
Sheet7 The differently expressed genes between F3 and F2 in goose GCs
Sheet8 The differently expressed genes between F2 and F1 in goose GCs
