# Supplementary material for: Genome-Wide Gene Expression Profiles Reveal Distinct Molecular Characteristics of the Goose Granulosa Cells
Source: Front Genet. 2021 Dec 17;12:786287. doi: 10.3389/fgene.2021.786287 (PMC8725158; doi:10.3389/fgene.2021.786287)
Supplement: Supplementary file 8 [file Table6.XLSX]

## Sheet: Sheet1_Cluster1
GroupID	Category	Term	Description	LogP	P value	Log(q-value)	q value	InTerm_InList	Genes	Symbols
1_Member	GO Biological Processes	GO:0006397	mRNA processing	-24.7618	1.73053e-25	-20.3986	3.99371e-21	72/546	105,1477,1478,1994,2966,3181,3188,3189,3190,3550,4670,5411,5725,6294,6426,6427,6432,6433,6434,6606,6651,7072,7884,8220,8487,8621,8882,9667,9733,9879,9967,10147,10180,10250,10523,10569,10594,10915,10946,10949,11168,22794,22889,22944,23013,23091,23248,23350,23435,23451,26986,29894,50628,51341,51691,51747,55015,55197,55421,55677,55692,55696,55749,57721,58517,60493,64062,79811,81608,84811,87178,255967	ADARB2,CSTF1,CSTF2,ELAVL1,GTF2H2,HNRNPA2B1,HNRNPH2,HNRNPH3,HNRNPK,IK,HNRNPM,PNN,PTBP1,SAFB,SRSF1,SRSF2,SRSF7,SFSWAP,TRA2B,SMN1,SON,TIA1,SLBP,ESS2,GEMIN2,CDK13,ZPR1,SAFB2,SART3,DDX46,THRAP3,SUGP2,RBM6,SRRM1,CHERP,SLU7,PRPF8,TCERG1,SF3A3,HNRNPA0,PSIP1,CASC3,KHDC4,KIN,SPEN,ZC3H13,RPRD2,U2SURP,TARDBP,SF3B1,PABPC1,CPSF1,GEMIN4,ZBTB7A,LSM8,LUC7L3,PRPF39,RPRD1A,NCBP3,IWS1,LUC7L,RBM22,CCAR1,METTL14,RBM25…
2_Member	GO Biological Processes	GO:0034660	ncRNA metabolic process	-20.9204	1.20119e-21	-16.8582	1.38606e-17	63/494	1478,3181,5393,5394,5591,5822,6894,8468,8518,8565,9136,9271,9326,9836,10352,10528,10885,23223,25821,25896,26173,27292,27341,29894,50628,51018,51095,51547,54487,54522,54542,54802,54881,55035,55127,55178,55253,55661,55695,55720,56931,57508,57510,60487,60528,64118,65123,79050,79650,79922,80135,80745,81887,83480,83732,84309,87178,92345,117246,126789,150763,158234,317781	CSTF2,HNRNPA2B1,EXOSC9,EXOSC10,PRKDC,PWP2,TARBP1,FKBP6,ELP1,YARS1,RRP9,PIWIL1,ZNHIT3,LCMT2,WARS2,NOP56,WDR3,RRP12,MTO1,INTS7,INTS1,DIMT1,RRP7A,CPSF1,GEMIN4,RRP15,TRNT1,SIRT7,DGCR8,ANKRD16,RC3H2,TRIT1,TEX10,NOL8,HEATR1,MRM3,TYW1,DDX27,NSUN5,TSR1,DUS3L,INTS2,XPO5,TRMT11,ELAC2,DUS1L,INTS3,NOC4L,USB1,MRM1,RPF1,THUMPD2,LAS1L,PUS3,RIOK1,NUDT16L1,PNPT1,NAF1,FTSJ3,PUSL1,GPAT2,TRMT10B,DDX51
3_Member	GO Biological Processes	GO:0016569	covalent chromatin modification	-20.2451	5.68704e-21	-16.359	4.37485e-17	60/464	472,1017,1105,1111,1387,1786,2146,2648,3065,4089,6018,6877,7468,7994,8314,8726,8888,9031,9730,9733,9734,9869,10474,10902,11177,22823,23272,23309,23326,23338,23512,26053,27154,30827,51147,51547,54880,54934,55677,55758,55809,55818,55869,55904,56970,57673,58508,79184,79813,80312,80314,83852,83933,84108,93649,120892,165918,171023,221477,284058	ATM,CDK2,CHD1,CHEK1,CREBBP,DNMT1,EZH2,KAT2A,HDAC1,SMAD4,RLF,TAF5,NSD2,KAT6A,BAP1,EED,MCM3AP,BAZ1B,DCAF1,SART3,HDAC9,SETDB1,TADA3,BRD8,BAZ1A,MTF2,TASOR,SIN3B,USP22,JADE2,SUZ12,AUTS2,BRPF3,CXXC1,ING4,SIRT7,BCOR,KANSL2,IWS1,RCOR3,TRERF1,KDM3A,HDAC8,KMT2E,ATXN7L3,BEND3,KMT2C,BRCC3,EHMT1,TET1,EPC1,SETDB2,HDAC10,PCGF6,MYOCD,LRRK2,RNF168,ASXL1,C6orf89,KANSL1
3_Member	GO Biological Processes	GO:0016570	histone modification	-19.4664	3.41634e-20	-15.7936	1.60841e-16	58/451	472,1017,1111,1387,1786,2146,2648,3065,4089,6018,6877,7468,7994,8314,8726,8888,9031,9730,9733,9734,9869,10474,10902,11177,22823,23309,23326,23338,23512,26053,27154,30827,51147,51547,54880,54934,55677,55758,55809,55818,55869,55904,56970,57673,58508,79184,79813,80312,80314,83852,83933,84108,93649,120892,165918,171023,221477,284058	ATM,CDK2,CHEK1,CREBBP,DNMT1,EZH2,KAT2A,HDAC1,SMAD4,RLF,TAF5,NSD2,KAT6A,BAP1,EED,MCM3AP,BAZ1B,DCAF1,SART3,HDAC9,SETDB1,TADA3,BRD8,BAZ1A,MTF2,SIN3B,USP22,JADE2,SUZ12,AUTS2,BRPF3,CXXC1,ING4,SIRT7,BCOR,KANSL2,IWS1,RCOR3,TRERF1,KDM3A,HDAC8,KMT2E,ATXN7L3,BEND3,KMT2C,BRCC3,EHMT1,TET1,EPC1,SETDB2,HDAC10,PCGF6,MYOCD,LRRK2,RNF168,ASXL1,C6orf89,KANSL1
1_Member	GO Biological Processes	GO:0008380	RNA splicing	-19.4578	3.48473e-20	-15.7936	1.60841e-16	60/481	1477,1478,1994,3181,3188,3189,3190,3550,4670,5411,5725,6426,6427,6432,6433,6434,6606,6651,7072,8220,8487,8621,8882,9733,9879,9967,10147,10180,10250,10523,10569,10594,10915,10946,10949,11168,22794,22889,23013,23091,23350,23435,23451,26986,29894,50628,51341,51691,51747,55015,55677,55692,55696,55749,57721,58517,64121,79650,81608,84811	CSTF1,CSTF2,ELAVL1,HNRNPA2B1,HNRNPH2,HNRNPH3,HNRNPK,IK,HNRNPM,PNN,PTBP1,SRSF1,SRSF2,SRSF7,SFSWAP,TRA2B,SMN1,SON,TIA1,ESS2,GEMIN2,CDK13,ZPR1,SART3,DDX46,THRAP3,SUGP2,RBM6,SRRM1,CHERP,SLU7,PRPF8,TCERG1,SF3A3,HNRNPA0,PSIP1,CASC3,KHDC4,SPEN,ZC3H13,U2SURP,TARDBP,SF3B1,PABPC1,CPSF1,GEMIN4,ZBTB7A,LSM8,LUC7L3,PRPF39,IWS1,LUC7L,RBM22,CCAR1,METTL14,RBM25,RRAGC,USB1,FIP1L1,BUD13
2_Member	GO Biological Processes	GO:0034470	ncRNA processing	-19.1211	7.56638e-20	-15.5361	2.91028e-16	54/400	1478,3181,5393,5394,5591,5822,6894,8518,9136,9326,9836,10528,10885,23223,25821,25896,26173,27292,27341,29894,50628,51018,51095,51547,54487,54522,54802,54881,55035,55127,55178,55253,55661,55695,55720,56931,57508,60487,60528,64118,65123,79050,79650,79922,80135,80745,81887,83480,83732,92345,117246,126789,158234,317781	CSTF2,HNRNPA2B1,EXOSC9,EXOSC10,PRKDC,PWP2,TARBP1,ELP1,RRP9,ZNHIT3,LCMT2,NOP56,WDR3,RRP12,MTO1,INTS7,INTS1,DIMT1,RRP7A,CPSF1,GEMIN4,RRP15,TRNT1,SIRT7,DGCR8,ANKRD16,TRIT1,TEX10,NOL8,HEATR1,MRM3,TYW1,DDX27,NSUN5,TSR1,DUS3L,INTS2,TRMT11,ELAC2,DUS1L,INTS3,NOC4L,USB1,MRM1,RPF1,THUMPD2,LAS1L,PUS3,RIOK1,NAF1,FTSJ3,PUSL1,TRMT10B,DDX51
4_Member	GO Molecular Functions	GO:0003712	transcription coregulator activity	-18.8261	1.49245e-19	-15.308	4.9204e-16	59/480	595,1387,2130,2146,2648,3065,3146,3148,4664,5977,6427,6478,6595,6602,7088,7089,7508,7994,8554,8725,9044,9319,9611,9663,9734,9862,9967,9994,10025,10474,10902,10915,11168,23013,23309,23326,23414,29893,29915,51147,51547,51773,54856,54880,55749,55758,55809,55818,56970,57492,57649,57727,58508,64210,84969,93649,116931,171023,283149	CCND1,CREBBP,EWSR1,EZH2,KAT2A,HDAC1,HMGB1,HMGB2,NAB1,DPF2,SRSF2,SIAH2,SMARCA2,SMARCD1,TLE1,TLE2,XPC,KAT6A,PIAS1,URI1,BTAF1,TRIP13,NCOR1,LPIN2,HDAC9,MED24,THRAP3,CASP8AP2,MED16,TADA3,BRD8,TCERG1,PSIP1,SPEN,SIN3B,USP22,ZFPM2,PSMC3IP,HCFC2,ING4,SIRT7,RSF1,GON4L,BCOR,CCAR1,RCOR3,TRERF1,KDM3A,ATXN7L3,ARID1B,PHF12,NCOA5,KMT2C,MMS19,TOX2,MYOCD,MED12L,ASXL1,BCL9L
1_Member	GO Biological Processes	GO:0000377	RNA splicing, via transesterification reactions with bulged adenosine as nucleophile	-18.5403	2.88226e-19	-15.1313	7.39075e-16	52/383	1477,1478,1994,3181,3188,3189,3190,3550,4670,5411,5725,6426,6427,6432,6433,6434,6606,6651,7072,8220,8487,8621,9733,9879,9967,10180,10250,10523,10569,10594,10946,10949,11168,22794,22889,23013,23350,23451,26986,29894,50628,51341,51691,51747,55015,55692,55696,55749,57721,58517,81608,84811	CSTF1,CSTF2,ELAVL1,HNRNPA2B1,HNRNPH2,HNRNPH3,HNRNPK,IK,HNRNPM,PNN,PTBP1,SRSF1,SRSF2,SRSF7,SFSWAP,TRA2B,SMN1,SON,TIA1,ESS2,GEMIN2,CDK13,SART3,DDX46,THRAP3,RBM6,SRRM1,CHERP,SLU7,PRPF8,SF3A3,HNRNPA0,PSIP1,CASC3,KHDC4,SPEN,U2SURP,SF3B1,PABPC1,CPSF1,GEMIN4,ZBTB7A,LSM8,LUC7L3,PRPF39,LUC7L,RBM22,CCAR1,METTL14,RBM25,FIP1L1,BUD13
1_Member	GO Biological Processes	GO:0000398	mRNA splicing, via spliceosome	-18.5403	2.88226e-19	-15.1313	7.39075e-16	52/383	1477,1478,1994,3181,3188,3189,3190,3550,4670,5411,5725,6426,6427,6432,6433,6434,6606,6651,7072,8220,8487,8621,9733,9879,9967,10180,10250,10523,10569,10594,10946,10949,11168,22794,22889,23013,23350,23451,26986,29894,50628,51341,51691,51747,55015,55692,55696,55749,57721,58517,81608,84811	CSTF1,CSTF2,ELAVL1,HNRNPA2B1,HNRNPH2,HNRNPH3,HNRNPK,IK,HNRNPM,PNN,PTBP1,SRSF1,SRSF2,SRSF7,SFSWAP,TRA2B,SMN1,SON,TIA1,ESS2,GEMIN2,CDK13,SART3,DDX46,THRAP3,RBM6,SRRM1,CHERP,SLU7,PRPF8,SF3A3,HNRNPA0,PSIP1,CASC3,KHDC4,SPEN,U2SURP,SF3B1,PABPC1,CPSF1,GEMIN4,ZBTB7A,LSM8,LUC7L3,PRPF39,LUC7L,RBM22,CCAR1,METTL14,RBM25,FIP1L1,BUD13
1_Member	GO Biological Processes	GO:0000375	RNA splicing, via transesterification reactions	-18.3892	4.08139e-19	-15.026	9.41903e-16	52/386	1477,1478,1994,3181,3188,3189,3190,3550,4670,5411,5725,6426,6427,6432,6433,6434,6606,6651,7072,8220,8487,8621,9733,9879,9967,10180,10250,10523,10569,10594,10946,10949,11168,22794,22889,23013,23350,23451,26986,29894,50628,51341,51691,51747,55015,55692,55696,55749,57721,58517,81608,84811	CSTF1,CSTF2,ELAVL1,HNRNPA2B1,HNRNPH2,HNRNPH3,HNRNPK,IK,HNRNPM,PNN,PTBP1,SRSF1,SRSF2,SRSF7,SFSWAP,TRA2B,SMN1,SON,TIA1,ESS2,GEMIN2,CDK13,SART3,DDX46,THRAP3,RBM6,SRRM1,CHERP,SLU7,PRPF8,SF3A3,HNRNPA0,PSIP1,CASC3,KHDC4,SPEN,U2SURP,SF3B1,PABPC1,CPSF1,GEMIN4,ZBTB7A,LSM8,LUC7L3,PRPF39,LUC7L,RBM22,CCAR1,METTL14,RBM25,FIP1L1,BUD13
3_Member	GO Biological Processes	GO:0018205	peptidyl-lysine modification	-15.9216	1.19791e-16	-12.5998	2.5132e-13	49/394	405,1111,1387,1786,2146,2648,4089,6018,6877,7468,7994,8554,8726,8888,9631,9734,9869,9883,9972,10474,10609,10902,11177,22823,23326,23338,23512,26053,27154,29843,30827,51147,51547,54880,54934,55677,55818,55904,57609,57673,58508,59343,63894,79813,80314,83852,83933,93649,284058	ARNT,CHEK1,CREBBP,DNMT1,EZH2,KAT2A,SMAD4,RLF,TAF5,NSD2,KAT6A,PIAS1,EED,MCM3AP,NUP155,HDAC9,SETDB1,POM121,NUP153,TADA3,P3H4,BRD8,BAZ1A,MTF2,USP22,JADE2,SUZ12,AUTS2,BRPF3,SENP1,CXXC1,ING4,SIRT7,BCOR,KANSL2,IWS1,KDM3A,KMT2E,DIP2B,BEND3,KMT2C,SENP2,VIPAS39,EHMT1,EPC1,SETDB2,HDAC10,MYOCD,KANSL1
5_Member	GO Biological Processes	GO:0032259	methylation	-15.4784	3.32358e-16	-12.1944	6.3918e-13	46/359	142,1387,1786,2146,4089,5870,6018,6894,7468,7799,8468,8726,9836,9869,10322,22823,23091,23512,25821,26053,27037,27292,30827,51490,51547,51805,54880,55178,55677,55695,55818,55904,57673,57721,58508,60487,63935,63977,79813,79922,80312,80745,83852,84190,117246,158234	PARP1,CREBBP,DNMT1,EZH2,SMAD4,RAB6A,RLF,TARBP1,NSD2,PRDM2,FKBP6,EED,LCMT2,SETDB1,SMYD5,MTF2,ZC3H13,SUZ12,MTO1,AUTS2,TRMT2A,DIMT1,CXXC1,SPOUT1,SIRT7,COQ3,BCOR,MRM3,IWS1,NSUN5,KDM3A,KMT2E,BEND3,METTL14,KMT2C,TRMT11,PCIF1,PRDM15,EHMT1,MRM1,TET1,THUMPD2,SETDB2,METTL25,FTSJ3,TRMT10B
6_Member	GO Molecular Functions	GO:0008134	transcription factor binding	-14.8829	1.30935e-15	-11.6337	2.32439e-12	62/634	142,323,405,595,905,1387,2146,2186,2648,3065,3146,3148,3508,4089,4205,4664,4801,5393,5591,5813,6049,6874,7088,7089,7994,8554,8726,8797,9326,9611,9658,9730,9734,9862,9967,10025,10474,10902,10915,11113,22823,23013,23414,23512,27086,28951,51341,51701,54880,55809,55814,55818,55869,56919,57649,64210,79813,84181,93649,115426,116931,171023	PARP1,APBB2,ARNT,CCND1,CCNT2,CREBBP,EZH2,BPTF,KAT2A,HDAC1,HMGB1,HMGB2,IGHMBP2,SMAD4,MEF2A,NAB1,NFYB,EXOSC9,PRKDC,PURA,RNF6,TAF4,TLE1,TLE2,KAT6A,PIAS1,EED,TNFRSF10A,ZNHIT3,NCOR1,ZNF516,DCAF1,HDAC9,MED24,THRAP3,MED16,TADA3,BRD8,TCERG1,CIT,MTF2,SPEN,ZFPM2,SUZ12,FOXP1,TRIB2,ZBTB7A,NLK,BCOR,TRERF1,BDP1,KDM3A,HDAC8,DHX33,PHF12,MMS19,EHMT1,CHD6,MYOCD,UHRF2,MED12L,ASXL1
7_Member	GO Biological Processes	GO:0006260	DNA replication	-14.3648	4.31679e-15	-11.1478	7.11592e-12	39/281	472,641,1017,1111,1663,3508,5426,5428,5813,7013,7156,7486,8882,9093,9837,10293,11073,11177,11200,11232,22944,23649,25939,27154,51147,51547,54465,55345,59343,63967,79596,79733,79915,80169,84126,84464,116028,144455,348654	ATM,BLM,CDK2,CHEK1,DDX11,IGHMBP2,POLE,POLG,PURA,TERF1,TOP3A,WRN,ZPR1,DNAJA3,GINS1,TRAIP,TOPBP1,BAZ1A,CHEK2,POLG2,KIN,POLA2,SAMHD1,BRPF3,ING4,SIRT7,ETAA1,ZGRF1,SENP2,CLSPN,OBI1,E2F8,ATAD5,CTC1,ATRIP,SLX4,RMI2,E2F7,GEN1
8_Member	GO Biological Processes	GO:0010564	regulation of cell cycle process	-14.0617	8.67547e-15	-10.9021	1.2528e-11	69/789	472,595,641,699,1017,1111,1454,1663,2146,2648,3550,3832,4194,4926,4957,5116,5591,7013,7023,7465,7508,8556,8621,8678,8726,8851,9232,9319,9662,10615,11064,11073,11113,11200,22981,22994,22995,23269,23512,25909,29945,54801,55023,55198,55795,55869,55904,57026,57787,59343,60672,63967,65123,79184,79187,79648,79733,79813,79915,80169,80184,80314,84101,84108,85459,115426,116028,144455,348654	ATM,CCND1,BLM,BUB1,CDK2,CHEK1,CSNK1E,DDX11,EZH2,KAT2A,IK,KIF11,MDM4,NUMA1,ODF2,PCNT,PRKDC,TERF1,TFAP4,WEE1,XPC,CDC14A,CDK13,BECN1,EED,CDK5R1,PTTG1,TRIP13,CEP135,SPAG5,CNTRL,TOPBP1,CIT,CHEK2,NINL,CEP131,CEP152,MGA,SUZ12,AHCTF1,ANAPC4,HAUS6,PHIP,APPL2,PCID2,HDAC8,KMT2E,PDXP,MARK4,SENP2,MIIP,CLSPN,INTS3,BRCC3,FSD1,MCPH1,E2F8,EHMT1,ATAD5,CTC1,CEP290,EPC1,USP44,PCGF6,CEP295,UHRF2,RMI2,E2F7,GEN1
9_Member	GO Biological Processes	GO:0033044	regulation of chromosome organization	-14.0537	8.83684e-15	-10.9021	1.2528e-11	38/273	142,472,699,1663,1786,2648,2966,3181,3550,4089,4926,5394,7013,8678,9232,9319,9733,9869,22823,23272,23381,26053,29945,55795,55869,55904,56252,79648,80169,80312,83852,84101,84464,92345,116028,120892,221477,348654	PARP1,ATM,BUB1,DDX11,DNMT1,KAT2A,GTF2H2,HNRNPA2B1,IK,SMAD4,NUMA1,EXOSC10,TERF1,BECN1,PTTG1,TRIP13,SART3,SETDB1,MTF2,TASOR,SMG5,AUTS2,ANAPC4,PCID2,HDAC8,KMT2E,YLPM1,MCPH1,CTC1,TET1,SETDB2,USP44,SLX4,NAF1,RMI2,LRRK2,C6orf89,GEN1
10_Member	GO Cellular Components	GO:0005813	centrosome	-14.0349	9.22852e-15	-10.9021	1.2528e-11	59/608	35,1017,1111,1540,1663,2648,3796,4089,4092,4659,4750,4926,4957,5116,5525,5977,6792,7486,8398,8556,9659,9662,10046,10426,10615,11064,22852,22981,22994,22995,23037,23271,29855,50618,51490,54801,54806,54903,56062,57787,64858,79101,79187,80071,80184,80185,84140,84902,85378,85459,90799,91272,91754,93594,134359,201255,348654,353116,375748	ACADS,CDK2,CHEK1,CYLD,DDX11,KAT2A,KIF2A,SMAD4,SMAD7,PPP1R12A,NEK1,NUMA1,ODF2,PCNT,PPP2R5A,DPF2,CDKL5,WRN,PLA2G6,CDC14A,PDE4DIP,CEP135,MAMLD1,TUBGCP3,SPAG5,CNTRL,ANKRD26,NINL,CEP131,CEP152,PDZD2,CAMSAP2,UBN1,ITSN2,SPOUT1,HAUS6,AHI1,MKS1,KLHL4,MARK4,DCLRE1B,TAF1D,FSD1,CCDC15,CEP290,TTI2,FAM161A,CEP89,TUBGCP6,CEP295,CEP95,BOD1,NEK9,TBC1D31,POC5,LRRC45,GEN1,RILPL1,ERCC6L2
5_Member	GO Biological Processes	GO:0043414	macromolecule methylation	-13.8762	1.32999e-14	-10.7682	1.7052e-11	40/305	142,1387,1786,2146,4089,5870,6018,6894,7468,8468,8726,9836,9869,22823,23091,23512,25821,26053,27037,27292,30827,51547,54880,55178,55677,55695,55818,55904,57673,57721,58508,60487,63935,79813,79922,80312,80745,83852,117246,158234	PARP1,CREBBP,DNMT1,EZH2,SMAD4,RAB6A,RLF,TARBP1,NSD2,FKBP6,EED,LCMT2,SETDB1,MTF2,ZC3H13,SUZ12,MTO1,AUTS2,TRMT2A,DIMT1,CXXC1,SIRT7,BCOR,MRM3,IWS1,NSUN5,KDM3A,KMT2E,BEND3,METTL14,KMT2C,TRMT11,PCIF1,EHMT1,MRM1,TET1,THUMPD2,SETDB2,FTSJ3,TRMT10B
11_Member	GO Biological Processes	GO:0006281	DNA repair	-13.5391	2.89021e-14	-10.4546	3.51054e-11	56/571	142,472,641,1017,1111,1454,1663,2175,2177,2178,2189,2966,3146,3148,3508,4292,5426,5428,5591,7468,7486,7508,9232,9319,9557,9656,9907,10293,11073,11200,11232,22944,25939,51341,51547,54465,54891,55086,56946,57646,63967,64210,64858,65123,79184,79840,83933,84126,84309,84464,85015,116028,165918,254225,348654,375748	PARP1,ATM,BLM,CDK2,CHEK1,CSNK1E,DDX11,FANCA,FANCD2,FANCE,FANCG,GTF2H2,HMGB1,HMGB2,IGHMBP2,MLH1,POLE,POLG,PRKDC,NSD2,WRN,XPC,PTTG1,TRIP13,CHD1L,MDC1,AP5Z1,TRAIP,TOPBP1,CHEK2,POLG2,KIN,SAMHD1,ZBTB7A,SIRT7,ETAA1,INO80D,RADX,EMSY,USP28,CLSPN,MMS19,DCLRE1B,INTS3,BRCC3,NHEJ1,HDAC10,ATRIP,NUDT16L1,SLX4,USP45,RMI2,RNF168,RNF169,GEN1,ERCC6L2
8_Member	GO Biological Processes	GO:0045786	negative regulation of cell cycle	-13.5079	3.10519e-14	-10.4457	3.58308e-11	59/625	323,472,595,641,699,1017,1111,2146,2177,2648,3550,4194,5591,6196,6498,7013,7023,7465,7508,8556,8726,8851,9232,9319,9656,10116,11073,11200,23269,23512,25896,27429,51147,54465,55437,55771,55795,55904,57646,60672,63967,64121,64223,64858,65123,79184,79648,79733,79813,80314,84101,84108,84126,87178,93649,115426,123720,144455,348654	APBB2,ATM,CCND1,BLM,BUB1,CDK2,CHEK1,EZH2,FANCD2,KAT2A,IK,MDM4,PRKDC,RPS6KA2,SKIL,TERF1,TFAP4,WEE1,XPC,CDC14A,EED,CDK5R1,PTTG1,TRIP13,MDC1,FEM1B,TOPBP1,CHEK2,MGA,SUZ12,INTS7,HTRA2,ING4,ETAA1,STRADB,PRR11,PCID2,KMT2E,USP28,MIIP,CLSPN,RRAGC,MLST8,DCLRE1B,INTS3,BRCC3,MCPH1,E2F8,EHMT1,EPC1,USP44,PCGF6,ATRIP,PNPT1,MYOCD,UHRF2,WHAMM,E2F7,GEN1
12_Member	GO Molecular Functions	GO:0140098	catalytic activity, acting on RNA	-13.1866	6.50802e-14	-10.1456	7.152e-11	45/397	3508,5393,5394,5442,6894,7247,8565,9271,9836,9879,10352,10569,22907,25939,26015,27037,27292,51095,54505,54802,55178,55253,55661,55695,55703,56919,56931,57721,60487,60528,63935,64118,79650,79922,80745,83479,83480,84309,87178,117246,158234,246243,255967,317781,340554	IGHMBP2,EXOSC9,EXOSC10,POLRMT,TARBP1,TSN,YARS1,PIWIL1,LCMT2,DDX46,WARS2,SLU7,DHX30,SAMHD1,RPAP1,TRMT2A,DIMT1,TRNT1,DHX29,TRIT1,MRM3,TYW1,DDX27,NSUN5,POLR3B,DHX33,DUS3L,METTL14,TRMT11,ELAC2,PCIF1,DUS1L,USB1,MRM1,THUMPD2,DDX59,PUS3,NUDT16L1,PNPT1,FTSJ3,TRMT10B,RNASEH1,PAN3,DDX51,ZC3H12B
13_Member	GO Cellular Components	GO:1990234	transferase complex	-13.1374	7.28735e-14	-10.1167	7.64443e-11	66/767	595,905,1017,1387,1650,2146,2648,2966,3551,5286,5426,5428,5442,5636,6874,6877,7994,8621,8678,8726,8851,9681,9730,9734,10474,10902,11232,22823,23091,23248,23269,23326,23338,23512,23649,26232,27154,29915,29945,30827,51147,51341,51439,54165,54880,54881,54934,55197,55703,55975,56970,57680,57721,58508,64210,79184,80155,80314,81887,83732,84108,84961,90864,154214,165918,284058	CCND1,CCNT2,CDK2,CREBBP,DDOST,EZH2,KAT2A,GTF2H2,IKBKB,PIK3C2A,POLE,POLG,POLRMT,PRPSAP2,TAF4,TAF5,KAT6A,CDK13,BECN1,EED,CDK5R1,DEPDC5,DCAF1,HDAC9,TADA3,BRD8,POLG2,MTF2,ZC3H13,RPRD2,MGA,USP22,JADE2,SUZ12,POLA2,FBXO2,BRPF3,HCFC2,ANAPC4,CXXC1,ING4,ZBTB7A,FAM8A1,DCUN1D1,BCOR,TEX10,KANSL2,RPRD1A,POLR3B,KLHL7,ATXN7L3,CHD8,METTL14,KMT2C,MMS19,BRCC3,NAA15,EPC1,LAS1L,RIOK1,PCGF6,FBXL20,SPSB3,RNF217,RNF168,…
2_Member	GO Biological Processes	GO:0022613	ribonucleoprotein complex biogenesis	-12.8011	1.58105e-13	-9.79958	1.58642e-10	49/473	472,5393,5394,5591,5822,6426,6433,6606,7248,7514,8487,9136,9326,9733,10528,10569,10594,10885,10946,11168,22889,22907,23223,23451,27292,27341,50628,51018,51068,51547,51747,54505,54881,55015,55035,55127,55178,55661,55692,55695,55720,79050,79922,80135,81887,83732,92345,117246,317781	ATM,EXOSC9,EXOSC10,PRKDC,PWP2,SRSF1,SFSWAP,SMN1,TSC1,XPO1,GEMIN2,RRP9,ZNHIT3,SART3,NOP56,SLU7,PRPF8,WDR3,SF3A3,PSIP1,KHDC4,DHX30,RRP12,SF3B1,DIMT1,RRP7A,GEMIN4,RRP15,NMD3,SIRT7,LUC7L3,DHX29,TEX10,PRPF39,NOL8,HEATR1,MRM3,DDX27,LUC7L,NSUN5,TSR1,NOC4L,MRM1,RPF1,LAS1L,RIOK1,NAF1,FTSJ3,DDX51
14_Member	GO Cellular Components	GO:0016607	nuclear speck	-12.6473	2.2525e-13	-9.66435	2.16597e-10	45/411	535,2966,3203,3550,4338,5411,6239,6426,6427,6432,6651,7486,7764,7994,8178,8554,8621,9733,9879,9907,9967,10178,10250,10569,10594,10915,10946,22794,23091,23435,23451,25957,30827,51547,51747,54801,55086,55421,55904,56252,58517,79595,116028,124245,144455	ATP6V0A1,GTF2H2,HOXA6,IK,MOCS2,PNN,RREB1,SRSF1,SRSF2,SRSF7,SON,WRN,ZNF217,KAT6A,ELL,PIAS1,CDK13,SART3,DDX46,AP5Z1,THRAP3,TENM1,SRRM1,SLU7,PRPF8,TCERG1,SF3A3,CASC3,ZC3H13,TARDBP,SF3B1,PNISR,CXXC1,SIRT7,LUC7L3,HAUS6,RADX,NCBP3,KMT2E,YLPM1,RBM25,SAP130,RMI2,ZC3H18,E2F7
15_Member	GO Biological Processes	GO:0051169	nuclear transport	-12.1856	6.52209e-13	-9.22035	6.02067e-10	40/343	999,1994,3181,4659,6426,6427,6432,6606,6815,7248,7514,7884,8125,8487,8720,8882,8888,9631,9883,9972,10250,10569,10892,11168,22794,23381,23435,29894,50628,51068,51547,55198,55437,55677,55696,55795,57510,81608,84220,120892	CDH1,ELAVL1,HNRNPA2B1,PPP1R12A,SRSF1,SRSF2,SRSF7,SMN1,STYX,TSC1,XPO1,SLBP,ANP32A,GEMIN2,MBTPS1,ZPR1,MCM3AP,NUP155,POM121,NUP153,SRRM1,SLU7,MALT1,PSIP1,CASC3,SMG5,TARDBP,CPSF1,GEMIN4,NMD3,SIRT7,APPL2,STRADB,IWS1,RBM22,PCID2,XPO5,FIP1L1,RGPD5,LRRK2
15_Member	GO Biological Processes	GO:0006913	nucleocytoplasmic transport	-11.6702	2.13705e-12	-8.72196	1.89688e-09	39/340	999,1994,3181,4659,6426,6427,6432,6606,6815,7248,7514,7884,8125,8487,8720,8882,8888,9631,9883,9972,10250,10569,10892,22794,23381,23435,29894,50628,51068,51547,55198,55437,55677,55696,55795,57510,81608,84220,120892	CDH1,ELAVL1,HNRNPA2B1,PPP1R12A,SRSF1,SRSF2,SRSF7,SMN1,STYX,TSC1,XPO1,SLBP,ANP32A,GEMIN2,MBTPS1,ZPR1,MCM3AP,NUP155,POM121,NUP153,SRRM1,SLU7,MALT1,CASC3,SMG5,TARDBP,CPSF1,GEMIN4,NMD3,SIRT7,APPL2,STRADB,IWS1,RBM22,PCID2,XPO5,FIP1L1,RGPD5,LRRK2
8_Member	GO Biological Processes	GO:0000075	cell cycle checkpoint	-11.5781	2.64185e-12	-8.64626	2.25809e-09	30/209	472,595,641,699,1017,1111,2177,3550,4194,5591,7465,7508,9319,9656,10116,11073,11200,25896,54465,55795,57646,63967,64858,65123,79184,79733,84101,84126,144455,348654	ATM,CCND1,BLM,BUB1,CDK2,CHEK1,FANCD2,IK,MDM4,PRKDC,WEE1,XPC,TRIP13,MDC1,FEM1B,TOPBP1,CHEK2,INTS7,ETAA1,PCID2,USP28,CLSPN,DCLRE1B,INTS3,BRCC3,E2F8,USP44,ATRIP,E2F7,GEN1
5_Member	GO Molecular Functions	GO:0008168	methyltransferase activity	-11.1536	7.0206e-12	-8.23759	5.78648e-09	30/217	1786,2146,6894,7468,7799,8726,9836,9869,10322,23512,27037,27292,30827,51490,51805,55178,55695,55904,57721,58508,60487,63935,63977,79813,79922,80745,83852,84190,117246,158234	DNMT1,EZH2,TARBP1,NSD2,PRDM2,EED,LCMT2,SETDB1,SMYD5,SUZ12,TRMT2A,DIMT1,CXXC1,SPOUT1,COQ3,MRM3,NSUN5,KMT2E,METTL14,KMT2C,TRMT11,PCIF1,PRDM15,EHMT1,MRM1,THUMPD2,SETDB2,METTL25,FTSJ3,TRMT10B
15_Member	GO Biological Processes	GO:0006403	RNA localization	-10.9637	1.08717e-11	-8.0629	8.65165e-09	31/235	472,3181,5394,5813,6426,6427,6432,7013,7248,7514,7884,8888,9326,9631,9883,9972,10250,10569,22794,23381,25909,29894,51068,55421,55677,55795,57510,59343,81608,87178,92345	ATM,HNRNPA2B1,EXOSC10,PURA,SRSF1,SRSF2,SRSF7,TERF1,TSC1,XPO1,SLBP,MCM3AP,ZNHIT3,NUP155,POM121,NUP153,SRRM1,SLU7,CASC3,SMG5,AHCTF1,CPSF1,NMD3,NCBP3,IWS1,PCID2,XPO5,SENP2,FIP1L1,PNPT1,NAF1
5_Member	GO Biological Processes	GO:0009451	RNA modification	-10.8137	1.53558e-11	-7.92765	1.18127e-08	26/169	105,6894,8518,9836,23091,25821,27037,27292,54502,54522,54802,55178,55253,55695,56931,57721,60487,63935,64118,79922,80745,83480,92345,117246,126789,158234	ADARB2,TARBP1,ELP1,LCMT2,ZC3H13,MTO1,TRMT2A,DIMT1,RBM47,ANKRD16,TRIT1,MRM3,TYW1,NSUN5,DUS3L,METTL14,TRMT11,PCIF1,DUS1L,MRM1,THUMPD2,PUS3,NAF1,FTSJ3,PUSL1,TRMT10B
16_Member	GO Molecular Functions	GO:0003682	chromatin binding	-10.6992	1.99891e-11	-7.82737	1.48809e-08	50/558	905,1387,1663,1786,2146,2648,3065,4089,4091,4205,4292,5426,5428,6294,6498,6595,6602,7468,7486,7543,8028,8314,8725,8726,8888,9869,10734,22823,22907,23272,23309,23512,23592,26053,29781,51547,54799,55777,55818,57492,57680,57727,63977,79596,84629,84969,92822,165918,171023,254225	CCNT2,CREBBP,DDX11,DNMT1,EZH2,KAT2A,HDAC1,SMAD4,SMAD6,MEF2A,MLH1,POLE,POLG,SAFB,SKIL,SMARCA2,SMARCD1,NSD2,WRN,ZFX,MLLT10,BAP1,URI1,EED,MCM3AP,SETDB1,STAG3,MTF2,DHX30,TASOR,SIN3B,SUZ12,LEMD3,AUTS2,NCAPH2,SIRT7,MBTD1,MBD5,KDM3A,ARID1B,CHD8,NCOA5,PRDM15,OBI1,TNRC18,TOX2,ZNF276,RNF168,ASXL1,RNF169
5_Member	GO Molecular Functions	GO:0016741	transferase activity, transferring one-carbon groups	-10.6031	2.49423e-11	-7.74502	1.79881e-08	30/228	1786,2146,6894,7468,7799,8726,9836,9869,10322,23512,27037,27292,30827,51490,51805,55178,55695,55904,57721,58508,60487,63935,63977,79813,79922,80745,83852,84190,117246,158234	DNMT1,EZH2,TARBP1,NSD2,PRDM2,EED,LCMT2,SETDB1,SMYD5,SUZ12,TRMT2A,DIMT1,CXXC1,SPOUT1,COQ3,MRM3,NSUN5,KMT2E,METTL14,KMT2C,TRMT11,PCIF1,PRDM15,EHMT1,MRM1,THUMPD2,SETDB2,METTL25,FTSJ3,TRMT10B
15_Member	GO Biological Processes	GO:0051236	establishment of RNA localization	-10.5339	2.92516e-11	-7.68917	2.04566e-08	28/201	472,3181,5813,6426,6427,6432,7013,7248,7514,7884,8888,9631,9883,9972,10250,10569,22794,23381,25909,29894,51068,55421,55677,55795,57510,59343,81608,87178	ATM,HNRNPA2B1,PURA,SRSF1,SRSF2,SRSF7,TERF1,TSC1,XPO1,SLBP,MCM3AP,NUP155,POM121,NUP153,SRRM1,SLU7,CASC3,SMG5,AHCTF1,CPSF1,NMD3,NCBP3,IWS1,PCID2,XPO5,SENP2,FIP1L1,PNPT1
17_Member	GO Cellular Components	GO:0031965	nuclear membrane	-10.3121	4.8746e-11	-7.48034	3.30871e-08	34/295	595,5743,6049,6272,6434,7514,8888,9631,9782,9883,9972,10885,22794,22929,23223,23224,23306,23369,23592,25777,25909,26173,29843,55219,55627,57508,59343,63891,64782,79050,80314,84629,128637,163590	CCND1,PTGS2,RNF6,SORT1,TRA2B,XPO1,MCM3AP,NUP155,MATR3,POM121,NUP153,WDR3,CASC3,SEPHS1,RRP12,SYNE2,NEMP1,PUM2,LEMD3,SUN2,AHCTF1,INTS1,SENP1,MACO1,SMPD4,INTS2,SENP2,RNF123,AEN,NOC4L,EPC1,TNRC18,TBC1D20,TOR1AIP2
3_Member	GO Biological Processes	GO:0016571	histone methylation	-10.0774	8.36828e-11	-7.26881	5.38505e-08	22/130	1387,1786,2146,4089,6018,7468,8726,9869,22823,23512,26053,30827,51547,54880,55677,55818,55904,57673,58508,79813,80312,83852	CREBBP,DNMT1,EZH2,SMAD4,RLF,NSD2,EED,SETDB1,MTF2,SUZ12,AUTS2,CXXC1,SIRT7,BCOR,IWS1,KDM3A,KMT2E,BEND3,KMT2C,EHMT1,TET1,SETDB2
4_Member	GO Molecular Functions	GO:0003714	transcription corepressor activity	-10.0757	8.40028e-11	-7.26881	5.38505e-08	26/182	595,1387,2146,3065,5977,6427,6478,7088,7089,8554,8725,9611,9734,9994,10915,23013,23309,23414,51547,54856,54880,55749,55758,55809,57649,57727	CCND1,CREBBP,EZH2,HDAC1,DPF2,SRSF2,SIAH2,TLE1,TLE2,PIAS1,URI1,NCOR1,HDAC9,CASP8AP2,TCERG1,SPEN,SIN3B,ZFPM2,SIRT7,GON4L,BCOR,CCAR1,RCOR3,TRERF1,PHF12,NCOA5
4_Member	GO Molecular Functions	GO:0003713	transcription coactivator activity	-9.9154	1.21506e-10	-7.13989	7.24623e-08	31/258	1387,2648,3146,3148,6595,6602,7508,7994,9663,9862,9967,10025,10474,10902,10915,23326,23414,29893,29915,51147,55749,55809,56970,57492,58508,64210,84969,93649,116931,171023,283149	CREBBP,KAT2A,HMGB1,HMGB2,SMARCA2,SMARCD1,XPC,KAT6A,LPIN2,MED24,THRAP3,MED16,TADA3,BRD8,TCERG1,USP22,ZFPM2,PSMC3IP,HCFC2,ING4,CCAR1,TRERF1,ATXN7L3,ARID1B,KMT2C,MMS19,TOX2,MYOCD,MED12L,ASXL1,BCL9L
7_Member	GO Biological Processes	GO:0006261	DNA-dependent DNA replication	-9.9149	1.21647e-10	-7.13989	7.24623e-08	24/158	641,1663,5426,5428,5813,7013,7486,8882,9093,9837,10293,11073,11177,11200,11232,23649,25939,51547,54465,55345,59343,79733,144455,348654	BLM,DDX11,POLE,POLG,PURA,TERF1,WRN,ZPR1,DNAJA3,GINS1,TRAIP,TOPBP1,BAZ1A,CHEK2,POLG2,POLA2,SAMHD1,SIRT7,ETAA1,ZGRF1,SENP2,E2F8,E2F7,GEN1
2_Member	GO Biological Processes	GO:0006364	rRNA processing	-9.91202	1.22456e-10	-7.13989	7.24623e-08	29/228	5393,5394,5591,5822,9136,9326,10528,10885,23223,27292,27341,50628,51018,51547,54881,55035,55127,55178,55661,55695,55720,79050,79922,80135,81887,83732,92345,117246,317781	EXOSC9,EXOSC10,PRKDC,PWP2,RRP9,ZNHIT3,NOP56,WDR3,RRP12,DIMT1,RRP7A,GEMIN4,RRP15,SIRT7,TEX10,NOL8,HEATR1,MRM3,DDX27,NSUN5,TSR1,NOC4L,MRM1,RPF1,LAS1L,RIOK1,NAF1,FTSJ3,DDX51
8_Member	GO Biological Processes	GO:0007346	regulation of mitotic cell cycle	-9.86759	1.35645e-10	-7.10646	7.82606e-08	51/608	472,595,641,699,1017,1111,1454,1540,2146,2177,3550,4194,4957,5116,5591,7023,7465,7508,8556,8621,8826,9319,9656,9662,11064,11073,11200,22981,22994,22995,23326,29945,54801,55023,55198,55795,55904,57026,59343,60672,63967,64858,65123,79648,79733,80169,80184,84101,87178,144455,348654	ATM,CCND1,BLM,BUB1,CDK2,CHEK1,CSNK1E,CYLD,EZH2,FANCD2,IK,MDM4,ODF2,PCNT,PRKDC,TFAP4,WEE1,XPC,CDC14A,CDK13,IQGAP1,TRIP13,MDC1,CEP135,CNTRL,TOPBP1,CHEK2,NINL,CEP131,CEP152,USP22,ANAPC4,HAUS6,PHIP,APPL2,PCID2,KMT2E,PDXP,SENP2,MIIP,CLSPN,DCLRE1B,INTS3,MCPH1,E2F8,CTC1,CEP290,USP44,PNPT1,E2F7,GEN1
8_Member	GO Biological Processes	GO:0007093	mitotic cell cycle checkpoint	-9.8565	1.39155e-10	-7.10609	7.83274e-08	24/159	472,595,641,699,1017,1111,2177,3550,4194,5591,7465,7508,9319,9656,11073,11200,55795,63967,64858,65123,79733,84101,144455,348654	ATM,CCND1,BLM,BUB1,CDK2,CHEK1,FANCD2,IK,MDM4,PRKDC,WEE1,XPC,TRIP13,MDC1,TOPBP1,CHEK2,PCID2,CLSPN,DCLRE1B,INTS3,E2F8,USP44,E2F7,GEN1
2_Member	GO Biological Processes	GO:0042254	ribosome biogenesis	-9.84105	1.44196e-10	-7.1011	7.92321e-08	34/307	5393,5394,5591,5822,7248,7514,9136,9326,10528,10885,22907,23223,27292,27341,50628,51018,51068,51547,54505,54881,55035,55127,55178,55661,55695,55720,79050,79922,80135,81887,83732,92345,117246,317781	EXOSC9,EXOSC10,PRKDC,PWP2,TSC1,XPO1,RRP9,ZNHIT3,NOP56,WDR3,DHX30,RRP12,DIMT1,RRP7A,GEMIN4,RRP15,NMD3,SIRT7,DHX29,TEX10,NOL8,HEATR1,MRM3,DDX27,NSUN5,TSR1,NOC4L,MRM1,RPF1,LAS1L,RIOK1,NAF1,FTSJ3,DDX51
18_Member	GO Cellular Components	GO:0005667	transcription regulator complex	-9.79658	1.59742e-10	-7.06685	8.57332e-08	40/409	142,405,595,1387,2117,2648,2966,2975,3065,3146,4089,4090,4091,4092,4205,4800,4801,5591,6498,6874,6877,7023,7088,7089,9611,9734,10474,23013,51341,55758,55809,55814,56938,57649,64210,79101,79733,80155,144455,283149	PARP1,ARNT,CCND1,CREBBP,ETV3,KAT2A,GTF2H2,GTF3C1,HDAC1,HMGB1,SMAD4,SMAD5,SMAD6,SMAD7,MEF2A,NFYA,NFYB,PRKDC,SKIL,TAF4,TAF5,TFAP4,TLE1,TLE2,NCOR1,HDAC9,TADA3,SPEN,ZBTB7A,RCOR3,TRERF1,BDP1,ARNTL2,PHF12,MMS19,TAF1D,E2F8,NAA15,E2F7,BCL9L
1_Member	GO Cellular Components	GO:1990904	ribonucleoprotein complex	-9.73556	1.8384e-10	-7.01582	9.64239e-08	57/731	1994,2975,3181,3188,3189,3190,3508,3550,3608,4670,5411,5591,5822,6426,6434,7072,7514,7884,8220,8487,9136,9326,9733,10250,10528,10569,10594,10885,10946,22794,22889,23381,23451,26986,27341,50628,51018,51691,51747,54505,55015,55127,55692,55696,55720,57510,64968,79048,79050,80135,81887,83732,84811,87178,92345,117246,120892	ELAVL1,GTF3C1,HNRNPA2B1,HNRNPH2,HNRNPH3,HNRNPK,IGHMBP2,IK,ILF2,HNRNPM,PNN,PRKDC,PWP2,SRSF1,TRA2B,TIA1,XPO1,SLBP,ESS2,GEMIN2,RRP9,ZNHIT3,SART3,SRRM1,NOP56,SLU7,PRPF8,WDR3,SF3A3,CASC3,KHDC4,SMG5,SF3B1,PABPC1,RRP7A,GEMIN4,RRP15,LSM8,LUC7L3,DHX29,PRPF39,HEATR1,LUC7L,RBM22,TSR1,XPO5,MRPS6,SECISBP2,NOC4L,RPF1,LAS1L,RIOK1,BUD13,PNPT1,NAF1,FTSJ3,LRRK2
19_Member	GO Cellular Components	GO:0000228	nuclear chromosome	-9.56037	2.75187e-10	-6.85039	1.41128e-07	30/251	641,699,1060,1111,3065,3550,4292,5393,5426,6002,8468,9031,9611,9837,10609,10734,10902,11073,11177,23309,23435,23649,25777,51547,54465,55869,57649,79003,79595,84464	BLM,BUB1,CENPC,CHEK1,HDAC1,IK,MLH1,EXOSC9,POLE,RGS12,FKBP6,BAZ1B,NCOR1,GINS1,P3H4,STAG3,BRD8,TOPBP1,BAZ1A,SIN3B,TARDBP,POLA2,SUN2,SIRT7,ETAA1,HDAC8,PHF12,MIS12,SAP130,SLX4
9_Member	GO Biological Processes	GO:0048285	organelle fission	-9.51427	3.06003e-10	-6.81383	1.53521e-07	44/490	472,699,1060,1111,2175,2177,2801,3550,3796,3832,4292,4926,4976,8556,8621,8678,9232,9319,10609,10615,10734,11200,23126,23272,29781,29893,29945,51547,55023,55795,57026,79003,80346,80821,84101,84464,91272,91754,92960,120892,130951,150365,283489,348654	ATM,BUB1,CENPC,CHEK1,FANCA,FANCD2,GOLGA2,IK,KIF2A,KIF11,MLH1,NUMA1,OPA1,CDC14A,CDK13,BECN1,PTTG1,TRIP13,P3H4,SPAG5,STAG3,CHEK2,POGZ,TASOR,NCAPH2,PSMC3IP,ANAPC4,SIRT7,PHIP,PCID2,PDXP,MIS12,REEP4,DDHD1,USP44,SLX4,BOD1,NEK9,PEX11G,LRRK2,M1AP,MEI1,CHAMP1,GEN1
2_Member	GO Biological Processes	GO:0016072	rRNA metabolic process	-9.46301	3.44343e-10	-6.77191	1.6908e-07	29/238	5393,5394,5591,5822,9136,9326,10528,10885,23223,27292,27341,50628,51018,51547,54881,55035,55127,55178,55661,55695,55720,79050,79922,80135,81887,83732,92345,117246,317781	EXOSC9,EXOSC10,PRKDC,PWP2,RRP9,ZNHIT3,NOP56,WDR3,RRP12,DIMT1,RRP7A,GEMIN4,RRP15,SIRT7,TEX10,NOL8,HEATR1,MRM3,DDX27,NSUN5,TSR1,NOC4L,MRM1,RPF1,LAS1L,RIOK1,NAF1,FTSJ3,DDX51
20_Member	GO Biological Processes	GO:0031123	RNA 3'-end processing	-9.43731	3.65334e-10	-6.75535	1.7565e-07	23/153	1477,1478,5393,5394,6426,6427,6432,7884,10250,10569,22794,23248,25896,26173,26986,29894,51095,55197,57508,60528,79650,81608,87178	CSTF1,CSTF2,EXOSC9,EXOSC10,SRSF1,SRSF2,SRSF7,SLBP,SRRM1,SLU7,CASC3,RPRD2,INTS7,INTS1,PABPC1,CPSF1,TRNT1,RPRD1A,INTS2,ELAC2,USB1,FIP1L1,PNPT1
15_Member	GO Biological Processes	GO:0006611	protein export from nucleus	-9.29399	5.08174e-10	-6.62099	2.39339e-07	25/183	3181,6426,6427,6432,6815,7248,7514,7884,8888,9631,9883,9972,10250,10569,22794,23381,29894,51068,51547,55437,55677,55696,55795,57510,81608	HNRNPA2B1,SRSF1,SRSF2,SRSF7,STYX,TSC1,XPO1,SLBP,MCM3AP,NUP155,POM121,NUP153,SRRM1,SLU7,CASC3,SMG5,CPSF1,NMD3,SIRT7,STRADB,IWS1,RBM22,PCID2,XPO5,FIP1L1
15_Member	GO Biological Processes	GO:0050657	nucleic acid transport	-9.25828	5.51725e-10	-6.60265	2.49661e-07	26/198	3181,5813,6426,6427,6432,7248,7514,7884,8888,9631,9883,9972,10250,10569,22794,23381,25909,29894,51068,55421,55677,55795,57510,59343,81608,87178	HNRNPA2B1,PURA,SRSF1,SRSF2,SRSF7,TSC1,XPO1,SLBP,MCM3AP,NUP155,POM121,NUP153,SRRM1,SLU7,CASC3,SMG5,AHCTF1,CPSF1,NMD3,NCBP3,IWS1,PCID2,XPO5,SENP2,FIP1L1,PNPT1
15_Member	GO Biological Processes	GO:0050658	RNA transport	-9.25828	5.51725e-10	-6.60265	2.49661e-07	26/198	3181,5813,6426,6427,6432,7248,7514,7884,8888,9631,9883,9972,10250,10569,22794,23381,25909,29894,51068,55421,55677,55795,57510,59343,81608,87178	HNRNPA2B1,PURA,SRSF1,SRSF2,SRSF7,TSC1,XPO1,SLBP,MCM3AP,NUP155,POM121,NUP153,SRRM1,SLU7,CASC3,SMG5,AHCTF1,CPSF1,NMD3,NCBP3,IWS1,PCID2,XPO5,SENP2,FIP1L1,PNPT1
9_Member	GO Biological Processes	GO:0007059	chromosome segregation	-9.24315	5.71279e-10	-6.59596	2.53538e-07	35/340	472,699,1060,1663,2177,3550,4292,4926,7156,8678,9232,9319,10609,10615,10734,11011,23126,23369,29781,29945,51547,55795,55839,55869,64210,79003,83852,84101,84464,91272,116028,130951,157313,283489,348654	ATM,BUB1,CENPC,DDX11,FANCD2,IK,MLH1,NUMA1,TOP3A,BECN1,PTTG1,TRIP13,P3H4,SPAG5,STAG3,TLK2,POGZ,PUM2,NCAPH2,ANAPC4,SIRT7,PCID2,CENPN,HDAC8,MMS19,MIS12,SETDB2,USP44,SLX4,BOD1,RMI2,M1AP,CDCA2,CHAMP1,GEN1
3_Member	GO Biological Processes	GO:0034968	histone lysine methylation	-9.16072	6.90679e-10	-6.5218	3.00745e-07	19/107	1786,2146,4089,6018,7468,8726,9869,22823,23512,26053,30827,54880,55677,55818,55904,57673,58508,79813,83852	DNMT1,EZH2,SMAD4,RLF,NSD2,EED,SETDB1,MTF2,SUZ12,AUTS2,CXXC1,BCOR,IWS1,KDM3A,KMT2E,BEND3,KMT2C,EHMT1,SETDB2
15_Member	GO Biological Processes	GO:0051168	nuclear export	-9.11487	7.67588e-10	-6.49204	3.2208e-07	26/201	3181,6426,6427,6432,6815,7248,7514,7884,8888,9631,9883,9972,10250,10569,10892,22794,23381,29894,51068,51547,55437,55677,55696,55795,57510,81608	HNRNPA2B1,SRSF1,SRSF2,SRSF7,STYX,TSC1,XPO1,SLBP,MCM3AP,NUP155,POM121,NUP153,SRRM1,SLU7,MALT1,CASC3,SMG5,CPSF1,NMD3,SIRT7,STRADB,IWS1,RBM22,PCID2,XPO5,FIP1L1
5_Member	GO Molecular Functions	GO:0008757	S-adenosylmethionine-dependent methyltransferase activity	-9.04421	9.0321e-10	-6.4292	3.72219e-07	23/160	1786,2146,6894,7468,8726,9869,23512,27292,30827,51805,55178,55695,55904,57721,58508,60487,63935,79813,79922,80745,83852,117246,158234	DNMT1,EZH2,TARBP1,NSD2,EED,SETDB1,SUZ12,DIMT1,CXXC1,COQ3,MRM3,NSUN5,KMT2E,METTL14,KMT2C,TRMT11,PCIF1,EHMT1,MRM1,THUMPD2,SETDB2,FTSJ3,TRMT10B
8_Member	GO Biological Processes	GO:1901990	regulation of mitotic cell cycle phase transition	-8.8883	1.29329e-09	-6.28098	5.23625e-07	40/439	472,595,641,699,1017,1111,1454,2146,3550,4194,4957,5116,5591,7023,7465,7508,8556,9319,9662,11064,11073,11200,22981,22994,22995,29945,54801,55198,55795,55904,59343,60672,63967,65123,79733,80169,80184,84101,144455,348654	ATM,CCND1,BLM,BUB1,CDK2,CHEK1,CSNK1E,EZH2,IK,MDM4,ODF2,PCNT,PRKDC,TFAP4,WEE1,XPC,CDC14A,TRIP13,CEP135,CNTRL,TOPBP1,CHEK2,NINL,CEP131,CEP152,ANAPC4,HAUS6,APPL2,PCID2,KMT2E,SENP2,MIIP,CLSPN,INTS3,E2F8,CTC1,CEP290,USP44,E2F7,GEN1
11_Member	GO Biological Processes	GO:0006302	double-strand break repair	-8.87082	1.34643e-09	-6.27105	5.3574e-07	30/268	142,472,641,1111,1663,2177,3146,3148,4292,5591,7468,7486,9319,9656,9907,11200,25939,51341,51547,55086,64210,64858,79184,79840,84309,84464,116028,165918,254225,348654	PARP1,ATM,BLM,CHEK1,DDX11,FANCD2,HMGB1,HMGB2,MLH1,PRKDC,NSD2,WRN,TRIP13,MDC1,AP5Z1,CHEK2,SAMHD1,ZBTB7A,SIRT7,RADX,MMS19,DCLRE1B,BRCC3,NHEJ1,NUDT16L1,SLX4,RMI2,RNF168,RNF169,GEN1
9_Member	GO Biological Processes	GO:0000280	nuclear division	-8.85964	1.38154e-09	-6.26729	5.40394e-07	40/440	472,699,1060,1111,2175,2177,2801,3550,3796,3832,4292,4926,8556,8621,8678,9232,9319,10609,10615,10734,11200,23126,23272,29781,29893,29945,51547,55023,55795,57026,79003,80346,84101,84464,91272,91754,130951,150365,283489,348654	ATM,BUB1,CENPC,CHEK1,FANCA,FANCD2,GOLGA2,IK,KIF2A,KIF11,MLH1,NUMA1,CDC14A,CDK13,BECN1,PTTG1,TRIP13,P3H4,SPAG5,STAG3,CHEK2,POGZ,TASOR,NCAPH2,PSMC3IP,ANAPC4,SIRT7,PHIP,PCID2,PDXP,MIS12,REEP4,USP44,SLX4,BOD1,NEK9,M1AP,MEI1,CHAMP1,GEN1
15_Member	GO Biological Processes	GO:0015931	nucleobase-containing compound transport	-8.83609	1.45853e-09	-6.25104	5.60998e-07	29/253	3181,5813,6426,6427,6432,7248,7514,7884,8888,9631,9883,9972,10250,10569,22794,23381,25909,29894,51006,51068,55421,55677,55795,57510,59343,81608,84912,87178,284439	HNRNPA2B1,PURA,SRSF1,SRSF2,SRSF7,TSC1,XPO1,SLBP,MCM3AP,NUP155,POM121,NUP153,SRRM1,SLU7,CASC3,SMG5,AHCTF1,CPSF1,SLC35C2,NMD3,NCBP3,IWS1,PCID2,XPO5,SENP2,FIP1L1,SLC35B4,PNPT1,SLC25A42
8_Member	GO Biological Processes	GO:1901987	regulation of cell cycle phase transition	-8.82557	1.49427e-09	-6.2477	5.65324e-07	42/478	472,595,641,699,1017,1111,1454,2146,3550,4194,4957,5116,5591,7023,7465,7508,8556,9319,9662,11064,11073,11200,22981,22994,22995,29945,54801,55198,55795,55904,59343,60672,63967,65123,79184,79733,79915,80169,80184,84101,144455,348654	ATM,CCND1,BLM,BUB1,CDK2,CHEK1,CSNK1E,EZH2,IK,MDM4,ODF2,PCNT,PRKDC,TFAP4,WEE1,XPC,CDC14A,TRIP13,CEP135,CNTRL,TOPBP1,CHEK2,NINL,CEP131,CEP152,ANAPC4,HAUS6,APPL2,PCID2,KMT2E,SENP2,MIIP,CLSPN,INTS3,BRCC3,E2F8,ATAD5,CTC1,CEP290,USP44,E2F7,GEN1
8_Member	GO Biological Processes	GO:0044772	mitotic cell cycle phase transition	-8.76236	1.72838e-09	-6.19269	6.41663e-07	48/595	472,595,641,699,1017,1111,1454,2146,3550,4194,4659,4660,4957,5116,5426,5537,5591,7023,7465,7508,8554,8556,8882,9319,9662,11064,11073,11200,22981,22994,22995,23649,29945,51547,54801,55198,55795,55904,59343,60672,63967,65123,79733,80169,80184,84101,144455,348654	ATM,CCND1,BLM,BUB1,CDK2,CHEK1,CSNK1E,EZH2,IK,MDM4,PPP1R12A,PPP1R12B,ODF2,PCNT,POLE,PPP6C,PRKDC,TFAP4,WEE1,XPC,PIAS1,CDC14A,ZPR1,TRIP13,CEP135,CNTRL,TOPBP1,CHEK2,NINL,CEP131,CEP152,POLA2,ANAPC4,SIRT7,HAUS6,APPL2,PCID2,KMT2E,SENP2,MIIP,CLSPN,INTS3,E2F8,CTC1,CEP290,USP44,E2F7,GEN1
17_Member	GO Cellular Components	GO:0005635	nuclear envelope	-8.75655	1.75166e-09	-6.19269	6.41663e-07	41/462	142,595,5743,6049,6272,6434,7514,8888,9631,9782,9883,9972,10885,22794,22926,22929,23223,23224,23306,23369,23592,25777,25909,26173,27433,29843,55219,55627,55749,55795,57508,59343,63891,64782,64897,79050,80314,84220,84629,128637,163590	PARP1,CCND1,PTGS2,RNF6,SORT1,TRA2B,XPO1,MCM3AP,NUP155,MATR3,POM121,NUP153,WDR3,CASC3,ATF6,SEPHS1,RRP12,SYNE2,NEMP1,PUM2,LEMD3,SUN2,AHCTF1,INTS1,TOR2A,SENP1,MACO1,SMPD4,CCAR1,PCID2,INTS2,SENP2,RNF123,AEN,C12orf43,NOC4L,EPC1,RGPD5,TNRC18,TBC1D20,TOR1AIP2
8_Member	GO Biological Processes	GO:0044770	cell cycle phase transition	-8.61258	2.44019e-09	-6.06229	8.66378e-07	50/641	472,595,641,699,1017,1111,1454,2146,3550,4194,4659,4660,4957,5116,5426,5537,5591,7023,7465,7508,8554,8556,8882,9319,9662,11064,11073,11200,22981,22994,22995,23649,29945,51547,54801,55198,55795,55904,59343,60672,63967,65123,79184,79733,79915,80169,80184,84101,144455,348654	ATM,CCND1,BLM,BUB1,CDK2,CHEK1,CSNK1E,EZH2,IK,MDM4,PPP1R12A,PPP1R12B,ODF2,PCNT,POLE,PPP6C,PRKDC,TFAP4,WEE1,XPC,PIAS1,CDC14A,ZPR1,TRIP13,CEP135,CNTRL,TOPBP1,CHEK2,NINL,CEP131,CEP152,POLA2,ANAPC4,SIRT7,HAUS6,APPL2,PCID2,KMT2E,SENP2,MIIP,CLSPN,INTS3,BRCC3,E2F8,ATAD5,CTC1,CEP290,USP44,E2F7,GEN1
15_Member	GO Biological Processes	GO:0006405	RNA export from nucleus	-8.5425	2.86749e-09	-5.99884	1.00267e-06	21/142	3181,6426,6427,6432,7248,7514,7884,8888,9631,9883,9972,10250,10569,22794,23381,29894,51068,55677,55795,57510,81608	HNRNPA2B1,SRSF1,SRSF2,SRSF7,TSC1,XPO1,SLBP,MCM3AP,NUP155,POM121,NUP153,SRRM1,SLU7,CASC3,SMG5,CPSF1,NMD3,IWS1,PCID2,XPO5,FIP1L1
3_Member	GO Biological Processes	GO:0006479	protein methylation	-8.52062	3.01564e-09	-5.98993	1.02346e-06	23/170	1387,1786,2146,4089,5870,6018,7468,8726,9869,22823,23512,26053,30827,51547,54880,55677,55818,55904,57673,58508,79813,80312,83852	CREBBP,DNMT1,EZH2,SMAD4,RAB6A,RLF,NSD2,EED,SETDB1,MTF2,SUZ12,AUTS2,CXXC1,SIRT7,BCOR,IWS1,KDM3A,KMT2E,BEND3,KMT2C,EHMT1,TET1,SETDB2
3_Member	GO Biological Processes	GO:0008213	protein alkylation	-8.52062	3.01564e-09	-5.98993	1.02346e-06	23/170	1387,1786,2146,4089,5870,6018,7468,8726,9869,22823,23512,26053,30827,51547,54880,55677,55818,55904,57673,58508,79813,80312,83852	CREBBP,DNMT1,EZH2,SMAD4,RAB6A,RLF,NSD2,EED,SETDB1,MTF2,SUZ12,AUTS2,CXXC1,SIRT7,BCOR,IWS1,KDM3A,KMT2E,BEND3,KMT2C,EHMT1,TET1,SETDB2
15_Member	GO Biological Processes	GO:0071426	ribonucleoprotein complex export from nucleus	-8.47156	3.37633e-09	-5.94721	1.12926e-06	20/130	3181,6426,6427,6432,7248,7514,7884,8888,9631,9883,9972,10250,10569,22794,23381,29894,51068,55677,55795,81608	HNRNPA2B1,SRSF1,SRSF2,SRSF7,TSC1,XPO1,SLBP,MCM3AP,NUP155,POM121,NUP153,SRRM1,SLU7,CASC3,SMG5,CPSF1,NMD3,IWS1,PCID2,FIP1L1
15_Member	GO Biological Processes	GO:0071166	ribonucleoprotein complex localization	-8.41221	3.87074e-09	-5.89411	1.27613e-06	20/131	3181,6426,6427,6432,7248,7514,7884,8888,9631,9883,9972,10250,10569,22794,23381,29894,51068,55677,55795,81608	HNRNPA2B1,SRSF1,SRSF2,SRSF7,TSC1,XPO1,SLBP,MCM3AP,NUP155,POM121,NUP153,SRRM1,SLU7,CASC3,SMG5,CPSF1,NMD3,IWS1,PCID2,FIP1L1
19_Member	GO Cellular Components	GO:0000793	condensed chromosome	-8.31173	4.87835e-09	-5.80039	1.58348e-06	26/219	641,699,1060,1111,1663,2177,3146,3148,4292,6002,8468,9031,10609,10615,10734,11073,25777,25909,29781,51490,55839,79003,91272,92822,283489,284058	BLM,BUB1,CENPC,CHEK1,DDX11,FANCD2,HMGB1,HMGB2,MLH1,RGS12,FKBP6,BAZ1B,P3H4,SPAG5,STAG3,TOPBP1,SUN2,AHCTF1,NCAPH2,SPOUT1,CENPN,MIS12,BOD1,ZNF276,CHAMP1,KANSL1
9_Member	GO Biological Processes	GO:0140014	mitotic nuclear division	-8.30026	5.00885e-09	-5.80039	1.58348e-06	31/300	472,699,1060,1111,2801,3550,3796,3832,4926,8556,8621,8678,9232,9319,10615,11200,23126,23272,29781,29945,51547,55023,55795,57026,79003,80346,84101,91272,91754,283489,348654	ATM,BUB1,CENPC,CHEK1,GOLGA2,IK,KIF2A,KIF11,NUMA1,CDC14A,CDK13,BECN1,PTTG1,TRIP13,SPAG5,CHEK2,POGZ,TASOR,NCAPH2,ANAPC4,SIRT7,PHIP,PCID2,PDXP,MIS12,REEP4,USP44,BOD1,NEK9,CHAMP1,GEN1
8_Member	GO Biological Processes	GO:0000077	DNA damage checkpoint	-8.21196	6.13821e-09	-5.72896	1.86657e-06	21/148	472,595,641,1017,1111,2177,4194,5591,7508,9656,10116,11073,11200,25896,54465,57646,63967,79184,79733,84126,144455	ATM,CCND1,BLM,CDK2,CHEK1,FANCD2,MDM4,PRKDC,XPC,MDC1,FEM1B,TOPBP1,CHEK2,INTS7,ETAA1,USP28,CLSPN,BRCC3,E2F8,ATRIP,E2F7
1_Member	GO Cellular Components	GO:0005681	spliceosomal complex	-8.21134	6.14694e-09	-5.72896	1.86657e-06	24/191	3181,3189,3190,3550,4670,5411,6426,6434,8220,8487,10250,10569,10594,10946,22794,22889,23451,26986,51691,51747,55015,55692,55696,84811	HNRNPA2B1,HNRNPH3,HNRNPK,IK,HNRNPM,PNN,SRSF1,TRA2B,ESS2,GEMIN2,SRRM1,SLU7,PRPF8,SF3A3,CASC3,KHDC4,SF3B1,PABPC1,LSM8,LUC7L3,PRPF39,LUC7L,RBM22,BUD13
3_Member	GO Biological Processes	GO:0018022	peptidyl-lysine methylation	-8.11074	7.74921e-09	-5.63404	2.32255e-06	19/123	1786,2146,4089,6018,7468,8726,9869,22823,23512,26053,30827,54880,55677,55818,55904,57673,58508,79813,83852	DNMT1,EZH2,SMAD4,RLF,NSD2,EED,SETDB1,MTF2,SUZ12,AUTS2,CXXC1,BCOR,IWS1,KDM3A,KMT2E,BEND3,KMT2C,EHMT1,SETDB2
6_Member	GO Molecular Functions	GO:0140297	DNA-binding transcription factor binding	-8.0934	8.06489e-09	-5.6223	2.38617e-06	35/376	142,405,1387,3065,3146,4089,4205,4801,5393,6049,6874,7088,7089,8554,9326,9611,9658,9730,9734,9862,9967,10025,10474,10902,10915,23013,23414,27086,51341,55809,55818,56919,64210,93649,171023	PARP1,ARNT,CREBBP,HDAC1,HMGB1,SMAD4,MEF2A,NFYB,EXOSC9,RNF6,TAF4,TLE1,TLE2,PIAS1,ZNHIT3,NCOR1,ZNF516,DCAF1,HDAC9,MED24,THRAP3,MED16,TADA3,BRD8,TCERG1,SPEN,ZFPM2,FOXP1,ZBTB7A,TRERF1,KDM3A,DHX33,MMS19,MYOCD,ASXL1
15_Member	GO Biological Processes	GO:0051028	mRNA transport	-8.00132	9.96967e-09	-5.53575	2.9124e-06	21/152	3181,6426,6427,6432,7514,7884,8888,9631,9883,9972,10250,10569,22794,23381,25909,29894,55421,55677,55795,59343,81608	HNRNPA2B1,SRSF1,SRSF2,SRSF7,XPO1,SLBP,MCM3AP,NUP155,POM121,NUP153,SRRM1,SLU7,CASC3,SMG5,AHCTF1,CPSF1,NCBP3,IWS1,PCID2,SENP2,FIP1L1
8_Member	GO Biological Processes	GO:0031570	DNA integrity checkpoint	-7.79795	1.59239e-08	-5.35383	4.42762e-06	21/156	472,595,641,1017,1111,2177,4194,5591,7508,9656,10116,11073,11200,25896,54465,57646,63967,79184,79733,84126,144455	ATM,CCND1,BLM,CDK2,CHEK1,FANCD2,MDM4,PRKDC,XPC,MDC1,FEM1B,TOPBP1,CHEK2,INTS7,ETAA1,USP28,CLSPN,BRCC3,E2F8,ATRIP,E2F7
8_Member	GO Biological Processes	GO:0010948	negative regulation of cell cycle process	-7.53587	2.91157e-08	-5.12692	7.46592e-06	33/359	472,595,641,699,1017,1111,2146,2648,3550,4194,5591,7013,7023,7465,8726,9232,9319,11073,11200,23269,23512,55795,60672,63967,65123,79184,79733,79813,80314,84101,84108,144455,348654	ATM,CCND1,BLM,BUB1,CDK2,CHEK1,EZH2,KAT2A,IK,MDM4,PRKDC,TERF1,TFAP4,WEE1,EED,PTTG1,TRIP13,TOPBP1,CHEK2,MGA,SUZ12,PCID2,MIIP,CLSPN,INTS3,BRCC3,E2F8,EHMT1,EPC1,USP44,PCGF6,E2F7,GEN1
10_Member	GO Biological Processes	GO:0097711	ciliary basal body-plasma membrane docking	-7.47676	3.33612e-08	-5.0726	8.46055e-06	16/95	1454,4957,5116,9662,11064,22981,22994,22995,26123,51134,54801,54806,54903,57787,80184,84902	CSNK1E,ODF2,PCNT,CEP135,CNTRL,NINL,CEP131,CEP152,TCTN3,CEP83,HAUS6,AHI1,MKS1,MARK4,CEP290,CEP89
5_Member	GO Biological Processes	GO:0001510	RNA methylation	-7.40227	3.96033e-08	-5.01679	9.62068e-06	15/84	6894,9836,23091,25821,27037,27292,55178,55695,57721,60487,63935,79922,80745,117246,158234	TARBP1,LCMT2,ZC3H13,MTO1,TRMT2A,DIMT1,MRM3,NSUN5,METTL14,TRMT11,PCIF1,MRM1,THUMPD2,FTSJ3,TRMT10B
9_Member	GO Biological Processes	GO:0098813	nuclear chromosome segregation	-7.38857	4.08726e-08	-5.00764	9.82559e-06	28/276	472,699,1060,1663,2177,3550,4292,4926,8678,9232,9319,10609,10615,10734,23126,29781,29945,51547,55795,55869,79003,84101,84464,91272,116028,130951,283489,348654	ATM,BUB1,CENPC,DDX11,FANCD2,IK,MLH1,NUMA1,BECN1,PTTG1,TRIP13,P3H4,SPAG5,STAG3,POGZ,NCAPH2,ANAPC4,SIRT7,PCID2,HDAC8,MIS12,USP44,SLX4,BOD1,RMI2,M1AP,CHAMP1,GEN1
13_Member	GO Cellular Components	GO:0140535	intracellular protein-containing complex	-7.15264	7.03658e-08	-4.78405	1.64417e-05	51/733	405,1387,2648,2966,5426,5428,5442,5523,5525,5591,6874,6877,7994,8518,9681,9730,10474,10902,11232,23248,23326,23338,23649,26232,27154,29945,51147,51439,54165,54880,54934,55197,55703,55975,56938,56970,57589,64210,64223,79184,79840,80155,80227,80314,84108,84961,90864,154214,165918,253260,284058	ARNT,CREBBP,KAT2A,GTF2H2,POLE,POLG,POLRMT,PPP2R3A,PPP2R5A,PRKDC,TAF4,TAF5,KAT6A,ELP1,DEPDC5,DCAF1,TADA3,BRD8,POLG2,RPRD2,USP22,JADE2,POLA2,FBXO2,BRPF3,ANAPC4,ING4,FAM8A1,DCUN1D1,BCOR,KANSL2,RPRD1A,POLR3B,KLHL7,ARNTL2,ATXN7L3,RIC1,MMS19,MLST8,BRCC3,NHEJ1,NAA15,PAAF1,EPC1,PCGF6,FBXL20,SPSB3,RNF217,RNF168,RICTOR,KANSL1
15_Member	GO Biological Processes	GO:0006406	mRNA export from nucleus	-7.15162	7.05315e-08	-4.78405	1.64417e-05	17/113	3181,6426,6427,6432,7884,8888,9631,9883,9972,10250,10569,22794,23381,29894,55677,55795,81608	HNRNPA2B1,SRSF1,SRSF2,SRSF7,SLBP,MCM3AP,NUP155,POM121,NUP153,SRRM1,SLU7,CASC3,SMG5,CPSF1,IWS1,PCID2,FIP1L1
15_Member	GO Biological Processes	GO:0071427	mRNA-containing ribonucleoprotein complex export from nucleus	-7.15162	7.05315e-08	-4.78405	1.64417e-05	17/113	3181,6426,6427,6432,7884,8888,9631,9883,9972,10250,10569,22794,23381,29894,55677,55795,81608	HNRNPA2B1,SRSF1,SRSF2,SRSF7,SLBP,MCM3AP,NUP155,POM121,NUP153,SRRM1,SLU7,CASC3,SMG5,CPSF1,IWS1,PCID2,FIP1L1
12_Member	GO Biological Processes	GO:0090305	nucleic acid phosphodiester bond hydrolysis	-6.98358	1.03853e-07	-4.63778	2.30261e-05	29/306	142,1478,2966,3146,3148,5393,5394,5426,5428,7247,7486,7508,9271,9557,25939,29894,55720,60528,64782,64858,79650,81608,81887,84309,87178,246243,255967,340554,348654	PARP1,CSTF2,GTF2H2,HMGB1,HMGB2,EXOSC9,EXOSC10,POLE,POLG,TSN,WRN,XPC,PIWIL1,CHD1L,SAMHD1,CPSF1,TSR1,ELAC2,AEN,DCLRE1B,USB1,FIP1L1,LAS1L,NUDT16L1,PNPT1,RNASEH1,PAN3,ZC3H12B,GEN1
5_Member	GO Molecular Functions	GO:0008173	RNA methyltransferase activity	-6.86167	1.37507e-07	-4.5359	2.91137e-05	13/68	6894,9836,27037,27292,55178,55695,57721,60487,63935,79922,80745,117246,158234	TARBP1,LCMT2,TRMT2A,DIMT1,MRM3,NSUN5,METTL14,TRMT11,PCIF1,MRM1,THUMPD2,FTSJ3,TRMT10B
9_Member	GO Biological Processes	GO:0051304	chromosome separation	-6.66683	2.15361e-07	-4.35285	4.43759e-05	15/95	472,699,3550,4292,4926,7156,9232,9319,29781,29945,55795,84101,84464,130951,348654	ATM,BUB1,IK,MLH1,NUMA1,TOP3A,PTTG1,TRIP13,NCAPH2,ANAPC4,PCID2,USP44,SLX4,M1AP,GEN1
11_Member	GO Biological Processes	GO:0051052	regulation of DNA metabolic process	-6.62104	2.39307e-07	-4.31509	4.84072e-05	31/355	142,472,641,1111,1663,3146,3181,4292,5154,5394,5591,6018,7013,7468,7486,11232,23381,51547,55086,55869,56252,64210,79184,80169,83933,84309,84464,92345,116028,165918,254225	PARP1,ATM,BLM,CHEK1,DDX11,HMGB1,HNRNPA2B1,MLH1,PDGFA,EXOSC10,PRKDC,RLF,TERF1,NSD2,WRN,POLG2,SMG5,SIRT7,RADX,HDAC8,YLPM1,MMS19,BRCC3,CTC1,HDAC10,NUDT16L1,SLX4,NAF1,RMI2,RNF168,RNF169
15_Member	GO Biological Processes	GO:0031503	protein-containing complex localization	-6.60498	2.48327e-07	-4.30624	4.94042e-05	27/283	472,3181,4092,5813,6426,6427,6432,7013,7248,7514,7884,8888,9631,9883,9972,10250,10569,11336,22794,22994,23381,29894,51068,54468,55677,55795,81608	ATM,HNRNPA2B1,SMAD7,PURA,SRSF1,SRSF2,SRSF7,TERF1,TSC1,XPO1,SLBP,MCM3AP,NUP155,POM121,NUP153,SRRM1,SLU7,EXOC3,CASC3,CEP131,SMG5,CPSF1,NMD3,MIOS,IWS1,PCID2,FIP1L1
8_Member	GO Biological Processes	GO:0045930	negative regulation of mitotic cell cycle	-6.54238	2.86825e-07	-4.25107	5.60961e-05	29/321	472,595,641,699,1017,1111,2146,2177,3550,4194,5591,7465,7508,8556,9319,9656,11073,11200,55795,60672,63967,64858,65123,79648,79733,84101,87178,144455,348654	ATM,CCND1,BLM,BUB1,CDK2,CHEK1,EZH2,FANCD2,IK,MDM4,PRKDC,WEE1,XPC,CDC14A,TRIP13,MDC1,TOPBP1,CHEK2,PCID2,MIIP,CLSPN,DCLRE1B,INTS3,MCPH1,E2F8,USP44,PNPT1,E2F7,GEN1
9_Member	GO Biological Processes	GO:0000819	sister chromatid segregation	-6.47247	3.36922e-07	-4.18482	6.53402e-05	22/202	472,699,1060,1663,3550,4926,8678,9232,9319,10615,10734,23126,29781,29945,55795,55869,79003,84101,91272,116028,283489,348654	ATM,BUB1,CENPC,DDX11,IK,NUMA1,BECN1,PTTG1,TRIP13,SPAG5,STAG3,POGZ,NCAPH2,ANAPC4,PCID2,HDAC8,MIS12,USP44,BOD1,RMI2,CHAMP1,GEN1
20_Member	GO Biological Processes	GO:0031124	mRNA 3'-end processing	-6.42631	3.74707e-07	-4.1459	7.14668e-05	15/99	1477,1478,6426,6427,6432,7884,10250,10569,22794,23248,26986,29894,55197,81608,87178	CSTF1,CSTF2,SRSF1,SRSF2,SRSF7,SLBP,SRRM1,SLU7,CASC3,RPRD2,PABPC1,CPSF1,RPRD1A,FIP1L1,PNPT1
8_Member	GO Biological Processes	GO:0044839	cell cycle G2/M phase transition	-6.27817	5.27021e-07	-4.01185	9.73084e-05	26/276	472,595,641,1017,1111,1454,4659,4660,4957,5116,7465,9662,11064,11073,11200,22981,22994,22995,54801,60672,63967,65123,79184,79915,80169,80184	ATM,CCND1,BLM,CDK2,CHEK1,CSNK1E,PPP1R12A,PPP1R12B,ODF2,PCNT,WEE1,CEP135,CNTRL,TOPBP1,CHEK2,NINL,CEP131,CEP152,HAUS6,MIIP,CLSPN,INTS3,BRCC3,ATAD5,CTC1,CEP290
9_Member	GO Biological Processes	GO:2001251	negative regulation of chromosome organization	-6.12238	7.54428e-07	-3.87011	0.000134862	14/91	142,472,699,3550,5394,7013,9232,9319,55795,80169,80312,84101,84464,348654	PARP1,ATM,BUB1,IK,EXOSC10,TERF1,PTTG1,TRIP13,PCID2,CTC1,TET1,USP44,SLX4,GEN1
11_Member	GO Biological Processes	GO:0006310	DNA recombination	-6.10363	7.87719e-07	-3.8577	0.000138771	27/300	142,472,641,1111,2177,3146,3148,3508,4292,5591,7247,7468,7486,9319,9730,9907,22944,25939,29893,54891,55086,64210,83933,84464,116028,165918,348654	PARP1,ATM,BLM,CHEK1,FANCD2,HMGB1,HMGB2,IGHMBP2,MLH1,PRKDC,TSN,NSD2,WRN,TRIP13,DCAF1,AP5Z1,KIN,SAMHD1,PSMC3IP,INO80D,RADX,MMS19,HDAC10,SLX4,RMI2,RNF168,GEN1
1_Member	KEGG Pathway	hsa03040	Spliceosome	-6.06552	8.5996e-07	-3.82618	0.000149219	17/134	3190,4670,6426,6427,6432,6434,9879,10523,10569,10594,10915,10946,23350,23451,51691,55696,58517	HNRNPK,HNRNPM,SRSF1,SRSF2,SRSF7,TRA2B,DDX46,CHERP,SLU7,PRPF8,TCERG1,SF3A3,U2SURP,SF3B1,LSM8,RBM22,RBM25
1_Member	KEGG Pathway	ko03040	Spliceosome	-6.06552	8.5996e-07	-3.82618	0.000149219	17/134	3190,4670,6426,6427,6432,6434,9879,10523,10569,10594,10915,10946,23350,23451,51691,55696,58517	HNRNPK,HNRNPM,SRSF1,SRSF2,SRSF7,TRA2B,DDX46,CHERP,SLU7,PRPF8,TCERG1,SF3A3,U2SURP,SF3B1,LSM8,RBM22,RBM25
3_Member	GO Molecular Functions	GO:0018024	histone-lysine N-methyltransferase activity	-6.0505	8.90219e-07	-3.81764	0.000152181	10/45	2146,7468,8726,9869,23512,30827,55904,58508,79813,83852	EZH2,NSD2,EED,SETDB1,SUZ12,CXXC1,KMT2E,KMT2C,EHMT1,SETDB2
9_Member	GO Biological Processes	GO:0033047	regulation of mitotic sister chromatid segregation	-6.0505	8.90219e-07	-3.81764	0.000152181	10/45	472,699,3550,4926,8678,9232,9319,55795,84101,348654	ATM,BUB1,IK,NUMA1,BECN1,PTTG1,TRIP13,PCID2,USP44,GEN1
10_Member	GO Biological Processes	GO:0022406	membrane docking	-6.04248	9.06827e-07	-3.81282	0.000153881	20/181	1454,4957,5116,8615,9409,9662,11064,22981,22994,22995,26123,51134,54801,54806,54903,55823,57787,80184,84902,152579	CSNK1E,ODF2,PCNT,USO1,PEX16,CEP135,CNTRL,NINL,CEP131,CEP152,TCTN3,CEP83,HAUS6,AHI1,MKS1,VPS11,MARK4,CEP290,CEP89,SCFD2
8_Member	GO Biological Processes	GO:1902749	regulation of cell cycle G2/M phase transition	-5.87315	1.33921e-06	-3.64983	0.000223959	22/219	472,595,641,1017,1111,1454,4957,5116,9662,11064,11073,22981,22994,22995,54801,60672,63967,65123,79184,79915,80169,80184	ATM,CCND1,BLM,CDK2,CHEK1,CSNK1E,ODF2,PCNT,CEP135,CNTRL,TOPBP1,NINL,CEP131,CEP152,HAUS6,MIIP,CLSPN,INTS3,BRCC3,ATAD5,CTC1,CEP290
11_Member	GO Biological Processes	GO:2001020	regulation of response to DNA damage stimulus	-5.80703	1.55944e-06	-3.58996	0.000257063	22/221	142,472,842,1111,1663,3146,3190,5591,6498,7468,10116,11200,51547,54465,55086,64210,79184,83933,84309,116028,165918,254225	PARP1,ATM,CASP9,CHEK1,DDX11,HMGB1,HNRNPK,PRKDC,SKIL,NSD2,FEM1B,CHEK2,SIRT7,ETAA1,RADX,MMS19,BRCC3,HDAC10,NUDT16L1,RMI2,RNF168,RNF169
9_Member	GO Biological Processes	GO:0033045	regulation of sister chromatid segregation	-5.77965	1.66092e-06	-3.56567	0.000271849	12/71	472,699,3550,4926,8678,9232,9319,29945,55795,84101,116028,348654	ATM,BUB1,IK,NUMA1,BECN1,PTTG1,TRIP13,ANAPC4,PCID2,USP44,RMI2,GEN1
10_Member	GO Biological Processes	GO:0140056	organelle localization by membrane tethering	-5.77056	1.69607e-06	-3.55965	0.000275646	19/172	1454,4957,5116,8615,9662,11064,22981,22994,22995,26123,51134,54801,54806,54903,55823,57787,80184,84902,152579	CSNK1E,ODF2,PCNT,USO1,CEP135,CNTRL,NINL,CEP131,CEP152,TCTN3,CEP83,HAUS6,AHI1,MKS1,VPS11,MARK4,CEP290,CEP89,SCFD2
8_Member	GO Biological Processes	GO:0000086	G2/M transition of mitotic cell cycle	-5.74818	1.78576e-06	-3.54031	0.000288194	24/258	472,595,641,1017,1111,1454,4659,4660,4957,5116,7465,9662,11064,11073,11200,22981,22994,22995,54801,60672,63967,65123,80169,80184	ATM,CCND1,BLM,CDK2,CHEK1,CSNK1E,PPP1R12A,PPP1R12B,ODF2,PCNT,WEE1,CEP135,CNTRL,TOPBP1,CHEK2,NINL,CEP131,CEP152,HAUS6,MIIP,CLSPN,INTS3,CTC1,CEP290
3_Member	GO Molecular Functions	GO:0001221	transcription coregulator binding	-5.6351	2.31688e-06	-3.43922	0.000363734	11/61	905,2146,4089,8726,11113,22823,23512,51341,57649,79813,84181	CCNT2,EZH2,SMAD4,EED,CIT,MTF2,SUZ12,ZBTB7A,PHF12,EHMT1,CHD6
1_Member	GO Cellular Components	GO:0071013	catalytic step 2 spliceosome	-5.58248	2.6153e-06	-3.39826	0.000399707	13/87	3181,3190,4670,5411,6426,8220,10250,10569,10594,10946,23451,26986,55696	HNRNPA2B1,HNRNPK,HNRNPM,PNN,SRSF1,ESS2,SRRM1,SLU7,PRPF8,SF3A3,SF3B1,PABPC1,RBM22
8_Member	GO Biological Processes	GO:0072331	signal transduction by p53 class mediator	-5.573	2.67303e-06	-3.39164	0.000405843	24/264	472,641,1017,1111,3065,3190,4194,6874,6877,7023,7156,7486,7994,8851,11073,11200,51147,57646,64782,79733,79813,84126,116028,144455	ATM,BLM,CDK2,CHEK1,HDAC1,HNRNPK,MDM4,TAF4,TAF5,TFAP4,TOP3A,WRN,KAT6A,CDK5R1,TOPBP1,CHEK2,ING4,USP28,AEN,E2F8,EHMT1,ATRIP,RMI2,E2F7
8_Member	GO Biological Processes	GO:0044773	mitotic DNA damage checkpoint	-5.51288	3.06989e-06	-3.34001	0.000457077	14/102	472,595,641,1017,2177,4194,5591,7508,9656,11073,11200,63967,79733,144455	ATM,CCND1,BLM,CDK2,FANCD2,MDM4,PRKDC,XPC,MDC1,TOPBP1,CHEK2,CLSPN,E2F8,E2F7
9_Member	GO Biological Processes	GO:0051983	regulation of chromosome segregation	-5.4691	3.39545e-06	-3.30456	0.000495951	13/89	472,699,3550,4926,8678,9232,9319,23369,29945,55795,84101,116028,348654	ATM,BUB1,IK,NUMA1,BECN1,PTTG1,TRIP13,PUM2,ANAPC4,PCID2,USP44,RMI2,GEN1
3_Member	GO Molecular Functions	GO:0046976	histone methyltransferase activity (H3-K27 specific)	-5.35732	4.39217e-06	-3.20095	0.00062958	4/5	2146,8726,23512,79813	EZH2,EED,SUZ12,EHMT1
9_Member	GO Biological Processes	GO:0000070	mitotic sister chromatid segregation	-5.34831	4.48428e-06	-3.19462	0.000638815	18/167	472,699,1060,3550,4926,8678,9232,9319,10615,23126,29781,29945,55795,79003,84101,91272,283489,348654	ATM,BUB1,CENPC,IK,NUMA1,BECN1,PTTG1,TRIP13,SPAG5,POGZ,NCAPH2,ANAPC4,PCID2,MIS12,USP44,BOD1,CHAMP1,GEN1
8_Member	GO Biological Processes	GO:0007050	cell cycle arrest	-5.33752	4.5971e-06	-3.18651	0.00065087	22/236	323,472,595,1017,4194,6498,7023,8556,8851,11200,51147,55437,55771,55904,64121,64223,79648,79733,87178,115426,123720,144455	APBB2,ATM,CCND1,CDK2,MDM4,SKIL,TFAP4,CDC14A,CDK5R1,CHEK2,ING4,STRADB,PRR11,KMT2E,RRAGC,MLST8,MCPH1,E2F8,PNPT1,UHRF2,WHAMM,E2F7
8_Member	GO Biological Processes	GO:0044774	mitotic DNA integrity checkpoint	-5.31239	4.87086e-06	-3.1693	0.000677167	14/106	472,595,641,1017,2177,4194,5591,7508,9656,11073,11200,63967,79733,144455	ATM,CCND1,BLM,CDK2,FANCD2,MDM4,PRKDC,XPC,MDC1,TOPBP1,CHEK2,CLSPN,E2F8,E2F7
12_Member	GO Molecular Functions	GO:0004518	nuclease activity	-5.284	5.19997e-06	-3.14611	0.000714315	21/220	5393,5394,5426,5428,7247,7486,9271,25939,55345,60528,64782,64858,79650,81887,84309,84464,87178,246243,255967,340554,348654	EXOSC9,EXOSC10,POLE,POLG,TSN,WRN,PIWIL1,SAMHD1,ZGRF1,ELAC2,AEN,DCLRE1B,USB1,LAS1L,NUDT16L1,SLX4,PNPT1,RNASEH1,PAN3,ZC3H12B,GEN1
8_Member	GO Biological Processes	GO:0010389	regulation of G2/M transition of mitotic cell cycle	-5.26911	5.38132e-06	-3.1338	0.000734853	20/203	472,595,641,1017,1111,1454,4957,5116,9662,11064,11073,22981,22994,22995,54801,60672,63967,65123,80169,80184	ATM,CCND1,BLM,CDK2,CHEK1,CSNK1E,ODF2,PCNT,CEP135,CNTRL,TOPBP1,NINL,CEP131,CEP152,HAUS6,MIIP,CLSPN,INTS3,CTC1,CEP290
3_Member	GO Molecular Functions	GO:0042054	histone methyltransferase activity	-5.20928	6.17615e-06	-3.08161	0.000828682	10/55	2146,7468,8726,9869,23512,30827,55904,58508,79813,83852	EZH2,NSD2,EED,SETDB1,SUZ12,CXXC1,KMT2E,KMT2C,EHMT1,SETDB2
15_Member	KEGG Pathway	ko03013	RNA transport	-5.20323	6.26287e-06	-3.07807	0.00083546	18/171	5411,6606,7514,8487,8672,9631,9883,9972,10250,22794,26986,50628,51068,51095,57510,59343,60528,84220	PNN,SMN1,XPO1,GEMIN2,EIF4G3,NUP155,POM121,NUP153,SRRM1,CASC3,PABPC1,GEMIN4,NMD3,TRNT1,XPO5,SENP2,ELAC2,RGPD5
6_Member	GO Molecular Functions	GO:0035257	nuclear hormone receptor binding	-5.1485	7.104e-06	-3.02585	0.000942219	16/140	142,6049,9326,9611,9730,9862,9967,10025,10474,10902,27086,51341,55809,55818,64210,171023	PARP1,RNF6,ZNHIT3,NCOR1,DCAF1,MED24,THRAP3,MED16,TADA3,BRD8,FOXP1,ZBTB7A,TRERF1,KDM3A,MMS19,ASXL1
3_Member	GO Biological Processes	GO:0070734	histone H3-K27 methylation	-5.1054	7.84511e-06	-2.98772	0.00102869	6/17	2146,8726,22823,23512,57673,79813	EZH2,EED,MTF2,SUZ12,BEND3,EHMT1
8_Member	GO Biological Processes	GO:1901796	regulation of signal transduction by p53 class mediator	-4.99441	1.01296e-05	-2.88948	0.00128978	18/177	472,641,1017,1111,3065,3190,4194,6874,6877,7156,7486,7994,8851,11073,11200,79813,84126,116028	ATM,BLM,CDK2,CHEK1,HDAC1,HNRNPK,MDM4,TAF4,TAF5,TOP3A,WRN,KAT6A,CDK5R1,TOPBP1,CHEK2,EHMT1,ATRIP,RMI2
8_Member	GO Biological Processes	GO:1901988	negative regulation of cell cycle phase transition	-4.95516	1.10878e-05	-2.8638	0.00136836	23/268	472,595,641,699,1017,1111,2146,3550,4194,5591,7465,9319,11073,11200,55795,60672,63967,65123,79184,79733,84101,144455,348654	ATM,CCND1,BLM,BUB1,CDK2,CHEK1,EZH2,IK,MDM4,PRKDC,WEE1,TRIP13,TOPBP1,CHEK2,PCID2,MIIP,CLSPN,INTS3,BRCC3,E2F8,USP44,E2F7,GEN1
8_Member	GO Biological Processes	GO:1901991	negative regulation of mitotic cell cycle phase transition	-4.93756	1.15462e-05	-2.85449	0.00139801	22/250	472,595,641,699,1017,1111,2146,3550,4194,5591,7465,9319,11073,11200,55795,60672,63967,65123,79733,84101,144455,348654	ATM,CCND1,BLM,BUB1,CDK2,CHEK1,EZH2,IK,MDM4,PRKDC,WEE1,TRIP13,TOPBP1,CHEK2,PCID2,MIIP,CLSPN,INTS3,E2F8,USP44,E2F7,GEN1
11_Member	GO Biological Processes	GO:0006282	regulation of DNA repair	-4.91588	1.21371e-05	-2.83824	0.0014513	15/130	142,1111,1663,3146,5591,7468,51547,55086,64210,79184,83933,84309,116028,165918,254225	PARP1,CHEK1,DDX11,HMGB1,PRKDC,NSD2,SIRT7,RADX,MMS19,BRCC3,HDAC10,NUDT16L1,RMI2,RNF168,RNF169
15_Member	KEGG Pathway	hsa03013	RNA transport	-4.89375	1.27716e-05	-2.81836	0.00151929	18/180	5411,6606,7514,8487,8672,9631,9883,9972,10250,22794,26986,50628,51068,51095,57510,59343,60528,84220	PNN,SMN1,XPO1,GEMIN2,EIF4G3,NUP155,POM121,NUP153,SRRM1,CASC3,PABPC1,GEMIN4,NMD3,TRNT1,XPO5,SENP2,ELAC2,RGPD5
6_Member	GO Molecular Functions	GO:0061629	RNA polymerase II-specific DNA-binding transcription factor binding	-4.87689	1.32773e-05	-2.80816	0.0015554	23/271	142,405,1387,3065,5393,6049,6874,9326,9611,9730,9862,9967,10025,10474,10902,10915,27086,51341,55809,55818,64210,93649,171023	PARP1,ARNT,CREBBP,HDAC1,EXOSC9,RNF6,TAF4,ZNHIT3,NCOR1,DCAF1,MED24,THRAP3,MED16,TADA3,BRD8,TCERG1,FOXP1,ZBTB7A,TRERF1,KDM3A,MMS19,MYOCD,ASXL1
19_Member	GO Cellular Components	GO:0000794	condensed nuclear chromosome	-4.78254	1.64992e-05	-2.72872	0.00186757	12/88	641,699,1060,1111,4292,6002,8468,10609,10734,11073,25777,79003	BLM,BUB1,CENPC,CHEK1,MLH1,RGS12,FKBP6,P3H4,STAG3,TOPBP1,SUN2,MIS12
7_Member	GO Biological Processes	GO:0045005	DNA-dependent DNA replication maintenance of fidelity	-4.78229	1.65085e-05	-2.72872	0.00186757	9/49	641,1663,5426,7486,10293,25939,54465,55345,348654	BLM,DDX11,POLE,WRN,TRAIP,SAMHD1,ETAA1,ZGRF1,GEN1
8_Member	GO Biological Processes	GO:0045787	positive regulation of cell cycle	-4.75798	1.74592e-05	-2.7128	0.00193729	29/395	472,595,905,1017,1111,1663,2146,4040,4194,4926,7023,8556,8678,8851,10615,11113,11200,23326,29945,55023,55795,55904,79733,79915,85459,115426,144455,221477,348654	ATM,CCND1,CCNT2,CDK2,CHEK1,DDX11,EZH2,LRP6,MDM4,NUMA1,TFAP4,CDC14A,BECN1,CDK5R1,SPAG5,CIT,CHEK2,USP22,ANAPC4,PHIP,PCID2,KMT2E,E2F8,ATAD5,CEP295,UHRF2,E2F7,C6orf89,GEN1
3_Member	GO Molecular Functions	GO:0016279	protein-lysine N-methyltransferase activity	-4.72846	1.86868e-05	-2.68749	0.00205359	10/62	2146,7468,8726,9869,23512,30827,55904,58508,79813,83852	EZH2,NSD2,EED,SETDB1,SUZ12,CXXC1,KMT2E,KMT2C,EHMT1,SETDB2
3_Member	GO Molecular Functions	GO:0016278	lysine N-methyltransferase activity	-4.66547	2.16039e-05	-2.63672	0.00230822	10/63	2146,7468,8726,9869,23512,30827,55904,58508,79813,83852	EZH2,NSD2,EED,SETDB1,SUZ12,CXXC1,KMT2E,KMT2C,EHMT1,SETDB2
18_Member	GO Cellular Components	GO:0090575	RNA polymerase II transcription regulator complex	-4.65647	2.2056e-05	-2.62973	0.00234566	17/170	405,2648,2966,4089,4090,4091,4092,4800,4801,6874,6877,7088,10474,64210,79733,144455,283149	ARNT,KAT2A,GTF2H2,SMAD4,SMAD5,SMAD6,SMAD7,NFYA,NFYB,TAF4,TAF5,TLE1,TADA3,MMS19,E2F8,E2F7,BCL9L
7_Member	GO Biological Processes	GO:0031297	replication fork processing	-4.5938	2.54799e-05	-2.57696	0.00264876	8/40	641,1663,7486,10293,25939,54465,55345,348654	BLM,DDX11,WRN,TRAIP,SAMHD1,ETAA1,ZGRF1,GEN1
3_Member	GO Molecular Functions	GO:0001222	transcription corepressor binding	-4.54594	2.84488e-05	-2.53685	0.00290505	7/30	2146,8726,22823,23512,51341,57649,79813	EZH2,EED,MTF2,SUZ12,ZBTB7A,PHF12,EHMT1
3_Member	GO Biological Processes	GO:0070317	negative regulation of G0 to G1 transition	-4.51137	3.08057e-05	-2.52108	0.00301243	8/41	1111,2146,8726,23269,23512,79813,80314,84108	CHEK1,EZH2,EED,MGA,SUZ12,EHMT1,EPC1,PCGF6
9_Member	GO Biological Processes	GO:0051306	mitotic sister chromatid separation	-4.48396	3.28127e-05	-2.50457	0.00312914	10/66	472,699,3550,9232,9319,29781,29945,55795,84101,348654	ATM,BUB1,IK,PTTG1,TRIP13,NCAPH2,ANAPC4,PCID2,USP44,GEN1
9_Member	GO Biological Processes	GO:0033046	negative regulation of sister chromatid segregation	-4.43143	3.70314e-05	-2.45917	0.00347403	8/42	472,699,3550,9232,9319,55795,84101,348654	ATM,BUB1,IK,PTTG1,TRIP13,PCID2,USP44,GEN1
9_Member	GO Biological Processes	GO:0033048	negative regulation of mitotic sister chromatid segregation	-4.43143	3.70314e-05	-2.45917	0.00347403	8/42	472,699,3550,9232,9319,55795,84101,348654	ATM,BUB1,IK,PTTG1,TRIP13,PCID2,USP44,GEN1
9_Member	GO Biological Processes	GO:2000816	negative regulation of mitotic sister chromatid separation	-4.43143	3.70314e-05	-2.45917	0.00347403	8/42	472,699,3550,9232,9319,55795,84101,348654	ATM,BUB1,IK,PTTG1,TRIP13,PCID2,USP44,GEN1
12_Member	GO Biological Processes	GO:0090501	RNA phosphodiester bond hydrolysis	-4.38571	4.11423e-05	-2.42219	0.0037828	16/161	1478,5393,5394,7247,9271,25939,29894,55720,60528,79650,81608,84309,87178,246243,255967,340554	CSTF2,EXOSC9,EXOSC10,TSN,PIWIL1,SAMHD1,CPSF1,TSR1,ELAC2,USB1,FIP1L1,NUDT16L1,PNPT1,RNASEH1,PAN3,ZC3H12B
9_Member	GO Biological Processes	GO:0051985	negative regulation of chromosome segregation	-4.27853	5.26589e-05	-2.33529	0.00462077	8/44	472,699,3550,9232,9319,55795,84101,348654	ATM,BUB1,IK,PTTG1,TRIP13,PCID2,USP44,GEN1
9_Member	GO Biological Processes	GO:1905819	negative regulation of chromosome separation	-4.27853	5.26589e-05	-2.33529	0.00462077	8/44	472,699,3550,9232,9319,55795,84101,348654	ATM,BUB1,IK,PTTG1,TRIP13,PCID2,USP44,GEN1
9_Member	GO Biological Processes	GO:0051129	negative regulation of cellular component organization	-4.26927	5.3793e-05	-2.32842	0.00469444	43/735	142,472,699,1111,1716,1786,1902,2648,3146,3550,3551,3675,4043,4089,4091,4976,5394,5802,6049,7013,7248,8678,8851,9232,9319,10509,22823,23271,54434,54880,55116,55795,55818,57609,80169,80312,84101,84464,90102,90678,120892,152559,348654	PARP1,ATM,BUB1,CHEK1,DGUOK,DNMT1,LPAR1,KAT2A,HMGB1,IK,IKBKB,ITGA3,LRPAP1,SMAD4,SMAD6,OPA1,EXOSC10,PTPRS,RNF6,TERF1,TSC1,BECN1,CDK5R1,PTTG1,TRIP13,SEMA4B,MTF2,CAMSAP2,SSH1,BCOR,TMEM39B,PCID2,KDM3A,DIP2B,CTC1,TET1,USP44,SLX4,PHLDB2,LRSAM1,LRRK2,PAQR3,GEN1
3_Member	GO Molecular Functions	GO:0008170	N-methyltransferase activity	-4.2202	6.0228e-05	-2.29157	0.00511008	12/100	2146,7468,8726,9869,23512,27292,30827,55904,58508,60487,79813,83852	EZH2,NSD2,EED,SETDB1,SUZ12,DIMT1,CXXC1,KMT2E,KMT2C,TRMT11,EHMT1,SETDB2
9_Member	GO Biological Processes	GO:1905818	regulation of chromosome separation	-4.20404	6.25111e-05	-2.27702	0.00528417	10/71	472,699,3550,4926,9232,9319,29945,55795,84101,348654	ATM,BUB1,IK,NUMA1,PTTG1,TRIP13,ANAPC4,PCID2,USP44,GEN1
11_Member	GO Biological Processes	GO:2000779	regulation of double-strand break repair	-4.17172	6.73407e-05	-2.25469	0.00556296	11/86	142,1111,1663,5591,7468,51547,55086,64210,84309,116028,254225	PARP1,CHEK1,DDX11,PRKDC,NSD2,SIRT7,RADX,MMS19,NUDT16L1,RMI2,RNF169
3_Member	GO Biological Processes	GO:0070316	regulation of G0 to G1 transition	-4.13417	7.34221e-05	-2.22429	0.00596632	8/46	1111,2146,8726,23269,23512,79813,80314,84108	CHEK1,EZH2,EED,MGA,SUZ12,EHMT1,EPC1,PCGF6
8_Member	GO Biological Processes	GO:0090068	positive regulation of cell cycle process	-4.11885	7.60586e-05	-2.21202	0.00613735	23/303	472,595,1017,1663,2146,4194,4926,8556,8678,8851,10615,11113,11200,29945,55023,55795,55904,79733,79915,85459,115426,144455,348654	ATM,CCND1,CDK2,DDX11,EZH2,MDM4,NUMA1,CDC14A,BECN1,CDK5R1,SPAG5,CIT,CHEK2,ANAPC4,PHIP,PCID2,KMT2E,E2F8,ATAD5,CEP295,UHRF2,E2F7,GEN1
3_Member	KEGG Pathway	hsa00310	Lysine degradation	-4.11533	7.66777e-05	-2.21153	0.00614433	9/59	2146,3030,7468,7799,9869,55904,58508,79813,83852	EZH2,HADHA,NSD2,PRDM2,SETDB1,KMT2E,KMT2C,EHMT1,SETDB2
3_Member	KEGG Pathway	ko00310	Lysine degradation	-4.11533	7.66777e-05	-2.21153	0.00614433	9/59	2146,3030,7468,7799,9869,55904,58508,79813,83852	EZH2,HADHA,NSD2,PRDM2,SETDB1,KMT2E,KMT2C,EHMT1,SETDB2
11_Member	GO Biological Processes	GO:0080135	regulation of cellular response to stress	-4.08258	8.26837e-05	-2.1892	0.00646839	41/702	142,259,472,842,1111,1387,1540,1663,3146,3190,4976,5591,5802,6498,7248,7468,9448,9611,9631,9883,9972,10116,11200,22926,23008,27429,51547,54465,54832,55086,64210,64223,79184,83933,84309,87178,114609,116028,120892,165918,254225	PARP1,AMBP,ATM,CASP9,CHEK1,CREBBP,CYLD,DDX11,HMGB1,HNRNPK,OPA1,PRKDC,PTPRS,SKIL,TSC1,NSD2,MAP4K4,NCOR1,NUP155,POM121,NUP153,FEM1B,CHEK2,ATF6,KLHDC10,HTRA2,SIRT7,ETAA1,VPS13C,RADX,MMS19,MLST8,BRCC3,HDAC10,NUDT16L1,PNPT1,TIRAP,RMI2,LRRK2,RNF168,RNF169
3_Member	GO Biological Processes	GO:0045023	G0 to G1 transition	-4.06495	8.61096e-05	-2.17451	0.00669103	8/47	1111,2146,8726,23269,23512,79813,80314,84108	CHEK1,EZH2,EED,MGA,SUZ12,EHMT1,EPC1,PCGF6
9_Member	GO Biological Processes	GO:0045839	negative regulation of mitotic nuclear division	-4.06495	8.61096e-05	-2.17451	0.00669103	8/47	472,699,1111,3550,9319,55795,84101,348654	ATM,BUB1,CHEK1,IK,TRIP13,PCID2,USP44,GEN1
6_Member	GO Biological Processes	GO:0060765	regulation of androgen receptor signaling pathway	-4.04151	9.08842e-05	-2.1636	0.0068612	6/25	3065,6049,9611,9667,27086,51341	HDAC1,RNF6,NCOR1,SAFB2,FOXP1,ZBTB7A
6_Member	GO Molecular Functions	GO:0051427	hormone receptor binding	-4.01081	9.75411e-05	-2.13757	0.00728496	16/173	142,6049,9326,9611,9730,9862,9967,10025,10474,10902,27086,51341,55809,55818,64210,171023	PARP1,RNF6,ZNHIT3,NCOR1,DCAF1,MED24,THRAP3,MED16,TADA3,BRD8,FOXP1,ZBTB7A,TRERF1,KDM3A,MMS19,ASXL1
20_Member	KEGG Pathway	ko03015	mRNA surveillance pathway	-3.94572	0.000113312	-2.08477	0.00822684	11/91	1477,1478,5411,5523,5525,10250,22794,23381,26986,29894,81608	CSTF1,CSTF2,PNN,PPP2R3A,PPP2R5A,SRRM1,CASC3,SMG5,PABPC1,CPSF1,FIP1L1
9_Member	GO Biological Processes	GO:0007094	mitotic spindle assembly checkpoint	-3.92363	0.000119224	-2.08093	0.00829982	7/37	472,699,3550,9319,55795,84101,348654	ATM,BUB1,IK,TRIP13,PCID2,USP44,GEN1
9_Member	GO Biological Processes	GO:0071173	spindle assembly checkpoint	-3.92363	0.000119224	-2.08093	0.00829982	7/37	472,699,3550,9319,55795,84101,348654	ATM,BUB1,IK,TRIP13,PCID2,USP44,GEN1
9_Member	GO Biological Processes	GO:0071174	mitotic spindle checkpoint	-3.92363	0.000119224	-2.08093	0.00829982	7/37	472,699,3550,9319,55795,84101,348654	ATM,BUB1,IK,TRIP13,PCID2,USP44,GEN1
9_Member	GO Biological Processes	GO:0007088	regulation of mitotic nuclear division	-3.85514	0.000139592	-2.02724	0.00939213	12/109	472,699,1111,3550,8621,9319,29945,55023,55795,57026,84101,348654	ATM,BUB1,CHEK1,IK,CDK13,TRIP13,ANAPC4,PHIP,PCID2,PDXP,USP44,GEN1
9_Member	GO Biological Processes	GO:0031577	spindle checkpoint	-3.84685	0.000142282	-2.02021	0.00954533	7/38	472,699,3550,9319,55795,84101,348654	ATM,BUB1,IK,TRIP13,PCID2,USP44,GEN1
9_Member	GO Biological Processes	GO:0010965	regulation of mitotic sister chromatid separation	-3.83416	0.000146501	-2.01129	0.00974334	9/64	472,699,3550,9232,9319,29945,55795,84101,348654	ATM,BUB1,IK,PTTG1,TRIP13,ANAPC4,PCID2,USP44,GEN1
20_Member	KEGG Pathway	hsa03015	mRNA surveillance pathway	-3.818	0.000152054	-1.99763	0.0100547	11/94	1477,1478,5411,5523,5525,10250,22794,23381,26986,29894,81608	CSTF1,CSTF2,PNN,PPP2R3A,PPP2R5A,SRRM1,CASC3,SMG5,PABPC1,CPSF1,FIP1L1
10_Member	GO Biological Processes	GO:0030031	cell projection assembly	-3.79022	0.0001621	-1.97356	0.0106277	37/630	1454,1540,1902,2245,4750,4957,5116,5154,6792,8556,9448,9662,9842,10178,10810,11064,22981,22994,22995,23224,26053,26084,26123,51134,54801,54806,54903,57787,64098,65250,79770,80184,84140,84902,123720,128637,353116	CSNK1E,CYLD,LPAR1,FGD1,NEK1,ODF2,PCNT,PDGFA,CDKL5,CDC14A,MAP4K4,CEP135,PLEKHM1,TENM1,WASF3,CNTRL,NINL,CEP131,CEP152,SYNE2,AUTS2,ARHGEF26,TCTN3,CEP83,HAUS6,AHI1,MKS1,MARK4,PARVG,CPLANE1,TXNDC15,CEP290,FAM161A,CEP89,WHAMM,TBC1D20,RILPL1
9_Member	GO Biological Processes	GO:0045841	negative regulation of mitotic metaphase/anaphase transition	-3.77256	0.000168824	-1.96764	0.0107737	7/39	472,699,3550,9319,55795,84101,348654	ATM,BUB1,IK,TRIP13,PCID2,USP44,GEN1
3_Member	GO Molecular Functions	GO:0001226	RNA polymerase II transcription corepressor binding	-3.77079	0.000169518	-1.96764	0.0107737	5/18	2146,8726,22823,23512,79813	EZH2,EED,MTF2,SUZ12,EHMT1
6_Member	GO Biological Processes	GO:0030518	intracellular steroid hormone receptor signaling pathway	-3.70596	0.000196806	-1.91563	0.0121441	12/113	142,3065,6049,6294,9611,9667,10474,27086,51341,55809,55818,55823	PARP1,HDAC1,RNF6,SAFB,NCOR1,SAFB2,TADA3,FOXP1,ZBTB7A,TRERF1,KDM3A,VPS11
6_Member	GO Biological Processes	GO:0030521	androgen receptor signaling pathway	-3.70064	0.000199231	-1.91263	0.0122283	7/40	3065,6049,9611,9667,27086,51341,55818	HDAC1,RNF6,NCOR1,SAFB2,FOXP1,ZBTB7A,KDM3A
9_Member	GO Biological Processes	GO:0010639	negative regulation of organelle organization	-3.67164	0.000212988	-1.88594	0.0130035	24/346	142,472,699,1111,2648,3550,4089,4976,5394,7013,8678,9232,9319,23271,54434,55116,55795,80169,80312,84101,84464,90102,120892,348654	PARP1,ATM,BUB1,CHEK1,KAT2A,IK,SMAD4,OPA1,EXOSC10,TERF1,BECN1,PTTG1,TRIP13,CAMSAP2,SSH1,TMEM39B,PCID2,CTC1,TET1,USP44,SLX4,PHLDB2,LRRK2,GEN1
9_Member	GO Biological Processes	GO:1902100	negative regulation of metaphase/anaphase transition of cell cycle	-3.63096	0.000233907	-1.85547	0.0139486	7/41	472,699,3550,9319,55795,84101,348654	ATM,BUB1,IK,TRIP13,PCID2,USP44,GEN1
9_Member	GO Biological Processes	GO:0051784	negative regulation of nuclear division	-3.62781	0.000235609	-1.85344	0.0140139	8/54	472,699,1111,3550,9319,55795,84101,348654	ATM,BUB1,CHEK1,IK,TRIP13,PCID2,USP44,GEN1
6_Member	GO Biological Processes	GO:0043401	steroid hormone mediated signaling pathway	-3.57172	0.000268089	-1.81167	0.0154288	13/134	142,3065,6049,6294,7181,9611,9667,10474,27086,51341,55809,55818,55823	PARP1,HDAC1,RNF6,SAFB,NR2C1,NCOR1,SAFB2,TADA3,FOXP1,ZBTB7A,TRERF1,KDM3A,VPS11
3_Member	GO Biological Processes	GO:0098532	histone H3-K27 trimethylation	-3.55364	0.000279487	-1.80004	0.0158477	3/5	2146,23512,57673	EZH2,SUZ12,BEND3
9_Member	GO Biological Processes	GO:1901976	regulation of cell cycle checkpoint	-3.49121	0.000322692	-1.74291	0.0180755	6/31	10116,11200,54465,55795,84101,348654	FEM1B,CHEK2,ETAA1,PCID2,USP44,GEN1
3_Member	GO Molecular Functions	GO:0008276	protein methyltransferase activity	-3.45848	0.000347951	-1.71542	0.0192566	10/87	2146,7468,8726,9869,23512,30827,55904,58508,79813,83852	EZH2,NSD2,EED,SETDB1,SUZ12,CXXC1,KMT2E,KMT2C,EHMT1,SETDB2
8_Member	GO Biological Processes	GO:0072401	signal transduction involved in DNA integrity checkpoint	-3.39405	0.0004036	-1.66432	0.0216611	9/73	472,1017,1111,4194,5591,11200,79184,79733,144455	ATM,CDK2,CHEK1,MDM4,PRKDC,CHEK2,BRCC3,E2F8,E2F7
8_Member	GO Biological Processes	GO:0072422	signal transduction involved in DNA damage checkpoint	-3.39405	0.0004036	-1.66432	0.0216611	9/73	472,1017,1111,4194,5591,11200,79184,79733,144455	ATM,CDK2,CHEK1,MDM4,PRKDC,CHEK2,BRCC3,E2F8,E2F7
9_Member	GO Biological Processes	GO:0030071	regulation of mitotic metaphase/anaphase transition	-3.35798	0.000438549	-1.63427	0.0232129	8/59	472,699,3550,9319,29945,55795,84101,348654	ATM,BUB1,IK,TRIP13,ANAPC4,PCID2,USP44,GEN1
10_Member	GO Cellular Components	GO:0005814	centriole	-3.35625	0.0004403	-1.63353	0.0232523	13/141	3796,4957,5116,9662,10426,22995,51134,54806,80184,84902,85459,134359,353116	KIF2A,ODF2,PCNT,CEP135,TUBGCP3,CEP152,CEP83,AHI1,CEP290,CEP89,CEP295,POC5,RILPL1
10_Member	GO Biological Processes	GO:0120031	plasma membrane bounded cell projection assembly	-3.35378	0.000442817	-1.63205	0.0233318	35/616	1454,1540,1902,2245,4750,4957,5116,6792,8556,9448,9662,9842,10178,10810,11064,22981,22994,22995,23224,26053,26084,26123,51134,54801,54806,54903,57787,65250,79770,80184,84140,84902,123720,128637,353116	CSNK1E,CYLD,LPAR1,FGD1,NEK1,ODF2,PCNT,CDKL5,CDC14A,MAP4K4,CEP135,PLEKHM1,TENM1,WASF3,CNTRL,NINL,CEP131,CEP152,SYNE2,AUTS2,ARHGEF26,TCTN3,CEP83,HAUS6,AHI1,MKS1,MARK4,CPLANE1,TXNDC15,CEP290,FAM161A,CEP89,WHAMM,TBC1D20,RILPL1
11_Member	GO Biological Processes	GO:0051054	positive regulation of DNA metabolic process	-3.34131	0.000455712	-1.62353	0.0237939	16/198	142,472,1663,3146,3181,4292,5591,7468,7486,11232,64210,79184,83933,84464,92345,165918	PARP1,ATM,DDX11,HMGB1,HNRNPA2B1,MLH1,PRKDC,NSD2,WRN,POLG2,MMS19,BRCC3,HDAC10,SLX4,NAF1,RNF168
12_Member	GO Molecular Functions	GO:0004540	ribonuclease activity	-3.29962	0.000501629	-1.5906	0.0256687	12/125	5393,5394,7247,9271,25939,60528,79650,84309,87178,246243,255967,340554	EXOSC9,EXOSC10,TSN,PIWIL1,SAMHD1,ELAC2,USB1,NUDT16L1,PNPT1,RNASEH1,PAN3,ZC3H12B
6_Member	GO Biological Processes	GO:0071383	cellular response to steroid hormone stimulus	-3.26964	0.00053748	-1.56783	0.02705	16/201	142,3065,6049,6294,6781,7023,7181,8725,9611,9667,10474,27086,51341,55809,55818,55823	PARP1,HDAC1,RNF6,SAFB,STC1,TFAP4,NR2C1,URI1,NCOR1,SAFB2,TADA3,FOXP1,ZBTB7A,TRERF1,KDM3A,VPS11
10_Member	GO Biological Processes	GO:0044782	cilium organization	-3.26861	0.000538749	-1.56783	0.02705	27/436	1454,1540,4750,4957,5116,6792,8556,9662,11064,22981,22994,22995,23224,26123,51134,54801,54806,54903,55761,57787,65250,79770,80184,84140,84902,128637,353116	CSNK1E,CYLD,NEK1,ODF2,PCNT,CDKL5,CDC14A,CEP135,CNTRL,NINL,CEP131,CEP152,SYNE2,TCTN3,CEP83,HAUS6,AHI1,MKS1,TTC17,MARK4,CPLANE1,TXNDC15,CEP290,FAM161A,CEP89,TBC1D20,RILPL1
8_Member	GO Biological Processes	GO:0072395	signal transduction involved in cell cycle checkpoint	-3.26308	0.000545653	-1.56603	0.0271624	9/76	472,1017,1111,4194,5591,11200,79184,79733,144455	ATM,CDK2,CHEK1,MDM4,PRKDC,CHEK2,BRCC3,E2F8,E2F7
9_Member	GO Biological Processes	GO:0007091	metaphase/anaphase transition of mitotic cell cycle	-3.25827	0.000551739	-1.56252	0.0273829	8/61	472,699,3550,9319,29945,55795,84101,348654	ATM,BUB1,IK,TRIP13,ANAPC4,PCID2,USP44,GEN1
3_Member	GO Cellular Components	GO:0031519	PcG protein complex	-3.25379	0.000557453	-1.56177	0.0274305	7/47	2146,8314,8726,22823,23512,84108,171023	EZH2,BAP1,EED,MTF2,SUZ12,PCGF6,ASXL1
10_Member	GO Biological Processes	GO:0060271	cilium assembly	-3.24403	0.000570131	-1.55385	0.0279352	26/415	1454,1540,4750,4957,5116,6792,8556,9662,11064,22981,22994,22995,23224,26123,51134,54801,54806,54903,57787,65250,79770,80184,84140,84902,128637,353116	CSNK1E,CYLD,NEK1,ODF2,PCNT,CDKL5,CDC14A,CEP135,CNTRL,NINL,CEP131,CEP152,SYNE2,TCTN3,CEP83,HAUS6,AHI1,MKS1,MARK4,CPLANE1,TXNDC15,CEP290,FAM161A,CEP89,TBC1D20,RILPL1
8_Member	GO Biological Processes	GO:0031571	mitotic G1 DNA damage checkpoint	-3.21	0.000616589	-1.52805	0.0296451	8/62	472,595,1017,4194,5591,11200,79733,144455	ATM,CCND1,CDK2,MDM4,PRKDC,CHEK2,E2F8,E2F7
9_Member	GO Biological Processes	GO:1902099	regulation of metaphase/anaphase transition of cell cycle	-3.21	0.000616589	-1.52805	0.0296451	8/62	472,699,3550,9319,29945,55795,84101,348654	ATM,BUB1,IK,TRIP13,ANAPC4,PCID2,USP44,GEN1
8_Member	GO Biological Processes	GO:0044783	G1 DNA damage checkpoint	-3.16276	0.000687453	-1.48798	0.0325103	8/63	472,595,1017,4194,5591,11200,79733,144455	ATM,CCND1,CDK2,MDM4,PRKDC,CHEK2,E2F8,E2F7
8_Member	GO Biological Processes	GO:0044819	mitotic G1/S transition checkpoint	-3.16276	0.000687453	-1.48798	0.0325103	8/63	472,595,1017,4194,5591,11200,79733,144455	ATM,CCND1,CDK2,MDM4,PRKDC,CHEK2,E2F8,E2F7
3_Member	GO Molecular Functions	GO:0001224	RNA polymerase II transcription coregulator binding	-3.14194	0.000721209	-1.4751	0.033489	5/24	2146,8726,22823,23512,79813	EZH2,EED,MTF2,SUZ12,EHMT1
8_Member	GO Biological Processes	GO:0042770	signal transduction in response to DNA damage	-3.11679	0.000764205	-1.45744	0.0348784	12/131	472,842,1017,1111,4194,5591,7023,11200,51147,79184,79733,144455	ATM,CASP9,CDK2,CHEK1,MDM4,PRKDC,TFAP4,CHEK2,ING4,BRCC3,E2F8,E2F7
9_Member	GO Biological Processes	GO:0044784	metaphase/anaphase transition of cell cycle	-3.11649	0.000764732	-1.45744	0.0348784	8/64	472,699,3550,9319,29945,55795,84101,348654	ATM,BUB1,IK,TRIP13,ANAPC4,PCID2,USP44,GEN1
6_Member	GO Biological Processes	GO:0060766	negative regulation of androgen receptor signaling pathway	-3.0286	0.000936272	-1.39177	0.0405727	4/15	3065,9611,27086,51341	HDAC1,NCOR1,FOXP1,ZBTB7A
6_Member	GO Biological Processes	GO:0030522	intracellular receptor signaling pathway	-3.0105	0.000976114	-1.37908	0.0417752	19/275	142,405,1540,2063,2146,3065,6049,6294,7181,9611,9667,10474,23369,27086,51341,55809,55818,55823,171023	PARP1,ARNT,CYLD,NR2F6,EZH2,HDAC1,RNF6,SAFB,NR2C1,NCOR1,SAFB2,TADA3,PUM2,FOXP1,ZBTB7A,TRERF1,KDM3A,VPS11,ASXL1
9_Member	GO Biological Processes	GO:0051783	regulation of nuclear division	-3.00155	0.000996426	-1.37236	0.0424272	12/135	472,699,1111,3550,8621,9319,29945,55023,55795,57026,84101,348654	ATM,BUB1,CHEK1,IK,CDK13,TRIP13,ANAPC4,PHIP,PCID2,PDXP,USP44,GEN1
11_Member	GO Biological Processes	GO:0000724	double-strand break repair via homologous recombination	-2.91838	0.00120674	-1.31606	0.0482987	12/138	142,472,641,1111,7486,9907,25939,55086,64210,84464,116028,348654	PARP1,ATM,BLM,CHEK1,WRN,AP5Z1,SAMHD1,RADX,MMS19,SLX4,RMI2,GEN1
3_Member	GO Cellular Components	GO:0035098	ESC/E(Z) complex	-2.91434	0.00121804	-1.31606	0.0482987	4/16	2146,8726,22823,23512	EZH2,EED,MTF2,SUZ12
11_Member	GO Biological Processes	GO:0000725	recombinational repair	-2.86442	0.00136641	-1.27501	0.0530877	12/140	142,472,641,1111,7486,9907,25939,55086,64210,84464,116028,348654	PARP1,ATM,BLM,CHEK1,WRN,AP5Z1,SAMHD1,RADX,MMS19,SLX4,RMI2,GEN1
11_Member	GO Biological Processes	GO:2001022	positive regulation of response to DNA damage stimulus	-2.75376	0.00176294	-1.19197	0.0642736	10/107	142,472,1663,3146,5591,6498,64210,79184,83933,165918	PARP1,ATM,DDX11,HMGB1,PRKDC,SKIL,MMS19,BRCC3,HDAC10,RNF168
8_Member	GO Biological Processes	GO:0072431	signal transduction involved in mitotic G1 DNA damage checkpoint	-2.74565	0.00179616	-1.18864	0.0647685	7/57	472,1017,4194,5591,11200,79733,144455	ATM,CDK2,MDM4,PRKDC,CHEK2,E2F8,E2F7
8_Member	GO Biological Processes	GO:1902400	intracellular signal transduction involved in G1 DNA damage checkpoint	-2.74565	0.00179616	-1.18864	0.0647685	7/57	472,1017,4194,5591,11200,79733,144455	ATM,CDK2,MDM4,PRKDC,CHEK2,E2F8,E2F7
6_Member	GO Biological Processes	GO:0033143	regulation of intracellular steroid hormone receptor signaling pathway	-2.73935	0.00182242	-1.18369	0.0655107	8/73	142,3065,6049,9611,9667,27086,51341,55823	PARP1,HDAC1,RNF6,NCOR1,SAFB2,FOXP1,ZBTB7A,VPS11
8_Member	GO Biological Processes	GO:0071156	regulation of cell cycle arrest	-2.72347	0.0018903	-1.16916	0.0677398	10/108	472,595,1017,4194,7023,8851,11200,79733,115426,144455	ATM,CCND1,CDK2,MDM4,TFAP4,CDK5R1,CHEK2,E2F8,UHRF2,E2F7
11_Member	GO Biological Processes	GO:0045739	positive regulation of DNA repair	-2.70134	0.00198913	-1.15311	0.0702898	8/74	142,1663,3146,5591,64210,79184,83933,165918	PARP1,DDX11,HMGB1,PRKDC,MMS19,BRCC3,HDAC10,RNF168
3_Member	GO Biological Processes	GO:0006305	DNA alkylation	-2.66402	0.00216761	-1.1256	0.0748864	8/75	142,1786,2146,6018,8468,55904,57673,79813	PARP1,DNMT1,EZH2,RLF,FKBP6,KMT2E,BEND3,EHMT1
3_Member	GO Biological Processes	GO:0006306	DNA methylation	-2.66402	0.00216761	-1.1256	0.0748864	8/75	142,1786,2146,6018,8468,55904,57673,79813	PARP1,DNMT1,EZH2,RLF,FKBP6,KMT2E,BEND3,EHMT1
20_Member	GO Biological Processes	GO:0006353	DNA-templated transcription, termination	-2.66402	0.00216761	-1.1256	0.0748864	8/75	1477,1478,2966,6606,7884,29894,79101,81608	CSTF1,CSTF2,GTF2H2,SMN1,SLBP,CPSF1,TAF1D,FIP1L1
8_Member	GO Biological Processes	GO:1902402	signal transduction involved in mitotic DNA damage checkpoint	-2.65798	0.00219798	-1.12215	0.0754837	7/59	472,1017,4194,5591,11200,79733,144455	ATM,CDK2,MDM4,PRKDC,CHEK2,E2F8,E2F7
8_Member	GO Biological Processes	GO:1902403	signal transduction involved in mitotic DNA integrity checkpoint	-2.65798	0.00219798	-1.12215	0.0754837	7/59	472,1017,4194,5591,11200,79733,144455	ATM,CDK2,MDM4,PRKDC,CHEK2,E2F8,E2F7
8_Member	GO Biological Processes	GO:0000082	G1/S transition of mitotic cell cycle	-2.62444	0.00237445	-1.09247	0.0808225	18/275	472,595,1017,2146,4194,5426,5537,5591,7465,8554,8882,11200,23649,55198,55904,59343,79733,144455	ATM,CCND1,CDK2,EZH2,MDM4,POLE,PPP6C,PRKDC,WEE1,PIAS1,ZPR1,CHEK2,POLA2,APPL2,KMT2E,SENP2,E2F8,E2F7
6_Member	GO Molecular Functions	GO:0035258	steroid hormone receptor binding	-2.59139	0.00256216	-1.06767	0.0855711	8/77	142,6049,9730,27086,51341,55809,55818,64210	PARP1,RNF6,DCAF1,FOXP1,ZBTB7A,TRERF1,KDM3A,MMS19
8_Member	GO Biological Processes	GO:0072413	signal transduction involved in mitotic cell cycle checkpoint	-2.57417	0.00266584	-1.05358	0.0883939	7/61	472,1017,4194,5591,11200,79733,144455	ATM,CDK2,MDM4,PRKDC,CHEK2,E2F8,E2F7
6_Member	GO Biological Processes	GO:0009755	hormone-mediated signaling pathway	-2.55547	0.00278312	-1.03669	0.0918986	14/193	142,3065,6049,6294,7181,9611,9667,10474,27086,51341,55198,55809,55818,55823	PARP1,HDAC1,RNF6,SAFB,NR2C1,NCOR1,SAFB2,TADA3,FOXP1,ZBTB7A,APPL2,TRERF1,KDM3A,VPS11
8_Member	GO Biological Processes	GO:2000045	regulation of G1/S transition of mitotic cell cycle	-2.52155	0.00300921	-1.01546	0.0965025	13/174	472,595,1017,2146,4194,5591,7465,11200,55198,55904,59343,79733,144455	ATM,CCND1,CDK2,EZH2,MDM4,PRKDC,WEE1,CHEK2,APPL2,KMT2E,SENP2,E2F8,E2F7
6_Member	GO Molecular Functions	GO:0016922	nuclear receptor binding	-2.50987	0.00309121	-1.00595	0.0986386	9/97	142,6049,9730,10474,27086,51341,55809,55818,64210	PARP1,RNF6,DCAF1,TADA3,FOXP1,ZBTB7A,TRERF1,KDM3A,MMS19
3_Member	GO Biological Processes	GO:0044728	DNA methylation or demethylation	-2.45017	0.00354675	-0.954077	0.111153	9/99	142,1786,2146,6018,8468,55904,57673,79813,80312	PARP1,DNMT1,EZH2,RLF,FKBP6,KMT2E,BEND3,EHMT1,TET1
8_Member	GO Biological Processes	GO:0071158	positive regulation of cell cycle arrest	-2.42073	0.00379548	-0.927353	0.118208	8/82	472,1017,4194,8851,11200,79733,115426,144455	ATM,CDK2,MDM4,CDK5R1,CHEK2,E2F8,UHRF2,E2F7
8_Member	GO Biological Processes	GO:2000134	negative regulation of G1/S transition of mitotic cell cycle	-2.41519	0.00384423	-0.924148	0.119083	10/119	472,595,1017,2146,4194,5591,7465,11200,79733,144455	ATM,CCND1,CDK2,EZH2,MDM4,PRKDC,WEE1,CHEK2,E2F8,E2F7
6_Member	GO Biological Processes	GO:0033144	negative regulation of intracellular steroid hormone receptor signaling pathway	-2.38041	0.00416472	-0.898654	0.126283	5/35	3065,9611,27086,51341,55823	HDAC1,NCOR1,FOXP1,ZBTB7A,VPS11
20_Member	GO Biological Processes	GO:0006369	termination of RNA polymerase II transcription	-2.38041	0.00416472	-0.898654	0.126283	5/35	1477,1478,7884,29894,81608	CSTF1,CSTF2,SLBP,CPSF1,FIP1L1
20_Member	GO Cellular Components	GO:0005849	mRNA cleavage factor complex	-2.37403	0.00422644	-0.896754	0.126837	4/22	1477,1478,29894,81608	CSTF1,CSTF2,CPSF1,FIP1L1
8_Member	GO Biological Processes	GO:0071157	negative regulation of cell cycle arrest	-2.30165	0.0049929	-0.834882	0.146258	4/23	595,4194,7023,11200	CCND1,MDM4,TFAP4,CHEK2
8_Member	GO Biological Processes	GO:1902807	negative regulation of cell cycle G1/S phase transition	-2.28869	0.00514416	-0.827419	0.148793	10/124	472,595,1017,2146,4194,5591,7465,11200,79733,144455	ATM,CCND1,CDK2,EZH2,MDM4,PRKDC,WEE1,CHEK2,E2F8,E2F7
8_Member	KEGG Pathway	hsa04115	p53 signaling pathway	-2.2727	0.00533709	-0.822251	0.150574	7/69	472,595,842,1017,1111,4194,11200	ATM,CCND1,CASP9,CDK2,CHEK1,MDM4,CHEK2
8_Member	KEGG Pathway	ko04115	p53 signaling pathway	-2.2727	0.00533709	-0.822251	0.150574	7/69	472,595,842,1017,1111,4194,11200	ATM,CCND1,CASP9,CDK2,CHEK1,MDM4,CHEK2
8_Member	GO Biological Processes	GO:0044843	cell cycle G1/S phase transition	-2.26008	0.00549437	-0.811227	0.154445	18/298	472,595,1017,2146,4194,5426,5537,5591,7465,8554,8882,11200,23649,55198,55904,59343,79733,144455	ATM,CCND1,CDK2,EZH2,MDM4,POLE,PPP6C,PRKDC,WEE1,PIAS1,ZPR1,CHEK2,POLA2,APPL2,KMT2E,SENP2,E2F8,E2F7
20_Member	GO Biological Processes	GO:0098789	pre-mRNA cleavage required for polyadenylation	-2.17764	0.00664291	-0.748756	0.178338	3/13	1478,29894,81608	CSTF2,CPSF1,FIP1L1
6_Member	GO Biological Processes	GO:0048545	response to steroid hormone	-2.13818	0.00727486	-0.72339	0.189064	19/330	142,595,3065,3146,3148,6049,6294,6781,7023,7181,8725,9611,9667,10474,27086,51341,55809,55818,55823	PARP1,CCND1,HDAC1,HMGB1,HMGB2,RNF6,SAFB,STC1,TFAP4,NR2C1,URI1,NCOR1,SAFB2,TADA3,FOXP1,ZBTB7A,TRERF1,KDM3A,VPS11
8_Member	GO Biological Processes	GO:0006977	DNA damage response, signal transduction by p53 class mediator resulting in cell cycle arrest	-2.12948	0.00742206	-0.715179	0.192673	6/56	472,1017,4194,11200,79733,144455	ATM,CDK2,MDM4,CHEK2,E2F8,E2F7
8_Member	GO Biological Processes	GO:1902806	regulation of cell cycle G1/S phase transition	-2.10962	0.00776923	-0.698247	0.200333	13/195	472,595,1017,2146,4194,5591,7465,11200,55198,55904,59343,79733,144455	ATM,CCND1,CDK2,EZH2,MDM4,PRKDC,WEE1,CHEK2,APPL2,KMT2E,SENP2,E2F8,E2F7
6_Member	GO Biological Processes	GO:0071396	cellular response to lipid	-2.08492	0.00822396	-0.681068	0.208416	28/556	142,472,1374,1902,3065,3146,3148,4040,6049,6294,6602,6781,7023,7181,8725,9611,9667,10474,10594,10892,11211,22850,27086,27429,51341,55809,55818,55823	PARP1,ATM,CPT1A,LPAR1,HDAC1,HMGB1,HMGB2,LRP6,RNF6,SAFB,SMARCD1,STC1,TFAP4,NR2C1,URI1,NCOR1,SAFB2,TADA3,PRPF8,MALT1,FZD10,ADNP2,FOXP1,HTRA2,ZBTB7A,TRERF1,KDM3A,VPS11
20_Member	GO Biological Processes	GO:0098787	mRNA cleavage involved in mRNA processing	-2.08288	0.0082627	-0.681068	0.208416	3/14	1478,29894,81608	CSTF2,CPSF1,FIP1L1
19_Member	GO Cellular Components	GO:0000795	synaptonemal complex	-2.03872	0.00914698	-0.648652	0.224568	5/42	641,4292,8468,10609,10734	BLM,MLH1,FKBP6,P3H4,STAG3
19_Member	GO Cellular Components	GO:0099086	synaptonemal structure	-2.03872	0.00914698	-0.648652	0.224568	5/42	641,4292,8468,10609,10734	BLM,MLH1,FKBP6,P3H4,STAG3
10_Member	GO Cellular Components	GO:0036064	ciliary basal body	-2.03399	0.00924717	-0.645305	0.226305	11/156	1540,2121,6792,8556,22994,23271,54806,54903,57787,84140,353116	CYLD,EVC,CDKL5,CDC14A,CEP131,CAMSAP2,AHI1,MKS1,MARK4,FAM161A,RILPL1

## Sheet: Sheet2_Cluster2
GroupID	Category	Term	Description	LogP	P value	Log(q-value)	q value	InTerm_InList	Genes	Symbols
1_Member	GO Biological Processes	GO:0006694	steroid biosynthetic process	-8.30724	4.92901e-09	-3.94404	0.000113752	13/191	1583,1717,2224,2230,3157,3283,3291,4047,4597,6307,6342,6770,27122	CYP11A1,DHCR7,FDPS,FDX1,HMGCS1,HSD3B1,HSD11B2,LSS,MVD,MSMO1,SCP2,STAR,DKK3
1_Member	GO Biological Processes	GO:0008202	steroid metabolic process	-7.15008	7.07812e-08	-3.08791	0.000816744	15/329	1583,1717,2224,2230,2494,3157,3283,3291,4047,4597,6307,6342,6770,10577,27122	CYP11A1,DHCR7,FDPS,FDX1,NR5A2,HMGCS1,HSD3B1,HSD11B2,LSS,MVD,MSMO1,SCP2,STAR,NPC2,DKK3
1_Member	GO Biological Processes	GO:1901615	organic hydroxy compound metabolic process	-6.92868	1.17848e-07	-3.0426	0.000906566	19/555	1312,1583,1717,2224,2230,2494,3029,3157,4047,4597,5028,5335,6307,6342,6770,8811,10577,27122,51196	COMT,CYP11A1,DHCR7,FDPS,FDX1,NR5A2,HAGH,HMGCS1,LSS,MVD,P2RY1,PLCG1,MSMO1,SCP2,STAR,GALR2,NPC2,DKK3,PLCE1
1_Member	GO Biological Processes	GO:0006066	alcohol metabolic process	-6.44913	3.55527e-07	-2.7745	0.00168073	15/373	1583,1717,2224,2230,3157,4047,4597,5028,5335,6307,6770,8811,10577,27122,51196	CYP11A1,DHCR7,FDPS,FDX1,HMGCS1,LSS,MVD,P2RY1,PLCG1,MSMO1,STAR,GALR2,NPC2,DKK3,PLCE1
1_Member	GO Biological Processes	GO:0008203	cholesterol metabolic process	-6.43474	3.67506e-07	-2.7745	0.00168073	10/150	1583,1717,2224,2230,3157,4047,4597,6307,6770,10577	CYP11A1,DHCR7,FDPS,FDX1,HMGCS1,LSS,MVD,MSMO1,STAR,NPC2
1_Member	GO Biological Processes	GO:0008610	lipid biosynthetic process	-6.35955	4.3697e-07	-2.7745	0.00168073	21/729	1583,1717,2224,2230,3157,3283,3291,4047,4597,5296,5319,6307,6342,6770,10555,11343,27122,51196,79966,81579,132001	CYP11A1,DHCR7,FDPS,FDX1,HMGCS1,HSD3B1,HSD11B2,LSS,MVD,PIK3R2,PLA2G1B,MSMO1,SCP2,STAR,AGPAT2,MGLL,DKK3,PLCE1,SCD5,PLA2G12A,TAMM41
1_Member	GO Biological Processes	GO:1902652	secondary alcohol metabolic process	-6.20097	6.29549e-07	-2.68287	0.00207553	10/159	1583,1717,2224,2230,3157,4047,4597,6307,6770,10577	CYP11A1,DHCR7,FDPS,FDX1,HMGCS1,LSS,MVD,MSMO1,STAR,NPC2
1_Member	GO Biological Processes	GO:0016125	sterol metabolic process	-6.02945	9.34438e-07	-2.56934	0.00269562	10/166	1583,1717,2224,2230,3157,4047,4597,6307,6770,10577	CYP11A1,DHCR7,FDPS,FDX1,HMGCS1,LSS,MVD,MSMO1,STAR,NPC2
2_Member	GO Biological Processes	GO:0008211	glucocorticoid metabolic process	-5.8475	1.4207e-06	-2.43854	0.00364298	5/25	1583,3283,3291,6770,27122	CYP11A1,HSD3B1,HSD11B2,STAR,DKK3
3_Member	GO Biological Processes	GO:0008217	regulation of blood pressure	-5.77616	1.67432e-06	-2.41296	0.003864	10/177	367,477,1522,2013,3291,3398,4843,5919,22953,59342	AR,ATP1A2,CTSZ,EMP2,HSD11B2,ID2,NOS2,RARRES2,P2RX2,SCPEP1
2_Member	GO Biological Processes	GO:0120178	steroid hormone biosynthetic process	-5.60402	2.48877e-06	-2.31522	0.00483928	6/49	1583,1717,2230,3283,6770,27122	CYP11A1,DHCR7,FDX1,HSD3B1,STAR,DKK3
1_Member	GO Biological Processes	GO:1902930	regulation of alcohol biosynthetic process	-5.59924	2.51631e-06	-2.31522	0.00483928	7/76	1717,2224,3157,4047,4597,5028,27122	DHCR7,FDPS,HMGCS1,LSS,MVD,P2RY1,DKK3
4_Member	GO Cellular Components	GO:0031966	mitochondrial membrane	-5.16602	6.82308e-06	-1.91676	0.0121125	19/730	539,1528,1583,3283,4712,4718,4833,6233,6770,8034,10367,23464,25874,51021,51660,55967,83636,132001,255488	ATP5PO,CYB5A,CYP11A1,HSD3B1,NDUFB6,NDUFC2,NME4,RPS27A,STAR,SLC25A16,MICU1,GCAT,MPC2,MRPS16,MPC1,NDUFA12,C19orf12,TAMM41,RNF144B
1_Member	GO Biological Processes	GO:0050810	regulation of steroid biosynthetic process	-5.04312	9.05487e-06	-1.87132	0.0134486	7/92	1717,2224,3157,4047,4597,6770,27122	DHCR7,FDPS,HMGCS1,LSS,MVD,STAR,DKK3
5_Member	KEGG Pathway	hsa04152	AMPK signaling pathway	-5.02508	9.43888e-06	-1.87132	0.0134486	8/129	5210,5214,5296,5522,7249,23216,79966,339122	PFKFB4,PFKP,PIK3R2,PPP2R2C,TSC2,TBC1D1,SCD5,RAB43
4_Member	GO Cellular Components	GO:0019866	organelle inner membrane	-4.99892	1.00249e-05	-1.87132	0.0134486	16/552	539,1583,3283,4712,4718,4833,6770,8034,10367,22953,23464,25874,51021,51660,55967,132001	ATP5PO,CYP11A1,HSD3B1,NDUFB6,NDUFC2,NME4,STAR,SLC25A16,MICU1,P2RX2,GCAT,MPC2,MRPS16,MPC1,NDUFA12,TAMM41
4_Member	GO Cellular Components	GO:0005743	mitochondrial inner membrane	-4.96569	1.08221e-05	-1.87132	0.0134486	15/493	539,1583,3283,4712,4718,4833,6770,8034,10367,23464,25874,51021,51660,55967,132001	ATP5PO,CYP11A1,HSD3B1,NDUFB6,NDUFC2,NME4,STAR,SLC25A16,MICU1,GCAT,MPC2,MRPS16,MPC1,NDUFA12,TAMM41
2_Member	GO Biological Processes	GO:0006704	glucocorticoid biosynthetic process	-4.96161	1.09243e-05	-1.87132	0.0134486	4/18	1583,3283,3291,27122	CYP11A1,HSD3B1,HSD11B2,DKK3
6_Member	GO Biological Processes	GO:0032870	cellular response to hormone stimulus	-4.95577	1.10722e-05	-1.87132	0.0134486	17/621	367,477,865,1583,2494,2627,3157,4641,5296,5319,5908,5919,6770,7249,10011,23462,55023	AR,ATP1A2,CBFB,CYP11A1,NR5A2,GATA6,HMGCS1,MYO1C,PIK3R2,PLA2G1B,RAP1B,RARRES2,STAR,TSC2,SRA1,HEY1,PHIP
7_Member	GO Biological Processes	GO:0006790	sulfur compound metabolic process	-4.92854	1.17885e-05	-1.86783	0.0135571	13/378	1622,2947,2953,3029,3157,3340,4597,8459,9953,25874,51363,79966,122961	DBI,GSTM3,GSTT2,HAGH,HMGCS1,NDST1,MVD,TPST2,HS3ST3B1,MPC2,CHST15,SCD5,ISCA2
1_Member	GO Biological Processes	GO:0044283	small molecule biosynthetic process	-4.90881	1.23364e-05	-1.86783	0.0135571	18/693	1717,2224,3157,4047,4597,4833,5028,5226,5319,6307,6342,6770,11343,27122,51363,64902,79966,83594	DHCR7,FDPS,HMGCS1,LSS,MVD,NME4,P2RY1,PGD,PLA2G1B,MSMO1,SCP2,STAR,MGLL,DKK3,CHST15,AGXT2,SCD5,NUDT12
2_Member	GO Biological Processes	GO:0008207	C21-steroid hormone metabolic process	-4.79678	1.59667e-05	-1.77859	0.0166499	5/40	1583,2230,3283,6770,27122	CYP11A1,FDX1,HSD3B1,STAR,DKK3
4_Member	GO Cellular Components	GO:0005740	mitochondrial envelope	-4.78006	1.65937e-05	-1.77859	0.0166499	19/778	539,1528,1583,3283,4712,4718,4833,6233,6770,8034,10367,23464,25874,51021,51660,55967,83636,132001,255488	ATP5PO,CYB5A,CYP11A1,HSD3B1,NDUFB6,NDUFC2,NME4,RPS27A,STAR,SLC25A16,MICU1,GCAT,MPC2,MRPS16,MPC1,NDUFA12,C19orf12,TAMM41,RNF144B
2_Member	GO Biological Processes	GO:0042446	hormone biosynthetic process	-4.7284	1.86898e-05	-1.74541	0.0179718	6/69	1583,1717,2230,3283,6770,27122	CYP11A1,DHCR7,FDX1,HSD3B1,STAR,DKK3
1_Member	GO Biological Processes	GO:0006720	isoprenoid metabolic process	-4.69881	2.00075e-05	-1.73454	0.0184271	8/143	2224,3157,4047,4597,5919,6770,10577,59342	FDPS,HMGCS1,LSS,MVD,RARRES2,STAR,NPC2,SCPEP1
7_Member	GO Biological Processes	GO:0090407	organophosphate biosynthetic process	-4.67225	2.12694e-05	-1.73454	0.0184271	16/587	539,2224,3157,3208,4597,4833,4843,5028,5296,5319,10555,25874,79966,81579,83594,132001	ATP5PO,FDPS,HMGCS1,HPCA,MVD,NME4,NOS2,P2RY1,PIK3R2,PLA2G1B,AGPAT2,MPC2,SCD5,PLA2G12A,NUDT12,TAMM41
8_Member	GO Biological Processes	GO:0006614	SRP-dependent cotranslational protein targeting to membrane	-4.66638	2.15587e-05	-1.73454	0.0184271	7/105	6124,6146,6161,6175,6192,6230,6233	RPL4,RPL22,RPL32,RPLP0,RPS4Y1,RPS25,RPS27A
8_Member	GO Cellular Components	GO:0022626	cytosolic ribosome	-4.61315	2.43695e-05	-1.7015	0.0198838	7/107	6124,6146,6161,6175,6192,6230,6233	RPL4,RPL22,RPL32,RPLP0,RPS4Y1,RPS25,RPS27A
1_Member	GO Biological Processes	GO:0006695	cholesterol biosynthetic process	-4.58758	2.58478e-05	-1.7015	0.0198838	6/73	1717,2224,3157,4047,4597,6307	DHCR7,FDPS,HMGCS1,LSS,MVD,MSMO1
1_Member	GO Biological Processes	GO:1902653	secondary alcohol biosynthetic process	-4.58758	2.58478e-05	-1.7015	0.0198838	6/73	1717,2224,3157,4047,4597,6307	DHCR7,FDPS,HMGCS1,LSS,MVD,MSMO1
9_Member	GO Biological Processes	GO:0006477	protein sulfation	-4.56866	2.69985e-05	-1.69682	0.0200991	3/8	3340,8459,9953	NDST1,TPST2,HS3ST3B1
10_Member	GO Cellular Components	GO:0031252	cell leading edge	-4.53745	2.90104e-05	-1.69073	0.0203833	13/412	3208,4641,5335,5662,5756,10011,10044,23242,51196,51466,55604,55740,57698	HPCA,MYO1C,PLCG1,PSD,TWF1,SRA1,SH2D3C,COBL,PLCE1,EVL,CARMIL1,ENAH,SHTN1
8_Member	GO Biological Processes	GO:0006613	cotranslational protein targeting to membrane	-4.53541	2.91467e-05	-1.69073	0.0203833	7/110	6124,6146,6161,6175,6192,6230,6233	RPL4,RPL22,RPL32,RPLP0,RPS4Y1,RPS25,RPS27A
8_Member	KEGG Pathway	hsa03010	Ribosome	-4.48767	3.25333e-05	-1.66854	0.0214515	8/153	6124,6146,6161,6175,6192,6230,6233,51021	RPL4,RPL22,RPL32,RPLP0,RPS4Y1,RPS25,RPS27A,MRPS16
8_Member	KEGG Pathway	ko03010	Ribosome	-4.48767	3.25333e-05	-1.66854	0.0214515	8/153	6124,6146,6161,6175,6192,6230,6233,51021	RPL4,RPL22,RPL32,RPLP0,RPS4Y1,RPS25,RPS27A,MRPS16
1_Member	GO Biological Processes	GO:1901617	organic hydroxy compound biosynthetic process	-4.44695	3.57314e-05	-1.64005	0.0229058	10/251	1717,2224,3157,4047,4597,5028,6307,6342,6770,27122	DHCR7,FDPS,HMGCS1,LSS,MVD,P2RY1,MSMO1,SCP2,STAR,DKK3
1_Member	GO Biological Processes	GO:0046165	alcohol biosynthetic process	-4.42746	3.73713e-05	-1.63246	0.0233096	8/156	1717,2224,3157,4047,4597,5028,6307,27122	DHCR7,FDPS,HMGCS1,LSS,MVD,P2RY1,MSMO1,DKK3
1_Member	GO Biological Processes	GO:0016126	sterol biosynthetic process	-4.39184	4.05659e-05	-1.60842	0.0246363	6/79	1717,2224,3157,4047,4597,6307	DHCR7,FDPS,HMGCS1,LSS,MVD,MSMO1
1_Member	GO Biological Processes	GO:0045540	regulation of cholesterol biosynthetic process	-4.35995	4.36568e-05	-1.59881	0.0251878	5/49	1717,2224,3157,4047,4597	DHCR7,FDPS,HMGCS1,LSS,MVD
1_Member	GO Biological Processes	GO:0106118	regulation of sterol biosynthetic process	-4.35995	4.36568e-05	-1.59881	0.0251878	5/49	1717,2224,3157,4047,4597	DHCR7,FDPS,HMGCS1,LSS,MVD
2_Member	GO Biological Processes	GO:0006700	C21-steroid hormone biosynthetic process	-4.29438	5.07714e-05	-1.57362	0.0266918	4/26	1583,2230,6770,27122	CYP11A1,FDX1,STAR,DKK3
5_Member	KEGG Pathway	ko04152	AMPK signaling pathway	-4.29283	5.09531e-05	-1.57362	0.0266918	7/120	5210,5214,5296,5522,7249,23216,79966	PFKFB4,PFKP,PIK3R2,PPP2R2C,TSC2,TBC1D1,SCD5
8_Member	GO Biological Processes	GO:0000184	nuclear-transcribed mRNA catabolic process, nonsense-mediated decay	-4.29283	5.09531e-05	-1.57362	0.0266918	7/120	6124,6146,6161,6175,6192,6230,6233	RPL4,RPL22,RPL32,RPLP0,RPS4Y1,RPS25,RPS27A
8_Member	GO Biological Processes	GO:0045047	protein targeting to ER	-4.29283	5.09531e-05	-1.57362	0.0266918	7/120	6124,6146,6161,6175,6192,6230,6233	RPL4,RPL22,RPL32,RPLP0,RPS4Y1,RPS25,RPS27A
8_Member	GO Biological Processes	GO:0006612	protein targeting to membrane	-4.28361	5.20465e-05	-1.57362	0.0266918	9/211	3208,4641,6124,6146,6161,6175,6192,6230,6233	HPCA,MYO1C,RPL4,RPL22,RPL32,RPLP0,RPS4Y1,RPS25,RPS27A
11_Member	GO Biological Processes	GO:0062012	regulation of small molecule metabolic process	-4.26548	5.42652e-05	-1.56504	0.0272246	13/438	1717,2224,3157,3208,4047,4597,4843,4946,5028,5210,5261,6770,27122	DHCR7,FDPS,HMGCS1,HPCA,LSS,MVD,NOS2,OAZ1,P2RY1,PFKFB4,PHKG2,STAR,DKK3
1_Member	GO Biological Processes	GO:0019218	regulation of steroid metabolic process	-4.24711	5.66099e-05	-1.55601	0.0277966	7/122	1717,2224,3157,4047,4597,6770,27122	DHCR7,FDPS,HMGCS1,LSS,MVD,STAR,DKK3
7_Member	GO Biological Processes	GO:0006163	purine nucleotide metabolic process	-4.22551	5.94958e-05	-1.54356	0.0286051	13/442	539,1622,3157,3208,4597,4833,4843,5210,5214,5744,8459,25874,79966	ATP5PO,DBI,HMGCS1,HPCA,MVD,NME4,NOS2,PFKFB4,PFKP,PTHLH,TPST2,MPC2,SCD5
8_Member	GO Biological Processes	GO:0072599	establishment of protein localization to endoplasmic reticulum	-4.20224	6.27705e-05	-1.52924	0.0295636	7/124	6124,6146,6161,6175,6192,6230,6233	RPL4,RPL22,RPL32,RPLP0,RPS4Y1,RPS25,RPS27A
12_Member	GO Biological Processes	GO:0032787	monocarboxylic acid metabolic process	-4.18539	6.52547e-05	-1.52116	0.030119	16/645	1891,2494,3029,5210,5214,5226,5319,5445,6307,6342,6770,11343,25874,59342,64902,79966	ECH1,NR5A2,HAGH,PFKFB4,PFKP,PGD,PLA2G1B,PON2,MSMO1,SCP2,STAR,MGLL,MPC2,SCPEP1,AGXT2,SCD5
1_Member	GO Biological Processes	GO:0008299	isoprenoid biosynthetic process	-4.16322	6.86728e-05	-1.50759	0.0310751	4/28	2224,3157,4047,4597	FDPS,HMGCS1,LSS,MVD
10_Member	GO Biological Processes	GO:0030029	actin filament-based process	-4.13979	7.24792e-05	-1.49259	0.0321668	18/794	477,1266,1832,2013,4637,4641,5319,5358,5756,8913,10529,11211,23242,51466,51734,55604,55740,57698	ATP1A2,CNN3,DSP,EMP2,MYL6,MYO1C,PLA2G1B,PLS3,TWF1,CACNA1G,NEBL,FZD10,COBL,EVL,MSRB1,CARMIL1,ENAH,SHTN1
13_Member	GO Biological Processes	GO:0003012	muscle system process	-4.11803	7.62026e-05	-1.4842	0.0327941	13/453	384,477,1832,2627,4090,4637,5028,8811,8913,9150,22953,51196,113246	ARG2,ATP1A2,DSP,GATA6,SMAD5,MYL6,P2RY1,GALR2,CACNA1G,CTDP1,P2RX2,PLCE1,C12orf57
1_Member	KEGG Pathway	M00101	Cholesterol biosynthesis, squalene 2,3-epoxide => cholesterol	-4.10704	7.81557e-05	-1.4842	0.0327941	3/11	1717,4047,6307	DHCR7,LSS,MSMO1
1_Member	KEGG Pathway	hsa_M00101	Cholesterol biosynthesis, squalene 2,3-epoxide => cholesterol	-4.10704	7.81557e-05	-1.4842	0.0327941	3/11	1717,4047,6307	DHCR7,LSS,MSMO1
3_Member	GO Biological Processes	GO:0003073	regulation of systemic arterial blood pressure	-4.07313	8.4503e-05	-1.45812	0.0348243	6/90	367,1522,2013,3291,5919,22953	AR,CTSZ,EMP2,HSD11B2,RARRES2,P2RX2
7_Member	GO Biological Processes	GO:0072521	purine-containing compound metabolic process	-4.05142	8.88345e-05	-1.4441	0.035967	13/460	539,1622,3157,3208,4597,4833,4843,5210,5214,5744,8459,25874,79966	ATP5PO,DBI,HMGCS1,HPCA,MVD,NME4,NOS2,PFKFB4,PFKP,PTHLH,TPST2,MPC2,SCD5
3_Member	GO Biological Processes	GO:0008015	blood circulation	-4.02791	9.37747e-05	-1.42814	0.0373126	14/528	367,477,1522,1832,2013,3291,3398,4090,4843,5028,5919,8913,22953,59342	AR,ATP1A2,CTSZ,DSP,EMP2,HSD11B2,ID2,SMAD5,NOS2,P2RY1,RARRES2,CACNA1G,P2RX2,SCPEP1
8_Member	GO Molecular Functions	GO:0003735	structural constituent of ribosome	-3.99017	0.00010229	-1.40679	0.0391933	8/180	6124,6146,6161,6175,6192,6230,6233,51021	RPL4,RPL22,RPL32,RPLP0,RPS4Y1,RPS25,RPS27A,MRPS16
8_Member	GO Biological Processes	GO:0019083	viral transcription	-3.99017	0.00010229	-1.40679	0.0391933	8/180	6124,6146,6161,6175,6192,6230,6233,9150	RPL4,RPL22,RPL32,RPLP0,RPS4Y1,RPS25,RPS27A,CTDP1
10_Member	GO Biological Processes	GO:0051639	actin filament network formation	-3.98466	0.000103596	-1.40679	0.0391933	3/12	5358,23242,55604	PLS3,COBL,CARMIL1
7_Member	GO Biological Processes	GO:0009117	nucleotide metabolic process	-3.94266	0.000114114	-1.37185	0.0424763	14/538	539,1622,3157,3208,4597,4833,4843,5210,5214,5744,8459,25874,79966,83594	ATP5PO,DBI,HMGCS1,HPCA,MVD,NME4,NOS2,PFKFB4,PFKP,PTHLH,TPST2,MPC2,SCD5,NUDT12
3_Member	GO Biological Processes	GO:0003013	circulatory system process	-3.90723	0.000123813	-1.34338	0.045355	15/611	367,477,1522,1832,2013,3291,3398,4090,4843,5028,5919,6523,8913,22953,59342	AR,ATP1A2,CTSZ,DSP,EMP2,HSD11B2,ID2,SMAD5,NOS2,P2RY1,RARRES2,SLC5A1,CACNA1G,P2RX2,SCPEP1
14_Member	GO Molecular Functions	GO:0016491	oxidoreductase activity	-3.8962	0.000126999	-1.33918	0.0457949	17/756	1528,1583,1717,2230,3283,3291,4712,4718,4843,5226,6307,10935,51734,54498,55967,79966,80312	CYB5A,CYP11A1,DHCR7,FDX1,HSD3B1,HSD11B2,NDUFB6,NDUFC2,NOS2,PGD,MSMO1,PRDX3,MSRB1,SMOX,NDUFA12,SCD5,TET1
8_Member	GO Cellular Components	GO:0044391	ribosomal subunit	-3.87559	0.000133172	-1.32859	0.0469256	8/187	6124,6146,6161,6175,6192,6230,6233,51021	RPL4,RPL22,RPL32,RPLP0,RPS4Y1,RPS25,RPS27A,MRPS16
7_Member	GO Biological Processes	GO:0006753	nucleoside phosphate metabolic process	-3.86777	0.000135591	-1.32859	0.0469256	14/547	539,1622,3157,3208,4597,4833,4843,5210,5214,5744,8459,25874,79966,83594	ATP5PO,DBI,HMGCS1,HPCA,MVD,NME4,NOS2,PFKFB4,PFKP,PTHLH,TPST2,MPC2,SCD5,NUDT12
1_Member	GO Biological Processes	GO:0090181	regulation of cholesterol metabolic process	-3.86571	0.000136234	-1.32859	0.0469256	5/62	1717,2224,3157,4047,4597	DHCR7,FDPS,HMGCS1,LSS,MVD
15_Member	GO Biological Processes	GO:0006644	phospholipid metabolic process	-3.8247	0.000149727	-1.29532	0.0506617	12/420	1622,2224,2627,3157,4597,5296,5319,5335,8811,10555,81579,132001	DBI,FDPS,GATA6,HMGCS1,MVD,PIK3R2,PLA2G1B,PLCG1,GALR2,AGPAT2,PLA2G12A,TAMM41
16_Member	GO Molecular Functions	GO:0005496	steroid binding	-3.81967	0.000151471	-1.29532	0.0506617	6/100	367,477,3291,6342,6770,10577	AR,ATP1A2,HSD11B2,SCP2,STAR,NPC2
8_Member	GO Biological Processes	GO:0019080	viral gene expression	-3.70559	0.000196975	-1.18749	0.0649399	8/198	6124,6146,6161,6175,6192,6230,6233,9150	RPL4,RPL22,RPL32,RPLP0,RPS4Y1,RPS25,RPS27A,CTDP1
13_Member	GO Biological Processes	GO:0030048	actin filament-based movement	-3.68594	0.000206091	-1.17686	0.0665494	7/150	477,1832,2013,4637,4641,8913,57698	ATP1A2,DSP,EMP2,MYL6,MYO1C,CACNA1G,SHTN1
1_Member	GO Biological Processes	GO:0016114	terpenoid biosynthetic process	-3.67673	0.000210508	-1.17686	0.0665494	3/15	2224,3157,4047	FDPS,HMGCS1,LSS
17_Member	GO Biological Processes	GO:0071371	cellular response to gonadotropin stimulus	-3.67673	0.000210508	-1.17686	0.0665494	3/15	2627,3157,6770	GATA6,HMGCS1,STAR
10_Member	GO Biological Processes	GO:0007015	actin filament organization	-3.66631	0.000215622	-1.17234	0.067245	12/437	2013,4641,5319,5358,5756,10529,23242,51466,51734,55604,55740,57698	EMP2,MYO1C,PLA2G1B,PLS3,TWF1,NEBL,COBL,EVL,MSRB1,CARMIL1,ENAH,SHTN1
8_Member	GO Biological Processes	GO:0070972	protein localization to endoplasmic reticulum	-3.65066	0.000223534	-1.16252	0.068783	7/152	6124,6146,6161,6175,6192,6230,6233	RPL4,RPL22,RPL32,RPLP0,RPS4Y1,RPS25,RPS27A
17_Member	GO Biological Processes	GO:0046661	male sex differentiation	-3.63322	0.000232692	-1.15913	0.0693218	7/153	367,657,2627,3157,4090,6770,10184	AR,BMPR1A,GATA6,HMGCS1,SMAD5,STAR,LHFPL2
8_Member	GO Biological Processes	GO:0006605	protein targeting	-3.63023	0.000234297	-1.15913	0.0693218	12/441	1891,3208,4641,4843,6124,6146,6161,6175,6192,6230,6233,6342	ECH1,HPCA,MYO1C,NOS2,RPL4,RPL22,RPL32,RPLP0,RPS4Y1,RPS25,RPS27A,SCP2
10_Member	GO Molecular Functions	GO:0003779	actin binding	-3.63023	0.000234297	-1.15913	0.0693218	12/441	1266,3208,4641,5358,5756,10529,23242,51466,51734,55740,57698,91624	CNN3,HPCA,MYO1C,PLS3,TWF1,NEBL,COBL,EVL,MSRB1,ENAH,SHTN1,NEXN
17_Member	GO Biological Processes	GO:0043627	response to estrogen	-3.58724	0.00025868	-1.12167	0.0755672	5/71	367,2627,2947,6770,10011	AR,GATA6,GSTM3,STAR,SRA1
8_Member	GO Biological Processes	GO:0000956	nuclear-transcribed mRNA catabolic process	-3.53276	0.000293249	-1.07266	0.0845949	8/210	6124,6146,6161,6175,6192,6230,6233,54512	RPL4,RPL22,RPL32,RPLP0,RPS4Y1,RPS25,RPS27A,EXOSC4
8_Member	GO Biological Processes	GO:0072657	protein localization to membrane	-3.52664	0.000297416	-1.07192	0.0847378	15/663	367,403,2013,2533,3208,4641,5028,6124,6146,6161,6175,6192,6230,6233,10815	AR,ARL3,EMP2,FYB1,HPCA,MYO1C,P2RY1,RPL4,RPL22,RPL32,RPLP0,RPS4Y1,RPS25,RPS27A,CPLX1
18_Member	GO Biological Processes	GO:0060749	mammary gland alveolus development	-3.50734	0.00031093	-1.06322	0.0864534	3/17	367,780,3398	AR,DDR1,ID2
18_Member	GO Biological Processes	GO:0061377	mammary gland lobule development	-3.50734	0.00031093	-1.06322	0.0864534	3/17	367,780,3398	AR,DDR1,ID2
2_Member	GO Biological Processes	GO:0042445	hormone metabolic process	-3.42414	0.00037658	-0.985224	0.103461	8/218	1522,1583,1717,2230,3283,6770,27122,59342	CTSZ,CYP11A1,DHCR7,FDX1,HSD3B1,STAR,DKK3,SCPEP1
19_Member	GO Biological Processes	GO:0061061	muscle structure development	-3.39478	0.000402917	-0.966791	0.107947	14/609	657,1832,2627,3398,3399,4637,9150,10011,10409,10529,22953,23462,27101,30816	BMPR1A,DSP,GATA6,ID2,ID3,MYL6,CTDP1,SRA1,BASP1,NEBL,P2RX2,HEY1,CACYBP,ERVW-1
1_Member	GO Biological Processes	GO:0019216	regulation of lipid metabolic process	-3.39208	0.000405432	-0.966791	0.107947	11/402	1717,2224,3157,3398,4047,4597,5919,6770,10577,27122,51280	DHCR7,FDPS,HMGCS1,ID2,LSS,MVD,RARRES2,STAR,NPC2,DKK3,GOLM1
13_Member	GO Biological Processes	GO:0070252	actin-mediated cell contraction	-3.39047	0.00040694	-0.966791	0.107947	6/120	477,1832,2013,4637,8913,57698	ATP1A2,DSP,EMP2,MYL6,CACNA1G,SHTN1
20_Member	GO Cellular Components	GO:0044297	cell body	-3.35361	0.00044299	-0.934891	0.116174	13/543	477,657,1266,2868,3208,5028,6770,10815,22953,23242,27101,57698,79890	ATP1A2,BMPR1A,CNN3,GRK4,HPCA,P2RY1,STAR,CPLX1,P2RX2,COBL,CACYBP,SHTN1,RIN3
7_Member	GO Biological Processes	GO:0009150	purine ribonucleotide metabolic process	-3.3295	0.000468272	-0.920546	0.120075	11/409	539,1622,3157,4597,4833,5210,5214,5744,8459,25874,79966	ATP5PO,DBI,HMGCS1,MVD,NME4,PFKFB4,PFKP,PTHLH,TPST2,MPC2,SCD5
1_Member	GO Biological Processes	GO:0006721	terpenoid metabolic process	-3.31463	0.000484587	-0.910471	0.122893	6/124	2224,3157,4047,5919,6770,59342	FDPS,HMGCS1,LSS,RARRES2,STAR,SCPEP1
7_Member	GO Biological Processes	GO:0055086	nucleobase-containing small molecule metabolic process	-3.29738	0.000504225	-0.90052	0.125742	14/623	539,1622,3157,3208,4597,4833,4843,5210,5214,5744,8459,25874,79966,83594	ATP5PO,DBI,HMGCS1,HPCA,MVD,NME4,NOS2,PFKFB4,PFKP,PTHLH,TPST2,MPC2,SCD5,NUDT12
1_Member	KEGG Pathway	hsa00100	Steroid biosynthesis	-3.29059	0.000512164	-0.90052	0.125742	3/20	1717,4047,6307	DHCR7,LSS,MSMO1
1_Member	KEGG Pathway	ko00100	Steroid biosynthesis	-3.29059	0.000512164	-0.90052	0.125742	3/20	1717,4047,6307	DHCR7,LSS,MSMO1
13_Member	GO Biological Processes	GO:0006936	muscle contraction	-3.25638	0.000554136	-0.870909	0.134614	10/352	384,477,1832,4090,4637,8811,8913,22953,51196,113246	ARG2,ATP1A2,DSP,SMAD5,MYL6,GALR2,CACNA1G,P2RX2,PLCE1,C12orf57
15_Member	GO Biological Processes	GO:0015718	monocarboxylic acid transport	-3.23696	0.00057948	-0.856034	0.139305	7/178	477,4843,5319,10815,25874,51660,81579	ATP1A2,NOS2,PLA2G1B,CPLX1,MPC2,MPC1,PLA2G12A
8_Member	GO Biological Processes	GO:0090150	establishment of protein localization to membrane	-3.21856	0.000604557	-0.842136	0.143835	10/356	3208,4641,6124,6146,6161,6175,6192,6230,6233,10815	HPCA,MYO1C,RPL4,RPL22,RPL32,RPLP0,RPS4Y1,RPS25,RPS27A,CPLX1
7_Member	GO Biological Processes	GO:0009259	ribonucleotide metabolic process	-3.18337	0.000655584	-0.813237	0.153731	11/426	539,1622,3157,4597,4833,5210,5214,5744,8459,25874,79966	ATP5PO,DBI,HMGCS1,MVD,NME4,PFKFB4,PFKP,PTHLH,TPST2,MPC2,SCD5
10_Member	GO Biological Processes	GO:0097435	supramolecular fiber organization	-3.1808	0.000659477	-0.813237	0.153731	15/716	1832,2013,4641,5201,5204,5319,5358,5756,10529,23242,51466,51734,55604,55740,57698	DSP,EMP2,MYO1C,PFDN1,PFDN5,PLA2G1B,PLS3,TWF1,NEBL,COBL,EVL,MSRB1,CARMIL1,ENAH,SHTN1
1_Member	KEGG Pathway	hsa00900	Terpenoid backbone biosynthesis	-3.16507	0.000683803	-0.806193	0.156245	3/22	2224,3157,4597	FDPS,HMGCS1,MVD
1_Member	KEGG Pathway	ko00900	Terpenoid backbone biosynthesis	-3.16507	0.000683803	-0.806193	0.156245	3/22	2224,3157,4597	FDPS,HMGCS1,MVD
8_Member	GO Cellular Components	GO:0005840	ribosome	-3.11427	0.000768659	-0.772257	0.168944	8/243	6124,6146,6161,6175,6192,6230,6233,51021	RPL4,RPL22,RPL32,RPLP0,RPS4Y1,RPS25,RPS27A,MRPS16
9_Member	GO Molecular Functions	GO:0008146	sulfotransferase activity	-3.10671	0.000782156	-0.771302	0.169316	4/52	3340,8459,9953,51363	NDST1,TPST2,HS3ST3B1,CHST15
2_Member	GO Biological Processes	GO:0034754	cellular hormone metabolic process	-3.10334	0.000788249	-0.771302	0.169316	6/136	1583,2230,3283,6770,27122,59342	CYP11A1,FDX1,HSD3B1,STAR,DKK3,SCPEP1
7_Member	GO Biological Processes	GO:0019693	ribose phosphate metabolic process	-3.10108	0.000792361	-0.771302	0.169316	11/436	539,1622,3157,4597,4833,5210,5214,5744,8459,25874,79966	ATP5PO,DBI,HMGCS1,MVD,NME4,PFKFB4,PFKP,PTHLH,TPST2,MPC2,SCD5
8_Member	GO Biological Processes	GO:0072594	establishment of protein localization to organelle	-3.09558	0.000802448	-0.771184	0.169362	13/579	1891,3208,4843,5296,6124,6146,6161,6175,6192,6230,6233,6342,7249	ECH1,HPCA,NOS2,PIK3R2,RPL4,RPL22,RPL32,RPLP0,RPS4Y1,RPS25,RPS27A,SCP2,TSC2
6_Member	GO Biological Processes	GO:0043434	response to peptide hormone	-3.09299	0.000807254	-0.771184	0.169362	11/437	1583,3291,4641,5296,5319,5908,5919,6770,7249,27101,55023	CYP11A1,HSD11B2,MYO1C,PIK3R2,PLA2G1B,RAP1B,RARRES2,STAR,TSC2,CACYBP,PHIP
9_Member	GO Biological Processes	GO:0051923	sulfation	-3.05147	0.000888239	-0.753761	0.176295	3/24	3340,8459,9953	NDST1,TPST2,HS3ST3B1
9_Member	KEGG Pathway	hsa00534	Glycosaminoglycan biosynthesis - heparan sulfate	-3.05147	0.000888239	-0.753761	0.176295	3/24	2134,3340,9953	EXTL1,NDST1,HS3ST3B1
9_Member	KEGG Pathway	ko00534	Glycosaminoglycan biosynthesis - heparan sulfate / heparin	-3.05147	0.000888239	-0.753761	0.176295	3/24	2134,3340,9953	EXTL1,NDST1,HS3ST3B1
17_Member	GO Biological Processes	GO:0034698	response to gonadotropin	-3.05147	0.000888239	-0.753761	0.176295	3/24	2627,3157,6770	GATA6,HMGCS1,STAR
2_Member	GO Biological Processes	GO:0010817	regulation of hormone levels	-3.04887	0.000893564	-0.753761	0.176295	12/513	1522,1583,1717,2230,3283,4843,5028,6770,10815,25874,27122,59342	CTSZ,CYP11A1,DHCR7,FDX1,HSD3B1,NOS2,P2RY1,STAR,CPLX1,MPC2,DKK3,SCPEP1
4_Member	GO Cellular Components	GO:0031970	organelle envelope lumen	-3.04742	0.000896567	-0.753761	0.176295	5/93	3283,4833,6770,10367,27101	HSD3B1,NME4,STAR,MICU1,CACYBP
7_Member	GO Biological Processes	GO:0033865	nucleoside bisphosphate metabolic process	-3.03778	0.00091669	-0.753761	0.176295	6/140	1622,3157,4597,8459,25874,79966	DBI,HMGCS1,MVD,TPST2,MPC2,SCD5
7_Member	GO Biological Processes	GO:0033875	ribonucleoside bisphosphate metabolic process	-3.03778	0.00091669	-0.753761	0.176295	6/140	1622,3157,4597,8459,25874,79966	DBI,HMGCS1,MVD,TPST2,MPC2,SCD5
7_Member	GO Biological Processes	GO:0034032	purine nucleoside bisphosphate metabolic process	-3.03778	0.00091669	-0.753761	0.176295	6/140	1622,3157,4597,8459,25874,79966	DBI,HMGCS1,MVD,TPST2,MPC2,SCD5
8_Member	GO Biological Processes	GO:0006413	translational initiation	-3.0303	0.000932618	-0.749884	0.177876	7/193	6124,6146,6161,6175,6192,6230,6233	RPL4,RPL22,RPL32,RPLP0,RPS4Y1,RPS25,RPS27A
8_Member	GO Biological Processes	GO:0006402	mRNA catabolic process	-3.02023	0.000954492	-0.743389	0.180555	10/378	6124,6146,6161,6175,6192,6230,6233,54512,55603,83594	RPL4,RPL22,RPL32,RPLP0,RPS4Y1,RPS25,RPS27A,EXOSC4,TENT5A,NUDT12
9_Member	KEGG Pathway	hsanan02	glycosaminoglycan biosynthesis	-3.01448	0.000967203	-0.741189	0.181472	4/55	2134,3340,9953,51363	EXTL1,NDST1,HS3ST3B1,CHST15
15_Member	GO Molecular Functions	GO:0052689	carboxylic ester hydrolase activity	-2.97442	0.00106067	-0.704643	0.197404	6/144	3340,5319,5445,11343,51400,81579	NDST1,PLA2G1B,PON2,MGLL,PPME1,PLA2G12A
14_Member	GO Biological Processes	GO:0006091	generation of precursor metabolites and energy	-2.97008	0.00107133	-0.703788	0.197794	12/524	539,1528,2230,4712,4718,4843,5210,5214,5226,5261,5504,55967	ATP5PO,CYB5A,FDX1,NDUFB6,NDUFC2,NOS2,PFKFB4,PFKP,PGD,PHKG2,PPP1R2,NDUFA12
8_Member	GO Cellular Components	GO:0022625	cytosolic large ribosomal subunit	-2.95608	0.00110643	-0.700014	0.19952	4/57	6124,6146,6161,6175	RPL4,RPL22,RPL32,RPLP0
6_Member	GO Biological Processes	GO:1901652	response to peptide	-2.956	0.00110662	-0.700014	0.19952	12/526	1583,3291,4641,5296,5319,5908,5919,6770,7249,10392,27101,55023	CYP11A1,HSD11B2,MYO1C,PIK3R2,PLA2G1B,RAP1B,RARRES2,STAR,TSC2,NOD1,CACYBP,PHIP
2_Member	KEGG Pathway	hsa00140	Steroid hormone biosynthesis	-2.92773	0.00118105	-0.678475	0.209664	4/58	1312,1583,3283,3291	COMT,CYP11A1,HSD3B1,HSD11B2
2_Member	KEGG Pathway	ko00140	Steroid hormone biosynthesis	-2.92773	0.00118105	-0.678475	0.209664	4/58	1312,1583,3283,3291	COMT,CYP11A1,HSD3B1,HSD11B2
16_Member	GO Biological Processes	GO:0006869	lipid transport	-2.90629	0.00124084	-0.669286	0.214148	11/461	477,1622,4833,4843,5319,6342,6770,10577,10815,26207,81579	ATP1A2,DBI,NME4,NOS2,PLA2G1B,SCP2,STAR,NPC2,CPLX1,PITPNC1,PLA2G12A
17_Member	GO Biological Processes	GO:0007548	sex differentiation	-2.90452	0.00124588	-0.669286	0.214148	8/262	367,657,2627,3157,4090,6770,10184,10409	AR,BMPR1A,GATA6,HMGCS1,SMAD5,STAR,LHFPL2,BASP1
1_Member	GO Biological Processes	GO:0046890	regulation of lipid biosynthetic process	-2.90322	0.00124962	-0.669286	0.214148	7/203	1717,2224,3157,4047,4597,6770,27122	DHCR7,FDPS,HMGCS1,LSS,MVD,STAR,DKK3
16_Member	GO Biological Processes	GO:0032366	intracellular sterol transport	-2.89918	0.0012613	-0.669286	0.214148	3/27	6342,6770,10577	SCP2,STAR,NPC2
16_Member	GO Biological Processes	GO:0032367	intracellular cholesterol transport	-2.89918	0.0012613	-0.669286	0.214148	3/27	6342,6770,10577	SCP2,STAR,NPC2
6_Member	GO Biological Processes	GO:0071375	cellular response to peptide hormone stimulus	-2.88728	0.00129633	-0.663966	0.216788	9/327	1583,4641,5296,5319,5908,5919,6770,7249,55023	CYP11A1,MYO1C,PIK3R2,PLA2G1B,RAP1B,RARRES2,STAR,TSC2,PHIP
6_Member	GO Biological Processes	GO:1901653	cellular response to peptide	-2.8692	0.00135145	-0.655137	0.221239	10/396	1583,4641,5296,5319,5908,5919,6770,7249,10392,55023	CYP11A1,MYO1C,PIK3R2,PLA2G1B,RAP1B,RARRES2,STAR,TSC2,NOD1,PHIP
2_Member	KEGG Pathway	hsa04925	aldosterone synthesis and secretion	-2.8676	0.00135644	-0.655137	0.221239	5/102	477,1583,3283,6770,8913	ATP1A2,CYP11A1,HSD3B1,STAR,CACNA1G
8_Member	GO Biological Processes	GO:0019439	aromatic compound catabolic process	-2.86605	0.0013613	-0.655137	0.221239	13/614	1312,5445,6124,6146,6161,6175,6192,6230,6233,54512,55603,80312,83594	COMT,PON2,RPL4,RPL22,RPL32,RPLP0,RPS4Y1,RPS25,RPS27A,EXOSC4,TENT5A,TET1,NUDT12
9_Member	GO Cellular Components	GO:0000139	Golgi membrane	-2.8438	0.00143284	-0.638968	0.229632	15/774	403,1522,2013,3340,8459,9342,9445,9953,10559,25843,27087,51196,51363,55638,339122	ARL3,CTSZ,EMP2,NDST1,TPST2,SNAP29,ITM2B,HS3ST3B1,SLC35A1,MOB4,B3GAT1,PLCE1,CHST15,SYBU,RAB43
10_Member	GO Biological Processes	GO:0030036	actin cytoskeleton organization	-2.83706	0.00145525	-0.638218	0.230029	14/696	1266,2013,4641,5319,5358,5756,10529,11211,23242,51466,51734,55604,55740,57698	CNN3,EMP2,MYO1C,PLA2G1B,PLS3,TWF1,NEBL,FZD10,COBL,EVL,MSRB1,CARMIL1,ENAH,SHTN1
15_Member	GO Biological Processes	GO:0008654	phospholipid biosynthetic process	-2.83212	0.00147192	-0.636236	0.231081	8/269	2224,3157,4597,5296,5319,10555,81579,132001	FDPS,HMGCS1,MVD,PIK3R2,PLA2G1B,AGPAT2,PLA2G12A,TAMM41
9_Member	GO Biological Processes	GO:0030166	proteoglycan biosynthetic process	-2.8196	0.00151494	-0.626667	0.236229	4/62	3340,9953,27087,51363	NDST1,HS3ST3B1,B3GAT1,CHST15
7_Member	GO Biological Processes	GO:0006637	acyl-CoA metabolic process	-2.81173	0.00154265	-0.62652	0.236309	5/105	1622,3157,4597,25874,79966	DBI,HMGCS1,MVD,MPC2,SCD5
7_Member	GO Biological Processes	GO:0035383	thioester metabolic process	-2.81173	0.00154265	-0.62652	0.236309	5/105	1622,3157,4597,25874,79966	DBI,HMGCS1,MVD,MPC2,SCD5
20_Member	GO Cellular Components	GO:0043025	neuronal cell body	-2.81074	0.00154618	-0.62652	0.236309	11/474	477,657,1266,2868,3208,6770,10815,22953,23242,57698,79890	ATP1A2,BMPR1A,CNN3,GRK4,HPCA,STAR,CPLX1,P2RX2,COBL,SHTN1,RIN3
16_Member	GO Molecular Functions	GO:0008289	lipid binding	-2.79498	0.00160331	-0.616474	0.241839	15/783	367,477,1622,2494,2533,3291,3399,4833,5037,5662,5756,6342,6770,10577,26207	AR,ATP1A2,DBI,NR5A2,FYB1,HSD11B2,ID3,NME4,PEBP1,PSD,TWF1,SCP2,STAR,NPC2,PITPNC1
8_Member	GO Molecular Functions	GO:0005198	structural molecule activity	-2.79102	0.00161801	-0.615343	0.24247	14/704	1284,1832,4637,6124,6146,6161,6175,6192,6230,6233,10529,51021,91624,122961	COL4A2,DSP,MYL6,RPL4,RPL22,RPL32,RPLP0,RPS4Y1,RPS25,RPS27A,NEBL,MRPS16,NEXN,ISCA2
15_Member	GO Biological Processes	GO:0036151	phosphatidylcholine acyl-chain remodeling	-2.7644	0.00172027	-0.596134	0.253435	3/30	1622,5319,81579	DBI,PLA2G1B,PLA2G12A
15_Member	GO Biological Processes	GO:0016042	lipid catabolic process	-2.76264	0.00172728	-0.596134	0.253435	9/341	1891,2581,5319,5335,5919,6342,11343,51196,81579	ECH1,GALC,PLA2G1B,PLCG1,RARRES2,SCP2,MGLL,PLCE1,PLA2G12A
10_Member	GO Biological Processes	GO:0008154	actin polymerization or depolymerization	-2.76068	0.0017351	-0.596134	0.253435	7/215	4641,5756,23242,51466,51734,55604,55740	MYO1C,TWF1,COBL,EVL,MSRB1,CARMIL1,ENAH
19_Member	GO Biological Processes	GO:0007507	heart development	-2.75376	0.00176295	-0.591959	0.255883	12/556	657,1832,2627,3340,3399,7249,9150,10409,10529,23462,27101,51196	BMPR1A,DSP,GATA6,NDST1,ID3,TSC2,CTDP1,BASP1,NEBL,HEY1,CACYBP,PLCE1
15_Member	GO Molecular Functions	GO:0004620	phospholipase activity	-2.74008	0.00181935	-0.589074	0.257588	5/109	5319,5335,11343,51196,81579	PLA2G1B,PLCG1,MGLL,PLCE1,PLA2G12A
6_Member	GO Biological Processes	GO:0032868	response to insulin	-2.72314	0.00189172	-0.577428	0.264589	8/280	3291,4641,5296,5319,5919,6770,7249,55023	HSD11B2,MYO1C,PIK3R2,PLA2G1B,RARRES2,STAR,TSC2,PHIP
8_Member	GO Biological Processes	GO:0006401	RNA catabolic process	-2.70449	0.00197474	-0.561399	0.274537	10/417	6124,6146,6161,6175,6192,6230,6233,54512,55603,83594	RPL4,RPL22,RPL32,RPLP0,RPS4Y1,RPS25,RPS27A,EXOSC4,TENT5A,NUDT12
9_Member	GO Biological Processes	GO:0009101	glycoprotein biosynthetic process	-2.68609	0.00206022	-0.54565	0.284675	9/350	2134,3340,4597,9445,9953,27087,51363,79053,80312	EXTL1,NDST1,MVD,ITM2B,HS3ST3B1,B3GAT1,CHST15,ALG8,TET1
15_Member	GO Biological Processes	GO:0046942	carboxylic acid transport	-2.67544	0.00211133	-0.54565	0.284675	8/285	477,4843,5319,10815,25874,51660,81579,115111	ATP1A2,NOS2,PLA2G1B,CPLX1,MPC2,MPC1,PLA2G12A,SLC26A7
10_Member	GO Biological Processes	GO:0090066	regulation of anatomical structure size	-2.6708	0.00213402	-0.54565	0.284675	11/494	477,4641,5028,5756,51466,55604,57556,57698,59342,64798,79890	ATP1A2,MYO1C,P2RY1,TWF1,EVL,CARMIL1,SEMA6A,SHTN1,SCPEP1,DEPTOR,RIN3
10_Member	GO Cellular Components	GO:0005884	actin filament	-2.65476	0.00221432	-0.5346	0.292011	5/114	4641,5358,5756,23242,55604	MYO1C,PLS3,TWF1,COBL,CARMIL1
9_Member	GO Molecular Functions	GO:0016782	transferase activity, transferring sulfur-containing groups	-2.64813	0.00224839	-0.530442	0.294821	4/69	3340,8459,9953,51363	NDST1,TPST2,HS3ST3B1,CHST15
6_Member	GO Biological Processes	GO:0032869	cellular response to insulin stimulus	-2.61718	0.00241448	-0.504397	0.313042	7/228	4641,5296,5319,5919,6770,7249,55023	MYO1C,PIK3R2,PLA2G1B,RARRES2,STAR,TSC2,PHIP
10_Member	GO Cellular Components	GO:0015629	actin cytoskeleton	-2.61046	0.00245212	-0.500113	0.316145	11/503	1266,2533,4637,4641,5358,5756,10529,23242,51734,55604,91624	CNN3,FYB1,MYL6,MYO1C,PLS3,TWF1,NEBL,COBL,MSRB1,CARMIL1,NEXN
3_Member	GO Biological Processes	GO:0045777	positive regulation of blood pressure	-2.60608	0.00247695	-0.498157	0.317572	3/34	3291,3398,5919	HSD11B2,ID2,RARRES2
15_Member	GO Biological Processes	GO:0046486	glycerolipid metabolic process	-2.58657	0.00259079	-0.485821	0.326723	10/433	1622,5296,5319,5335,8811,10555,11343,51196,81579,132001	DBI,PIK3R2,PLA2G1B,PLCG1,GALR2,AGPAT2,MGLL,PLCE1,PLA2G12A,TAMM41
2_Member	GO Biological Processes	GO:0120254	olefinic compound metabolic process	-2.57376	0.00266835	-0.483329	0.328603	5/119	1583,6342,6770,11343,27122	CYP11A1,SCP2,STAR,MGLL,DKK3
16_Member	GO Biological Processes	GO:0010876	lipid localization	-2.5646	0.00272522	-0.482433	0.329281	11/510	477,1622,4833,4843,5319,6342,6770,10577,10815,26207,81579	ATP1A2,DBI,NME4,NOS2,PLA2G1B,SCP2,STAR,NPC2,CPLX1,PITPNC1,PLA2G12A
8_Member	GO Cellular Components	GO:0015935	small ribosomal subunit	-2.53735	0.00290169	-0.458472	0.347959	4/74	6192,6230,6233,51021	RPS4Y1,RPS25,RPS27A,MRPS16
13_Member	GO Biological Processes	GO:0006941	striated muscle contraction	-2.53387	0.00292504	-0.458472	0.347959	6/176	384,477,1832,4090,8913,113246	ARG2,ATP1A2,DSP,SMAD5,CACNA1G,C12orf57
18_Member	GO Biological Processes	GO:0007565	female pregnancy	-2.52172	0.00300801	-0.451603	0.353506	6/177	367,780,2013,3291,5744,10935	AR,DDR1,EMP2,HSD11B2,PTHLH,PRDX3
15_Member	GO Biological Processes	GO:0046471	phosphatidylglycerol metabolic process	-2.50025	0.00316044	-0.444551	0.359294	3/37	5319,81579,132001	PLA2G1B,PLA2G12A,TAMM41
19_Member	GO Biological Processes	GO:0060420	regulation of heart growth	-2.47492	0.00335024	-0.429789	0.371716	4/77	657,2627,9150,10409	BMPR1A,GATA6,CTDP1,BASP1
15_Member	GO Biological Processes	GO:0015711	organic anion transport	-2.47168	0.00337537	-0.428626	0.372712	9/377	477,4843,5319,10559,10815,25874,51660,81579,115111	ATP1A2,NOS2,PLA2G1B,SLC35A1,CPLX1,MPC2,MPC1,PLA2G12A,SLC26A7
7_Member	GO Biological Processes	GO:0006084	acetyl-CoA metabolic process	-2.46707	0.00341139	-0.427586	0.373607	3/38	3157,4597,25874	HMGCS1,MVD,MPC2
9_Member	GO Biological Processes	GO:1901137	carbohydrate derivative biosynthetic process	-2.46084	0.00346066	-0.427586	0.373607	13/684	539,2134,3340,4597,4833,9445,9953,25874,27087,51363,79053,79966,80312	ATP5PO,EXTL1,NDST1,MVD,NME4,ITM2B,HS3ST3B1,MPC2,B3GAT1,CHST15,ALG8,SCD5,TET1
15_Member	GO Molecular Functions	GO:0016788	hydrolase activity, acting on ester bonds	-2.45481	0.00350904	-0.427586	0.373607	14/767	477,3029,3340,5210,5319,5335,5445,9150,11343,23035,51196,51400,54512,81579	ATP1A2,HAGH,NDST1,PFKFB4,PLA2G1B,PLCG1,PON2,CTDP1,MGLL,PHLPP2,PLCE1,PPME1,EXOSC4,PLA2G12A
20_Member	GO Cellular Components	GO:0030425	dendrite	-2.40501	0.0039354	-0.386206	0.410955	12/614	477,657,1266,1312,2868,3208,5028,5662,6175,10815,23242,79890	ATP1A2,BMPR1A,CNN3,COMT,GRK4,HPCA,P2RY1,PSD,RPLP0,CPLX1,COBL,RIN3
10_Member	GO Biological Processes	GO:0120031	plasma membrane bounded cell projection assembly	-2.39388	0.00403759	-0.384426	0.412642	12/616	403,2013,5756,5908,5912,9342,23216,23242,51196,51466,55604,57698	ARL3,EMP2,TWF1,RAP1B,RAP2B,SNAP29,TBC1D1,COBL,PLCE1,EVL,CARMIL1,SHTN1
20_Member	GO Cellular Components	GO:0097447	dendritic tree	-2.39388	0.00403759	-0.384426	0.412642	12/616	477,657,1266,1312,2868,3208,5028,5662,6175,10815,23242,79890	ATP1A2,BMPR1A,CNN3,COMT,GRK4,HPCA,P2RY1,PSD,RPLP0,CPLX1,COBL,RIN3
10_Member	GO Biological Processes	GO:0030041	actin filament polymerization	-2.39352	0.00404096	-0.384426	0.412642	6/188	4641,5756,23242,51466,51734,55604	MYO1C,TWF1,COBL,EVL,MSRB1,CARMIL1
2_Member	KEGG Pathway	ko04925	Aldosterone synthesis and secretion	-2.37687	0.00419888	-0.369748	0.426827	4/82	1583,3283,6770,8913	CYP11A1,HSD3B1,STAR,CACNA1G
15_Member	KEGG Pathway	ko04975	Fat digestion and absorption	-2.37303	0.00423609	-0.369748	0.426827	3/41	5319,10555,81579	PLA2G1B,AGPAT2,PLA2G12A
20_Member	GO Cellular Components	GO:0030424	axon	-2.37178	0.00424837	-0.369748	0.426827	12/620	1312,3208,10044,10409,10815,23242,55638,57556,57616,57698,79890,91624	COMT,HPCA,SH2D3C,BASP1,CPLX1,COBL,SYBU,SEMA6A,TSHZ3,SHTN1,RIN3,NEXN
6_Member	GO Biological Processes	GO:1901699	cellular response to nitrogen compound	-2.36172	0.00434793	-0.364291	0.432224	13/703	1583,2230,4641,5028,5296,5319,5908,5919,6770,7249,10392,55023,81035	CYP11A1,FDX1,MYO1C,P2RY1,PIK3R2,PLA2G1B,RAP1B,RARRES2,STAR,TSC2,NOD1,PHIP,COLEC12
4_Member	GO Cellular Components	GO:0005758	mitochondrial intermembrane space	-2.35809	0.00438444	-0.364291	0.432224	4/83	3283,4833,6770,10367	HSD3B1,NME4,STAR,MICU1
15_Member	GO Molecular Functions	GO:0016298	lipase activity	-2.33962	0.00457485	-0.364291	0.432224	5/135	5319,5335,11343,51196,81579	PLA2G1B,PLCG1,MGLL,PLCE1,PLA2G12A
17_Member	GO Biological Processes	GO:0046546	development of primary male sexual characteristics	-2.33962	0.00457485	-0.364291	0.432224	5/135	367,2627,3157,6770,10184	AR,GATA6,HMGCS1,STAR,LHFPL2
7_Member	GO Biological Processes	GO:0044272	sulfur compound biosynthetic process	-2.33832	0.00458857	-0.364291	0.432224	6/193	2947,3029,3340,25874,51363,79966	GSTM3,HAGH,NDST1,MPC2,CHST15,SCD5
10_Member	GO Biological Processes	GO:0030031	cell projection assembly	-2.31747	0.00481421	-0.350278	0.446398	12/630	403,2013,5756,5908,5912,9342,23216,23242,51196,51466,55604,57698	ARL3,EMP2,TWF1,RAP1B,RAP2B,SNAP29,TBC1D1,COBL,PLCE1,EVL,CARMIL1,SHTN1
15_Member	GO Biological Processes	GO:0032309	icosanoid secretion	-2.31449	0.00484736	-0.350278	0.446398	3/43	4843,5319,81579	NOS2,PLA2G1B,PLA2G12A
15_Member	KEGG Pathway	hsa04975	Fat digestion and absorption	-2.31449	0.00484736	-0.350278	0.446398	3/43	5319,10555,81579	PLA2G1B,AGPAT2,PLA2G12A
10_Member	GO Cellular Components	GO:0030027	lamellipodium	-2.30607	0.00494231	-0.344273	0.452613	6/196	5335,51196,51466,55604,55740,57698	PLCG1,PLCE1,EVL,CARMIL1,ENAH,SHTN1
14_Member	GO Molecular Functions	GO:0009055	electron transfer activity	-2.29946	0.00501811	-0.341673	0.455331	5/138	1528,2230,4712,4718,55967	CYB5A,FDX1,NDUFB6,NDUFC2,NDUFA12
7_Member	GO Biological Processes	GO:0006164	purine nucleotide biosynthetic process	-2.29546	0.00506456	-0.341673	0.455331	6/197	539,3208,4833,4843,25874,79966	ATP5PO,HPCA,NME4,NOS2,MPC2,SCD5
19_Member	GO Biological Processes	GO:0060421	positive regulation of heart growth	-2.28635	0.00517189	-0.341673	0.455331	3/44	657,2627,10409	BMPR1A,GATA6,BASP1
9_Member	GO Biological Processes	GO:0006029	proteoglycan metabolic process	-2.28551	0.0051819	-0.341673	0.455331	4/87	3340,9953,27087,51363	NDST1,HS3ST3B1,B3GAT1,CHST15
7_Member	GO Biological Processes	GO:0009165	nucleotide biosynthetic process	-2.26933	0.00537863	-0.330283	0.467431	7/264	539,3208,4833,4843,25874,79966,83594	ATP5PO,HPCA,NME4,NOS2,MPC2,SCD5,NUDT12
11_Member	GO Biological Processes	GO:0062013	positive regulation of small molecule metabolic process	-2.26035	0.00549101	-0.330283	0.467431	5/141	4843,5028,5210,5261,6770	NOS2,P2RY1,PFKFB4,PHKG2,STAR
14_Member	GO Molecular Functions	GO:0003954	NADH dehydrogenase activity	-2.25891	0.00550919	-0.330283	0.467431	3/45	4712,4718,55967	NDUFB6,NDUFC2,NDUFA12
14_Member	GO Molecular Functions	GO:0008137	NADH dehydrogenase (ubiquinone) activity	-2.25891	0.00550919	-0.330283	0.467431	3/45	4712,4718,55967	NDUFB6,NDUFC2,NDUFA12
14_Member	GO Molecular Functions	GO:0050136	NADH dehydrogenase (quinone) activity	-2.25891	0.00550919	-0.330283	0.467431	3/45	4712,4718,55967	NDUFB6,NDUFC2,NDUFA12
14_Member	GO Cellular Components	GO:0098800	inner mitochondrial membrane protein complex	-2.24754	0.0056554	-0.322089	0.476333	5/142	539,4712,4718,10367,55967	ATP5PO,NDUFB6,NDUFC2,MICU1,NDUFA12
7_Member	GO Biological Processes	GO:1901293	nucleoside phosphate biosynthetic process	-2.24318	0.00571245	-0.320889	0.477651	7/267	539,3208,4833,4843,25874,79966,83594	ATP5PO,HPCA,NME4,NOS2,MPC2,SCD5,NUDT12
8_Member	GO Cellular Components	GO:0022627	cytosolic small ribosomal subunit	-2.23215	0.00585942	-0.316105	0.482942	3/46	6192,6230,6233	RPS4Y1,RPS25,RPS27A
16_Member	GO Biological Processes	GO:0120009	intermembrane lipid transfer	-2.23215	0.00585942	-0.316105	0.482942	3/46	6770,10577,26207	STAR,NPC2,PITPNC1
16_Member	GO Molecular Functions	GO:0120013	lipid transfer activity	-2.23215	0.00585942	-0.316105	0.482942	3/46	6770,10577,26207	STAR,NPC2,PITPNC1
8_Member	GO Biological Processes	GO:1901361	organic cyclic compound catabolic process	-2.22817	0.00591327	-0.313681	0.485646	12/647	1312,6124,6146,6161,6175,6192,6230,6233,54512,55603,80312,83594	COMT,RPL4,RPL22,RPL32,RPLP0,RPS4Y1,RPS25,RPS27A,EXOSC4,TENT5A,TET1,NUDT12
18_Member	GO Biological Processes	GO:0044706	multi-multicellular organism process	-2.22306	0.00598335	-0.311622	0.487953	6/204	367,780,2013,3291,5744,10935	AR,DDR1,EMP2,HSD11B2,PTHLH,PRDX3
6_Member	GO Biological Processes	GO:0071417	cellular response to organonitrogen compound	-2.22303	0.00598365	-0.311622	0.487953	12/648	1583,2230,4641,5028,5296,5319,5908,5919,6770,7249,10392,55023	CYP11A1,FDX1,MYO1C,P2RY1,PIK3R2,PLA2G1B,RAP1B,RARRES2,STAR,TSC2,NOD1,PHIP
18_Member	GO Biological Processes	GO:0048732	gland development	-2.21039	0.00616046	-0.301405	0.499568	9/414	367,657,780,2487,2627,3157,3398,23242,27122	AR,BMPR1A,DDR1,FRZB,GATA6,HMGCS1,ID2,COBL,DKK3
16_Member	GO Biological Processes	GO:0032365	intracellular lipid transport	-2.20602	0.00622268	-0.300706	0.500373	3/47	6342,6770,10577	SCP2,STAR,NPC2
7_Member	GO Biological Processes	GO:0072522	purine-containing compound biosynthetic process	-2.1831	0.00655995	-0.280799	0.523842	6/208	539,3208,4833,4843,25874,79966	ATP5PO,HPCA,NME4,NOS2,MPC2,SCD5
14_Member	GO Molecular Functions	GO:0003955	NAD(P)H dehydrogenase (quinone) activity	-2.18051	0.00659911	-0.279929	0.524894	3/48	4712,4718,55967	NDUFB6,NDUFC2,NDUFA12
19_Member	GO Biological Processes	GO:0048738	cardiac muscle tissue development	-2.17327	0.00671019	-0.279929	0.524894	6/209	657,1832,2627,9150,10529,27101	BMPR1A,DSP,GATA6,CTDP1,NEBL,CACYBP
15_Member	GO Biological Processes	GO:0006650	glycerophospholipid metabolic process	-2.17117	0.00674264	-0.279929	0.524894	8/346	1622,5296,5319,5335,8811,10555,81579,132001	DBI,PIK3R2,PLA2G1B,PLCG1,GALR2,AGPAT2,PLA2G12A,TAMM41
16_Member	GO Biological Processes	GO:0015914	phospholipid transport	-2.16744	0.00680084	-0.279929	0.524894	4/94	1622,6342,10577,26207	DBI,SCP2,NPC2,PITPNC1
15_Member	GO Biological Processes	GO:0043270	positive regulation of ion transport	-2.16233	0.00688122	-0.279929	0.524894	12/660	1622,3208,4641,4946,5028,5296,5319,5335,6342,8811,22953,25874	DBI,HPCA,MYO1C,OAZ1,P2RY1,PIK3R2,PLA2G1B,PLCG1,SCP2,GALR2,P2RX2,MPC2
15_Member	GO Biological Processes	GO:0006654	phosphatidic acid biosynthetic process	-2.1556	0.00698881	-0.279929	0.524894	3/49	5319,10555,81579	PLA2G1B,AGPAT2,PLA2G12A
10_Member	GO Molecular Functions	GO:0051015	actin filament binding	-2.15378	0.00701813	-0.279929	0.524894	6/211	4641,5358,5756,10529,57698,91624	MYO1C,PLS3,TWF1,NEBL,SHTN1,NEXN
9_Member	GO Biological Processes	GO:0009100	glycoprotein metabolic process	-2.14543	0.00715427	-0.279929	0.524894	9/424	2134,3340,4597,9445,9953,27087,51363,79053,80312	EXTL1,NDST1,MVD,ITM2B,HS3ST3B1,B3GAT1,CHST15,ALG8,TET1
19_Member	GO Biological Processes	GO:0003205	cardiac chamber development	-2.13702	0.0072943	-0.279929	0.524894	5/151	657,1832,2627,3340,23462	BMPR1A,DSP,GATA6,NDST1,HEY1
15_Member	KEGG Pathway	ko04972	Pancreatic secretion	-2.13559	0.00731823	-0.279929	0.524894	4/96	477,5319,5908,81579	ATP1A2,PLA2G1B,RAP1B,PLA2G12A
19_Member	GO Biological Processes	GO:0003279	cardiac septum development	-2.13559	0.00731823	-0.279929	0.524894	4/96	657,2627,3340,23462	BMPR1A,GATA6,NDST1,HEY1
2_Member	KEGG Pathway	ko04913	Ovarian steroidogenesis	-2.13124	0.00739191	-0.279929	0.524894	3/50	1583,3283,6770	CYP11A1,HSD3B1,STAR
14_Member	GO Cellular Components	GO:0005747	mitochondrial respiratory chain complex I	-2.13124	0.00739191	-0.279929	0.524894	3/50	4712,4718,55967	NDUFB6,NDUFC2,NDUFA12
14_Member	GO Cellular Components	GO:0030964	NADH dehydrogenase complex	-2.13124	0.00739191	-0.279929	0.524894	3/50	4712,4718,55967	NDUFB6,NDUFC2,NDUFA12
14_Member	GO Cellular Components	GO:0045271	respiratory chain complex I	-2.13124	0.00739191	-0.279929	0.524894	3/50	4712,4718,55967	NDUFB6,NDUFC2,NDUFA12
16_Member	GO Biological Processes	GO:0008206	bile acid metabolic process	-2.13124	0.00739191	-0.279929	0.524894	3/50	2494,6342,6770	NR5A2,SCP2,STAR
16_Member	GO Molecular Functions	GO:0015485	cholesterol binding	-2.13124	0.00739191	-0.279929	0.524894	3/50	6342,6770,10577	SCP2,STAR,NPC2
19_Member	GO Biological Processes	GO:0014706	striated muscle tissue development	-2.1282	0.00744383	-0.278223	0.526959	8/352	657,1832,2627,4637,9150,10529,22953,27101	BMPR1A,DSP,GATA6,MYL6,CTDP1,NEBL,P2RX2,CACYBP
15_Member	GO Biological Processes	GO:0046473	phosphatidic acid metabolic process	-2.10743	0.0078085	-0.26143	0.547734	3/51	5319,10555,81579	PLA2G1B,AGPAT2,PLA2G12A
15_Member	GO Biological Processes	GO:0071715	icosanoid transport	-2.10743	0.0078085	-0.26143	0.547734	3/51	4843,5319,81579	NOS2,PLA2G1B,PLA2G12A
17_Member	GO Biological Processes	GO:0045137	development of primary sexual characteristics	-2.09673	0.00800336	-0.252043	0.559702	6/217	367,2627,3157,6770,10184,10409	AR,GATA6,HMGCS1,STAR,LHFPL2,BASP1
19_Member	GO Biological Processes	GO:0060419	heart growth	-2.0742	0.00842942	-0.236049	0.580699	4/100	657,2627,9150,10409	BMPR1A,GATA6,CTDP1,BASP1
8_Member	GO Biological Processes	GO:0046700	heterocycle catabolic process	-2.06338	0.00864208	-0.230909	0.587613	11/597	6124,6146,6161,6175,6192,6230,6233,54512,55603,80312,83594	RPL4,RPL22,RPL32,RPLP0,RPS4Y1,RPS25,RPS27A,EXOSC4,TENT5A,TET1,NUDT12
10_Member	GO Biological Processes	GO:1902743	regulation of lamellipodium organization	-2.06135	0.00868256	-0.230909	0.587613	3/53	5756,51196,55604	TWF1,PLCE1,CARMIL1
19_Member	GO Biological Processes	GO:0042692	muscle cell differentiation	-2.04529	0.0090096	-0.219213	0.603652	8/364	2627,3398,9150,10529,22953,23462,27101,30816	GATA6,ID2,CTDP1,NEBL,P2RX2,HEY1,CACYBP,ERVW-1
14_Member	GO Molecular Functions	GO:0016651	oxidoreductase activity, acting on NAD(P)H	-2.04459	0.00902418	-0.219213	0.603652	4/102	4712,4718,10935,55967	NDUFB6,NDUFC2,PRDX3,NDUFA12
19_Member	GO Biological Processes	GO:0046620	regulation of organ growth	-2.04459	0.00902418	-0.219213	0.603652	4/102	657,2627,9150,10409	BMPR1A,GATA6,CTDP1,BASP1
19_Member	GO Biological Processes	GO:0046622	positive regulation of organ growth	-2.03904	0.00914021	-0.218867	0.604133	3/54	657,2627,10409	BMPR1A,GATA6,BASP1
8_Member	GO Biological Processes	GO:0044270	cellular nitrogen compound catabolic process	-2.038	0.00916226	-0.218867	0.604133	11/602	6124,6146,6161,6175,6192,6230,6233,54512,55603,80312,83594	RPL4,RPL22,RPL32,RPLP0,RPS4Y1,RPS25,RPS27A,EXOSC4,TENT5A,TET1,NUDT12
15_Member	KEGG Pathway	hsa04972	Pancreatic secretion	-2.03005	0.00933156	-0.214622	0.610067	4/103	477,5319,5908,81579	ATP1A2,PLA2G1B,RAP1B,PLA2G12A
20_Member	GO Cellular Components	GO:0098794	postsynapse	-2.02794	0.00937699	-0.213742	0.611305	11/604	477,1266,3208,5028,5662,6175,6230,7249,10815,22953,388135	ATP1A2,CNN3,HPCA,P2RY1,PSD,RPLP0,RPS25,TSC2,CPLX1,P2RX2,INSYN1
2_Member	KEGG Pathway	hsa04913	Ovarian steroidogenesis	-2.0172	0.00961173	-0.209095	0.617882	3/55	1583,3283,6770	CYP11A1,HSD3B1,STAR
14_Member	GO Biological Processes	GO:0006120	mitochondrial electron transport, NADH to ubiquinone	-2.0172	0.00961173	-0.209095	0.617882	3/55	4712,4718,55967	NDUFB6,NDUFC2,NDUFA12
19_Member	GO Biological Processes	GO:0035904	aorta development	-2.0172	0.00961173	-0.209095	0.617882	3/55	657,3340,23462	BMPR1A,NDST1,HEY1
10_Member	GO Biological Processes	GO:0032535	regulation of cellular component size	-2.00528	0.00987907	-0.199593	0.631549	8/370	4641,5756,51466,55604,57556,57698,64798,79890	MYO1C,TWF1,EVL,CARMIL1,SEMA6A,SHTN1,DEPTOR,RIN3

## Sheet: Sheet3_Cluster3
GroupID	Category	Term	Description	LogP	P value	Log(q-value)	q value	InTerm_InList	Genes	Symbols
1_Member	GO Biological Processes	GO:0045859	regulation of protein kinase activity	-15.7319	1.85407e-16	-11.3687	4.27881e-12	102/798	108,135,152,374,627,650,655,796,859,867,894,896,899,900,942,990,1033,1636,1739,1813,1839,1843,1846,1856,1958,2146,2180,2246,2268,2621,3265,4254,4293,4342,4616,4803,5155,5777,5800,6352,6416,6422,6547,6622,6879,6895,7042,7048,7128,8091,8312,8550,8767,8823,8941,9064,9368,9467,9479,9693,9770,9802,9894,10040,10221,10251,10253,10309,10454,10718,11211,11235,11267,23533,23636,25759,27250,28984,51637,5170…	ADCY2,ADORA2A,ADRA2C,AREG,BDNF,BMP2,BMP7,CALCA,CAV3,CBL,CCND2,CCND3,CCNF,CCNG1,CD86,CDC6,CDKN3,ACE,DLG1,DRD2,HBEGF,DUSP1,DUSP4,DVL2,EGR1,EZH2,ACSL1,FGF1,FGR,GAS6,HRAS,KITLG,MAP3K9,MOS,GADD45B,NGF,PDGFB,PTPN6,PTPRO,CCL5,MAP2K4,SFRP1,SLC8A3,SNCA,TAF7,TARBP2,TGFB2,TGFBR2,TNFAIP3,HMGA2,AXIN1,MAPKAPK5,RIPK2,FGF16,CDK5R2,MAP3K6,SLC9A3R1,SH3BP5,MAPK8IP1,RAPGEF2,RASSF2,DAZAP2,TELO2,TOM1L1,TRIB1,SPRY3,SPR…
2_Member	GO Biological Processes	GO:0030155	regulation of cell adhesion	-14.582	2.61813e-15	-10.5681	2.70349e-11	94/734	81,182,301,396,397,398,650,655,811,916,942,1012,1378,1739,1826,1842,1843,1901,2042,2243,2303,2319,2615,2625,2736,3280,3576,3611,3675,3707,3827,3909,3956,4008,5074,5140,5155,5212,5345,5777,5800,6093,6281,6347,6352,6422,6484,6695,6708,6722,6809,7042,7048,7082,7168,7494,7704,8324,8728,8767,9265,9840,10076,10272,10370,10451,10673,10808,11151,22920,22998,23129,27289,28984,29126,30009,51043,51176,53616…	ACTN4,JAG1,ANXA1,ARHGDIA,ARHGDIB,ARHGDIG,BMP2,BMP7,CALR,CD3E,CD86,CDH13,CR1,DLG1,DSCAM,ECM2,DUSP1,S1PR1,EPHA3,FGA,FOXC2,FLOT2,LRRC32,GATA3,GLI2,HES1,CXCL8,ILK,ITGA3,ITPKB,KNG1,LAMA3,LGALS1,LMO7,PAWR,PDE3B,PDGFB,VIT,SERPINF2,PTPN6,PTPRO,ROCK1,S100A10,CCL2,CCL5,SFRP1,ST3GAL4,SPOCK1,SPTA1,SRF,STX3,TGFB2,TGFBR2,TJP1,TPM1,XBP1,ZBTB16,FZD7,ADAM19,RIPK2,CYTH3,TESPA1,PTPRU,FSTL3,CITED2,VAV3,TNFSF13B,HSPH…
3_Member	GO Biological Processes	GO:0043009	chordate embryonic development	-14.4542	3.51438e-15	-10.5681	2.70349e-11	80/575	90,133,398,650,655,657,675,1739,1856,2263,2303,2625,2736,3091,3198,3212,3221,3280,3294,4097,4522,4751,4836,5155,5335,5396,5898,6422,6615,6722,6768,6862,6899,7042,7048,7075,7262,7483,7976,8320,9541,9546,9644,10265,10365,10454,23314,23432,23764,25988,27339,51119,51176,51804,54345,55081,55172,55224,56243,57167,57493,57619,57728,64168,64359,64711,79682,79977,81565,84678,84700,84870,85407,154796,16686…	ACVR1,ADM,ARHGDIG,BMP2,BMP7,BMPR1A,BRCA2,DLG1,DVL2,FGFR2,FOXC2,GATA3,GLI2,HIF1A,HOXA1,HOXB2,HOXC4,HES1,HSD17B2,MAFG,MTHFD1,NEK2,NMT1,PDGFB,PLCG1,PRRX1,RALA,SFRP1,SNAI1,SRF,ST14,TBXT,TBX1,TGFB2,TGFBR2,TIE1,PHLDA2,WNT9A,FZD3,EOMES,CIR1,APBA3,SH3PXD2A,IRX5,KLF2,TAB1,SATB2,GPR161,MAFF,HINFP,PRPF19,SBDS,LEF1,SIX4,SOX18,IFT57,DNAAF2,ETNK2,KIAA1217,SALL4,HEG1,SHROOM3,WDR19,NECAB1,NXN,HS3ST6,CENPU,GRHL2,…
4_Member	GO Biological Processes	GO:0007264	small GTPase mediated signal transduction	-14.2368	5.79654e-15	-10.4757	3.34431e-11	73/502	185,345,390,396,397,398,867,1012,1796,2059,2768,3265,3675,3707,3725,3984,4233,4254,4649,4803,5296,5898,5923,6093,7042,7204,8153,8315,8550,8878,9265,9322,9693,9754,10044,10156,10188,10251,10253,10256,10451,10602,10769,11235,22808,23094,23221,23229,23636,25759,26230,27289,29127,29899,50861,51291,53916,54453,56990,57493,57646,58480,80728,84952,85004,85442,91614,115703,116984,117289,154796,171177,440…	AGTR1,APOC3,RND3,ARHGDIA,ARHGDIB,ARHGDIG,CBL,CDH13,DOK1,EPS8,GNA12,HRAS,ITGA3,ITPKB,JUN,LIMK1,MET,KITLG,MYO9A,NGF,PIK3R2,RALA,RASGRF1,ROCK1,TGFB2,TRIO,RND2,BRAP,MAPKAPK5,SQSTM1,CYTH3,TRIP10,RAPGEF2,STARD8,SH2D3C,RASA4,TNK2,SPRY3,SPRY2,CNKSR1,VAV3,CDC42EP3,PLK2,PDCD10,MRAS,SIPA1L3,RHOBTB2,ARHGEF9,NUP62,SHC2,TIAM2,RND1,RACGAP1,GPSM2,STMN3,GMIP,RAB4B,RIN2,CDC42SE2,HEG1,USP28,RHOU,ARHGAP39,CGNL1,RERG…
3_Member	GO Biological Processes	GO:0048598	embryonic morphogenesis	-13.7547	1.75928e-14	-10.0904	8.12015e-11	78/569	90,133,187,655,657,1284,1382,1739,1750,1843,1846,1856,2263,2303,2625,2719,2736,3091,3198,3212,3221,3280,3675,3693,3909,4522,5015,5396,5456,5898,6045,6093,6422,6615,6722,6768,6862,6899,7042,7048,7358,7401,7704,7976,8091,8320,8324,8626,9368,10083,10253,10265,23314,30009,51176,51804,54345,55036,55081,55212,55614,57057,57167,57619,57728,79192,79923,79977,80144,80856,84678,84870,123872,154796,286262,3…	ACVR1,ADM,APLNR,BMP7,BMPR1A,COL4A2,CRABP2,DLG1,DLX6,DUSP1,DUSP4,DVL2,FGFR2,FOXC2,GATA3,GPC3,GLI2,HIF1A,HOXA1,HOXB2,HOXC4,HES1,ITGA3,ITGB5,LAMA3,MTHFD1,OTX2,PRRX1,POU3F4,RALA,RNF2,ROCK1,SFRP1,SNAI1,SRF,ST14,TBXT,TBX1,TGFB2,TGFBR2,UGDH,CLRN1,ZBTB16,FZD3,HMGA2,EOMES,FZD7,TP63,SLC9A3R1,USH1C,SPRY2,IRX5,SATB2,TBX21,LEF1,SIX4,SOX18,CCDC40,IFT57,BBS7,KIF16B,TBX20,SALL4,SHROOM3,WDR19,IRX1,NANOG,GRHL2,FRA…
3_Member	GO Biological Processes	GO:0009792	embryo development ending in birth or egg hatching	-13.6682	2.14702e-14	-10.0831	8.25816e-11	80/594	90,133,398,650,655,657,675,1739,1856,2263,2303,2625,2736,3091,3198,3212,3221,3280,3294,4097,4522,4751,4836,5155,5335,5396,5898,6422,6615,6722,6768,6862,6899,7042,7048,7075,7262,7483,7976,8320,9541,9546,9644,10265,10365,10454,23314,23432,23764,25988,27339,51119,51176,51804,54345,55081,55172,55224,56243,57167,57493,57619,57728,64168,64359,64711,79682,79977,81565,84678,84700,84870,85407,154796,16686…	ACVR1,ADM,ARHGDIG,BMP2,BMP7,BMPR1A,BRCA2,DLG1,DVL2,FGFR2,FOXC2,GATA3,GLI2,HIF1A,HOXA1,HOXB2,HOXC4,HES1,HSD17B2,MAFG,MTHFD1,NEK2,NMT1,PDGFB,PLCG1,PRRX1,RALA,SFRP1,SNAI1,SRF,ST14,TBXT,TBX1,TGFB2,TGFBR2,TIE1,PHLDA2,WNT9A,FZD3,EOMES,CIR1,APBA3,SH3PXD2A,IRX5,KLF2,TAB1,SATB2,GPR161,MAFF,HINFP,PRPF19,SBDS,LEF1,SIX4,SOX18,IFT57,DNAAF2,ETNK2,KIAA1217,SALL4,HEG1,SHROOM3,WDR19,NECAB1,NXN,HS3ST6,CENPU,GRHL2,…
5_Member	GO Molecular Functions	GO:0019900	kinase binding	-13.5016	3.15068e-14	-9.98349	1.03874e-10	92/740	90,119,390,867,894,896,916,988,990,1003,1130,1636,1739,1826,1843,1846,1856,1994,2268,2621,2643,3091,3611,3784,4744,5140,5296,5335,5341,5565,5777,5883,6416,6456,6615,6790,7048,7128,7187,8153,8312,8550,8878,8895,9479,9541,9564,9802,9894,10040,10193,10221,10253,10454,10540,10603,10718,11235,11266,22841,22866,23177,23221,23286,25759,26271,27289,28984,29127,29760,50855,51704,54206,54461,54956,55024,55…	ACVR1,ADD2,RND3,CBL,CCND2,CCND3,CD3E,CDC5L,CDC6,CDH5,LYST,ACE,DLG1,DSCAM,DUSP1,DUSP4,DVL2,ELAVL1,FGR,GAS6,GCH1,HIF1A,ILK,KCNQ1,NEFH,PDE3B,PIK3R2,PLCG1,PLEK,PRKAB2,PTPN6,RAD9A,MAP2K4,SH3GL2,SNAI1,AURKA,TGFBR2,TNFAIP3,TRAF3,RND2,AXIN1,MAPKAPK5,SQSTM1,CPNE3,MAPK8IP1,CIR1,BCAR1,DAZAP2,TELO2,TOM1L1,RNF41,TRIB1,SPRY2,TAB1,DCTN2,SH2B2,NRG3,PDCD10,DUSP12,RAB11FIP2,CNKSR2,CEP68,RHOBTB2,WWC1,SHC2,FBXO5,RND…
6_Member	GO Biological Processes	GO:0030029	actin filament-based process	-13.32	4.78619e-14	-9.8599	1.3807e-10	96/794	81,119,301,357,390,396,397,811,859,1466,1739,1824,1829,1901,2037,2042,2059,2195,2549,3092,3265,3645,3693,3781,3784,3984,4233,4430,4634,5074,5341,5345,5756,5898,6093,6281,6327,6422,6640,6708,6722,7082,7168,7401,7791,8153,8500,8522,8837,8913,9322,9368,9564,9722,9754,10083,10602,11151,11211,11235,22808,22998,23002,23221,27032,27289,28984,29127,50853,51421,51804,54857,55153,55616,56776,56907,57091,57…	ACTN4,ADD2,ANXA1,SHROOM2,RND3,ARHGDIA,ARHGDIB,CALR,CAV3,CSRP2,DLG1,DSC2,DSG2,S1PR1,EPB41L2,EPHA3,EPS8,FAT1,GAB1,HIP1,HRAS,INSRR,ITGB5,KCNN2,KCNQ1,LIMK1,MET,MYO1B,MYL3,PAWR,PLEK,SERPINF2,TWF1,RALA,ROCK1,S100A10,SCN2B,SFRP1,SNTA1,SPTA1,SRF,TJP1,TPM1,CLRN1,ZYX,RND2,PPFIA1,GAS7,CFLAR,CACNA1G,TRIP10,SLC9A3R1,BCAR1,NOS1AP,STARD8,USH1C,CDC42EP3,CORO1A,FZD10,PDCD10,MRAS,LIMCH1,DAAM1,RHOBTB2,ATP2C1,RND1,R…
5_Member	GO Molecular Functions	GO:0019901	protein kinase binding	-12.9686	1.07499e-13	-9.55964	2.75652e-10	84/659	90,119,390,867,894,896,916,988,1003,1130,1636,1739,1826,1843,1846,1856,1994,2268,2621,2643,3091,3611,3784,4744,5140,5296,5335,5341,5565,5777,5883,6416,6456,6790,7048,7187,8153,8312,8550,8878,8895,9479,9541,9564,9802,9894,10040,10193,10221,10253,10454,10540,10603,10718,11235,22841,22866,23177,23221,25759,26271,27289,28984,29127,29760,50855,51704,54206,54461,55024,55835,55857,57091,65018,80174,8082…	ACVR1,ADD2,RND3,CBL,CCND2,CCND3,CD3E,CDC5L,CDH5,LYST,ACE,DLG1,DSCAM,DUSP1,DUSP4,DVL2,ELAVL1,FGR,GAS6,GCH1,HIF1A,ILK,KCNQ1,NEFH,PDE3B,PIK3R2,PLCG1,PLEK,PRKAB2,PTPN6,RAD9A,MAP2K4,SH3GL2,AURKA,TGFBR2,TRAF3,RND2,AXIN1,MAPKAPK5,SQSTM1,CPNE3,MAPK8IP1,CIR1,BCAR1,DAZAP2,TELO2,TOM1L1,RNF41,TRIB1,SPRY2,TAB1,DCTN2,SH2B2,NRG3,PDCD10,RAB11FIP2,CNKSR2,CEP68,RHOBTB2,SHC2,FBXO5,RND1,RGCC,RACGAP1,BLNK,PARD6A,GPRC…
7_Member	GO Biological Processes	GO:0001944	vasculature development	-12.3345	4.62944e-13	-8.97127	1.06838e-09	93/787	90,133,182,185,187,196,301,302,655,657,719,947,1003,1012,1284,1311,1901,1948,1958,2246,2263,2277,2303,2324,2549,2719,2752,3091,3198,3280,3576,3725,4162,4638,4693,4773,4780,5140,5155,5168,5335,5345,5396,5617,6093,6303,6347,6422,6722,6899,7015,7021,7042,7048,7075,7082,7127,7128,7494,8091,8823,8837,9693,10253,10267,10365,10451,10454,10769,11174,11235,23129,23166,23576,27250,28984,51176,51421,54206,5…	ACVR1,ADM,JAG1,AGTR1,APLNR,AHR,ANXA1,ANXA2,BMP7,BMPR1A,C3AR1,CD34,CDH5,CDH13,COL4A2,COMP,S1PR1,EFNB2,EGR1,FGF1,FGFR2,VEGFD,FOXC2,FLT4,GAB1,GPC3,GLUL,HIF1A,HOXA1,HES1,CXCL8,JUN,MCAM,MYLK,NDP,NFATC2,NFE2L2,PDE3B,PDGFB,ENPP2,PLCG1,SERPINF2,PRRX1,PRL,ROCK1,SAT1,CCL2,SFRP1,SRF,TBX1,TERT,TFAP2B,TGFB2,TGFBR2,TIE1,TJP1,TNFAIP2,TNFAIP3,XBP1,HMGA2,FGF16,CFLAR,RAPGEF2,SPRY2,RAMP1,KLF2,VAV3,TAB1,PLK2,ADAMTS6…
8_Member	GO Molecular Functions	GO:0042803	protein homodimerization activity	-12.1815	6.58453e-13	-8.85967	1.38143e-09	83/669	81,90,119,152,196,657,875,1012,1806,1994,2023,2263,2324,2643,2916,2954,3001,3092,3280,3781,4293,4693,4835,4883,5119,5155,5341,5345,5455,5634,5800,6277,6281,6282,6284,6352,6480,6483,6521,6722,6895,6899,7015,7021,7042,7167,7168,7511,7704,8312,8767,9217,9429,9619,11043,11076,11151,11235,11267,11332,22841,25776,26353,26508,26520,27102,29959,51043,51085,51304,51733,53373,54997,55714,57502,90417,120425…	ACTN4,ACVR1,ADD2,ADRA2C,AHR,BMPR1A,CBS,CDH13,DPYD,ELAVL1,ENO1,FGFR2,FLT4,GCH1,GRM6,GSTZ1,GZMA,HIP1,HES1,KCNN2,MAP3K9,NDP,NQO2,NPR3,CHMP1A,PDGFB,PLEK,SERPINF2,POU3F3,PRPS2,PTPRO,S100A6,S100A10,S100A11,S100A13,CCL5,ST6GAL1,ST3GAL2,SLC4A1,SRF,TARBP2,TBX1,TERT,TFAP2B,TGFB2,TPI1,TPM1,XPNPEP1,ZBTB16,AXIN1,RIPK2,VAPB,ABCG2,ABCG1,MID2,TPPP,CORO1A,PDCD10,SNF8,ACOT7,RAB11FIP2,CBY1,HSPB8,HEYL,TIMM9,EIF2AK1,…
6_Member	GO Biological Processes	GO:0030036	actin cytoskeleton organization	-12.0869	8.18572e-13	-8.80449	1.5686e-09	85/696	119,301,357,390,396,397,811,859,1466,1739,1901,2037,2042,2059,2195,2549,3092,3265,3645,3693,3984,4233,4430,5074,5341,5345,5756,5898,6093,6281,6422,6708,6722,7082,7168,7401,7791,8153,8500,8522,8837,9322,9368,9564,9722,9754,10083,10602,11151,11211,11235,22808,22998,23002,23221,27032,27289,28984,29127,50853,51421,51804,54857,55153,55616,56776,56907,57091,57619,79778,80206,81788,83543,84952,85477,909…	ADD2,ANXA1,SHROOM2,RND3,ARHGDIA,ARHGDIB,CALR,CAV3,CSRP2,DLG1,S1PR1,EPB41L2,EPHA3,EPS8,FAT1,GAB1,HIP1,HRAS,INSRR,ITGB5,LIMK1,MET,MYO1B,PAWR,PLEK,SERPINF2,TWF1,RALA,ROCK1,S100A10,SFRP1,SPTA1,SRF,TJP1,TPM1,CLRN1,ZYX,RND2,PPFIA1,GAS7,CFLAR,TRIP10,SLC9A3R1,BCAR1,NOS1AP,STARD8,USH1C,CDC42EP3,CORO1A,FZD10,PDCD10,MRAS,LIMCH1,DAAM1,RHOBTB2,ATP2C1,RND1,RGCC,RACGAP1,VILL,AMOTL2,SIX4,GDPD2,SDAD1,ASAP3,FMN2,S…
9_Member	GO Cellular Components	GO:0005911	cell-cell junction	-12.0537	8.83604e-13	-8.80449	1.5686e-09	67/485	182,231,301,302,357,859,916,1003,1008,1305,1739,1824,1829,1948,2195,2319,2549,2700,2706,5101,5335,5586,5756,5777,6282,6809,7082,7791,8777,9076,9265,9693,10076,10188,10256,10890,11151,11187,23094,23150,23650,24145,27289,50855,51421,57125,57481,57493,57619,64065,79026,79778,79977,83604,84612,84952,84966,85302,90952,114800,120425,144100,149461,154796,157378,286676,342184	JAG1,AKR1B1,ANXA1,ANXA2,SHROOM2,CAV3,CD3E,CDH5,CDH10,COL13A1,DLG1,DSC2,DSG2,EFNB2,FAT1,FLOT2,GAB1,GJA3,GJB2,PCDH9,PLCG1,PKN2,TWF1,PTPN6,S100A11,STX3,TJP1,ZYX,MPDZ,CLDN1,CYTH3,RAPGEF2,PTPRU,TNK2,CNKSR1,RAB10,CORO1A,PKP3,SIPA1L3,FRMD4B,TRIM29,PANX1,RND1,PARD6A,AMOTL2,PLXDC1,KIAA1210,HEG1,SHROOM3,PERP,AHNAK,MICALL2,GRHL2,TMEM47,PARD6B,CGNL1,IGSF21,FBF1,ESAM,CCDC85A,JAML,PLEKHA7,CLDN19,AMOT,TMEM65,IL…
3_Member	GO Biological Processes	GO:0001701	in utero embryonic development	-11.8416	1.44011e-12	-8.62453	2.37392e-09	53/337	90,133,398,650,655,657,675,2263,2625,2736,3091,3280,3294,4097,4751,4836,5155,5335,6615,6722,6768,7048,7075,7262,8320,9541,9546,9644,10365,10454,23764,25988,27339,51119,51176,54345,55172,55224,57167,57493,57728,64168,64359,64711,79977,81565,84700,84870,154796,166863,203286,338596,728661	ACVR1,ADM,ARHGDIG,BMP2,BMP7,BMPR1A,BRCA2,FGFR2,GATA3,GLI2,HIF1A,HES1,HSD17B2,MAFG,NEK2,NMT1,PDGFB,PLCG1,SNAI1,SRF,ST14,TGFBR2,TIE1,PHLDA2,EOMES,CIR1,APBA3,SH3PXD2A,KLF2,TAB1,MAFF,HINFP,PRPF19,SBDS,LEF1,SOX18,DNAAF2,ETNK2,SALL4,HEG1,WDR19,NECAB1,NXN,HS3ST6,GRHL2,NDEL1,MYO18B,RSPO3,AMOT,RBM46,ANKS6,ST8SIA6,SLC35E2B
7_Member	GO Biological Processes	GO:0001568	blood vessel development	-11.7661	1.71341e-12	-8.58824	2.58082e-09	89/755	90,133,182,185,187,196,301,302,655,657,719,947,1003,1012,1284,1311,1901,1948,1958,2246,2263,2277,2303,2324,2549,2719,2752,3091,3198,3280,3576,3725,4162,4638,4780,5140,5155,5168,5335,5345,5396,5617,6093,6303,6347,6422,6722,6899,7015,7021,7042,7048,7075,7082,7127,7128,7494,8091,8823,8837,9693,10253,10267,10365,10451,10454,10769,11174,11235,23129,23166,23576,28984,51176,51421,54345,54453,57057,57125…	ACVR1,ADM,JAG1,AGTR1,APLNR,AHR,ANXA1,ANXA2,BMP7,BMPR1A,C3AR1,CD34,CDH5,CDH13,COL4A2,COMP,S1PR1,EFNB2,EGR1,FGF1,FGFR2,VEGFD,FOXC2,FLT4,GAB1,GPC3,GLUL,HIF1A,HOXA1,HES1,CXCL8,JUN,MCAM,MYLK,NFE2L2,PDE3B,PDGFB,ENPP2,PLCG1,SERPINF2,PRRX1,PRL,ROCK1,SAT1,CCL2,SFRP1,SRF,TBX1,TERT,TFAP2B,TGFB2,TGFBR2,TIE1,TJP1,TNFAIP2,TNFAIP3,XBP1,HMGA2,FGF16,CFLAR,RAPGEF2,SPRY2,RAMP1,KLF2,VAV3,TAB1,PLK2,ADAMTS6,PDCD10,PLX…
2_Member	GO Biological Processes	GO:0045785	positive regulation of cell adhesion	-11.7473	1.78928e-12	-8.58824	2.58082e-09	61/425	301,655,811,916,942,1012,1378,1842,2243,2303,2319,2625,2736,3280,3611,3675,3707,3956,5155,5212,5345,5777,6093,6281,6347,6352,6422,6484,6708,6809,7042,7048,7082,7168,7494,7704,8728,8767,9265,9840,10076,10272,10370,10451,10673,10808,11151,22920,29126,51043,51176,54453,54518,55423,57091,59339,78986,136227,151888,342184,375567	ANXA1,BMP7,CALR,CD3E,CD86,CDH13,CR1,ECM2,FGA,FOXC2,FLOT2,GATA3,GLI2,HES1,ILK,ITGA3,ITPKB,LGALS1,PDGFB,VIT,SERPINF2,PTPN6,ROCK1,S100A10,CCL2,CCL5,SFRP1,ST3GAL4,SPTA1,STX3,TGFB2,TGFBR2,TJP1,TPM1,XBP1,ZBTB16,ADAM19,RIPK2,CYTH3,TESPA1,PTPRU,FSTL3,CITED2,VAV3,TNFSF13B,HSPH1,CORO1A,KIFAP3,CD274,ZBTB7B,LEF1,RIN2,APBB1IP,SIRPG,CASS4,PLEKHA2,DUSP26,COL26A1,BTLA,FMN1,VWC2
10_Member	GO Biological Processes	GO:0070848	response to growth factor	-11.5785	2.63955e-12	-8.44572	3.58326e-09	87/736	90,301,627,650,655,657,796,859,867,988,997,1003,1284,1311,1958,2246,2263,2277,2324,2549,2591,2615,2621,2625,2662,2719,3091,3280,3576,3675,3693,3725,4060,4212,4686,4803,5015,5083,5139,5155,5335,6093,6347,6352,6422,6424,6456,6899,7021,7042,7048,7791,8823,8837,8895,9076,9210,9564,9693,9719,10251,10253,10272,10370,10454,11151,23064,25878,26508,27250,50855,51176,54206,55512,55553,55614,57556,65997,791…	ACVR1,ANXA1,BDNF,BMP2,BMP7,BMPR1A,CALCA,CAV3,CBL,CDC5L,CDC34,CDH5,COL4A2,COMP,EGR1,FGF1,FGFR2,VEGFD,FLT4,GAB1,GALNT3,LRRC32,GAS6,GATA3,GDF10,GPC3,HIF1A,HES1,CXCL8,ITGA3,ITGB5,JUN,LUM,MEIS2,NCBP1,NGF,OTX2,PAX9,PDE3A,PDGFB,PLCG1,ROCK1,CCL2,CCL5,SFRP1,SFRP4,SH3GL2,TBX1,TFAP2B,TGFB2,TGFBR2,ZYX,FGF16,CFLAR,CPNE3,CLDN1,BMP15,BCAR1,RAPGEF2,ADAMTSL2,SPRY3,SPRY2,FSTL3,CITED2,TAB1,CORO1A,SETX,MXRA5,HEYL,PD…
7_Member	GO Biological Processes	GO:0048514	blood vessel morphogenesis	-11.0518	8.87464e-12	-7.94392	1.13783e-08	81/678	90,133,182,185,187,301,302,657,719,947,1003,1012,1284,1311,1901,1948,2246,2263,2277,2303,2324,2549,2752,3091,3198,3280,3576,3725,4162,4638,4780,5140,5168,5335,5345,5396,5617,6093,6303,6347,6422,6722,6899,7015,7021,7042,7048,7075,7082,7127,7128,7494,8091,8823,9693,10253,10267,10365,10451,10769,11235,23129,23166,23576,28984,51176,51421,54345,54453,57057,57125,57493,57556,57674,79812,84700,84870,154…	ACVR1,ADM,JAG1,AGTR1,APLNR,ANXA1,ANXA2,BMPR1A,C3AR1,CD34,CDH5,CDH13,COL4A2,COMP,S1PR1,EFNB2,FGF1,FGFR2,VEGFD,FOXC2,FLT4,GAB1,GLUL,HIF1A,HOXA1,HES1,CXCL8,JUN,MCAM,MYLK,NFE2L2,PDE3B,ENPP2,PLCG1,SERPINF2,PRRX1,PRL,ROCK1,SAT1,CCL2,SFRP1,SRF,TBX1,TERT,TFAP2B,TGFB2,TGFBR2,TIE1,TJP1,TNFAIP2,TNFAIP3,XBP1,HMGA2,FGF16,RAPGEF2,SPRY2,RAMP1,KLF2,VAV3,PLK2,PDCD10,PLXND1,STAB1,DDAH1,RGCC,LEF1,AMOTL2,SOX18,RIN2,…
11_Member	GO Biological Processes	GO:0001822	kidney development	-10.9791	1.04931e-11	-7.90381	1.24794e-08	46/281	182,185,231,650,655,760,947,1592,1636,1739,1958,2246,2263,2303,2625,2719,2736,3280,3675,5155,5455,5800,6422,6927,7021,7042,7704,8837,9244,9245,10272,11174,23129,26146,26508,28999,51804,79192,79727,79902,80000,80144,84159,84662,203286,342184	JAG1,AGTR1,AKR1B1,BMP2,BMP7,CA2,CD34,CYP26A1,ACE,DLG1,EGR1,FGF1,FGFR2,FOXC2,GATA3,GPC3,GLI2,HES1,ITGA3,PDGFB,POU3F3,PTPRO,SFRP1,HNF1A,TFAP2B,TGFB2,ZBTB16,CFLAR,CRLF1,GCNT3,FSTL3,ADAMTS6,PLXND1,TRAF3IP1,HEYL,KLF15,SIX4,IRX1,LIN28A,NUP85,GREB1L,FRAS1,ARID5B,GLIS2,ANKS6,FMN1
1_Member	GO Biological Processes	GO:0051347	positive regulation of transferase activity	-10.9542	1.11123e-11	-7.90381	1.24794e-08	81/681	108,152,374,627,650,796,894,896,942,990,1636,1739,1813,1839,1856,1958,2042,2146,2180,2246,2263,2268,2324,2621,3265,3645,4233,4254,4293,4342,4616,4751,4803,5155,5985,6352,6416,6622,7042,7048,7075,7301,8091,8106,8312,8550,8767,8941,9064,9693,9770,9802,9894,10040,10253,10451,10454,10718,11211,11235,11266,23533,25759,28984,51704,54956,55208,57091,63922,65018,79977,80174,84254,84632,91947,94056,197259…	ADCY2,ADRA2C,AREG,BDNF,BMP2,CALCA,CCND2,CCND3,CD86,CDC6,ACE,DLG1,DRD2,HBEGF,DVL2,EGR1,EPHA3,EZH2,ACSL1,FGF1,FGFR2,FGR,FLT4,GAS6,HRAS,INSRR,MET,KITLG,MAP3K9,MOS,GADD45B,NEK2,NGF,PDGFB,RFC5,CCL5,MAP2K4,SNCA,TGFB2,TGFBR2,TIE1,TYRO3,HMGA2,PABPN1,AXIN1,MAPKAPK5,RIPK2,CDK5R2,MAP3K6,RAPGEF2,RASSF2,DAZAP2,TELO2,TOM1L1,SPRY2,VAV3,TAB1,NRG3,FZD10,PDCD10,DUSP12,PIK3R5,SHC2,RGCC,GPRC5B,PARP16,DCUN1D2,CASS4,C…
12_Member	GO Cellular Components	GO:0030424	axon	-10.9448	1.13558e-11	-7.90381	1.24794e-08	76/620	135,152,214,627,760,796,867,1739,1813,1826,2059,2571,2823,2901,2917,3091,3645,3675,3745,3749,4133,4135,4649,4741,4744,4803,5015,5064,5101,5798,5800,5802,5923,6416,6547,6622,6695,6708,6790,6809,7042,7399,7976,8514,8941,9479,9564,10044,10540,11151,22848,22859,23046,23064,23138,23157,23307,26230,27252,50861,53616,54550,55238,55714,57556,65018,80228,81565,84709,91978,94056,94233,127262,128434,255057,…	ADORA2A,ADRA2C,ALCAM,BDNF,CA2,CALCA,CBL,DLG1,DRD2,DSCAM,EPS8,GAD1,GPM6A,GRIK5,GRM7,HIF1A,INSRR,ITGA3,KCNB1,KCNC4,MAP2,MAP6,MYO9A,NEFM,NEFH,NGF,OTX2,PALM,PCDH9,PTPRN,PTPRO,PTPRS,RASGRF1,MAP2K4,SLC8A3,SNCA,SPOCK1,SPTA1,AURKA,STX3,TGFB2,USH2A,FZD3,KCNAB2,CDK5R2,MAPK8IP1,BCAR1,SH2D3C,DCTN2,CORO1A,AAK1,ADGRL1,KIF21B,SETX,N4BP3,SEPTIN6,FKBP15,TIAM2,KLHL20,STMN3,ADAM22,NECAB2,SLC38A7,TENM3,SEMA6A,PINK1,…
3_Member	GO Biological Processes	GO:0048568	embryonic organ development	-10.7681	1.70587e-11	-7.74768	1.7878e-08	58/414	90,133,655,657,1305,1739,1750,1856,2263,2303,2625,2736,3091,3198,3212,3221,3280,3576,4254,4522,5155,5396,5456,6615,6722,6768,6899,7042,7048,7262,7401,7976,8320,9368,10083,10253,10265,10370,10763,23314,30009,51176,51804,54345,55036,55081,55212,57057,57728,79977,80714,84678,84870,123872,286262,344022,388389,643226	ACVR1,ADM,BMP7,BMPR1A,COL13A1,DLG1,DLX6,DVL2,FGFR2,FOXC2,GATA3,GLI2,HIF1A,HOXA1,HOXB2,HOXC4,HES1,CXCL8,KITLG,MTHFD1,PDGFB,PRRX1,POU3F4,SNAI1,SRF,ST14,TBX1,TGFB2,TGFBR2,PHLDA2,CLRN1,FZD3,EOMES,SLC9A3R1,USH1C,SPRY2,IRX5,CITED2,NES,SATB2,TBX21,LEF1,SIX4,SOX18,CCDC40,IFT57,BBS7,TBX20,WDR19,GRHL2,PBX4,KDM2B,RSPO3,DNAAF1,TPRN,NOTO,CCDC103,GRXCR2
3_Member	GO Biological Processes	GO:0048729	tissue morphogenesis	-10.7492	1.78175e-11	-7.74768	1.7878e-08	77/638	90,133,182,650,655,657,859,1739,1839,1856,1901,2246,2263,2303,2625,2719,2736,3091,3212,3280,3675,3909,4233,4522,4634,4638,4649,5898,6422,6615,6722,6768,6862,6899,7042,7048,7075,7168,7976,8091,8320,8324,8626,9245,9368,10253,10890,11235,22881,23002,23129,26146,26508,30009,50855,51176,51804,54345,55036,55081,55212,57057,57167,57493,57619,59277,79192,79977,80004,80144,84678,84870,85407,123872,342184,…	ACVR1,ADM,JAG1,BMP2,BMP7,BMPR1A,CAV3,DLG1,HBEGF,DVL2,S1PR1,FGF1,FGFR2,FOXC2,GATA3,GPC3,GLI2,HIF1A,HOXB2,HES1,ITGA3,LAMA3,MET,MTHFD1,MYL3,MYLK,MYO9A,RALA,SFRP1,SNAI1,SRF,ST14,TBXT,TBX1,TGFB2,TGFBR2,TIE1,TPM1,FZD3,HMGA2,EOMES,FZD7,TP63,GCNT3,SLC9A3R1,SPRY2,RAB10,PDCD10,ANKRD6,DAAM1,PLXND1,TRAF3IP1,HEYL,TBX21,PARD6A,LEF1,SIX4,SOX18,CCDC40,IFT57,BBS7,TBX20,SALL4,HEG1,SHROOM3,NTN4,IRX1,GRHL2,ESRP2,FRA…
1_Member	GO Biological Processes	GO:0033674	positive regulation of kinase activity	-10.6957	2.01535e-11	-7.71266	1.93792e-08	74/603	108,152,374,627,650,796,894,896,942,990,1636,1739,1813,1839,1856,1958,2042,2146,2180,2246,2263,2268,2324,2621,3265,3645,4233,4254,4293,4342,4616,4803,5155,6352,6416,6622,7042,7048,7075,7301,8091,8312,8550,8767,8941,9064,9693,9770,9802,9894,10040,10253,10451,10454,10718,11211,11235,11266,23533,25759,28984,51704,54956,57091,65018,80174,84254,84632,94056,197259,219736,219771,285489,388121	ADCY2,ADRA2C,AREG,BDNF,BMP2,CALCA,CCND2,CCND3,CD86,CDC6,ACE,DLG1,DRD2,HBEGF,DVL2,EGR1,EPHA3,EZH2,ACSL1,FGF1,FGFR2,FGR,FLT4,GAS6,HRAS,INSRR,MET,KITLG,MAP3K9,MOS,GADD45B,NGF,PDGFB,CCL5,MAP2K4,SNCA,TGFB2,TGFBR2,TIE1,TYRO3,HMGA2,AXIN1,MAPKAPK5,RIPK2,CDK5R2,MAP3K6,RAPGEF2,RASSF2,DAZAP2,TELO2,TOM1L1,SPRY2,VAV3,TAB1,NRG3,FZD10,PDCD10,DUSP12,PIK3R5,SHC2,RGCC,GPRC5B,PARP16,CASS4,PINK1,DBF4B,CAMKK1,AFAP1L2…
6_Member	GO Biological Processes	GO:0097435	supramolecular fiber organization	-10.6349	2.31779e-11	-7.66967	2.13959e-08	83/716	119,357,390,859,1003,1305,1311,1466,1471,1739,1805,1901,2059,2195,2303,3092,3693,3984,4060,4133,4233,4430,4741,4744,5074,5341,5345,5756,6093,6281,6422,6622,6708,6722,7042,7082,7168,7401,7411,7791,8153,8500,8522,8837,9564,10083,10602,11076,11151,11235,22998,23221,25999,26254,26271,27289,28984,50853,50861,51804,54857,55616,55835,56776,56907,57091,57619,58497,79778,80206,81565,81930,83543,84056,8495…	ADD2,SHROOM2,RND3,CAV3,CDH5,COL13A1,COMP,CSRP2,CST3,DLG1,DPT,S1PR1,EPS8,FAT1,FOXC2,HIP1,ITGB5,LIMK1,LUM,MAP2,MET,MYO1B,NEFM,NEFH,PAWR,PLEK,SERPINF2,TWF1,ROCK1,S100A10,SFRP1,SNCA,SPTA1,SRF,TGFB2,TJP1,TPM1,CLRN1,VBP1,ZYX,RND2,PPFIA1,GAS7,CFLAR,BCAR1,USH1C,CDC42EP3,TPPP,CORO1A,PDCD10,LIMCH1,RHOBTB2,CLIP3,OPTC,FBXO5,RND1,RGCC,VILL,STMN3,SIX4,GDPD2,ASAP3,CENPJ,FMN2,SPIRE1,CASS4,SHROOM3,PRUNE1,MICALL2,…
11_Member	GO Biological Processes	GO:0072001	renal system development	-10.5491	2.82444e-11	-7.60084	2.50702e-08	46/289	182,185,231,650,655,760,947,1592,1636,1739,1958,2246,2263,2303,2625,2719,2736,3280,3675,5155,5455,5800,6422,6927,7021,7042,7704,8837,9244,9245,10272,11174,23129,26146,26508,28999,51804,79192,79727,79902,80000,80144,84159,84662,203286,342184	JAG1,AGTR1,AKR1B1,BMP2,BMP7,CA2,CD34,CYP26A1,ACE,DLG1,EGR1,FGF1,FGFR2,FOXC2,GATA3,GPC3,GLI2,HES1,ITGA3,PDGFB,POU3F3,PTPRO,SFRP1,HNF1A,TFAP2B,TGFB2,ZBTB16,CFLAR,CRLF1,GCNT3,FSTL3,ADAMTS6,PLXND1,TRAF3IP1,HEYL,KLF15,SIX4,IRX1,LIN28A,NUP85,GREB1L,FRAS1,ARID5B,GLIS2,ANKS6,FMN1
10_Member	GO Biological Processes	GO:0071363	cellular response to growth factor stimulus	-10.5251	2.98489e-11	-7.59324	2.55131e-08	82/707	90,301,627,650,655,657,796,859,867,988,1003,1284,1311,1958,2246,2263,2277,2324,2549,2591,2615,2621,2625,2662,2719,3091,3280,3576,3675,3693,3725,4686,4803,5015,5083,5139,5155,5335,6347,6352,6422,6424,6456,6899,7021,7042,7048,7791,8823,8837,8895,9076,9210,9564,9693,9719,10251,10253,10272,10370,10454,11151,23064,26508,27250,50855,51176,54206,55512,55553,55614,57556,65997,79176,79812,80004,90417,9405…	ACVR1,ANXA1,BDNF,BMP2,BMP7,BMPR1A,CALCA,CAV3,CBL,CDC5L,CDH5,COL4A2,COMP,EGR1,FGF1,FGFR2,VEGFD,FLT4,GAB1,GALNT3,LRRC32,GAS6,GATA3,GDF10,GPC3,HIF1A,HES1,CXCL8,ITGA3,ITGB5,JUN,NCBP1,NGF,OTX2,PAX9,PDE3A,PDGFB,PLCG1,CCL2,CCL5,SFRP1,SFRP4,SH3GL2,TBX1,TFAP2B,TGFB2,TGFBR2,ZYX,FGF16,CFLAR,CPNE3,CLDN1,BMP15,BCAR1,RAPGEF2,ADAMTSL2,SPRY3,SPRY2,FSTL3,CITED2,TAB1,CORO1A,SETX,HEYL,PDCD4,PARD6A,LEF1,ERRFI1,SMPD3…
3_Member	GO Biological Processes	GO:0007389	pattern specification process	-10.2653	5.42889e-11	-7.34925	4.47457e-08	58/426	90,650,655,657,1856,2246,2263,2303,2719,2736,3091,3212,3221,3280,4212,5015,6045,6422,6615,6722,6790,6862,6899,7048,7704,8320,8626,10370,10718,22955,23314,23432,26508,30009,51176,54345,55036,55081,55172,55212,55502,57057,57619,57728,63950,79176,79192,84100,84678,85407,120237,123872,163589,164781,199221,203286,344022,388389	ACVR1,BMP2,BMP7,BMPR1A,DVL2,FGF1,FGFR2,FOXC2,GPC3,GLI2,HIF1A,HOXB2,HOXC4,HES1,MEIS2,OTX2,RNF2,SFRP1,SNAI1,SRF,AURKA,TBXT,TBX1,TGFBR2,ZBTB16,EOMES,TP63,CITED2,NRG3,SCMH1,SATB2,GPR161,HEYL,TBX21,LEF1,SOX18,CCDC40,IFT57,DNAAF2,BBS7,HES6,TBX20,SHROOM3,WDR19,DMRTA2,FBXL15,IRX1,ARL6,KDM2B,NKD1,DBX1,DNAAF1,TDRD5,DAW1,DZIP1L,ANKS6,NOTO,CCDC103
13_Member	GO Molecular Functions	GO:0008289	lipid binding	-10.1544	7.00787e-11	-7.25361	5.57682e-08	87/783	182,301,302,311,345,695,820,1382,1592,1687,1901,2173,2621,2835,3092,3784,4306,4430,4803,5027,5346,5756,6281,6284,6456,6622,6718,6809,7262,7421,8324,8895,8941,9265,9322,9619,9644,9693,9711,9754,9971,10156,10265,11033,22895,23344,23541,23636,25999,26027,26762,29127,29916,50853,51228,51375,51411,53373,54762,55062,55512,55614,55686,56994,57231,59339,64089,79772,80183,84100,84557,85477,94120,94233,114…	JAG1,ANXA1,ANXA2,ANXA11,APOC3,BTK,CAMP,CRABP2,CYP26A1,GSDME,S1PR1,FABP7,GAS6,GPR12,HIP1,KCNQ1,NR3C2,MYO1B,NGF,P2RX7,PLIN1,TWF1,S100A10,S100A13,SH3GL2,SNCA,AKR1D1,STX3,PHLDA2,VDR,FZD7,CPNE3,CDK5R2,CYTH3,TRIP10,ABCG1,SH3PXD2A,RAPGEF2,RUBCN,STARD8,NR1H4,RASA4,IRX5,ADAP1,RPH3A,ESYT1,SEC14L2,NUP62,CLIP3,ACOT11,HAVCR1,RACGAP1,SNX11,VILL,GLTP,SNX7,BIN2,TPCN1,GRAMD1C,WIPI1,SMPD3,KIF16B,MREG,CHPT1,SNX14,P…
13_Member	GO Molecular Functions	GO:0005543	phospholipid binding	-10.1046	7.85907e-11	-7.21855	6.04572e-08	60/453	182,301,302,311,345,695,1687,2621,2835,3092,3784,4430,5756,6622,7262,8324,8895,9265,9619,9644,9693,9711,10156,11033,22895,23344,23541,23636,26762,29127,29916,50853,51228,51375,51411,53373,55062,55512,55614,55686,57231,64089,79772,80183,84100,84557,85477,94120,114884,115703,116984,129401,134829,150684,169166,196996,221749,254240,388121,728113	JAG1,ANXA1,ANXA2,ANXA11,APOC3,BTK,GSDME,GAS6,GPR12,HIP1,KCNQ1,MYO1B,TWF1,SNCA,PHLDA2,FZD7,CPNE3,CYTH3,ABCG1,SH3PXD2A,RAPGEF2,RUBCN,RASA4,ADAP1,RPH3A,ESYT1,SEC14L2,NUP62,HAVCR1,RACGAP1,SNX11,VILL,GLTP,SNX7,BIN2,TPCN1,WIPI1,SMPD3,KIF16B,MREG,SNX14,SNX16,MCTP1,RUBCNL,ARL6,MAP1LC3A,SCIN,SYTL3,OSBPL10,ARHGAP33,ARAP2,NUP35,CLVS2,COMMD1,SNX31,GRAMD2A,PXDC1,BPIFC,TNFAIP8L3,ANXA8L1
11_Member	GO Biological Processes	GO:0001655	urogenital system development	-10.0047	9.89188e-11	-7.13288	7.36403e-08	48/321	182,185,231,301,650,655,760,947,1592,1636,1739,1958,2246,2263,2303,2625,2719,2736,3280,3675,5155,5455,5800,6422,6927,7021,7042,7704,8626,8837,9244,9245,10272,11174,23129,26146,26508,28999,51804,79192,79727,79902,80000,80144,84159,84662,203286,342184	JAG1,AGTR1,AKR1B1,ANXA1,BMP2,BMP7,CA2,CD34,CYP26A1,ACE,DLG1,EGR1,FGF1,FGFR2,FOXC2,GATA3,GPC3,GLI2,HES1,ITGA3,PDGFB,POU3F3,PTPRO,SFRP1,HNF1A,TFAP2B,TGFB2,ZBTB16,TP63,CFLAR,CRLF1,GCNT3,FSTL3,ADAMTS6,PLXND1,TRAF3IP1,HEYL,KLF15,SIX4,IRX1,LIN28A,NUP85,GREB1L,FRAS1,ARID5B,GLIS2,ANKS6,FMN1
14_Member	GO Biological Processes	GO:0043408	regulation of MAPK cascade	-9.98932	1.0249e-10	-7.13127	7.39148e-08	81/712	152,650,655,859,1687,1739,1813,1843,1846,1856,2146,2243,2246,2263,2324,2621,2861,3265,3486,4254,4293,4342,4616,4835,5027,5155,5296,5345,5777,6093,6347,6351,6352,6416,6422,6899,7042,7187,7188,8312,8324,8550,8685,8767,8837,9064,9258,9368,9479,9693,9770,10193,10251,10253,10454,11211,11235,22881,23286,23533,23636,25759,27250,54206,54550,55024,55504,57161,57556,57630,65018,78986,80824,81606,81610,8373…	ADRA2C,BMP2,BMP7,CAV3,GSDME,DLG1,DRD2,DUSP1,DUSP4,DVL2,EZH2,FGA,FGF1,FGFR2,FLT4,GAS6,GPR37,HRAS,IGFBP3,KITLG,MAP3K9,MOS,GADD45B,NQO2,P2RX7,PDGFB,PIK3R2,SERPINF2,PTPN6,ROCK1,CCL2,CCL4,CCL5,MAP2K4,SFRP1,TBX1,TGFB2,TRAF3,TRAF5,AXIN1,FZD7,MAPKAPK5,MARCO,RIPK2,CFLAR,MAP3K6,MFHAS1,SLC9A3R1,MAPK8IP1,RAPGEF2,RASSF2,RNF41,SPRY3,SPRY2,TAB1,FZD10,PDCD10,ANKRD6,WWC1,PIK3R5,NUP62,SHC2,PDCD4,ERRFI1,NECAB2,BANK…
15_Member	GO Molecular Functions	GO:0019904	protein domain specific binding	-9.88964	1.28931e-10	-7.04783	8.95725e-08	79/690	400,867,916,988,1739,1856,2037,2114,2570,2625,2773,2901,3091,3221,3280,3675,3725,3781,4780,5074,5119,5359,5396,5455,5777,5883,5981,6045,6338,6340,6640,7704,7975,7976,8091,8312,8324,8365,8626,8728,8767,8878,9079,9217,9368,9467,9501,9564,9693,9802,10040,10188,10193,10370,10603,11243,23129,23177,23636,26034,26508,29760,29899,50861,51176,54206,55835,59339,63875,65018,79056,79364,80764,84632,85407,921…	ARL1,CBL,CD3E,CDC5L,DLG1,DVL2,EPB41L2,ETS2,GABRR2,GATA3,GNAI3,GRIK5,HIF1A,HOXC4,HES1,ITGA3,JUN,KCNN2,NFE2L2,PAWR,CHMP1A,PLSCR1,PRRX1,POU3F3,PTPN6,RAD9A,RFC1,RNF2,SCNN1B,SCNN1G,SNTA1,ZBTB16,MAFK,FZD3,HMGA2,AXIN1,FZD7,H4C8,TP63,ADAM19,RIPK2,SQSTM1,LDB2,VAPB,SLC9A3R1,SH3BP5,RPH3AL,BCAR1,RAPGEF2,DAZAP2,TOM1L1,TNK2,RNF41,CITED2,SH2B2,PMF1,PLXND1,CEP68,NUP62,IPCEF1,HEYL,BLNK,GPSM2,STMN3,LEF1,ERRFI1,CEN…
3_Member	GO Biological Processes	GO:0003007	heart morphogenesis	-9.87954	1.31964e-10	-7.04783	8.95725e-08	40/240	90,182,650,655,657,859,1363,1856,1901,2263,2303,2625,3091,3280,4634,4886,6615,6722,6862,6899,7042,7048,7168,8320,10370,10454,23129,26508,27250,30009,54345,55036,55081,55212,57057,57493,79977,123872,344022,388389	ACVR1,JAG1,BMP2,BMP7,BMPR1A,CAV3,CPE,DVL2,S1PR1,FGFR2,FOXC2,GATA3,HIF1A,HES1,MYL3,NPY1R,SNAI1,SRF,TBXT,TBX1,TGFB2,TGFBR2,TPM1,EOMES,CITED2,TAB1,PLXND1,HEYL,PDCD4,TBX21,SOX18,CCDC40,IFT57,BBS7,TBX20,HEG1,GRHL2,DNAAF1,NOTO,CCDC103
16_Member	GO Biological Processes	GO:0048732	gland development	-9.82454	1.49782e-10	-7.00541	9.87621e-08	56/414	301,462,650,655,657,675,823,859,887,1036,1459,1543,1813,2146,2246,2263,2625,2736,3091,3265,3280,4233,5617,5774,5860,6422,6722,6790,6899,6927,7042,7048,7128,7166,7494,8626,8837,9076,9247,9368,10272,10370,10718,23129,51043,51176,51804,55036,57539,59277,79152,80004,80169,84159,84876,123872	ANXA1,SERPINC1,BMP2,BMP7,BMPR1A,BRCA2,CAPN1,CAV3,CCKBR,CDO1,CSNK2A2,CYP1A1,DRD2,EZH2,FGF1,FGFR2,GATA3,GLI2,HIF1A,HRAS,HES1,MET,PRL,PTPN3,QDPR,SFRP1,SRF,AURKA,TBX1,HNF1A,TGFB2,TGFBR2,TNFAIP3,TPH1,XBP1,TP63,CFLAR,CLDN1,GCM2,SLC9A3R1,FSTL3,CITED2,NRG3,PLXND1,ZBTB7B,LEF1,SIX4,CCDC40,WDR35,NTN4,FA2H,ESRP2,CTC1,ARID5B,ORAI1,DNAAF1
17_Member	GO Cellular Components	GO:0015629	actin cytoskeleton	-9.55913	2.75973e-10	-6.76762	1.70756e-07	63/503	81,119,301,357,989,2037,2042,2268,2319,3611,4430,4634,4638,4649,4735,5074,5756,6622,6708,7082,7168,7791,8522,8538,9368,9531,9564,9644,10253,10540,10602,11151,11258,22998,23002,23094,26166,27145,27252,27289,29126,50853,51164,51411,54857,56776,57619,58480,63876,79026,79778,80206,83543,84700,84952,85477,92241,126353,134265,154796,171024,342184,359845	ACTN4,ADD2,ANXA1,SHROOM2,SEPTIN7,EPB41L2,EPHA3,FGR,FLOT2,ILK,MYO1B,MYL3,MYLK,MYO9A,SEPTIN2,PAWR,TWF1,SNCA,SPTA1,TJP1,TPM1,ZYX,GAS7,BARX2,SLC9A3R1,BAG3,BCAR1,SH3PXD2A,SPRY2,DCTN2,CDC42EP3,CORO1A,DCTN3,LIMCH1,DAAM1,SIPA1L3,RGS22,FILIP1,KLHL20,RND1,CD274,VILL,DCTN4,BIN2,GDPD2,FMN2,SHROOM3,RHOU,PKNOX2,AHNAK,MICALL2,FHOD3,AIF1L,MYO18B,CGNL1,SCIN,RCSD1,MISP,AFAP1L1,AMOT,SYNPO2,FMN1,RFLNB
3_Member	GO Biological Processes	GO:0048562	embryonic organ morphogenesis	-9.55282	2.80016e-10	-6.76762	1.70756e-07	43/277	90,655,1739,1750,1856,2263,2303,2625,2736,3091,3198,3212,3221,3280,4522,5396,5456,6722,6899,7048,7401,7976,8320,9368,10083,10253,10265,23314,30009,51804,54345,55036,55081,55212,57057,57728,79977,84678,123872,286262,344022,388389,643226	ACVR1,BMP7,DLG1,DLX6,DVL2,FGFR2,FOXC2,GATA3,GLI2,HIF1A,HOXA1,HOXB2,HOXC4,HES1,MTHFD1,PRRX1,POU3F4,SRF,TBX1,TGFBR2,CLRN1,FZD3,EOMES,SLC9A3R1,USH1C,SPRY2,IRX5,SATB2,TBX21,SIX4,SOX18,CCDC40,IFT57,BBS7,TBX20,WDR19,GRHL2,KDM2B,DNAAF1,TPRN,NOTO,CCDC103,GRXCR2
3_Member	GO Biological Processes	GO:0060562	epithelial tube morphogenesis	-9.55104	2.81165e-10	-6.76762	1.70756e-07	46/309	90,133,650,655,859,1739,1856,2246,2263,2303,2625,2719,2736,3091,3280,4233,4522,5898,6422,6722,6768,7042,7048,7075,7976,8320,10253,23129,30009,51176,51804,54345,55036,55081,55212,57057,57167,57619,79192,79977,80004,84678,123872,342184,344022,388389	ACVR1,ADM,BMP2,BMP7,CAV3,DLG1,DVL2,FGF1,FGFR2,FOXC2,GATA3,GPC3,GLI2,HIF1A,HES1,MET,MTHFD1,RALA,SFRP1,SRF,ST14,TGFB2,TGFBR2,TIE1,FZD3,EOMES,SPRY2,PLXND1,TBX21,LEF1,SIX4,SOX18,CCDC40,IFT57,BBS7,TBX20,SALL4,SHROOM3,IRX1,GRHL2,ESRP2,KDM2B,DNAAF1,FMN1,NOTO,CCDC103
18_Member	GO Cellular Components	GO:0031012	extracellular matrix	-9.47812	3.32564e-10	-6.70599	1.96793e-07	68/566	301,302,311,345,462,655,811,1012,1284,1305,1311,1690,1739,1755,1805,1842,2243,2246,2263,2615,2662,2719,3827,3909,3956,4060,4684,4693,5155,5212,5265,5269,5327,5345,5359,6277,6281,6422,7042,7399,7783,8728,9719,10319,10417,11174,22795,25878,26254,59277,79812,80144,80760,81577,81621,83729,84034,84929,90187,136227,140689,145864,158326,284018,339366,349667,375567,375790	ANXA1,ANXA2,ANXA11,APOC3,SERPINC1,BMP7,CALR,CDH13,COL4A2,COL13A1,COMP,COCH,DLG1,DMBT1,DPT,ECM2,FGA,FGF1,FGFR2,LRRC32,GDF10,GPC3,KNG1,LAMA3,LGALS1,LUM,NCAM1,NDP,PDGFB,VIT,SERPINA1,SERPINB6,PLAT,SERPINF2,PLSCR1,S100A6,S100A10,SFRP1,TGFB2,USH2A,ZP2,ADAM19,ADAMTSL2,LAMC3,SPON2,ADAMTS6,NID2,MXRA5,OPTC,NTN4,MMRN2,FRAS1,ITIH5,GFOD2,KAZALD1,INHBE,EMILIN2,FIBCD1,EMILIN3,COL26A1,CBLN4,HAPLN3,FREM1,C17orf58…
18_Member	GO Cellular Components	GO:0030312	external encapsulating structure	-9.44521	3.58752e-10	-6.68407	2.06982e-07	68/567	301,302,311,345,462,655,811,1012,1284,1305,1311,1690,1739,1755,1805,1842,2243,2246,2263,2615,2662,2719,3827,3909,3956,4060,4684,4693,5155,5212,5265,5269,5327,5345,5359,6277,6281,6422,7042,7399,7783,8728,9719,10319,10417,11174,22795,25878,26254,59277,79812,80144,80760,81577,81621,83729,84034,84929,90187,136227,140689,145864,158326,284018,339366,349667,375567,375790	ANXA1,ANXA2,ANXA11,APOC3,SERPINC1,BMP7,CALR,CDH13,COL4A2,COL13A1,COMP,COCH,DLG1,DMBT1,DPT,ECM2,FGA,FGF1,FGFR2,LRRC32,GDF10,GPC3,KNG1,LAMA3,LGALS1,LUM,NCAM1,NDP,PDGFB,VIT,SERPINA1,SERPINB6,PLAT,SERPINF2,PLSCR1,S100A6,S100A10,SFRP1,TGFB2,USH2A,ZP2,ADAM19,ADAMTSL2,LAMC3,SPON2,ADAMTS6,NID2,MXRA5,OPTC,NTN4,MMRN2,FRAS1,ITIH5,GFOD2,KAZALD1,INHBE,EMILIN2,FIBCD1,EMILIN3,COL26A1,CBLN4,HAPLN3,FREM1,C17orf58…
18_Member	GO Cellular Components	GO:0062023	collagen-containing extracellular matrix	-9.42789	3.73349e-10	-6.67747	2.1015e-07	56/424	301,302,311,345,462,655,811,1012,1284,1305,1311,1690,1739,1805,2243,2263,2662,2719,3827,3909,3956,4060,4684,4693,5155,5212,5265,5269,5327,5345,5359,6277,6281,6422,7042,7399,7783,8728,10319,22795,25878,59277,79812,80144,80760,81621,83729,84034,84929,90187,136227,140689,158326,284018,375567,375790	ANXA1,ANXA2,ANXA11,APOC3,SERPINC1,BMP7,CALR,CDH13,COL4A2,COL13A1,COMP,COCH,DLG1,DPT,FGA,FGFR2,GDF10,GPC3,KNG1,LAMA3,LGALS1,LUM,NCAM1,NDP,PDGFB,VIT,SERPINA1,SERPINB6,PLAT,SERPINF2,PLSCR1,S100A6,S100A10,SFRP1,TGFB2,USH2A,ZP2,ADAM19,LAMC3,NID2,MXRA5,NTN4,MMRN2,FRAS1,ITIH5,KAZALD1,INHBE,EMILIN2,FIBCD1,EMILIN3,COL26A1,CBLN4,FREM1,C17orf58,VWC2,AGRN
3_Member	GO Biological Processes	GO:0007507	heart development	-9.40335	3.95045e-10	-6.6634	2.17068e-07	67/556	90,133,182,187,650,655,657,811,859,1363,1829,1856,1901,1948,2263,2303,2625,2719,2736,3091,3280,3675,4522,4634,4886,5155,6093,6416,6615,6722,6862,6899,7042,7048,7075,7132,7168,8320,8324,10370,10454,11174,22980,23054,23129,25776,26508,27250,30009,54345,55036,55081,55212,55553,57057,57167,57493,79977,80206,84700,123872,157378,161742,164781,203286,344022,388389	ACVR1,ADM,JAG1,APLNR,BMP2,BMP7,BMPR1A,CALR,CAV3,CPE,DSG2,DVL2,S1PR1,EFNB2,FGFR2,FOXC2,GATA3,GPC3,GLI2,HIF1A,HES1,ITGA3,MTHFD1,MYL3,NPY1R,PDGFB,ROCK1,MAP2K4,SNAI1,SRF,TBXT,TBX1,TGFB2,TGFBR2,TIE1,TNFRSF1A,TPM1,EOMES,FZD7,CITED2,TAB1,ADAMTS6,TCF25,NCOA6,PLXND1,CBY1,HEYL,PDCD4,TBX21,SOX18,CCDC40,IFT57,BBS7,SOX6,TBX20,SALL4,HEG1,GRHL2,FHOD3,MYO18B,DNAAF1,TMEM65,SPRED1,DAW1,ANKS6,NOTO,CCDC103
3_Member	GO Biological Processes	GO:0002009	morphogenesis of an epithelium	-9.25491	5.56018e-10	-6.52518	2.98414e-07	65/536	90,133,182,650,655,859,1739,1839,1856,2246,2263,2303,2625,2719,2736,3091,3212,3280,3909,4233,4522,4649,5898,6422,6615,6722,6768,7042,7048,7075,7976,8320,8324,8626,9368,10253,10890,11235,22881,23002,23129,26146,30009,50855,51176,51804,54345,55036,55081,55212,57057,57167,57619,59277,79192,79977,80004,80144,84678,84870,85407,123872,342184,344022,388389	ACVR1,ADM,JAG1,BMP2,BMP7,CAV3,DLG1,HBEGF,DVL2,FGF1,FGFR2,FOXC2,GATA3,GPC3,GLI2,HIF1A,HOXB2,HES1,LAMA3,MET,MTHFD1,MYO9A,RALA,SFRP1,SNAI1,SRF,ST14,TGFB2,TGFBR2,TIE1,FZD3,EOMES,FZD7,TP63,SLC9A3R1,SPRY2,RAB10,PDCD10,ANKRD6,DAAM1,PLXND1,TRAF3IP1,TBX21,PARD6A,LEF1,SIX4,SOX18,CCDC40,IFT57,BBS7,TBX20,SALL4,SHROOM3,NTN4,IRX1,GRHL2,ESRP2,FRAS1,KDM2B,RSPO3,NKD1,DNAAF1,FMN1,NOTO,CCDC103
7_Member	GO Biological Processes	GO:0001525	angiogenesis	-9.13537	7.322e-10	-6.41562	3.84039e-07	69/589	90,133,182,185,187,301,302,719,947,1003,1012,1284,1901,1948,2246,2263,2277,2303,2324,2549,2752,3091,3576,3725,4162,4780,5140,5168,5335,5617,6093,6303,6347,6422,6722,6899,7015,7042,7048,7075,7082,7127,7128,7494,8091,8823,10253,10267,10365,10451,10769,11235,23129,23166,23576,28984,51176,51421,54345,57057,57125,57556,57674,79812,84870,154796,161742,219699,221981	ACVR1,ADM,JAG1,AGTR1,APLNR,ANXA1,ANXA2,C3AR1,CD34,CDH5,CDH13,COL4A2,S1PR1,EFNB2,FGF1,FGFR2,VEGFD,FOXC2,FLT4,GAB1,GLUL,HIF1A,CXCL8,JUN,MCAM,NFE2L2,PDE3B,ENPP2,PLCG1,PRL,ROCK1,SAT1,CCL2,SFRP1,SRF,TBX1,TERT,TGFB2,TGFBR2,TIE1,TJP1,TNFAIP2,TNFAIP3,XBP1,HMGA2,FGF16,SPRY2,RAMP1,KLF2,VAV3,PLK2,PDCD10,PLXND1,STAB1,DDAH1,RGCC,LEF1,AMOTL2,SOX18,TBX20,PLXDC1,SEMA6A,RNF213,MMRN2,RSPO3,AMOT,SPRED1,UNC5B,THSD7A
19_Member	GO Biological Processes	GO:0050878	regulation of body fluid levels	-9.03526	9.22029e-10	-6.32527	4.72858e-07	62/506	108,133,135,152,187,231,462,947,1036,1311,1813,1910,2243,2621,2625,2768,3083,3091,3611,3827,4097,4233,4780,4883,5026,5027,5155,5265,5327,5341,5345,5359,5617,5777,5800,6338,6340,6484,6521,6582,6722,7021,7301,7494,7975,8626,9076,10077,10451,10603,22841,22875,23533,23764,51043,57113,57493,64834,79152,79803,80856,114897	ADCY2,ADM,ADORA2A,ADRA2C,APLNR,AKR1B1,SERPINC1,CD34,CDO1,COMP,DRD2,EDNRB,FGA,GAS6,GATA3,GNA12,HGFAC,HIF1A,ILK,KNG1,MAFG,MET,NFE2L2,NPR3,P2RX5,P2RX7,PDGFB,SERPINA1,PLAT,PLEK,SERPINF2,PLSCR1,PRL,PTPN6,PTPRO,SCNN1B,SCNN1G,ST3GAL4,SLC4A1,SLC22A2,SRF,TFAP2B,TYRO3,XBP1,MAFK,TP63,CLDN1,TSPAN32,VAV3,SH2B2,RAB11FIP2,ENPP4,PIK3R5,MAFF,ZBTB7B,TRPC7,HEG1,ELOVL1,FA2H,HPS6,LNPK,C1QTNF1
6_Member	GO Biological Processes	GO:0007015	actin filament organization	-8.93536	1.16048e-09	-6.23492	5.82208e-07	56/437	119,357,390,859,1739,1901,2059,2195,3092,3693,3984,4233,4430,5074,5341,5345,5756,6093,6281,6422,6708,6722,7082,7168,7401,7791,8153,8500,8522,9564,10083,10602,11151,11235,22998,23221,27289,28984,50853,54857,55616,56776,56907,57091,57619,79778,80206,83543,84952,85477,90952,163782,171024,342184,359845,100287171	ADD2,SHROOM2,RND3,CAV3,DLG1,S1PR1,EPS8,FAT1,HIP1,ITGB5,LIMK1,MET,MYO1B,PAWR,PLEK,SERPINF2,TWF1,ROCK1,S100A10,SFRP1,SPTA1,SRF,TJP1,TPM1,CLRN1,ZYX,RND2,PPFIA1,GAS7,BCAR1,USH1C,CDC42EP3,CORO1A,PDCD10,LIMCH1,RHOBTB2,RND1,RGCC,VILL,GDPD2,ASAP3,FMN2,SPIRE1,CASS4,SHROOM3,MICALL2,FHOD3,AIF1L,CGNL1,SCIN,ESAM,KANK4,SYNPO2,FMN1,RFLNB,WASHC1
6_Member	GO Biological Processes	GO:0061572	actin filament bundle organization	-8.75159	1.7718e-09	-6.06049	8.6999e-07	30/161	119,357,1901,2059,3693,3984,4233,4430,5074,5341,5345,6093,6281,6422,6722,7082,7168,7791,8500,10083,11235,22998,28984,55616,56776,56907,83543,84952,171024,359845	ADD2,SHROOM2,S1PR1,EPS8,ITGB5,LIMK1,MET,MYO1B,PAWR,PLEK,SERPINF2,ROCK1,S100A10,SFRP1,SRF,TJP1,TPM1,ZYX,PPFIA1,USH1C,PDCD10,LIMCH1,RGCC,ASAP3,FMN2,SPIRE1,AIF1L,CGNL1,SYNPO2,RFLNB
4_Member	GO Biological Processes	GO:0007265	Ras protein signal transduction	-8.70342	1.97963e-09	-6.02146	9.51789e-07	47/339	185,345,396,397,398,867,1012,1796,2059,2768,3265,3675,3707,3725,3984,4233,4254,4803,5898,5923,6093,7042,8315,8550,8878,9265,9693,9754,10156,10251,10253,10256,10602,10769,11235,22808,23636,25759,29899,50861,53916,56990,57493,57646,58480,85004,171177	AGTR1,APOC3,ARHGDIA,ARHGDIB,ARHGDIG,CBL,CDH13,DOK1,EPS8,GNA12,HRAS,ITGA3,ITPKB,JUN,LIMK1,MET,KITLG,NGF,RALA,RASGRF1,ROCK1,TGFB2,BRAP,MAPKAPK5,SQSTM1,CYTH3,RAPGEF2,STARD8,RASA4,SPRY3,SPRY2,CNKSR1,CDC42EP3,PLK2,PDCD10,MRAS,NUP62,SHC2,GPSM2,STMN3,RAB4B,CDC42SE2,HEG1,USP28,RHOU,RERG,RHOV
1_Member	GO Biological Processes	GO:0045860	positive regulation of protein kinase activity	-8.64433	2.26815e-09	-5.97133	1.06825e-06	63/530	108,152,374,627,650,796,894,896,942,990,1636,1739,1813,1839,1856,1958,2146,2180,2246,2621,3265,4254,4293,4342,4616,4803,5155,6352,6416,6622,7042,7048,8091,8312,8550,8767,8941,9064,9693,9770,9802,9894,10040,10253,10454,10718,11211,11235,23533,25759,28984,51704,54956,57091,65018,80174,84254,84632,94056,197259,219736,219771,285489	ADCY2,ADRA2C,AREG,BDNF,BMP2,CALCA,CCND2,CCND3,CD86,CDC6,ACE,DLG1,DRD2,HBEGF,DVL2,EGR1,EZH2,ACSL1,FGF1,GAS6,HRAS,KITLG,MAP3K9,MOS,GADD45B,NGF,PDGFB,CCL5,MAP2K4,SNCA,TGFB2,TGFBR2,HMGA2,AXIN1,MAPKAPK5,RIPK2,CDK5R2,MAP3K6,RAPGEF2,RASSF2,DAZAP2,TELO2,TOM1L1,SPRY2,TAB1,NRG3,FZD10,PDCD10,PIK3R5,SHC2,RGCC,GPRC5B,PARP16,CASS4,PINK1,DBF4B,CAMKK1,AFAP1L2,SYAP1,MLKL,STOX1,CCNY,DOK7
4_Member	GO Biological Processes	GO:0051056	regulation of small GTPase mediated signal transduction	-8.55732	2.77126e-09	-5.89309	1.2791e-06	45/320	345,396,397,398,867,2059,3265,3675,3707,4233,4254,4649,4803,5296,5923,7042,7204,8878,9265,9322,9754,10156,10251,10253,10451,11235,23094,23221,23229,23636,26230,29127,50861,51291,56990,57493,58480,80728,84952,91614,115703,116984,117289,154796,171177	APOC3,ARHGDIA,ARHGDIB,ARHGDIG,CBL,EPS8,HRAS,ITGA3,ITPKB,MET,KITLG,MYO9A,NGF,PIK3R2,RASGRF1,TGFB2,TRIO,SQSTM1,CYTH3,TRIP10,STARD8,RASA4,SPRY3,SPRY2,VAV3,PDCD10,SIPA1L3,RHOBTB2,ARHGEF9,NUP62,TIAM2,RACGAP1,STMN3,GMIP,CDC42SE2,HEG1,RHOU,ARHGAP39,CGNL1,DEPDC7,ARHGAP33,ARAP2,TAGAP,AMOT,RHOV
1_Member	GO Biological Processes	GO:0071900	regulation of protein serine/threonine kinase activity	-8.51797	3.0341e-09	-5.86234	1.37296e-06	60/497	650,655,859,894,896,899,900,990,1033,1843,1846,1856,2146,2180,2246,3265,4254,4293,4342,4616,5155,5777,6416,6422,6547,6622,7128,8091,8550,8767,8823,8941,9064,9479,9693,9802,9894,10221,10251,10253,10309,10454,11211,11235,11267,23533,23636,25759,27250,28984,54956,57493,80174,80824,94056,161742,197259,219771,389119,494551	BMP2,BMP7,CAV3,CCND2,CCND3,CCNF,CCNG1,CDC6,CDKN3,DUSP1,DUSP4,DVL2,EZH2,ACSL1,FGF1,HRAS,KITLG,MAP3K9,MOS,GADD45B,PDGFB,PTPN6,MAP2K4,SFRP1,SLC8A3,SNCA,TNFAIP3,HMGA2,MAPKAPK5,RIPK2,FGF16,CDK5R2,MAP3K6,MAPK8IP1,RAPGEF2,DAZAP2,TELO2,TRIB1,SPRY3,SPRY2,CCNO,TAB1,FZD10,PDCD10,SNF8,PIK3R5,NUP62,SHC2,PDCD4,RGCC,PARP16,HEG1,DBF4B,DUSP16,SYAP1,SPRED1,MLKL,CCNY,INKA1,WEE2
20_Member	GO Biological Processes	GO:0007169	transmembrane receptor protein tyrosine kinase signaling pathway	-8.47557	3.34524e-09	-5.82838	1.48464e-06	79/740	374,627,650,867,896,916,924,1012,1284,1796,1839,1948,2042,2246,2263,2268,2277,2303,2324,2549,2591,2625,2674,2675,3091,3092,3265,3486,3645,4145,4233,4686,4803,5015,5155,5296,5327,5335,5617,5774,6093,6456,6622,7075,7301,8823,8895,9368,9564,9693,9770,9971,10188,10251,10253,10256,10451,10603,10718,23064,23636,25759,26058,29760,51043,51382,54206,55512,55614,57091,57556,79812,80004,81565,84159,84632,13…	AREG,BDNF,BMP2,CBL,CCND3,CD3E,CD7,CDH13,COL4A2,DOK1,HBEGF,EFNB2,EPHA3,FGF1,FGFR2,FGR,VEGFD,FOXC2,FLT4,GAB1,GALNT3,GATA3,GFRA1,GFRA2,HIF1A,HIP1,HRAS,IGFBP3,INSRR,MATK,MET,NCBP1,NGF,OTX2,PDGFB,PIK3R2,PLAT,PLCG1,PRL,PTPN3,ROCK1,SH3GL2,SNCA,TIE1,TYRO3,FGF16,CPNE3,SLC9A3R1,BCAR1,RAPGEF2,RASSF2,NR1H4,TNK2,SPRY3,SPRY2,CNKSR1,VAV3,SH2B2,NRG3,SETX,NUP62,SHC2,GIGYF2,BLNK,ZBTB7B,ATP6V1D,ERRFI1,SMPD3,KIF16B,…
6_Member	GO Biological Processes	GO:0051493	regulation of cytoskeleton organization	-8.39602	4.01769e-09	-5.76942	1.7005e-06	61/513	119,390,396,397,827,859,899,1003,1739,1901,2042,2059,3265,3984,4133,4135,4233,5027,5119,5341,5345,5756,6093,6281,6422,6622,6708,7082,7168,8045,8153,8500,10602,10763,11076,11151,11211,22998,23221,23636,25999,26146,27289,28984,29899,50853,50861,51510,55616,55835,56907,58497,80206,81930,84952,85477,90952,163782,171024,342184,100287171	ADD2,RND3,ARHGDIA,ARHGDIB,CAPN6,CAV3,CCNF,CDH5,DLG1,S1PR1,EPHA3,EPS8,HRAS,LIMK1,MAP2,MAP6,MET,P2RX7,CHMP1A,PLEK,SERPINF2,TWF1,ROCK1,S100A10,SFRP1,SNCA,SPTA1,TJP1,TPM1,RASSF7,RND2,PPFIA1,CDC42EP3,NES,TPPP,CORO1A,FZD10,LIMCH1,RHOBTB2,NUP62,CLIP3,TRAF3IP1,RND1,RGCC,GPSM2,VILL,STMN3,CHMP5,ASAP3,CENPJ,SPIRE1,PRUNE1,FHOD3,KIF18A,CGNL1,SCIN,ESAM,KANK4,SYNPO2,FMN1,WASHC1
6_Member	GO Biological Processes	GO:0051017	actin filament bundle assembly	-8.39226	4.05266e-09	-5.76942	1.7005e-06	29/157	119,357,1901,2059,3693,3984,4233,4430,5074,5341,5345,6093,6281,6422,6722,7082,7168,7791,8500,10083,11235,22998,28984,55616,56776,56907,83543,84952,171024	ADD2,SHROOM2,S1PR1,EPS8,ITGB5,LIMK1,MET,MYO1B,PAWR,PLEK,SERPINF2,ROCK1,S100A10,SFRP1,SRF,TJP1,TPM1,ZYX,PPFIA1,USH1C,PDCD10,LIMCH1,RGCC,ASAP3,FMN2,SPIRE1,AIF1L,CGNL1,SYNPO2
19_Member	GO Biological Processes	GO:0009611	response to wounding	-7.86731	1.35733e-08	-5.31703	4.81916e-06	71/658	133,135,140,152,301,462,859,947,1311,1543,1813,1839,2243,2246,2263,2303,2621,2625,2768,3083,3091,3265,3611,3827,3956,4097,4162,4638,4780,5026,5027,5155,5265,5327,5341,5345,5359,5777,5802,6416,6484,6521,6722,6790,7042,7048,7128,7168,7301,7494,7975,8324,8837,9076,10077,10451,10603,11235,22875,23533,23764,57113,79803,80856,81565,84750,114897,118812,120425,149461,349667	ADM,ADORA2A,ADORA3,ADRA2C,ANXA1,SERPINC1,CAV3,CD34,COMP,CYP1A1,DRD2,HBEGF,FGA,FGF1,FGFR2,FOXC2,GAS6,GATA3,GNA12,HGFAC,HIF1A,HRAS,ILK,KNG1,LGALS1,MAFG,MCAM,MYLK,NFE2L2,P2RX5,P2RX7,PDGFB,SERPINA1,PLAT,PLEK,SERPINF2,PLSCR1,PTPN6,PTPRS,MAP2K4,ST3GAL4,SLC4A1,SRF,AURKA,TGFB2,TGFBR2,TNFAIP3,TPM1,TYRO3,XBP1,MAFK,FZD7,CFLAR,CLDN1,TSPAN32,VAV3,SH2B2,PDCD10,ENPP4,PIK3R5,MAFF,TRPC7,HPS6,LNPK,NDEL1,FUT10,C1QT…
12_Member	GO Cellular Components	GO:0030427	site of polarized growth	-7.361	4.35516e-08	-4.86112	1.37683e-05	30/184	867,1826,2059,2823,2916,3675,4133,4649,5015,5101,5800,5802,5923,6622,6809,8941,9479,10129,10540,22859,23046,23064,23307,26230,50861,65018,80228,81565,94056,255057	CBL,DSCAM,EPS8,GPM6A,GRM6,ITGA3,MAP2,MYO9A,OTX2,PCDH9,PTPRO,PTPRS,RASGRF1,SNCA,STX3,CDK5R2,MAPK8IP1,FRY,DCTN2,ADGRL1,KIF21B,SETX,FKBP15,TIAM2,STMN3,PINK1,ORAI2,NDEL1,SYAP1,CBARP
19_Member	GO Biological Processes	GO:0042060	wound healing	-7.24984	5.62544e-08	-4.77874	1.66441e-05	60/538	135,152,301,462,859,947,1311,1839,2243,2246,2263,2303,2621,2625,2768,3083,3091,3265,3611,3827,4097,4162,4638,4780,5026,5027,5155,5265,5327,5341,5345,5359,5777,6484,6521,6722,7042,7048,7128,7168,7301,7494,7975,8324,8837,9076,10077,10451,10603,11235,22875,23533,23764,57113,79803,80856,84750,114897,120425,149461	ADORA2A,ADRA2C,ANXA1,SERPINC1,CAV3,CD34,COMP,HBEGF,FGA,FGF1,FGFR2,FOXC2,GAS6,GATA3,GNA12,HGFAC,HIF1A,HRAS,ILK,KNG1,MAFG,MCAM,MYLK,NFE2L2,P2RX5,P2RX7,PDGFB,SERPINA1,PLAT,PLEK,SERPINF2,PLSCR1,PTPN6,ST3GAL4,SLC4A1,SRF,TGFB2,TGFBR2,TNFAIP3,TPM1,TYRO3,XBP1,MAFK,FZD7,CFLAR,CLDN1,TSPAN32,VAV3,SH2B2,PDCD10,ENPP4,PIK3R5,MAFF,TRPC7,HPS6,LNPK,FUT10,C1QTNF1,JAML,CLDN19
12_Member	GO Cellular Components	GO:0150034	distal axon	-7.10191	7.90848e-08	-4.67321	2.12223e-05	39/287	152,796,867,1813,1826,2059,2571,2823,2901,3675,4133,4649,5015,5101,5798,5800,5802,5923,6547,6622,6809,7399,8941,9479,10540,22848,22859,23046,23064,23157,23307,26230,50861,65018,80228,81565,94056,127262,255057	ADRA2C,CALCA,CBL,DRD2,DSCAM,EPS8,GAD1,GPM6A,GRIK5,ITGA3,MAP2,MYO9A,OTX2,PCDH9,PTPRN,PTPRO,PTPRS,RASGRF1,SLC8A3,SNCA,STX3,USH2A,CDK5R2,MAPK8IP1,DCTN2,AAK1,ADGRL1,KIF21B,SETX,SEPTIN6,FKBP15,TIAM2,STMN3,PINK1,ORAI2,NDEL1,SYAP1,TPRG1L,CBARP
14_Member	GO Biological Processes	GO:0043410	positive regulation of MAPK cascade	-6.83311	1.46856e-07	-4.43839	3.64424e-05	58/527	152,650,1687,1813,1856,2146,2243,2246,2263,2324,2621,2861,3265,3486,4254,4293,4342,4616,4835,5155,5345,6093,6347,6351,6352,6416,6899,7042,7187,7188,8312,8324,8550,8685,8767,8837,9064,9258,9479,9693,9770,10253,10454,11211,11235,22881,23286,23533,25759,54550,55024,55504,57161,57630,114897,128853,197259,388121	ADRA2C,BMP2,GSDME,DRD2,DVL2,EZH2,FGA,FGF1,FGFR2,FLT4,GAS6,GPR37,HRAS,IGFBP3,KITLG,MAP3K9,MOS,GADD45B,NQO2,PDGFB,SERPINF2,ROCK1,CCL2,CCL4,CCL5,MAP2K4,TBX1,TGFB2,TRAF3,TRAF5,AXIN1,FZD7,MAPKAPK5,MARCO,RIPK2,CFLAR,MAP3K6,MFHAS1,MAPK8IP1,RAPGEF2,RASSF2,SPRY2,TAB1,FZD10,PDCD10,ANKRD6,WWC1,PIK3R5,SHC2,NECAB2,BANK1,TNFRSF19,PELI2,SH3RF1,C1QTNF1,DUSP15,MLKL,TNFAIP8L3
6_Member	GO Biological Processes	GO:0044089	positive regulation of cellular component biogenesis	-6.77725	1.67011e-07	-4.39633	4.01488e-05	58/529	627,655,859,989,997,1003,1739,2059,2823,3038,3265,3556,3984,4233,5027,5064,5341,5345,5898,6093,6281,6422,6622,6722,7168,7341,7401,9076,9079,9746,9978,10602,11076,11151,11267,22873,22930,22998,23636,28984,29899,55512,55835,56907,57535,57600,65018,81565,81620,85477,129293,149461,163404,171024,342184,347902,375790,100287171	BDNF,BMP7,CAV3,SEPTIN7,CDC34,CDH5,DLG1,EPS8,GPM6A,HAS3,HRAS,IL1RAP,LIMK1,MET,P2RX7,PALM,PLEK,SERPINF2,RALA,ROCK1,S100A10,SFRP1,SNCA,SRF,TPM1,SUMO1,CLRN1,CLDN1,LDB2,CLSTN3,RBX1,CDC42EP3,TPPP,CORO1A,SNF8,DZIP1,RAB3GAP1,LIMCH1,NUP62,RGCC,GPSM2,SMPD3,CENPJ,SPIRE1,ELAPOR1,FNIP2,PINK1,NDEL1,CDT1,SCIN,TRABD2A,CLDN19,PLPPR5,SYNPO2,FMN1,AMIGO2,AGRN,WASHC1
13_Member	GO Molecular Functions	GO:0035091	phosphatidylinositol binding	-6.63285	2.32892e-07	-4.26965	5.37467e-05	35/253	302,695,1687,3092,3784,4430,5756,7262,8324,9265,9644,9711,11033,22895,23344,29127,29916,50853,51375,53373,55062,55614,55686,57231,64089,80183,85477,115703,116984,134829,150684,169166,196996,221749,388121	ANXA2,BTK,GSDME,HIP1,KCNQ1,MYO1B,TWF1,PHLDA2,FZD7,CYTH3,SH3PXD2A,RUBCN,ADAP1,RPH3A,ESYT1,RACGAP1,SNX11,VILL,SNX7,TPCN1,WIPI1,KIF16B,MREG,SNX14,SNX16,RUBCNL,SCIN,ARHGAP33,ARAP2,CLVS2,COMMD1,SNX31,GRAMD2A,PXDC1,TNFAIP8L3
2_Member	GO Biological Processes	GO:0022409	positive regulation of cell-cell adhesion	-6.62259	2.38457e-07	-4.26371	5.44863e-05	37/276	301,655,916,942,1378,2243,2319,2625,2736,3280,3707,3956,5345,5777,6347,6352,6484,6708,7048,7082,7494,7704,8728,8767,9840,10076,10272,10370,10673,10808,11151,22920,29126,51043,51176,55423,151888	ANXA1,BMP7,CD3E,CD86,CR1,FGA,FLOT2,GATA3,GLI2,HES1,ITPKB,LGALS1,SERPINF2,PTPN6,CCL2,CCL5,ST3GAL4,SPTA1,TGFBR2,TJP1,XBP1,ZBTB16,ADAM19,RIPK2,TESPA1,PTPRU,FSTL3,CITED2,TNFSF13B,HSPH1,CORO1A,KIFAP3,CD274,ZBTB7B,LEF1,SIRPG,BTLA
12_Member	GO Cellular Components	GO:0030426	growth cone	-6.58237	2.61594e-07	-4.23621	5.80486e-05	28/178	867,1826,2059,2823,3675,4133,4649,5015,5101,5800,5802,5923,6622,6809,8941,9479,10540,22859,23046,23064,23307,26230,50861,65018,80228,81565,94056,255057	CBL,DSCAM,EPS8,GPM6A,ITGA3,MAP2,MYO9A,OTX2,PCDH9,PTPRO,PTPRS,RASGRF1,SNCA,STX3,CDK5R2,MAPK8IP1,DCTN2,ADGRL1,KIF21B,SETX,FKBP15,TIAM2,STMN3,PINK1,ORAI2,NDEL1,SYAP1,CBARP
3_Member	GO Biological Processes	GO:0003002	regionalization	-6.50253	3.1439e-07	-4.18855	6.47812e-05	41/326	90,650,657,1856,2246,2263,2303,2719,2736,3212,3221,3280,5015,6045,6422,6615,6722,6790,6862,6899,7704,8626,10370,22955,23432,26508,51176,55081,55502,57057,57728,63950,79176,79192,84678,85407,120237,123872,163589,199221,344022	ACVR1,BMP2,BMPR1A,DVL2,FGF1,FGFR2,FOXC2,GPC3,GLI2,HOXB2,HOXC4,HES1,OTX2,RNF2,SFRP1,SNAI1,SRF,AURKA,TBXT,TBX1,ZBTB16,TP63,CITED2,SCMH1,GPR161,HEYL,LEF1,IFT57,HES6,TBX20,WDR19,DMRTA2,FBXL15,IRX1,KDM2B,NKD1,DBX1,DNAAF1,TDRD5,DZIP1L,NOTO
13_Member	GO Molecular Functions	GO:1901981	phosphatidylinositol phosphate binding	-6.40487	3.93664e-07	-4.10613	7.83188e-05	27/171	302,695,1687,3092,3784,4430,5756,7262,8324,9265,9644,9711,11033,22895,29127,29916,50853,53373,55062,55614,57231,80183,85477,116984,134829,150684,196996	ANXA2,BTK,GSDME,HIP1,KCNQ1,MYO1B,TWF1,PHLDA2,FZD7,CYTH3,SH3PXD2A,RUBCN,ADAP1,RPH3A,RACGAP1,SNX11,VILL,TPCN1,WIPI1,KIF16B,SNX14,RUBCNL,SCIN,ARAP2,CLVS2,COMMD1,GRAMD2A
9_Member	GO Cellular Components	GO:0005912	adherens junction	-6.35301	4.43598e-07	-4.06899	8.53113e-05	27/172	182,301,302,357,1003,1008,1739,1824,1948,2319,6282,7082,7791,9265,10188,10890,11187,23150,23650,27289,57619,83604,84966,90952,114800,144100,342184	JAG1,ANXA1,ANXA2,SHROOM2,CDH5,CDH10,DLG1,DSC2,EFNB2,FLOT2,S100A11,TJP1,ZYX,CYTH3,TNK2,RAB10,PKP3,FRMD4B,TRIM29,RND1,SHROOM3,TMEM47,IGSF21,ESAM,CCDC85A,PLEKHA7,FMN1
7_Member	GO Biological Processes	GO:0040017	positive regulation of locomotion	-5.95551	1.10788e-06	-3.74849	0.000178448	60/587	81,90,301,650,655,719,811,1003,1012,1826,1839,1901,2246,2268,2277,2303,2324,2549,2621,2625,3091,3265,3576,3675,4162,4233,4254,4638,4780,5155,5168,5335,6282,6351,6352,6615,6809,6869,7015,7042,7048,7082,7494,8823,8895,9076,9564,9693,10253,10769,11151,11235,26012,26271,29126,51176,54453,57091,57556,100287171	ACTN4,ACVR1,ANXA1,BMP2,BMP7,C3AR1,CALR,CDH5,CDH13,DSCAM,HBEGF,S1PR1,FGF1,FGR,VEGFD,FOXC2,FLT4,GAB1,GAS6,GATA3,HIF1A,HRAS,CXCL8,ITGA3,MCAM,MET,KITLG,MYLK,NFE2L2,PDGFB,ENPP2,PLCG1,S100A11,CCL4,CCL5,SNAI1,STX3,TACR1,TERT,TGFB2,TGFBR2,TJP1,XBP1,FGF16,CPNE3,CLDN1,BCAR1,RAPGEF2,SPRY2,PLK2,CORO1A,PDCD10,NSMF,FBXO5,CD274,LEF1,RIN2,CASS4,SEMA6A,WASHC1
11_Member	GO Biological Processes	GO:0072006	nephron development	-5.91553	1.21471e-06	-3.72259	0.000189413	23/139	182,650,655,947,1739,1958,2246,2303,2625,2719,3280,3675,5155,5455,5800,7021,8837,26508,28999,51804,79192,79902,342184	JAG1,BMP2,BMP7,CD34,DLG1,EGR1,FGF1,FOXC2,GATA3,GPC3,HES1,ITGA3,PDGFB,POU3F3,PTPRO,TFAP2B,CFLAR,HEYL,KLF15,SIX4,IRX1,NUP85,FMN1
7_Member	GO Biological Processes	GO:0030335	positive regulation of cell migration	-5.87808	1.32408e-06	-3.68807	0.000205082	57/550	81,90,301,650,655,719,811,1003,1012,1839,1901,2246,2268,2277,2303,2324,2549,2621,2625,3091,3265,3576,3675,4162,4233,4254,4638,4780,5155,5168,5335,6282,6351,6352,6615,7015,7042,7048,7082,7494,8823,8895,9076,9564,9693,10253,10769,11151,11235,26012,26271,29126,51176,54453,57091,57556,100287171	ACTN4,ACVR1,ANXA1,BMP2,BMP7,C3AR1,CALR,CDH5,CDH13,HBEGF,S1PR1,FGF1,FGR,VEGFD,FOXC2,FLT4,GAB1,GAS6,GATA3,HIF1A,HRAS,CXCL8,ITGA3,MCAM,MET,KITLG,MYLK,NFE2L2,PDGFB,ENPP2,PLCG1,S100A11,CCL4,CCL5,SNAI1,TERT,TGFB2,TGFBR2,TJP1,XBP1,FGF16,CPNE3,CLDN1,BCAR1,RAPGEF2,SPRY2,PLK2,CORO1A,PDCD10,NSMF,FBXO5,CD274,LEF1,RIN2,CASS4,SEMA6A,WASHC1
14_Member	GO Biological Processes	GO:0031098	stress-activated protein kinase signaling cascade	-5.66017	2.18693e-06	-3.51181	0.000307743	35/278	231,650,859,1739,1843,2324,3265,4293,4616,5345,6416,6422,7042,7187,7188,8312,8324,8767,9064,9258,9479,9770,10044,10221,10454,11235,22881,27250,55504,57630,65018,83737,128853,197259,440193	AKR1B1,BMP2,CAV3,DLG1,DUSP1,FLT4,HRAS,MAP3K9,GADD45B,SERPINF2,MAP2K4,SFRP1,TGFB2,TRAF3,TRAF5,AXIN1,FZD7,RIPK2,MAP3K6,MFHAS1,MAPK8IP1,RASSF2,SH2D3C,TRIB1,TAB1,PDCD10,ANKRD6,PDCD4,TNFRSF19,SH3RF1,PINK1,ITCH,DUSP15,MLKL,CCDC88C
7_Member	GO Biological Processes	GO:0051272	positive regulation of cellular component movement	-5.65741	2.20087e-06	-3.51169	0.000307829	59/586	81,90,301,650,655,719,811,1003,1012,1839,1901,2246,2268,2277,2303,2324,2549,2621,2625,3091,3265,3576,3675,4133,4162,4233,4254,4638,4780,5155,5168,5335,6282,6351,6352,6615,6869,7015,7042,7048,7082,7494,8823,8895,9076,9564,9693,10253,10769,11151,11235,26012,26271,29126,51176,54453,57091,57556,100287171	ACTN4,ACVR1,ANXA1,BMP2,BMP7,C3AR1,CALR,CDH5,CDH13,HBEGF,S1PR1,FGF1,FGR,VEGFD,FOXC2,FLT4,GAB1,GAS6,GATA3,HIF1A,HRAS,CXCL8,ITGA3,MAP2,MCAM,MET,KITLG,MYLK,NFE2L2,PDGFB,ENPP2,PLCG1,S100A11,CCL4,CCL5,SNAI1,TACR1,TERT,TGFB2,TGFBR2,TJP1,XBP1,FGF16,CPNE3,CLDN1,BCAR1,RAPGEF2,SPRY2,PLK2,CORO1A,PDCD10,NSMF,FBXO5,CD274,LEF1,RIN2,CASS4,SEMA6A,WASHC1
6_Member	GO Biological Processes	GO:0032970	regulation of actin filament-based process	-5.62471	2.37296e-06	-3.49415	0.000320518	44/390	119,390,396,397,859,1739,1824,1829,1901,2042,2059,3265,3984,4233,5341,5345,5756,6093,6281,6422,6708,7082,7168,8153,8500,10602,11151,11211,22998,23221,27289,28984,50853,55616,56907,58527,80206,84952,85477,90952,163782,171024,342184,100287171	ADD2,RND3,ARHGDIA,ARHGDIB,CAV3,DLG1,DSC2,DSG2,S1PR1,EPHA3,EPS8,HRAS,LIMK1,MET,PLEK,SERPINF2,TWF1,ROCK1,S100A10,SFRP1,SPTA1,TJP1,TPM1,RND2,PPFIA1,CDC42EP3,CORO1A,FZD10,LIMCH1,RHOBTB2,RND1,RGCC,VILL,ASAP3,SPIRE1,ABRACL,FHOD3,CGNL1,SCIN,ESAM,KANK4,SYNPO2,FMN1,WASHC1
7_Member	GO Biological Processes	GO:2000147	positive regulation of cell motility	-5.62122	2.39212e-06	-3.49355	0.000320961	58/574	81,90,301,650,655,719,811,1003,1012,1839,1901,2246,2268,2277,2303,2324,2549,2621,2625,3091,3265,3576,3675,4162,4233,4254,4638,4780,5155,5168,5335,6282,6351,6352,6615,6869,7015,7042,7048,7082,7494,8823,8895,9076,9564,9693,10253,10769,11151,11235,26012,26271,29126,51176,54453,57091,57556,100287171	ACTN4,ACVR1,ANXA1,BMP2,BMP7,C3AR1,CALR,CDH5,CDH13,HBEGF,S1PR1,FGF1,FGR,VEGFD,FOXC2,FLT4,GAB1,GAS6,GATA3,HIF1A,HRAS,CXCL8,ITGA3,MCAM,MET,KITLG,MYLK,NFE2L2,PDGFB,ENPP2,PLCG1,S100A11,CCL4,CCL5,SNAI1,TACR1,TERT,TGFB2,TGFBR2,TJP1,XBP1,FGF16,CPNE3,CLDN1,BCAR1,RAPGEF2,SPRY2,PLK2,CORO1A,PDCD10,NSMF,FBXO5,CD274,LEF1,RIN2,CASS4,SEMA6A,WASHC1
6_Member	GO Biological Processes	GO:0032956	regulation of actin cytoskeleton organization	-5.60151	2.50318e-06	-3.47636	0.000333921	41/353	119,390,396,397,859,1739,1901,2042,2059,3265,3984,4233,5341,5345,5756,6093,6281,6422,6708,7082,7168,8153,8500,10602,11151,11211,22998,23221,27289,28984,50853,55616,56907,80206,84952,85477,90952,163782,171024,342184,100287171	ADD2,RND3,ARHGDIA,ARHGDIB,CAV3,DLG1,S1PR1,EPHA3,EPS8,HRAS,LIMK1,MET,PLEK,SERPINF2,TWF1,ROCK1,S100A10,SFRP1,SPTA1,TJP1,TPM1,RND2,PPFIA1,CDC42EP3,CORO1A,FZD10,LIMCH1,RHOBTB2,RND1,RGCC,VILL,ASAP3,SPIRE1,FHOD3,CGNL1,SCIN,ESAM,KANK4,SYNPO2,FMN1,WASHC1
13_Member	GO Molecular Functions	GO:1902936	phosphatidylinositol bisphosphate binding	-5.59022	2.5691e-06	-3.46757	0.000340745	19/105	302,1687,3092,3784,4430,5756,8324,9644,11033,22895,50853,53373,55062,55614,57231,85477,134829,150684,196996	ANXA2,GSDME,HIP1,KCNQ1,MYO1B,TWF1,FZD7,SH3PXD2A,ADAP1,RPH3A,VILL,TPCN1,WIPI1,KIF16B,SNX14,SCIN,CLVS2,COMMD1,GRAMD2A
14_Member	GO Biological Processes	GO:0007254	JNK cascade	-5.49372	3.20836e-06	-3.3882	0.000409075	27/190	2324,3265,4293,4616,5345,6416,6422,7187,7188,8312,8324,8767,9064,9258,9479,9770,10044,10221,10454,22881,27250,55504,57630,65018,83737,128853,197259	FLT4,HRAS,MAP3K9,GADD45B,SERPINF2,MAP2K4,SFRP1,TRAF3,TRAF5,AXIN1,FZD7,RIPK2,MAP3K6,MFHAS1,MAPK8IP1,RASSF2,SH2D3C,TRIB1,TAB1,ANKRD6,PDCD4,TNFRSF19,SH3RF1,PINK1,ITCH,DUSP15,MLKL
14_Member	GO Biological Processes	GO:0051403	stress-activated MAPK cascade	-5.34319	4.53748e-06	-3.26329	0.000545396	33/263	650,859,1739,1843,2324,3265,4293,4616,5345,6416,6422,7042,7187,7188,8312,8324,8767,9064,9258,9479,9770,10044,10221,10454,11235,22881,27250,55504,57630,65018,83737,128853,197259	BMP2,CAV3,DLG1,DUSP1,FLT4,HRAS,MAP3K9,GADD45B,SERPINF2,MAP2K4,SFRP1,TGFB2,TRAF3,TRAF5,AXIN1,FZD7,RIPK2,MAP3K6,MFHAS1,MAPK8IP1,RASSF2,SH2D3C,TRIB1,TAB1,PDCD10,ANKRD6,PDCD4,TNFRSF19,SH3RF1,PINK1,ITCH,DUSP15,MLKL
2_Member	GO Biological Processes	GO:0022407	regulation of cell-cell adhesion	-5.33552	4.61826e-06	-3.26004	0.000549487	47/439	182,301,650,655,916,942,1378,1739,2243,2319,2615,2625,2736,3280,3707,3956,5074,5345,5777,6347,6352,6484,6708,7048,7082,7494,7704,8728,8767,9840,10076,10272,10370,10673,10808,11151,22920,28984,29126,30009,51043,51176,55423,55714,114897,151888,266727	JAG1,ANXA1,BMP2,BMP7,CD3E,CD86,CR1,DLG1,FGA,FLOT2,LRRC32,GATA3,GLI2,HES1,ITPKB,LGALS1,PAWR,SERPINF2,PTPN6,CCL2,CCL5,ST3GAL4,SPTA1,TGFBR2,TJP1,XBP1,ZBTB16,ADAM19,RIPK2,TESPA1,PTPRU,FSTL3,CITED2,TNFSF13B,HSPH1,CORO1A,KIFAP3,RGCC,CD274,TBX21,ZBTB7B,LEF1,SIRPG,TENM3,C1QTNF1,BTLA,MDGA1
7_Member	GO Biological Processes	GO:0045765	regulation of angiogenesis	-5.32296	4.75383e-06	-3.25422	0.000556898	39/337	133,187,719,947,1003,1284,2246,2277,2303,2549,2752,3091,3576,4780,5140,5168,5335,5617,6093,6422,7015,7042,7048,7075,7082,7128,7494,8091,8823,10253,10365,10769,23129,23166,23576,28984,57556,154796,161742	ADM,APLNR,C3AR1,CD34,CDH5,COL4A2,FGF1,VEGFD,FOXC2,GAB1,GLUL,HIF1A,CXCL8,NFE2L2,PDE3B,ENPP2,PLCG1,PRL,ROCK1,SFRP1,TERT,TGFB2,TGFBR2,TIE1,TJP1,TNFAIP3,XBP1,HMGA2,FGF16,SPRY2,KLF2,PLK2,PLXND1,STAB1,DDAH1,RGCC,SEMA6A,AMOT,SPRED1
10_Member	GO Biological Processes	GO:0007178	transmembrane receptor protein serine/threonine kinase signaling pathway	-5.29854	5.0287e-06	-3.23638	0.000580262	41/363	90,650,651,655,657,859,867,1003,1311,1958,2615,2662,2719,3280,3675,3693,3725,6422,6424,7021,7042,7048,7791,9210,9719,10253,10272,10370,10454,27250,50855,51176,55512,57057,65997,79176,83729,121551,128853,161742,375567	ACVR1,BMP2,BMP3,BMP7,BMPR1A,CAV3,CBL,CDH5,COMP,EGR1,LRRC32,GDF10,GPC3,HES1,ITGA3,ITGB5,JUN,SFRP1,SFRP4,TFAP2B,TGFB2,TGFBR2,ZYX,BMP15,ADAMTSL2,SPRY2,FSTL3,CITED2,TAB1,PDCD4,PARD6A,LEF1,SMPD3,TBX20,RASL11B,FBXL15,INHBE,BTBD11,DUSP15,SPRED1,VWC2
14_Member	GO Biological Processes	GO:0032872	regulation of stress-activated MAPK cascade	-5.26921	5.3801e-06	-3.21351	0.000611635	26/184	650,859,1739,1843,2324,3265,4616,5345,6422,7042,7187,7188,8312,8324,8767,9258,9479,9770,11235,22881,27250,55504,57630,65018,83737,128853	BMP2,CAV3,DLG1,DUSP1,FLT4,HRAS,GADD45B,SERPINF2,SFRP1,TGFB2,TRAF3,TRAF5,AXIN1,FZD7,RIPK2,MFHAS1,MAPK8IP1,RASSF2,PDCD10,ANKRD6,PDCD4,TNFRSF19,SH3RF1,PINK1,ITCH,DUSP15
14_Member	GO Biological Processes	GO:0080135	regulation of cellular response to stress	-5.23743	5.78859e-06	-3.18386	0.000654848	66/702	650,655,657,859,947,1739,1843,2023,2324,2643,2861,3014,3091,3265,4233,4255,4616,4780,4928,5074,5345,5396,5802,6422,6615,7015,7042,7187,7188,7494,8021,8086,8091,8312,8324,8767,9258,9479,9531,9770,10769,10808,10869,11235,22881,23576,23636,26271,26353,27102,27250,51043,51750,55504,56776,56907,57630,65018,79902,80311,81565,83737,128853,129401,161742,258010	BMP2,BMP7,BMPR1A,CAV3,CD34,DLG1,DUSP1,ENO1,FLT4,GCH1,GPR37,H2AX,HIF1A,HRAS,MET,MGMT,GADD45B,NFE2L2,NUP98,PAWR,SERPINF2,PRRX1,PTPRS,SFRP1,SNAI1,TERT,TGFB2,TRAF3,TRAF5,XBP1,NUP214,AAAS,HMGA2,AXIN1,FZD7,RIPK2,MFHAS1,MAPK8IP1,BAG3,RASSF2,PLK2,HSPH1,USP19,PDCD10,ANKRD6,DDAH1,NUP62,FBXO5,HSPB8,EIF2AK1,PDCD4,ZBTB7B,RTEL1,TNFRSF19,FMN2,SPIRE1,SH3RF1,PINK1,NUP85,KLHL15,NDEL1,ITCH,DUSP15,NUP35,SPRED1,SVIP
11_Member	GO Biological Processes	GO:0072073	kidney epithelium development	-5.23428	5.83072e-06	-3.18283	0.000656397	21/131	182,650,655,947,1739,2246,2263,2303,2625,2719,3280,5455,5800,6422,7021,9244,26508,28999,51804,79192,342184	JAG1,BMP2,BMP7,CD34,DLG1,FGF1,FGFR2,FOXC2,GATA3,GPC3,HES1,POU3F3,PTPRO,SFRP1,TFAP2B,CRLF1,HEYL,KLF15,SIX4,IRX1,FMN1
7_Member	GO Biological Processes	GO:1901342	regulation of vasculature development	-5.14053	7.23554e-06	-3.10282	0.000789183	39/343	133,187,719,947,1003,1284,2246,2277,2303,2549,2752,3091,3576,4780,5140,5168,5335,5617,6093,6422,7015,7042,7048,7075,7082,7128,7494,8091,8823,10253,10365,10769,23129,23166,23576,28984,57556,154796,161742	ADM,APLNR,C3AR1,CD34,CDH5,COL4A2,FGF1,VEGFD,FOXC2,GAB1,GLUL,HIF1A,CXCL8,NFE2L2,PDE3B,ENPP2,PLCG1,PRL,ROCK1,SFRP1,TERT,TGFB2,TGFBR2,TIE1,TJP1,TNFAIP3,XBP1,HMGA2,FGF16,SPRY2,KLF2,PLK2,PLXND1,STAB1,DDAH1,RGCC,SEMA6A,AMOT,SPRED1
14_Member	GO Biological Processes	GO:0070302	regulation of stress-activated protein kinase signaling cascade	-5.13968	7.24962e-06	-3.10282	0.000789183	26/187	650,859,1739,1843,2324,3265,4616,5345,6422,7042,7187,7188,8312,8324,8767,9258,9479,9770,11235,22881,27250,55504,57630,65018,83737,128853	BMP2,CAV3,DLG1,DUSP1,FLT4,HRAS,GADD45B,SERPINF2,SFRP1,TGFB2,TRAF3,TRAF5,AXIN1,FZD7,RIPK2,MFHAS1,MAPK8IP1,RASSF2,PDCD10,ANKRD6,PDCD4,TNFRSF19,SH3RF1,PINK1,ITCH,DUSP15
14_Member	GO Biological Processes	GO:0046330	positive regulation of JNK cascade	-5.10272	7.89361e-06	-3.08588	0.00082058	16/84	2324,3265,4616,5345,7187,7188,8312,8324,8767,9258,9479,9770,22881,55504,57630,128853	FLT4,HRAS,GADD45B,SERPINF2,TRAF3,TRAF5,AXIN1,FZD7,RIPK2,MFHAS1,MAPK8IP1,RASSF2,ANKRD6,TNFRSF19,SH3RF1,DUSP15
4_Member	GO Biological Processes	GO:0007266	Rho protein signal transduction	-5.02518	9.43671e-06	-3.01801	0.000959385	21/135	185,345,396,397,398,1012,2059,2768,3675,3984,4233,5923,6093,9754,10256,10602,11235,56990,57493,58480,171177	AGTR1,APOC3,ARHGDIA,ARHGDIB,ARHGDIG,CDH13,EPS8,GNA12,ITGA3,LIMK1,MET,RASGRF1,ROCK1,STARD8,CNKSR1,CDC42EP3,PDCD10,CDC42SE2,HEG1,RHOU,RHOV
1_Member	GO Biological Processes	GO:0043405	regulation of MAP kinase activity	-4.93595	1.1589e-05	-2.94477	0.00113561	36/312	650,655,859,1843,1846,1856,2146,2246,3265,4254,4293,4342,4616,5155,5777,6416,6422,8550,8767,8823,9064,9479,10221,10251,10253,10454,11211,11235,11267,23533,23636,25759,27250,80824,161742,197259	BMP2,BMP7,CAV3,DUSP1,DUSP4,DVL2,EZH2,FGF1,HRAS,KITLG,MAP3K9,MOS,GADD45B,PDGFB,PTPN6,MAP2K4,SFRP1,MAPKAPK5,RIPK2,FGF16,MAP3K6,MAPK8IP1,TRIB1,SPRY3,SPRY2,TAB1,FZD10,PDCD10,SNF8,PIK3R5,NUP62,SHC2,PDCD4,DUSP16,SPRED1,MLKL
14_Member	GO Biological Processes	GO:0032874	positive regulation of stress-activated MAPK cascade	-4.93427	1.16341e-05	-2.94477	0.00113561	19/116	650,2324,3265,4616,5345,7042,7187,7188,8312,8324,8767,9258,9479,9770,11235,22881,55504,57630,128853	BMP2,FLT4,HRAS,GADD45B,SERPINF2,TGFB2,TRAF3,TRAF5,AXIN1,FZD7,RIPK2,MFHAS1,MAPK8IP1,RASSF2,PDCD10,ANKRD6,TNFRSF19,SH3RF1,DUSP15
6_Member	GO Biological Processes	GO:0030038	contractile actin filament bundle assembly	-4.92957	1.17606e-05	-2.94477	0.00113561	18/106	1901,3693,3984,4233,5345,6093,6281,6422,6722,7082,7168,7791,8500,11235,22998,28984,55616,84952	S1PR1,ITGB5,LIMK1,MET,SERPINF2,ROCK1,S100A10,SFRP1,SRF,TJP1,TPM1,ZYX,PPFIA1,PDCD10,LIMCH1,RGCC,ASAP3,CGNL1
6_Member	GO Biological Processes	GO:0043149	stress fiber assembly	-4.92957	1.17606e-05	-2.94477	0.00113561	18/106	1901,3693,3984,4233,5345,6093,6281,6422,6722,7082,7168,7791,8500,11235,22998,28984,55616,84952	S1PR1,ITGB5,LIMK1,MET,SERPINF2,ROCK1,S100A10,SFRP1,SRF,TJP1,TPM1,ZYX,PPFIA1,PDCD10,LIMCH1,RGCC,ASAP3,CGNL1
6_Member	GO Biological Processes	GO:0031032	actomyosin structure organization	-4.89052	1.2867e-05	-2.90934	0.00123213	26/193	859,1466,1901,2037,3693,3984,4233,5345,6093,6281,6422,6722,7082,7168,7791,8500,8837,11235,22998,28984,29127,51804,55616,80206,84952,122786	CAV3,CSRP2,S1PR1,EPB41L2,ITGB5,LIMK1,MET,SERPINF2,ROCK1,S100A10,SFRP1,SRF,TJP1,TPM1,ZYX,PPFIA1,CFLAR,PDCD10,LIMCH1,RGCC,RACGAP1,SIX4,ASAP3,FHOD3,CGNL1,FRMD6
1_Member	GO Biological Processes	GO:0071902	positive regulation of protein serine/threonine kinase activity	-4.87476	1.33425e-05	-2.89872	0.00126264	36/314	650,894,896,990,1856,2146,2180,2246,3265,4254,4293,4342,4616,5155,6416,6622,8091,8550,8767,8941,9064,9693,9802,9894,10253,10454,11211,11235,23533,25759,28984,54956,80174,94056,197259,219771	BMP2,CCND2,CCND3,CDC6,DVL2,EZH2,ACSL1,FGF1,HRAS,KITLG,MAP3K9,MOS,GADD45B,PDGFB,MAP2K4,SNCA,HMGA2,MAPKAPK5,RIPK2,CDK5R2,MAP3K6,RAPGEF2,DAZAP2,TELO2,SPRY2,TAB1,FZD10,PDCD10,PIK3R5,SHC2,RGCC,PARP16,DBF4B,SYAP1,MLKL,CCNY
16_Member	GO Biological Processes	GO:0001889	liver development	-4.87453	1.33497e-05	-2.89872	0.00126264	21/138	301,1459,1543,2146,2246,3265,3280,4233,5774,5860,6790,6927,7128,7494,8837,9076,10370,55036,57539,84159,123872	ANXA1,CSNK2A2,CYP1A1,EZH2,FGF1,HRAS,HES1,MET,PTPN3,QDPR,AURKA,HNF1A,TNFAIP3,XBP1,CFLAR,CLDN1,CITED2,CCDC40,WDR35,ARID5B,DNAAF1
14_Member	GO Biological Processes	GO:0070304	positive regulation of stress-activated protein kinase signaling cascade	-4.82497	1.49633e-05	-2.86246	0.0013726	19/118	650,2324,3265,4616,5345,7042,7187,7188,8312,8324,8767,9258,9479,9770,11235,22881,55504,57630,128853	BMP2,FLT4,HRAS,GADD45B,SERPINF2,TGFB2,TRAF3,TRAF5,AXIN1,FZD7,RIPK2,MFHAS1,MAPK8IP1,RASSF2,PDCD10,ANKRD6,TNFRSF19,SH3RF1,DUSP15
16_Member	GO Biological Processes	GO:0061008	hepaticobiliary system development	-4.77689	1.67151e-05	-2.82363	0.00150097	21/140	301,1459,1543,2146,2246,3265,3280,4233,5774,5860,6790,6927,7128,7494,8837,9076,10370,55036,57539,84159,123872	ANXA1,CSNK2A2,CYP1A1,EZH2,FGF1,HRAS,HES1,MET,PTPN3,QDPR,AURKA,HNF1A,TNFAIP3,XBP1,CFLAR,CLDN1,CITED2,CCDC40,WDR35,ARID5B,DNAAF1
19_Member	GO Biological Processes	GO:0007596	blood coagulation	-4.7687	1.70332e-05	-2.82048	0.00151189	38/343	135,152,462,947,1311,2243,2621,2625,2768,3083,3611,3827,4097,4780,5026,5027,5155,5265,5327,5341,5345,5359,5777,6484,6521,6722,7301,7975,10077,10451,10603,22875,23533,23764,57113,79803,80856,114897	ADORA2A,ADRA2C,SERPINC1,CD34,COMP,FGA,GAS6,GATA3,GNA12,HGFAC,ILK,KNG1,MAFG,NFE2L2,P2RX5,P2RX7,PDGFB,SERPINA1,PLAT,PLEK,SERPINF2,PLSCR1,PTPN6,ST3GAL4,SLC4A1,SRF,TYRO3,MAFK,TSPAN32,VAV3,SH2B2,ENPP4,PIK3R5,MAFF,TRPC7,HPS6,LNPK,C1QTNF1
18_Member	GO Biological Processes	GO:0030198	extracellular matrix organization	-4.76618	1.71324e-05	-2.81962	0.00151487	42/395	650,823,1284,1305,1311,1471,1513,1805,1842,2243,2303,2621,3038,3675,3693,3909,4060,5155,5212,5345,7042,7075,7092,7132,8728,8837,9644,9719,10319,11174,22795,26254,28984,55512,55790,59277,81577,81621,196264,339366,375790,100287171	BMP2,CAPN1,COL4A2,COL13A1,COMP,CST3,CTSK,DPT,ECM2,FGA,FOXC2,GAS6,HAS3,ITGA3,ITGB5,LAMA3,LUM,PDGFB,VIT,SERPINF2,TGFB2,TIE1,TLL1,TNFRSF1A,ADAM19,CFLAR,SH3PXD2A,ADAMTSL2,LAMC3,ADAMTS6,NID2,OPTC,RGCC,SMPD3,CSGALNACT1,NTN4,GFOD2,KAZALD1,MPZL3,ADAMTSL5,AGRN,WASHC1
14_Member	GO Biological Processes	GO:0046328	regulation of JNK cascade	-4.74402	1.80295e-05	-2.80733	0.00155837	20/130	2324,3265,4616,5345,6422,7187,7188,8312,8324,8767,9258,9479,9770,22881,27250,55504,57630,65018,83737,128853	FLT4,HRAS,GADD45B,SERPINF2,SFRP1,TRAF3,TRAF5,AXIN1,FZD7,RIPK2,MFHAS1,MAPK8IP1,RASSF2,ANKRD6,PDCD4,TNFRSF19,SH3RF1,PINK1,ITCH,DUSP15
18_Member	GO Biological Processes	GO:0043062	extracellular structure organization	-4.73993	1.82001e-05	-2.80486	0.00156725	42/396	650,823,1284,1305,1311,1471,1513,1805,1842,2243,2303,2621,3038,3675,3693,3909,4060,5155,5212,5345,7042,7075,7092,7132,8728,8837,9644,9719,10319,11174,22795,26254,28984,55512,55790,59277,81577,81621,196264,339366,375790,100287171	BMP2,CAPN1,COL4A2,COL13A1,COMP,CST3,CTSK,DPT,ECM2,FGA,FOXC2,GAS6,HAS3,ITGA3,ITGB5,LAMA3,LUM,PDGFB,VIT,SERPINF2,TGFB2,TIE1,TLL1,TNFRSF1A,ADAM19,CFLAR,SH3PXD2A,ADAMTSL2,LAMC3,ADAMTS6,NID2,OPTC,RGCC,SMPD3,CSGALNACT1,NTN4,GFOD2,KAZALD1,MPZL3,ADAMTSL5,AGRN,WASHC1
19_Member	GO Biological Processes	GO:0061041	regulation of wound healing	-4.69406	2.02275e-05	-2.76861	0.00170369	20/131	301,462,947,1839,2243,2303,3265,3827,4638,4780,5155,5327,5345,6484,7128,7494,9076,22875,114897,149461	ANXA1,SERPINC1,CD34,HBEGF,FGA,FOXC2,HRAS,KNG1,MYLK,NFE2L2,PDGFB,PLAT,SERPINF2,ST3GAL4,TNFAIP3,XBP1,CLDN1,ENPP4,C1QTNF1,CLDN19
18_Member	GO Biological Processes	GO:0045229	external encapsulating structure organization	-4.6878	2.05211e-05	-2.76393	0.00172213	42/398	650,823,1284,1305,1311,1471,1513,1805,1842,2243,2303,2621,3038,3675,3693,3909,4060,5155,5212,5345,7042,7075,7092,7132,8728,8837,9644,9719,10319,11174,22795,26254,28984,55512,55790,59277,81577,81621,196264,339366,375790,100287171	BMP2,CAPN1,COL4A2,COL13A1,COMP,CST3,CTSK,DPT,ECM2,FGA,FOXC2,GAS6,HAS3,ITGA3,ITGB5,LAMA3,LUM,PDGFB,VIT,SERPINF2,TGFB2,TIE1,TLL1,TNFRSF1A,ADAM19,CFLAR,SH3PXD2A,ADAMTSL2,LAMC3,ADAMTS6,NID2,OPTC,RGCC,SMPD3,CSGALNACT1,NTN4,GFOD2,KAZALD1,MPZL3,ADAMTSL5,AGRN,WASHC1
19_Member	GO Biological Processes	GO:0007599	hemostasis	-4.65587	2.20869e-05	-2.74208	0.001811	38/347	135,152,462,947,1311,2243,2621,2625,2768,3083,3611,3827,4097,4780,5026,5027,5155,5265,5327,5341,5345,5359,5777,6484,6521,6722,7301,7975,10077,10451,10603,22875,23533,23764,57113,79803,80856,114897	ADORA2A,ADRA2C,SERPINC1,CD34,COMP,FGA,GAS6,GATA3,GNA12,HGFAC,ILK,KNG1,MAFG,NFE2L2,P2RX5,P2RX7,PDGFB,SERPINA1,PLAT,PLEK,SERPINF2,PLSCR1,PTPN6,ST3GAL4,SLC4A1,SRF,TYRO3,MAFK,TSPAN32,VAV3,SH2B2,ENPP4,PIK3R5,MAFF,TRPC7,HPS6,LNPK,C1QTNF1
19_Member	GO Biological Processes	GO:0050817	coagulation	-4.62804	2.35484e-05	-2.72423	0.00188698	38/348	135,152,462,947,1311,2243,2621,2625,2768,3083,3611,3827,4097,4780,5026,5027,5155,5265,5327,5341,5345,5359,5777,6484,6521,6722,7301,7975,10077,10451,10603,22875,23533,23764,57113,79803,80856,114897	ADORA2A,ADRA2C,SERPINC1,CD34,COMP,FGA,GAS6,GATA3,GNA12,HGFAC,ILK,KNG1,MAFG,NFE2L2,P2RX5,P2RX7,PDGFB,SERPINA1,PLAT,PLEK,SERPINF2,PLSCR1,PTPN6,ST3GAL4,SLC4A1,SRF,TYRO3,MAFK,TSPAN32,VAV3,SH2B2,ENPP4,PIK3R5,MAFF,TRPC7,HPS6,LNPK,C1QTNF1
2_Member	GO Biological Processes	GO:0050870	positive regulation of T cell activation	-4.60671	2.47339e-05	-2.7074	0.00196154	27/212	301,916,942,1378,2319,2625,2736,3280,3707,3956,5777,6347,6352,6708,7048,7494,7704,8767,9840,10673,10808,11151,29126,51043,51176,55423,151888	ANXA1,CD3E,CD86,CR1,FLOT2,GATA3,GLI2,HES1,ITPKB,LGALS1,PTPN6,CCL2,CCL5,SPTA1,TGFBR2,XBP1,ZBTB16,RIPK2,TESPA1,TNFSF13B,HSPH1,CORO1A,CD274,ZBTB7B,LEF1,SIRPG,BTLA
11_Member	GO Biological Processes	GO:0001656	metanephros development	-4.60336	2.49254e-05	-2.70554	0.00196996	15/82	231,655,947,1958,2303,2625,2719,3280,5155,5455,7021,51804,79192,80144,342184	AKR1B1,BMP7,CD34,EGR1,FOXC2,GATA3,GPC3,HES1,PDGFB,POU3F3,TFAP2B,SIX4,IRX1,FRAS1,FMN1
10_Member	GO Biological Processes	GO:0071772	response to BMP	-4.55483	2.78721e-05	-2.66292	0.00217308	23/167	90,650,655,657,1003,1311,1958,2625,2719,3280,3675,6422,6424,7021,7042,9210,10272,26508,27250,51176,55512,79176,375567	ACVR1,BMP2,BMP7,BMPR1A,CDH5,COMP,EGR1,GATA3,GPC3,HES1,ITGA3,SFRP1,SFRP4,TFAP2B,TGFB2,BMP15,FSTL3,HEYL,PDCD4,LEF1,SMPD3,FBXL15,VWC2
10_Member	GO Biological Processes	GO:0071773	cellular response to BMP stimulus	-4.55483	2.78721e-05	-2.66292	0.00217308	23/167	90,650,655,657,1003,1311,1958,2625,2719,3280,3675,6422,6424,7021,7042,9210,10272,26508,27250,51176,55512,79176,375567	ACVR1,BMP2,BMP7,BMPR1A,CDH5,COMP,EGR1,GATA3,GPC3,HES1,ITGA3,SFRP1,SFRP4,TFAP2B,TGFB2,BMP15,FSTL3,HEYL,PDCD4,LEF1,SMPD3,FBXL15,VWC2
2_Member	GO Biological Processes	GO:1902107	positive regulation of leukocyte differentiation	-4.54499	2.85106e-05	-2.66008	0.00218733	22/156	301,695,760,942,1378,2621,2625,2736,3707,3725,3956,4254,7048,7494,7704,8767,9840,10221,51043,51176,54997,140685	ANXA1,BTK,CA2,CD86,CR1,GAS6,GATA3,GLI2,ITPKB,JUN,LGALS1,KITLG,TGFBR2,XBP1,ZBTB16,RIPK2,TESPA1,TRIB1,ZBTB7B,LEF1,TESC,ZBTB46
2_Member	GO Biological Processes	GO:1903708	positive regulation of hemopoiesis	-4.54499	2.85106e-05	-2.66008	0.00218733	22/156	301,695,760,942,1378,2621,2625,2736,3707,3725,3956,4254,7048,7494,7704,8767,9840,10221,51043,51176,54997,140685	ANXA1,BTK,CA2,CD86,CR1,GAS6,GATA3,GLI2,ITPKB,JUN,LGALS1,KITLG,TGFBR2,XBP1,ZBTB16,RIPK2,TESPA1,TRIB1,ZBTB7B,LEF1,TESC,ZBTB46
11_Member	GO Biological Processes	GO:0072009	nephron epithelium development	-4.3603	4.36211e-05	-2.52215	0.00300505	17/106	182,650,947,1739,2246,2303,2625,2719,3280,5455,5800,7021,26508,28999,51804,79192,342184	JAG1,BMP2,CD34,DLG1,FGF1,FOXC2,GATA3,GPC3,HES1,POU3F3,PTPRO,TFAP2B,HEYL,KLF15,SIX4,IRX1,FMN1
2_Member	GO Biological Processes	GO:1902105	regulation of leukocyte differentiation	-4.34846	4.48269e-05	-2.51721	0.00303942	32/281	301,695,760,942,1378,2621,2625,2736,3707,3725,3956,4254,4286,4773,5777,6422,7048,7494,7704,8767,9770,9840,10193,10221,10272,30009,51043,51176,54997,57630,140685,150372	ANXA1,BTK,CA2,CD86,CR1,GAS6,GATA3,GLI2,ITPKB,JUN,LGALS1,KITLG,MITF,NFATC2,PTPN6,SFRP1,TGFBR2,XBP1,ZBTB16,RIPK2,RASSF2,TESPA1,RNF41,TRIB1,FSTL3,TBX21,ZBTB7B,LEF1,TESC,SH3RF1,ZBTB46,NFAM1
17_Member	GO Molecular Functions	GO:0003779	actin binding	-4.29051	5.12257e-05	-2.47703	0.00333401	44/441	81,119,357,2037,2059,3092,3778,4430,4634,4638,4649,5074,5756,6622,6640,6708,7168,8507,8522,8941,10083,11151,22998,23002,23307,24145,27252,50853,56062,56776,56907,57619,63876,79778,80206,81930,83543,84700,85477,92241,126353,171024,342184,100287171	ACTN4,ADD2,SHROOM2,EPB41L2,EPS8,HIP1,KCNMA1,MYO1B,MYL3,MYLK,MYO9A,PAWR,TWF1,SNCA,SNTA1,SPTA1,TPM1,ENC1,GAS7,CDK5R2,USH1C,CORO1A,LIMCH1,DAAM1,FKBP15,PANX1,KLHL20,VILL,KLHL4,FMN2,SPIRE1,SHROOM3,PKNOX2,MICALL2,FHOD3,KIF18A,AIF1L,MYO18B,SCIN,RCSD1,MISP,SYNPO2,FMN1,WASHC1
2_Member	GO Biological Processes	GO:1903039	positive regulation of leukocyte cell-cell adhesion	-4.26005	5.49472e-05	-2.45796	0.00348371	28/234	301,916,942,1378,2319,2625,2736,3280,3707,3956,5777,6347,6352,6484,6708,7048,7494,7704,8767,9840,10673,10808,11151,29126,51043,51176,55423,151888	ANXA1,CD3E,CD86,CR1,FLOT2,GATA3,GLI2,HES1,ITPKB,LGALS1,PTPN6,CCL2,CCL5,ST3GAL4,SPTA1,TGFBR2,XBP1,ZBTB16,RIPK2,TESPA1,TNFSF13B,HSPH1,CORO1A,CD274,ZBTB7B,LEF1,SIRPG,BTLA
6_Member	GO Biological Processes	GO:0110053	regulation of actin filament organization	-4.20925	6.17658e-05	-2.41868	0.00381351	31/273	119,1739,1901,2059,3984,4233,5341,5345,5756,6093,6281,6422,6708,7082,7168,8500,10602,11151,22998,28984,50853,55616,56907,80206,84952,85477,90952,163782,171024,342184,100287171	ADD2,DLG1,S1PR1,EPS8,LIMK1,MET,PLEK,SERPINF2,TWF1,ROCK1,S100A10,SFRP1,SPTA1,TJP1,TPM1,PPFIA1,CDC42EP3,CORO1A,LIMCH1,RGCC,VILL,ASAP3,SPIRE1,FHOD3,CGNL1,SCIN,ESAM,KANK4,SYNPO2,FMN1,WASHC1
19_Member	GO Biological Processes	GO:1903034	regulation of response to wounding	-4.209	6.18014e-05	-2.41868	0.00381351	22/164	301,462,947,1839,2243,2303,3265,3827,4638,4780,5155,5327,5345,5802,6484,7128,7494,9076,22875,81565,114897,149461	ANXA1,SERPINC1,CD34,HBEGF,FGA,FOXC2,HRAS,KNG1,MYLK,NFE2L2,PDGFB,PLAT,SERPINF2,PTPRS,ST3GAL4,TNFAIP3,XBP1,CLDN1,ENPP4,NDEL1,C1QTNF1,CLDN19
10_Member	GO Biological Processes	GO:0071559	response to transforming growth factor beta	-4.19106	6.44083e-05	-2.40305	0.00395323	30/261	90,657,859,867,1003,1284,2263,2615,2662,3675,3693,3725,5139,6093,6422,7042,7048,7791,8837,9076,9719,10253,10370,10454,25878,50855,55553,65997,128853,161742	ACVR1,BMPR1A,CAV3,CBL,CDH5,COL4A2,FGFR2,LRRC32,GDF10,ITGA3,ITGB5,JUN,PDE3A,ROCK1,SFRP1,TGFB2,TGFBR2,ZYX,CFLAR,CLDN1,ADAMTSL2,SPRY2,CITED2,TAB1,MXRA5,PARD6A,SOX6,RASL11B,DUSP15,SPRED1
10_Member	GO Biological Processes	GO:0030509	BMP signaling pathway	-4.15039	7.07308e-05	-2.37378	0.00422882	21/154	90,650,655,657,1003,1311,1958,2719,3280,3675,6422,6424,7021,7042,9210,10272,27250,51176,55512,79176,375567	ACVR1,BMP2,BMP7,BMPR1A,CDH5,COMP,EGR1,GPC3,HES1,ITGA3,SFRP1,SFRP4,TFAP2B,TGFB2,BMP15,FSTL3,PDCD4,LEF1,SMPD3,FBXL15,VWC2
4_Member	GO Biological Processes	GO:0046578	regulation of Ras protein signal transduction	-4.07292	8.45427e-05	-2.31932	0.0047938	24/191	345,396,397,867,2059,3265,3675,3707,4233,4254,4803,5923,7042,8878,9265,9754,10156,10251,10253,11235,23636,50861,56990,57493	APOC3,ARHGDIA,ARHGDIB,CBL,EPS8,HRAS,ITGA3,ITPKB,MET,KITLG,NGF,RASGRF1,TGFB2,SQSTM1,CYTH3,STARD8,RASA4,SPRY3,SPRY2,PDCD10,NUP62,STMN3,CDC42SE2,HEG1
6_Member	GO Biological Processes	GO:1902903	regulation of supramolecular fiber organization	-4.0525	8.86134e-05	-2.30507	0.00495374	38/370	119,859,1003,1739,1901,2059,3984,4133,4233,5341,5345,5756,6093,6281,6422,6622,6708,7082,7168,7411,8500,10602,11151,22998,25999,28984,50853,55616,56907,58497,80206,84952,85477,90952,163782,171024,342184,100287171	ADD2,CAV3,CDH5,DLG1,S1PR1,EPS8,LIMK1,MAP2,MET,PLEK,SERPINF2,TWF1,ROCK1,S100A10,SFRP1,SNCA,SPTA1,TJP1,TPM1,VBP1,PPFIA1,CDC42EP3,CORO1A,LIMCH1,CLIP3,RGCC,VILL,ASAP3,SPIRE1,PRUNE1,FHOD3,CGNL1,SCIN,ESAM,KANK4,SYNPO2,FMN1,WASHC1
6_Member	GO Biological Processes	GO:0032231	regulation of actin filament bundle assembly	-4.02166	9.51359e-05	-2.2848	0.00519041	16/102	1901,3984,4233,5341,5345,6093,6281,6422,7082,7168,8500,22998,28984,55616,84952,171024	S1PR1,LIMK1,MET,PLEK,SERPINF2,ROCK1,S100A10,SFRP1,TJP1,TPM1,PPFIA1,LIMCH1,RGCC,ASAP3,CGNL1,SYNPO2
2_Member	GO Biological Processes	GO:0002521	leukocyte differentiation	-3.95459	0.000111023	-2.23385	0.00583643	49/526	301,302,695,760,916,942,1378,1958,2146,2621,2625,2719,2736,3394,3707,3725,3956,4254,4286,4773,5777,6422,6482,6722,7048,7301,7494,7704,8320,8324,8767,9644,9770,9840,10100,10193,10221,10272,27102,29760,30009,51043,51176,54997,56262,57630,112616,140685,150372	ANXA1,ANXA2,BTK,CA2,CD3E,CD86,CR1,EGR1,EZH2,GAS6,GATA3,GPC3,GLI2,IRF8,ITPKB,JUN,LGALS1,KITLG,MITF,NFATC2,PTPN6,SFRP1,ST3GAL1,SRF,TGFBR2,TYRO3,XBP1,ZBTB16,EOMES,FZD7,RIPK2,SH3PXD2A,RASSF2,TESPA1,TSPAN2,RNF41,TRIB1,FSTL3,EIF2AK1,BLNK,TBX21,ZBTB7B,LEF1,TESC,LRRC8A,SH3RF1,CMTM7,ZBTB46,NFAM1
7_Member	GO Biological Processes	GO:0001667	ameboidal-type cell migration	-3.82679	0.000149009	-2.1359	0.007313	45/476	90,301,397,655,811,1003,1012,1839,1910,1948,2246,2303,2324,2625,2719,2752,2768,3091,3675,4233,4254,4780,5155,5168,5335,5586,6093,6722,6899,7042,7048,8823,9564,10769,11235,23129,28984,51421,54345,54453,57556,79812,84159,154796,161742	ACVR1,ANXA1,ARHGDIB,BMP7,CALR,CDH5,CDH13,HBEGF,EDNRB,EFNB2,FGF1,FOXC2,FLT4,GATA3,GPC3,GLUL,GNA12,HIF1A,ITGA3,MET,KITLG,NFE2L2,PDGFB,ENPP2,PLCG1,PKN2,ROCK1,SRF,TBX1,TGFB2,TGFBR2,FGF16,BCAR1,PLK2,PDCD10,PLXND1,RGCC,AMOTL2,SOX18,RIN2,SEMA6A,MMRN2,ARID5B,AMOT,SPRED1
2_Member	GO Biological Processes	GO:0050863	regulation of T cell activation	-3.79417	0.000160633	-2.10949	0.00777166	34/327	301,916,942,1378,1739,2319,2615,2625,2736,3280,3707,3956,4773,5074,5777,6347,6352,6708,7048,7494,7704,8767,9479,9840,10673,10808,11151,29126,30009,51043,51176,55423,57630,151888	ANXA1,CD3E,CD86,CR1,DLG1,FLOT2,LRRC32,GATA3,GLI2,HES1,ITPKB,LGALS1,NFATC2,PAWR,PTPN6,CCL2,CCL5,SPTA1,TGFBR2,XBP1,ZBTB16,RIPK2,MAPK8IP1,TESPA1,TNFSF13B,HSPH1,CORO1A,CD274,TBX21,ZBTB7B,LEF1,SIRPG,SH3RF1,BTLA
2_Member	GO Biological Processes	GO:0045619	regulation of lymphocyte differentiation	-3.78875	0.000162648	-2.10733	0.00781039	22/175	301,695,942,1378,2621,2625,2736,3707,4773,5777,6422,7048,7494,7704,8767,9840,10193,30009,51043,51176,57630,150372	ANXA1,BTK,CD86,CR1,GAS6,GATA3,GLI2,ITPKB,NFATC2,PTPN6,SFRP1,TGFBR2,XBP1,ZBTB16,RIPK2,TESPA1,RNF41,TBX21,ZBTB7B,LEF1,SH3RF1,NFAM1
19_Member	GO Biological Processes	GO:1900046	regulation of hemostasis	-3.71036	0.000194824	-2.03912	0.00913851	12/67	462,947,1311,2243,3827,4780,5155,5327,5345,6484,22875,114897	SERPINC1,CD34,COMP,FGA,KNG1,NFE2L2,PDGFB,PLAT,SERPINF2,ST3GAL4,ENPP4,C1QTNF1
6_Member	GO Biological Processes	GO:0110020	regulation of actomyosin structure organization	-3.68647	0.000205839	-2.01963	0.00955806	15/98	859,1901,3984,4233,5345,6093,6281,6422,7082,7168,8500,22998,28984,55616,84952	CAV3,S1PR1,LIMK1,MET,SERPINF2,ROCK1,S100A10,SFRP1,TJP1,TPM1,PPFIA1,LIMCH1,RGCC,ASAP3,CGNL1
6_Member	GO Biological Processes	GO:0010638	positive regulation of organelle organization	-3.66888	0.000214348	-2.00552	0.0098737	52/584	301,302,859,989,1739,2625,3091,3265,3984,4233,4751,4836,5027,5155,5341,5345,6281,6422,6622,6790,7168,8550,8626,8697,10602,10763,11151,22873,22930,22998,23636,26147,26993,28984,29899,51043,51750,55512,55835,56907,57535,57539,65018,80856,81620,84709,85477,171024,195814,342184,346673,100287171	ANXA1,ANXA2,CAV3,SEPTIN7,DLG1,GATA3,HIF1A,HRAS,LIMK1,MET,NEK2,NMT1,P2RX7,PDGFB,PLEK,SERPINF2,S100A10,SFRP1,SNCA,AURKA,TPM1,MAPKAPK5,TP63,CDC23,CDC42EP3,NES,CORO1A,DZIP1,RAB3GAP1,LIMCH1,NUP62,PHF19,AKAP8L,RGCC,GPSM2,ZBTB7B,RTEL1,SMPD3,CENPJ,SPIRE1,ELAPOR1,WDR35,PINK1,LNPK,CDT1,MGARP,SCIN,SYNPO2,SDR16C5,FMN1,STRA8,WASHC1
14_Member	GO Biological Processes	GO:0070372	regulation of ERK1 and ERK2 cascade	-3.62749	0.00023578	-1.97526	0.0105862	32/307	650,1739,1813,1843,1846,2243,2263,2324,2621,3265,4835,5155,5345,5777,6347,6351,6352,8685,8767,8837,9258,9368,9693,10251,10253,54206,54550,57556,78986,81610,161742,388121	BMP2,DLG1,DRD2,DUSP1,DUSP4,FGA,FGFR2,FLT4,GAS6,HRAS,NQO2,PDGFB,SERPINF2,PTPN6,CCL2,CCL4,CCL5,MARCO,RIPK2,CFLAR,MFHAS1,SLC9A3R1,RAPGEF2,SPRY3,SPRY2,ERRFI1,NECAB2,SEMA6A,DUSP26,FAM83D,SPRED1,TNFAIP8L3
10_Member	GO Biological Processes	GO:0071560	cellular response to transforming growth factor beta stimulus	-3.61819	0.000240887	-1.96848	0.0107528	28/255	90,657,859,867,1003,1284,2263,2615,2662,3675,3693,3725,5139,6422,7042,7048,7791,8837,9076,9719,10253,10370,10454,50855,55553,65997,128853,161742	ACVR1,BMPR1A,CAV3,CBL,CDH5,COL4A2,FGFR2,LRRC32,GDF10,ITGA3,ITGB5,JUN,PDE3A,SFRP1,TGFB2,TGFBR2,ZYX,CFLAR,CLDN1,ADAMTSL2,SPRY2,CITED2,TAB1,PARD6A,SOX6,RASL11B,DUSP15,SPRED1
19_Member	GO Biological Processes	GO:0090303	positive regulation of wound healing	-3.60692	0.00024722	-1.96419	0.0108595	11/59	301,1839,2303,3265,4638,4780,5345,6484,7494,9076,22875	ANXA1,HBEGF,FOXC2,HRAS,MYLK,NFE2L2,SERPINF2,ST3GAL4,XBP1,CLDN1,ENPP4
6_Member	GO Biological Processes	GO:0051492	regulation of stress fiber assembly	-3.6064	0.000247512	-1.96419	0.0108595	14/89	1901,3984,4233,5345,6093,6281,6422,7082,7168,8500,22998,28984,55616,84952	S1PR1,LIMK1,MET,SERPINF2,ROCK1,S100A10,SFRP1,TJP1,TPM1,PPFIA1,LIMCH1,RGCC,ASAP3,CGNL1
2_Member	GO Biological Processes	GO:0045621	positive regulation of lymphocyte differentiation	-3.53946	0.000288763	-1.91748	0.0120925	15/101	301,695,942,1378,2621,2625,2736,3707,7048,7494,7704,8767,9840,51043,51176	ANXA1,BTK,CD86,CR1,GAS6,GATA3,GLI2,ITPKB,TGFBR2,XBP1,ZBTB16,RIPK2,TESPA1,ZBTB7B,LEF1
11_Member	GO Biological Processes	GO:0001823	mesonephros development	-3.5034	0.000313758	-1.89149	0.0128385	14/91	650,655,1739,2246,2263,2303,2625,2719,3280,6422,7704,9244,51804,342184	BMP2,BMP7,DLG1,FGF1,FGFR2,FOXC2,GATA3,GPC3,HES1,SFRP1,ZBTB16,CRLF1,SIX4,FMN1
2_Member	GO Biological Processes	GO:0051249	regulation of lymphocyte activation	-3.47573	0.000334399	-1.87281	0.0134028	46/508	196,301,695,916,942,1378,1739,2268,2319,2615,2621,2625,2736,3280,3707,3956,4773,5074,5777,6347,6352,6422,6708,7048,7128,7301,7494,7704,8767,9479,9840,10193,10451,10673,10808,11151,29126,30009,51043,51176,55024,55423,56941,57630,150372,151888	AHR,ANXA1,BTK,CD3E,CD86,CR1,DLG1,FGR,FLOT2,LRRC32,GAS6,GATA3,GLI2,HES1,ITPKB,LGALS1,NFATC2,PAWR,PTPN6,CCL2,CCL5,SFRP1,SPTA1,TGFBR2,TNFAIP3,TYRO3,XBP1,ZBTB16,RIPK2,MAPK8IP1,TESPA1,RNF41,VAV3,TNFSF13B,HSPH1,CORO1A,CD274,TBX21,ZBTB7B,LEF1,BANK1,SIRPG,HMCES,SH3RF1,NFAM1,BTLA
13_Member	GO Molecular Functions	GO:0005546	phosphatidylinositol-4,5-bisphosphate binding	-3.42409	0.000376627	-1.83027	0.014782	13/82	302,1687,3092,3784,4430,5756,8324,9644,22895,50853,85477,150684,196996	ANXA2,GSDME,HIP1,KCNQ1,MYO1B,TWF1,FZD7,SH3PXD2A,RPH3A,VILL,SCIN,COMMD1,GRAMD2A
19_Member	GO Biological Processes	GO:1903036	positive regulation of response to wounding	-3.40823	0.000390638	-1.82027	0.0151261	12/72	301,1839,2303,3265,4638,4780,5345,6484,7494,9076,22875,81565	ANXA1,HBEGF,FOXC2,HRAS,MYLK,NFE2L2,SERPINF2,ST3GAL4,XBP1,CLDN1,ENPP4,NDEL1
7_Member	GO Biological Processes	GO:0002040	sprouting angiogenesis	-3.37863	0.000418191	-1.80161	0.0157904	22/187	185,187,301,1012,1948,2246,2277,2303,2324,2752,6722,7082,8823,10365,10769,11235,51176,57556,57674,79812,84870,161742	AGTR1,APLNR,ANXA1,CDH13,EFNB2,FGF1,VEGFD,FOXC2,FLT4,GLUL,SRF,TJP1,FGF16,KLF2,PLK2,PDCD10,LEF1,SEMA6A,RNF213,MMRN2,RSPO3,SPRED1
10_Member	GO Biological Processes	GO:0090092	regulation of transmembrane receptor protein serine/threonine kinase signaling pathway	-3.31542	0.000483706	-1.75451	0.0175991	27/253	90,650,651,655,657,859,1003,2662,2719,3280,3675,6422,6424,7021,7042,7048,9210,9719,10253,10272,10370,57057,65997,79176,83729,161742,375567	ACVR1,BMP2,BMP3,BMP7,BMPR1A,CAV3,CDH5,GDF10,GPC3,HES1,ITGA3,SFRP1,SFRP4,TFAP2B,TGFB2,TGFBR2,BMP15,ADAMTSL2,SPRY2,FSTL3,CITED2,TBX20,RASL11B,FBXL15,INHBE,SPRED1,VWC2
2_Member	GO Biological Processes	GO:0046649	lymphocyte activation	-3.31425	0.000485007	-1.75451	0.0175991	62/754	196,301,695,896,916,924,942,1378,1739,1958,2146,2268,2319,2615,2621,2625,2736,3280,3707,3956,4773,5052,5074,5777,6347,6352,6422,6482,6708,6722,7048,7128,7301,7374,7494,7704,8320,8324,8767,9479,9840,10193,10451,10673,10808,11151,29126,29760,30009,51043,51176,54518,55024,55423,56262,56941,57630,57705,112616,120425,150372,151888	AHR,ANXA1,BTK,CCND3,CD3E,CD7,CD86,CR1,DLG1,EGR1,EZH2,FGR,FLOT2,LRRC32,GAS6,GATA3,GLI2,HES1,ITPKB,LGALS1,NFATC2,PRDX1,PAWR,PTPN6,CCL2,CCL5,SFRP1,ST3GAL1,SPTA1,SRF,TGFBR2,TNFAIP3,TYRO3,UNG,XBP1,ZBTB16,EOMES,FZD7,RIPK2,MAPK8IP1,TESPA1,RNF41,VAV3,TNFSF13B,HSPH1,CORO1A,CD274,BLNK,TBX21,ZBTB7B,LEF1,APBB1IP,BANK1,SIRPG,LRRC8A,HMCES,SH3RF1,WDFY4,CMTM7,JAML,NFAM1,BTLA
7_Member	GO Biological Processes	GO:0090132	epithelium migration	-3.28996	0.000512913	-1.73632	0.0183519	35/362	301,811,1003,1012,1839,1948,2246,2303,2324,2625,2752,3091,3675,4233,4780,5155,5168,5335,5586,6093,6722,7042,7048,8823,9564,10769,11235,23129,28984,54345,54453,79812,79977,154796,161742	ANXA1,CALR,CDH5,CDH13,HBEGF,EFNB2,FGF1,FOXC2,FLT4,GATA3,GLUL,HIF1A,ITGA3,MET,NFE2L2,PDGFB,ENPP2,PLCG1,PKN2,ROCK1,SRF,TGFB2,TGFBR2,FGF16,BCAR1,PLK2,PDCD10,PLXND1,RGCC,SOX18,RIN2,MMRN2,GRHL2,AMOT,SPRED1
2_Member	GO Biological Processes	GO:0042110	T cell activation	-3.28696	0.000516464	-1.73399	0.0184504	43/475	301,896,916,924,942,1378,1739,1958,2319,2615,2625,2736,3280,3707,3956,4773,5074,5777,6347,6352,6708,6722,7048,7494,7704,8320,8324,8767,9479,9840,10673,10808,11151,29126,30009,51043,51176,54518,55423,57630,57705,120425,151888	ANXA1,CCND3,CD3E,CD7,CD86,CR1,DLG1,EGR1,FLOT2,LRRC32,GATA3,GLI2,HES1,ITPKB,LGALS1,NFATC2,PAWR,PTPN6,CCL2,CCL5,SPTA1,SRF,TGFBR2,XBP1,ZBTB16,EOMES,FZD7,RIPK2,MAPK8IP1,TESPA1,TNFSF13B,HSPH1,CORO1A,CD274,TBX21,ZBTB7B,LEF1,APBB1IP,SIRPG,SH3RF1,WDFY4,JAML,BTLA
3_Member	GO Biological Processes	GO:0009952	anterior/posterior pattern specification	-3.27071	0.000536161	-1.72375	0.0188909	23/203	650,657,2303,2719,2736,3212,3221,3280,5015,6045,6422,6722,6790,6862,6899,7704,22955,26508,51176,55502,84678,85407,163589	BMP2,BMPR1A,FOXC2,GPC3,GLI2,HOXB2,HOXC4,HES1,OTX2,RNF2,SFRP1,SRF,AURKA,TBXT,TBX1,ZBTB16,SCMH1,HEYL,LEF1,HES6,KDM2B,NKD1,TDRD5
1_Member	KEGG Pathway	hsa04010	MAPK signaling pathway	-3.26218	0.000546788	-1.71853	0.0191194	27/255	627,1843,1846,2246,2263,2768,3265,3725,4342,4616,4803,5155,5923,6416,6722,7042,7048,7132,8550,8823,8913,9064,9479,9693,10454,22808,80824	BDNF,DUSP1,DUSP4,FGF1,FGFR2,GNA12,HRAS,JUN,MOS,GADD45B,NGF,PDGFB,RASGRF1,MAP2K4,SRF,TGFB2,TGFBR2,TNFRSF1A,MAPKAPK5,FGF16,CACNA1G,MAP3K6,MAPK8IP1,RAPGEF2,TAB1,MRAS,DUSP16
1_Member	KEGG Pathway	ko04010	MAPK signaling pathway	-3.26218	0.000546788	-1.71853	0.0191194	27/255	627,1843,1846,2246,2263,2768,3265,3725,4342,4616,4803,5155,5923,6416,6722,7042,7048,7132,8550,8823,8913,9064,9479,9693,10454,22808,80824	BDNF,DUSP1,DUSP4,FGF1,FGFR2,GNA12,HRAS,JUN,MOS,GADD45B,NGF,PDGFB,RASGRF1,MAP2K4,SRF,TGFB2,TGFBR2,TNFRSF1A,MAPKAPK5,FGF16,CACNA1G,MAP3K6,MAPK8IP1,RAPGEF2,TAB1,MRAS,DUSP16
11_Member	GO Biological Processes	GO:0001657	ureteric bud development	-3.21926	0.000603593	-1.69554	0.0201588	13/86	650,655,1739,2246,2263,2303,2625,2719,3280,6422,9244,51804,342184	BMP2,BMP7,DLG1,FGF1,FGFR2,FOXC2,GATA3,GPC3,HES1,SFRP1,CRLF1,SIX4,FMN1
2_Member	GO Biological Processes	GO:0007159	leukocyte cell-cell adhesion	-3.20358	0.00062577	-1.68424	0.0206899	35/366	119,301,655,916,942,1378,1739,2319,2615,2625,2736,3280,3707,3956,5074,5777,6093,6347,6352,6484,6708,7048,7494,7704,8767,9840,10673,10808,11151,29126,30009,51043,51176,55423,151888	ADD2,ANXA1,BMP7,CD3E,CD86,CR1,DLG1,FLOT2,LRRC32,GATA3,GLI2,HES1,ITPKB,LGALS1,PAWR,PTPN6,ROCK1,CCL2,CCL5,ST3GAL4,SPTA1,TGFBR2,XBP1,ZBTB16,RIPK2,TESPA1,TNFSF13B,HSPH1,CORO1A,CD274,TBX21,ZBTB7B,LEF1,SIRPG,BTLA
7_Member	GO Biological Processes	GO:0090130	tissue migration	-3.1823	0.000657202	-1.66606	0.0215745	35/367	301,811,1003,1012,1839,1948,2246,2303,2324,2625,2752,3091,3675,4233,4780,5155,5168,5335,5586,6093,6722,7042,7048,8823,9564,10769,11235,23129,28984,54345,54453,79812,79977,154796,161742	ANXA1,CALR,CDH5,CDH13,HBEGF,EFNB2,FGF1,FOXC2,FLT4,GATA3,GLUL,HIF1A,ITGA3,MET,NFE2L2,PDGFB,ENPP2,PLCG1,PKN2,ROCK1,SRF,TGFB2,TGFBR2,FGF16,BCAR1,PLK2,PDCD10,PLXND1,RGCC,SOX18,RIN2,MMRN2,GRHL2,AMOT,SPRED1
4_Member	GO Biological Processes	GO:0051058	negative regulation of small GTPase mediated signal transduction	-3.17398	0.000669909	-1.66021	0.0218673	10/56	3675,4233,7042,10156,10251,10253,23636,50861,57493,84952	ITGA3,MET,TGFB2,RASA4,SPRY3,SPRY2,NUP62,STMN3,HEG1,CGNL1
19_Member	GO Biological Processes	GO:0030193	regulation of blood coagulation	-3.17073	0.000674951	-1.65959	0.0218985	11/66	462,947,2243,3827,4780,5155,5327,5345,6484,22875,114897	SERPINC1,CD34,FGA,KNG1,NFE2L2,PDGFB,PLAT,SERPINF2,ST3GAL4,ENPP4,C1QTNF1
11_Member	GO Biological Processes	GO:0072163	mesonephric epithelium development	-3.1703	0.00067561	-1.65959	0.0218985	13/87	650,655,1739,2246,2263,2303,2625,2719,3280,6422,9244,51804,342184	BMP2,BMP7,DLG1,FGF1,FGFR2,FOXC2,GATA3,GPC3,HES1,SFRP1,CRLF1,SIX4,FMN1
11_Member	GO Biological Processes	GO:0072164	mesonephric tubule development	-3.1703	0.00067561	-1.65959	0.0218985	13/87	650,655,1739,2246,2263,2303,2625,2719,3280,6422,9244,51804,342184	BMP2,BMP7,DLG1,FGF1,FGFR2,FOXC2,GATA3,GPC3,HES1,SFRP1,CRLF1,SIX4,FMN1
6_Member	GO Biological Processes	GO:0051495	positive regulation of cytoskeleton organization	-3.14886	0.00070981	-1.64093	0.0228596	24/220	859,1739,3265,3984,4233,5027,5341,5345,6281,6422,7168,10602,10763,11151,22998,23636,28984,29899,55835,56907,85477,171024,342184,100287171	CAV3,DLG1,HRAS,LIMK1,MET,P2RX7,PLEK,SERPINF2,S100A10,SFRP1,TPM1,CDC42EP3,NES,CORO1A,LIMCH1,NUP62,RGCC,GPSM2,CENPJ,SPIRE1,SCIN,SYNPO2,FMN1,WASHC1
14_Member	GO Biological Processes	GO:0070371	ERK1 and ERK2 cascade	-3.14861	0.000710213	-1.64093	0.0228596	32/327	650,1739,1813,1843,1846,2243,2263,2324,2621,3265,4835,5155,5345,5777,6347,6351,6352,8685,8767,8837,9258,9368,9693,10251,10253,54206,54550,57556,78986,81610,161742,388121	BMP2,DLG1,DRD2,DUSP1,DUSP4,FGA,FGFR2,FLT4,GAS6,HRAS,NQO2,PDGFB,SERPINF2,PTPN6,CCL2,CCL4,CCL5,MARCO,RIPK2,CFLAR,MFHAS1,SLC9A3R1,RAPGEF2,SPRY3,SPRY2,ERRFI1,NECAB2,SEMA6A,DUSP26,FAM83D,SPRED1,TNFAIP8L3
2_Member	GO Biological Processes	GO:0045582	positive regulation of T cell differentiation	-3.12221	0.000754727	-1.62412	0.0237621	13/88	301,942,1378,2625,2736,3707,7048,7494,7704,8767,9840,51043,51176	ANXA1,CD86,CR1,GATA3,GLI2,ITPKB,TGFBR2,XBP1,ZBTB16,RIPK2,TESPA1,ZBTB7B,LEF1
11_Member	GO Biological Processes	GO:0072080	nephron tubule development	-3.12221	0.000754727	-1.62412	0.0237621	13/88	182,650,1739,2246,2625,2719,3280,5455,7021,26508,51804,79192,342184	JAG1,BMP2,DLG1,FGF1,GATA3,GPC3,HES1,POU3F3,TFAP2B,HEYL,SIX4,IRX1,FMN1
2_Member	GO Biological Processes	GO:0050865	regulation of cell activation	-3.09565	0.000802328	-1.60503	0.0248296	53/633	196,301,695,916,942,1378,1739,2268,2319,2615,2621,2625,2736,3280,3707,3956,4773,5074,5155,5341,5359,5777,6347,6352,6422,6708,7048,7128,7301,7494,7704,8767,9258,9479,9840,10077,10193,10451,10673,10808,11151,26762,29126,30009,51043,51176,55024,55423,56941,57630,114897,150372,151888	AHR,ANXA1,BTK,CD3E,CD86,CR1,DLG1,FGR,FLOT2,LRRC32,GAS6,GATA3,GLI2,HES1,ITPKB,LGALS1,NFATC2,PAWR,PDGFB,PLEK,PLSCR1,PTPN6,CCL2,CCL5,SFRP1,SPTA1,TGFBR2,TNFAIP3,TYRO3,XBP1,ZBTB16,RIPK2,MFHAS1,MAPK8IP1,TESPA1,TSPAN32,RNF41,VAV3,TNFSF13B,HSPH1,CORO1A,HAVCR1,CD274,TBX21,ZBTB7B,LEF1,BANK1,SIRPG,HMCES,SH3RF1,C1QTNF1,NFAM1,BTLA
2_Member	GO Biological Processes	GO:1903037	regulation of leukocyte cell-cell adhesion	-3.08184	0.000828253	-1.6023	0.0249862	32/330	301,916,942,1378,1739,2319,2615,2625,2736,3280,3707,3956,5074,5777,6347,6352,6484,6708,7048,7494,7704,8767,9840,10673,10808,11151,29126,30009,51043,51176,55423,151888	ANXA1,CD3E,CD86,CR1,DLG1,FLOT2,LRRC32,GATA3,GLI2,HES1,ITPKB,LGALS1,PAWR,PTPN6,CCL2,CCL5,ST3GAL4,SPTA1,TGFBR2,XBP1,ZBTB16,RIPK2,TESPA1,TNFSF13B,HSPH1,CORO1A,CD274,TBX21,ZBTB7B,LEF1,SIRPG,BTLA
2_Member	GO Biological Processes	GO:0030098	lymphocyte differentiation	-3.07744	0.000836682	-1.6011	0.0250556	34/358	301,695,916,942,1378,1958,2146,2621,2625,2736,3707,3956,4773,5777,6422,6482,6722,7048,7301,7494,7704,8320,8324,8767,9840,10193,29760,30009,51043,51176,56262,57630,112616,150372	ANXA1,BTK,CD3E,CD86,CR1,EGR1,EZH2,GAS6,GATA3,GLI2,ITPKB,LGALS1,NFATC2,PTPN6,SFRP1,ST3GAL1,SRF,TGFBR2,TYRO3,XBP1,ZBTB16,EOMES,FZD7,RIPK2,TESPA1,RNF41,BLNK,TBX21,ZBTB7B,LEF1,LRRC8A,SH3RF1,CMTM7,NFAM1
11_Member	GO Biological Processes	GO:0060993	kidney morphogenesis	-3.07495	0.000841488	-1.59937	0.0251553	13/89	650,655,1739,2246,2625,2719,3280,6927,9245,51804,79192,80144,342184	BMP2,BMP7,DLG1,FGF1,GATA3,GPC3,HES1,HNF1A,GCNT3,SIX4,IRX1,FRAS1,FMN1
7_Member	GO Biological Processes	GO:0010631	epithelial cell migration	-3.05644	0.000878128	-1.58534	0.0259813	34/359	301,811,1003,1012,1839,1948,2246,2303,2324,2625,2752,3091,3675,4233,4780,5155,5168,5335,5586,6093,6722,7042,7048,8823,9564,10769,11235,23129,28984,54345,54453,79812,154796,161742	ANXA1,CALR,CDH5,CDH13,HBEGF,EFNB2,FGF1,FOXC2,FLT4,GATA3,GLUL,HIF1A,ITGA3,MET,NFE2L2,PDGFB,ENPP2,PLCG1,PKN2,ROCK1,SRF,TGFB2,TGFBR2,FGF16,BCAR1,PLK2,PDCD10,PLXND1,RGCC,SOX18,RIN2,MMRN2,AMOT,SPRED1
2_Member	GO Biological Processes	GO:0046634	regulation of alpha-beta T cell activation	-3.0364	0.000919598	-1.57202	0.0267902	14/101	301,916,942,2625,3707,7048,7704,8767,9479,10808,29126,30009,51043,57630	ANXA1,CD3E,CD86,GATA3,ITPKB,TGFBR2,ZBTB16,RIPK2,MAPK8IP1,HSPH1,CD274,TBX21,ZBTB7B,SH3RF1
11_Member	GO Biological Processes	GO:0061326	renal tubule development	-3.02851	0.000936461	-1.56784	0.0270494	13/90	182,650,1739,2246,2625,2719,3280,5455,7021,26508,51804,79192,342184	JAG1,BMP2,DLG1,FGF1,GATA3,GPC3,HES1,POU3F3,TFAP2B,HEYL,SIX4,IRX1,FMN1
2_Member	GO Biological Processes	GO:1903706	regulation of hemopoiesis	-3.02849	0.000936496	-1.56784	0.0270494	38/417	182,301,695,760,942,1378,2621,2625,2736,3091,3707,3725,3956,4212,4254,4286,4773,5777,6422,7048,7494,7704,8365,8767,9770,9840,10193,10221,10272,30009,51043,51176,54997,57630,57690,85477,140685,150372	JAG1,ANXA1,BTK,CA2,CD86,CR1,GAS6,GATA3,GLI2,HIF1A,ITPKB,JUN,LGALS1,MEIS2,KITLG,MITF,NFATC2,PTPN6,SFRP1,TGFBR2,XBP1,ZBTB16,H4C8,RIPK2,RASSF2,TESPA1,RNF41,TRIB1,FSTL3,TBX21,ZBTB7B,LEF1,TESC,SH3RF1,TNRC6C,SCIN,ZBTB46,NFAM1
2_Member	GO Biological Processes	GO:0002694	regulation of leukocyte activation	-3.00418	0.000990431	-1.54731	0.0283588	50/594	196,301,695,916,942,1378,1739,2268,2319,2615,2621,2625,2736,3280,3707,3956,4773,5074,5359,5777,6347,6352,6422,6708,7048,7128,7301,7494,7704,8767,9258,9479,9840,10077,10193,10451,10673,10808,11151,26762,29126,30009,51043,51176,55024,55423,56941,57630,150372,151888	AHR,ANXA1,BTK,CD3E,CD86,CR1,DLG1,FGR,FLOT2,LRRC32,GAS6,GATA3,GLI2,HES1,ITPKB,LGALS1,NFATC2,PAWR,PLSCR1,PTPN6,CCL2,CCL5,SFRP1,SPTA1,TGFBR2,TNFAIP3,TYRO3,XBP1,ZBTB16,RIPK2,MFHAS1,MAPK8IP1,TESPA1,TSPAN32,RNF41,VAV3,TNFSF13B,HSPH1,CORO1A,HAVCR1,CD274,TBX21,ZBTB7B,LEF1,BANK1,SIRPG,HMCES,SH3RF1,NFAM1,BTLA
4_Member	GO Biological Processes	GO:0046580	negative regulation of Ras protein signal transduction	-3.00088	0.000997987	-1.54509	0.0285044	9/49	3675,4233,7042,10156,10251,10253,23636,50861,57493	ITGA3,MET,TGFB2,RASA4,SPRY3,SPRY2,NUP62,STMN3,HEG1
7_Member	GO Biological Processes	GO:0045766	positive regulation of angiogenesis	-2.96842	0.00107541	-1.52483	0.0298657	20/175	133,187,719,947,1003,2246,2277,2303,2549,3091,3576,4780,5335,7015,7048,7075,7082,7494,8091,23576	ADM,APLNR,C3AR1,CD34,CDH5,FGF1,VEGFD,FOXC2,GAB1,HIF1A,CXCL8,NFE2L2,PLCG1,TERT,TGFBR2,TIE1,TJP1,XBP1,HMGA2,DDAH1
7_Member	GO Biological Processes	GO:1904018	positive regulation of vasculature development	-2.96842	0.00107541	-1.52483	0.0298657	20/175	133,187,719,947,1003,2246,2277,2303,2549,3091,3576,4780,5335,7015,7048,7075,7082,7494,8091,23576	ADM,APLNR,C3AR1,CD34,CDH5,FGF1,VEGFD,FOXC2,GAB1,HIF1A,CXCL8,NFE2L2,PLCG1,TERT,TGFBR2,TIE1,TJP1,XBP1,HMGA2,DDAH1
2_Member	GO Biological Processes	GO:0070663	regulation of leukocyte proliferation	-2.93849	0.00115214	-1.4989	0.0317026	25/241	196,301,695,916,942,1378,1739,2615,3280,4254,4773,5074,5777,6352,6708,7048,7128,8767,9479,10451,10673,11151,29126,51043,57630	AHR,ANXA1,BTK,CD3E,CD86,CR1,DLG1,LRRC32,HES1,KITLG,NFATC2,PAWR,PTPN6,CCL5,SPTA1,TGFBR2,TNFAIP3,RIPK2,MAPK8IP1,VAV3,TNFSF13B,CORO1A,CD274,ZBTB7B,SH3RF1
7_Member	GO Biological Processes	GO:0010634	positive regulation of epithelial cell migration	-2.93782	0.00115392	-1.4989	0.0317026	20/176	301,811,1839,2246,2303,2324,2625,3091,3675,4233,4780,5155,5168,5335,7042,7048,8823,9564,10769,54453	ANXA1,CALR,HBEGF,FGF1,FOXC2,FLT4,GATA3,HIF1A,ITGA3,MET,NFE2L2,PDGFB,ENPP2,PLCG1,TGFB2,TGFBR2,FGF16,BCAR1,PLK2,RIN2
19_Member	GO Biological Processes	GO:0050818	regulation of coagulation	-2.89875	0.00126256	-1.47156	0.0337628	11/71	462,947,2243,3827,4780,5155,5327,5345,6484,22875,114897	SERPINC1,CD34,FGA,KNG1,NFE2L2,PDGFB,PLAT,SERPINF2,ST3GAL4,ENPP4,C1QTNF1
2_Member	GO Biological Processes	GO:1903131	mononuclear cell differentiation	-2.85196	0.00140618	-1.44204	0.0361378	37/412	301,695,916,942,1378,1958,2146,2621,2625,2736,3394,3707,3725,3956,4773,5777,6422,6482,6722,7048,7301,7494,7704,8320,8324,8767,9840,10193,29760,30009,51043,51176,56262,57630,112616,140685,150372	ANXA1,BTK,CD3E,CD86,CR1,EGR1,EZH2,GAS6,GATA3,GLI2,IRF8,ITPKB,JUN,LGALS1,NFATC2,PTPN6,SFRP1,ST3GAL1,SRF,TGFBR2,TYRO3,XBP1,ZBTB16,EOMES,FZD7,RIPK2,TESPA1,RNF41,BLNK,TBX21,ZBTB7B,LEF1,LRRC8A,SH3RF1,CMTM7,ZBTB46,NFAM1
2_Member	GO Biological Processes	GO:0051251	positive regulation of lymphocyte activation	-2.82954	0.00148066	-1.42155	0.0378832	33/356	301,695,916,942,1378,2319,2621,2625,2736,3280,3707,3956,4773,5777,6347,6352,6708,7048,7494,7704,8767,9840,10451,10673,10808,11151,29126,30009,51043,51176,55423,56941,151888	ANXA1,BTK,CD3E,CD86,CR1,FLOT2,GAS6,GATA3,GLI2,HES1,ITPKB,LGALS1,NFATC2,PTPN6,CCL2,CCL5,SPTA1,TGFBR2,XBP1,ZBTB16,RIPK2,TESPA1,VAV3,TNFSF13B,HSPH1,CORO1A,CD274,TBX21,ZBTB7B,LEF1,SIRPG,HMCES,BTLA
1_Member	GO Biological Processes	GO:0032147	activation of protein kinase activity	-2.82582	0.00149341	-1.41975	0.0380407	31/328	108,152,650,796,942,1739,1813,2246,2621,4293,4342,4616,4803,5155,6352,6416,7042,7048,8312,8550,8767,9064,10040,10454,10718,25759,28984,51704,65018,80174,197259	ADCY2,ADRA2C,BMP2,CALCA,CD86,DLG1,DRD2,FGF1,GAS6,MAP3K9,MOS,GADD45B,NGF,PDGFB,CCL5,MAP2K4,TGFB2,TGFBR2,AXIN1,MAPKAPK5,RIPK2,MAP3K6,TOM1L1,TAB1,NRG3,SHC2,RGCC,GPRC5B,PINK1,DBF4B,MLKL
16_Member	GO Biological Processes	GO:0031100	animal organ regeneration	-2.79786	0.00159271	-1.40067	0.0397491	11/73	133,1459,2146,2621,5634,5774,6790,7048,9076,10076,57539	ADM,CSNK2A2,EZH2,GAS6,PRPS2,PTPN3,AURKA,TGFBR2,CLDN1,PTPRU,WDR35
2_Member	GO Biological Processes	GO:0042129	regulation of T cell proliferation	-2.79586	0.00160009	-1.40067	0.0397491	19/168	301,916,942,1378,1739,2615,3280,5074,5777,6352,6708,7048,8767,9479,10673,11151,29126,51043,57630	ANXA1,CD3E,CD86,CR1,DLG1,LRRC32,HES1,PAWR,PTPN6,CCL5,SPTA1,TGFBR2,RIPK2,MAPK8IP1,TNFSF13B,CORO1A,CD274,ZBTB7B,SH3RF1
2_Member	GO Biological Processes	GO:0050670	regulation of lymphocyte proliferation	-2.76923	0.00170127	-1.38152	0.0415417	23/221	196,301,695,916,942,1378,1739,2615,3280,4773,5074,5777,6352,6708,7048,8767,9479,10451,10673,11151,29126,51043,57630	AHR,ANXA1,BTK,CD3E,CD86,CR1,DLG1,LRRC32,HES1,NFATC2,PAWR,PTPN6,CCL5,SPTA1,TGFBR2,RIPK2,MAPK8IP1,VAV3,TNFSF13B,CORO1A,CD274,ZBTB7B,SH3RF1
2_Member	GO Biological Processes	GO:0046640	regulation of alpha-beta T cell proliferation	-2.74286	0.00180774	-1.36509	0.0431428	7/34	916,7048,8767,9479,29126,51043,57630	CD3E,TGFBR2,RIPK2,MAPK8IP1,CD274,ZBTB7B,SH3RF1
2_Member	GO Biological Processes	GO:0032944	regulation of mononuclear cell proliferation	-2.71821	0.00191332	-1.34402	0.0452878	23/223	196,301,695,916,942,1378,1739,2615,3280,4773,5074,5777,6352,6708,7048,8767,9479,10451,10673,11151,29126,51043,57630	AHR,ANXA1,BTK,CD3E,CD86,CR1,DLG1,LRRC32,HES1,NFATC2,PAWR,PTPN6,CCL5,SPTA1,TGFBR2,RIPK2,MAPK8IP1,VAV3,TNFSF13B,CORO1A,CD274,ZBTB7B,SH3RF1
7_Member	GO Biological Processes	GO:0043542	endothelial cell migration	-2.65936	0.002191	-1.30646	0.0493787	27/280	301,811,1003,1012,1948,2246,2303,2324,2625,2752,3091,4233,4780,5155,5335,6722,8823,9564,10769,11235,23129,28984,54345,54453,79812,154796,161742	ANXA1,CALR,CDH5,CDH13,EFNB2,FGF1,FOXC2,FLT4,GATA3,GLUL,HIF1A,MET,NFE2L2,PDGFB,PLCG1,SRF,FGF16,BCAR1,PLK2,PDCD10,PLXND1,RGCC,SOX18,RIN2,MMRN2,AMOT,SPRED1
2_Member	GO Biological Processes	GO:0046631	alpha-beta T cell activation	-2.60203	0.00250015	-1.26126	0.0547943	17/149	301,916,942,2625,3707,7048,7704,8320,8767,9479,10808,29126,30009,51043,51176,57630,57705	ANXA1,CD3E,CD86,GATA3,ITPKB,TGFBR2,ZBTB16,EOMES,RIPK2,MAPK8IP1,HSPH1,CD274,TBX21,ZBTB7B,LEF1,SH3RF1,WDFY4
2_Member	GO Biological Processes	GO:0036037	CD8-positive, alpha-beta T cell activation	-2.5958	0.00253632	-1.25831	0.0551679	6/27	8320,9479,29126,51043,57630,57705	EOMES,MAPK8IP1,CD274,ZBTB7B,SH3RF1,WDFY4
2_Member	GO Biological Processes	GO:0050867	positive regulation of cell activation	-2.59031	0.00256856	-1.25528	0.0555551	36/412	301,695,916,942,1378,2268,2319,2621,2625,2736,3280,3707,3956,4773,5341,5777,6347,6352,6708,7048,7494,7704,8767,9840,10451,10673,10808,11151,26762,29126,30009,51043,51176,55423,56941,151888	ANXA1,BTK,CD3E,CD86,CR1,FGR,FLOT2,GAS6,GATA3,GLI2,HES1,ITPKB,LGALS1,NFATC2,PLEK,PTPN6,CCL2,CCL5,SPTA1,TGFBR2,XBP1,ZBTB16,RIPK2,TESPA1,VAV3,TNFSF13B,HSPH1,CORO1A,HAVCR1,CD274,TBX21,ZBTB7B,LEF1,SIRPG,HMCES,BTLA
2_Member	GO Biological Processes	GO:0046637	regulation of alpha-beta T cell differentiation	-2.56064	0.00275016	-1.23963	0.0575936	10/67	301,942,2625,3707,7048,7704,8767,30009,51043,57630	ANXA1,CD86,GATA3,ITPKB,TGFBR2,ZBTB16,RIPK2,TBX21,ZBTB7B,SH3RF1
2_Member	GO Biological Processes	GO:0070661	leukocyte proliferation	-2.5552	0.00278482	-1.23675	0.0579758	29/313	196,301,695,896,916,942,1378,1636,1739,2615,3280,4254,4773,4883,5074,5777,6352,6708,7048,7128,8767,9479,10451,10673,11151,29126,51043,51176,57630	AHR,ANXA1,BTK,CCND3,CD3E,CD86,CR1,ACE,DLG1,LRRC32,HES1,KITLG,NFATC2,NPR3,PAWR,PTPN6,CCL5,SPTA1,TGFBR2,TNFAIP3,RIPK2,MAPK8IP1,VAV3,TNFSF13B,CORO1A,CD274,ZBTB7B,LEF1,SH3RF1
17_Member	GO Cellular Components	GO:0005884	actin filament	-2.52902	0.00295785	-1.21814	0.0605152	14/114	301,4430,5074,5756,7168,8522,11151,54857,83543,84700,92241,126353,154796,342184	ANXA1,MYO1B,PAWR,TWF1,TPM1,GAS7,CORO1A,GDPD2,AIF1L,MYO18B,RCSD1,MISP,AMOT,FMN1
2_Member	GO Biological Processes	GO:0002696	positive regulation of leukocyte activation	-2.5269	0.00297236	-1.21689	0.0606885	35/401	301,695,916,942,1378,2268,2319,2621,2625,2736,3280,3707,3956,4773,5777,6347,6352,6708,7048,7494,7704,8767,9840,10451,10673,10808,11151,26762,29126,30009,51043,51176,55423,56941,151888	ANXA1,BTK,CD3E,CD86,CR1,FGR,FLOT2,GAS6,GATA3,GLI2,HES1,ITPKB,LGALS1,NFATC2,PTPN6,CCL2,CCL5,SPTA1,TGFBR2,XBP1,ZBTB16,RIPK2,TESPA1,VAV3,TNFSF13B,HSPH1,CORO1A,HAVCR1,CD274,TBX21,ZBTB7B,LEF1,SIRPG,HMCES,BTLA
2_Member	GO Biological Processes	GO:0046633	alpha-beta T cell proliferation	-2.52135	0.00301061	-1.21657	0.0607333	7/37	916,7048,8767,9479,29126,51043,57630	CD3E,TGFBR2,RIPK2,MAPK8IP1,CD274,ZBTB7B,SH3RF1
10_Member	GO Biological Processes	GO:0007179	transforming growth factor beta receptor signaling pathway	-2.4721	0.00337207	-1.18445	0.0653954	21/206	90,657,859,867,1003,2615,2662,3675,3693,3725,7042,7048,7791,9719,10253,10370,10454,50855,65997,128853,161742	ACVR1,BMPR1A,CAV3,CBL,CDH5,LRRC32,GDF10,ITGA3,ITGB5,JUN,TGFB2,TGFBR2,ZYX,ADAMTSL2,SPRY2,CITED2,TAB1,PARD6A,RASL11B,DUSP15,SPRED1
19_Member	GO Biological Processes	GO:1900047	negative regulation of hemostasis	-2.39149	0.00405984	-1.12624	0.0747748	8/49	947,1311,2243,3827,5155,5327,5345,114897	CD34,COMP,FGA,KNG1,PDGFB,PLAT,SERPINF2,C1QTNF1
11_Member	GO Biological Processes	GO:0072210	metanephric nephron development	-2.38716	0.00410053	-1.12323	0.0752963	7/39	947,1958,3280,5155,7021,79192,342184	CD34,EGR1,HES1,PDGFB,TFAP2B,IRX1,FMN1
2_Member	GO Biological Processes	GO:0042098	T cell proliferation	-2.38608	0.0041107	-1.12291	0.0753509	20/196	301,896,916,942,1378,1739,2615,3280,5074,5777,6352,6708,7048,8767,9479,10673,11151,29126,51043,57630	ANXA1,CCND3,CD3E,CD86,CR1,DLG1,LRRC32,HES1,PAWR,PTPN6,CCL5,SPTA1,TGFBR2,RIPK2,MAPK8IP1,TNFSF13B,CORO1A,CD274,ZBTB7B,SH3RF1
11_Member	GO Biological Processes	GO:0072028	nephron morphogenesis	-2.37378	0.00422884	-1.11575	0.0766037	10/71	650,655,1739,2246,2625,2719,3280,51804,79192,342184	BMP2,BMP7,DLG1,FGF1,GATA3,GPC3,HES1,SIX4,IRX1,FMN1
17_Member	GO Molecular Functions	GO:0051015	actin filament binding	-2.35079	0.0044587	-1.10242	0.0789915	21/211	81,119,357,3092,4430,5756,6708,7168,8522,10083,11151,24145,50853,57619,63876,79778,80206,83543,85477,92241,126353	ACTN4,ADD2,SHROOM2,HIP1,MYO1B,TWF1,SPTA1,TPM1,GAS7,USH1C,CORO1A,PANX1,VILL,SHROOM3,PKNOX2,MICALL2,FHOD3,AIF1L,SCIN,RCSD1,MISP
7_Member	GO Biological Processes	GO:0010595	positive regulation of endothelial cell migration	-2.31428	0.00484971	-1.07461	0.0842149	15/133	301,811,2246,2303,2324,2625,3091,4233,4780,5155,5335,8823,9564,10769,54453	ANXA1,CALR,FGF1,FOXC2,FLT4,GATA3,HIF1A,MET,NFE2L2,PDGFB,PLCG1,FGF16,BCAR1,PLK2,RIN2
2_Member	GO Biological Processes	GO:0045580	regulation of T cell differentiation	-2.30974	0.00490074	-1.07332	0.0844655	16/146	301,942,1378,2625,2736,3707,4773,7048,7494,7704,8767,9840,30009,51043,51176,57630	ANXA1,CD86,CR1,GATA3,GLI2,ITPKB,NFATC2,TGFBR2,XBP1,ZBTB16,RIPK2,TESPA1,TBX21,ZBTB7B,LEF1,SH3RF1
10_Member	GO Biological Processes	GO:0090287	regulation of cellular response to growth factor stimulus	-2.30839	0.00491598	-1.0723	0.0846648	27/297	859,1003,2246,2625,2719,3091,3280,3675,5015,6422,6424,7021,7048,8823,8837,9719,10251,10253,10272,10370,57556,65997,79176,79812,161742,375567,387914	CAV3,CDH5,FGF1,GATA3,GPC3,HIF1A,HES1,ITGA3,OTX2,SFRP1,SFRP4,TFAP2B,TGFBR2,FGF16,CFLAR,ADAMTSL2,SPRY3,SPRY2,FSTL3,CITED2,SEMA6A,RASL11B,FBXL15,MMRN2,SPRED1,VWC2,SHISA2
14_Member	GO Biological Processes	GO:0070374	positive regulation of ERK1 and ERK2 cascade	-2.28067	0.00523995	-1.05549	0.0880059	21/214	650,1813,2243,2263,2324,2621,3265,4835,5155,5345,6347,6351,6352,8685,8767,8837,9258,9693,10253,54550,388121	BMP2,DRD2,FGA,FGFR2,FLT4,GAS6,HRAS,NQO2,PDGFB,SERPINF2,CCL2,CCL4,CCL5,MARCO,RIPK2,CFLAR,MFHAS1,RAPGEF2,SPRY2,NECAB2,TNFAIP8L3
16_Member	GO Biological Processes	GO:0097421	liver regeneration	-2.27889	0.00526149	-1.05549	0.0880059	6/31	1459,2146,5774,6790,9076,57539	CSNK2A2,EZH2,PTPN3,AURKA,CLDN1,WDR35
6_Member	GO Biological Processes	GO:0032233	positive regulation of actin filament bundle assembly	-2.27449	0.00531511	-1.05305	0.0885008	9/62	3984,5341,5345,6281,6422,7168,22998,28984,171024	LIMK1,PLEK,SERPINF2,S100A10,SFRP1,TPM1,LIMCH1,RGCC,SYNPO2
4_Member	GO Biological Processes	GO:0035023	regulation of Rho protein signal transduction	-2.27135	0.00535363	-1.05054	0.0890138	11/85	345,396,397,2059,3675,4233,5923,9754,11235,56990,57493	APOC3,ARHGDIA,ARHGDIB,EPS8,ITGA3,MET,RASGRF1,STARD8,PDCD10,CDC42SE2,HEG1
2_Member	GO Biological Processes	GO:0032943	mononuclear cell proliferation	-2.24387	0.00570329	-1.02649	0.0940818	26/286	196,301,695,896,916,942,1378,1636,1739,2615,3280,4773,5074,5777,6352,6708,7048,8767,9479,10451,10673,11151,29126,51043,51176,57630	AHR,ANXA1,BTK,CCND3,CD3E,CD86,CR1,ACE,DLG1,LRRC32,HES1,NFATC2,PAWR,PTPN6,CCL5,SPTA1,TGFBR2,RIPK2,MAPK8IP1,VAV3,TNFSF13B,CORO1A,CD274,ZBTB7B,LEF1,SH3RF1
16_Member	GO Biological Processes	GO:0031099	regeneration	-2.15389	0.00701626	-0.956868	0.110441	19/192	133,301,1459,2146,2621,5396,5634,5774,5802,6790,6895,7048,8324,8837,9076,10076,57539,81565,349667	ADM,ANXA1,CSNK2A2,EZH2,GAS6,PRRX1,PRPS2,PTPN3,PTPRS,AURKA,TARBP2,TGFBR2,FZD7,CFLAR,CLDN1,PTPRU,WDR35,NDEL1,RTN4RL2
2_Member	GO Biological Processes	GO:0046635	positive regulation of alpha-beta T cell activation	-2.09531	0.00802951	-0.909072	0.12329	9/66	301,916,942,3707,7048,7704,8767,10808,51043	ANXA1,CD3E,CD86,ITPKB,TGFBR2,ZBTB16,RIPK2,HSPH1,ZBTB7B
2_Member	GO Biological Processes	GO:2000514	regulation of CD4-positive, alpha-beta T cell activation	-2.05312	0.00884872	-0.880253	0.131749	9/67	301,942,2625,7048,8767,29126,30009,51043,57630	ANXA1,CD86,GATA3,TGFBR2,RIPK2,CD274,TBX21,ZBTB7B,SH3RF1
11_Member	GO Biological Processes	GO:0072078	nephron tubule morphogenesis	-2.05312	0.00884872	-0.880253	0.131749	9/67	650,1739,2246,2625,2719,3280,51804,79192,342184	BMP2,DLG1,FGF1,GATA3,GPC3,HES1,SIX4,IRX1,FMN1
2_Member	GO Biological Processes	GO:0046651	lymphocyte proliferation	-2.02813	0.0093728	-0.861661	0.137511	25/283	196,301,695,896,916,942,1378,1739,2615,3280,4773,5074,5777,6352,6708,7048,8767,9479,10451,10673,11151,29126,51043,51176,57630	AHR,ANXA1,BTK,CCND3,CD3E,CD86,CR1,DLG1,LRRC32,HES1,NFATC2,PAWR,PTPN6,CCL5,SPTA1,TGFBR2,RIPK2,MAPK8IP1,VAV3,TNFSF13B,CORO1A,CD274,ZBTB7B,LEF1,SH3RF1
2_Member	GO Biological Processes	GO:0001865	NK T cell differentiation	-2.00333	0.00992355	-0.849918	0.141281	3/9	7048,7704,51043	TGFBR2,ZBTB16,ZBTB7B

## Sheet: Sheet4_Cluster4
GroupID	Category	Term	Description	LogP	P value	Log(q-value)	q value	InTerm_InList	Genes	Symbols
1_Member	GO Biological Processes	GO:0051301	cell division	-30.2796	5.25254e-31	-25.9164	1.21218e-26	114/600	332,375,389,585,675,701,890,983,991,1070,1164,1639,1894,2037,2773,3619,3622,3796,3832,4085,4134,4300,5048,5300,5347,5586,5899,6683,6867,6993,7405,8317,8452,8480,8766,8976,9055,9113,9184,9493,9585,9700,9727,9735,9897,9918,9928,10051,10097,10112,10403,10460,10733,11021,11064,11113,22974,23047,23172,23194,23310,23397,23503,24137,26586,27152,30849,51203,51343,51434,54069,54443,54617,54820,54892,54908…	BIRC5,ARF1,RHOC,BBS4,BRCA2,BUB1B,CCNA2,CDK1,CDC20,CETN3,CKS2,DCTN1,ECT2,EPB41L2,GNAI3,INCENP,ING2,KIF2A,KIF11,MAD2L1,MAP4,MLLT3,PAFAH1B1,PIN1,PLK1,PKN2,RALB,SPAST,TACC1,DYNLT1,UVRAG,CDC7,CUL3,RAE1,RAB11A,WASL,PRC1,LATS1,BUB3,KIF23,KIF20B,ESPL1,RAB11FIP3,KNTC1,WASHC5,NCAPD2,KIF14,SMC4,ACTR2,KIF20A,NDC80,TACC3,PLK4,RAB35,CNTRL,CIT,TPX2,PDS5B,ABRAXAS2,FBXL7,NCAPD3,NCAPH,ZFYVE26,KIF4A,CKAP2,INTU,PIK3…
2_Member	GO Biological Processes	GO:0000226	microtubule cytoskeleton organization	-26.6012	2.50469e-27	-22.5391	2.89016e-23	109/610	25,585,672,675,983,991,1070,1639,1647,1783,2042,2288,2597,2620,3064,3619,3796,3832,3837,4085,4131,4134,4233,4591,4605,4733,4747,5048,5300,5347,5524,5590,6491,6683,6867,6993,7272,7405,7415,7430,7840,8480,8674,8766,9053,9055,9493,9700,9702,9748,9787,9851,9857,9897,9928,10112,10403,10460,10733,10844,11261,22974,23032,23093,23172,23224,24137,26112,27175,27229,29911,49856,51115,51174,51175,51203,54617…	ABL1,BBS4,BRCA1,BRCA2,CDK1,CDC20,CETN3,DCTN1,GADD45A,DYNC1LI2,EPHA3,FKBP4,GAPDH,GAS2,HTT,INCENP,KIF2A,KIF11,KPNB1,MAD2L1,MAP1B,MAP4,MET,TRIM37,MYBL2,DRG1,NEFL,PAFAH1B1,PIN1,PLK1,PTPA,PRKCZ,STIL,SPAST,TACC1,DYNLT1,TTK,UVRAG,VCP,EZR,ALMS1,RAE1,VAMP4,RAB11A,MAP7,PRC1,KIF23,ESPL1,CEP57,SLK,DLGAP5,KIAA0753,CEP350,WASHC5,KIF14,KIF20A,NDC80,TACC3,PLK4,TUBGCP2,CHP1,TPX2,USP33,TTLL5,ABRAXAS2,SYNE2,KIF4A,C…
3_Member	GO Biological Processes	GO:0044772	mitotic cell cycle phase transition	-24.0272	9.39393e-25	-20.1411	7.22644e-21	103/595	586,672,701,890,983,991,1026,1164,1639,1647,1781,1785,1869,1871,4085,4171,4173,4303,4331,4678,4683,4999,5000,5048,5111,5325,5347,5558,5685,5686,5687,5709,5710,5719,5889,5890,6117,6118,6683,7272,7840,8317,8318,8451,8452,8453,8738,8766,8883,9113,9184,9700,9702,9735,9787,9814,9833,9861,9928,10197,10403,10457,10460,10733,11064,11178,22974,23019,23194,25949,51343,51434,51499,51512,51514,54443,54617,54…	BCAT1,BRCA1,BUB1B,CCNA2,CDK1,CDC20,CDKN1A,CKS2,DCTN1,GADD45A,DYNC1I2,DNM2,E2F1,E2F3,MAD2L1,MCM2,MCM4,FOXO4,MNAT1,NASP,NBN,ORC2,ORC4,PAFAH1B1,PCNA,PLAGL1,PLK1,PRIM2,PSMA4,PSMA5,PSMA6,PSMD3,PSMD4,PSMD13,RAD51C,RAD51B,RPA1,RPA2,SPAST,TTK,ALMS1,CDC7,CDC45,CUL4A,CUL3,CUL2,CRADD,RAB11A,NAE1,LATS1,BUB3,ESPL1,CEP57,KNTC1,DLGAP5,SFI1,MELK,PSMD6,KIF14,PSME3,NDC80,GPNMB,TACC3,PLK4,CNTRL,LZTS1,TPX2,CNOT1,FBX…
3_Member	GO Biological Processes	GO:0044770	cell cycle phase transition	-22.5468	2.83945e-23	-18.8752	1.33291e-19	105/641	493,586,672,701,890,983,991,1026,1164,1639,1647,1781,1785,1869,1871,4085,4171,4173,4303,4331,4678,4683,4999,5000,5048,5111,5325,5347,5558,5685,5686,5687,5709,5710,5719,5889,5890,6117,6118,6683,7272,7840,8317,8318,8451,8452,8453,8738,8766,8883,9113,9184,9700,9702,9735,9787,9814,9833,9861,9928,10197,10403,10457,10460,10733,11064,11178,22974,22976,23019,23194,25949,51343,51434,51499,51512,51514,5444…	ATP2B4,BCAT1,BRCA1,BUB1B,CCNA2,CDK1,CDC20,CDKN1A,CKS2,DCTN1,GADD45A,DYNC1I2,DNM2,E2F1,E2F3,MAD2L1,MCM2,MCM4,FOXO4,MNAT1,NASP,NBN,ORC2,ORC4,PAFAH1B1,PCNA,PLAGL1,PLK1,PRIM2,PSMA4,PSMA5,PSMA6,PSMD3,PSMD4,PSMD13,RAD51C,RAD51B,RPA1,RPA2,SPAST,TTK,ALMS1,CDC7,CDC45,CUL4A,CUL3,CUL2,CRADD,RAB11A,NAE1,LATS1,BUB3,ESPL1,CEP57,KNTC1,DLGAP5,SFI1,MELK,PSMD6,KIF14,PSME3,NDC80,GPNMB,TACC3,PLK4,CNTRL,LZTS1,TPX2,PA…
4_Member	GO Cellular Components	GO:0140535	intracellular protein-containing complex	-22.5394	2.88784e-23	-18.8752	1.33291e-19	114/733	60,580,672,675,701,991,1164,1387,1459,1653,2475,2958,2961,4289,4331,5432,5433,5438,5469,5516,5522,5524,5532,5534,5558,5685,5686,5687,5709,5710,5719,5828,6871,6882,7186,7319,7415,7520,7994,8216,8405,8451,8452,8453,8816,9097,9352,9354,9443,9470,9533,9604,9675,9861,10016,10197,10277,10425,10943,11143,11146,22878,22916,23014,23019,23032,23049,23194,25820,25885,25898,26094,26259,26260,27252,29979,5134…	ACTB,BARD1,BRCA1,BRCA2,BUB1B,CDC20,CKS2,CREBBP,CSNK2A2,DDX1,MTOR,GTF2A2,GTF2E2,MKLN1,MNAT1,POLR2C,POLR2D,POLR2I,MED1,PPP2CB,PPP2R2C,PTPA,PPP3CB,PPP3R1,PRIM2,PSMA4,PSMA5,PSMA6,PSMD3,PSMD4,PSMD13,PEX2,TADA2A,TAF11,TRAF2,UBE2A,VCP,XRCC5,KAT6A,LZTR1,SPOP,CUL4A,CUL3,CUL2,DCAF5,USP14,TXNL1,UBE4A,MED7,EIF4E2,POLR1C,RNF14,TTI1,PSMD6,PDCD6,PSME3,UBE4B,ARIH2,MSL3,KAT7,GLMN,TRAPPC8,NCBP2,FBXO21,CNOT1,USP33,…
5_Member	GO Cellular Components	GO:0005813	centrosome	-22.1668	6.81075e-23	-18.5818	2.61964e-19	101/608	35,585,675,983,991,1070,1108,1639,1781,1783,1785,1869,2314,2773,3297,3796,4999,5048,5111,5347,5586,5663,6491,6683,6919,6950,7016,7405,7840,8318,8452,8766,9493,9585,9700,9702,9727,9787,9814,9847,9851,9857,10190,10403,10460,10733,10844,11051,11064,22948,23032,23093,23172,23194,23265,23352,23503,26586,27175,27229,28981,29911,29922,49856,50618,51098,51175,51514,54820,55012,55835,56311,56992,57679,585…	ACADS,BBS4,BRCA2,CDK1,CDC20,CETN3,CHD4,DCTN1,DYNC1I2,DYNC1LI2,DNM2,E2F1,FLII,GNAI3,HSF1,KIF2A,ORC2,PAFAH1B1,PCNA,PLK1,PKN2,PSEN1,STIL,SPAST,TCEA2,TCP1,TESK1,UVRAG,ALMS1,CDC45,CUL3,RAB11A,KIF23,KIF20B,ESPL1,CEP57,RAB11FIP3,DLGAP5,SFI1,C2CD5,KIAA0753,CEP350,TXNDC9,NDC80,TACC3,PLK4,TUBGCP2,NUDT21,CNTRL,CCT5,USP33,TTLL5,ABRAXAS2,FBXL7,EXOC7,UBR4,ZFYVE26,CKAP2,TUBG2,TUBGCP4,IFT81,HOOK2,NME7,WRAP73,ITS…
6_Member	GO Cellular Components	GO:0098687	chromosomal region	-21.7157	1.92425e-22	-18.1976	6.34397e-19	72/345	332,675,701,983,1639,1783,2491,3297,3619,4085,4171,4173,4436,4683,4999,5000,5048,5111,5347,5516,5663,6117,6118,6741,7272,7405,7520,8520,9184,9735,9918,10051,10403,10428,10664,10734,11143,23047,23310,26039,54069,54780,54820,54908,55143,55183,55226,55320,55355,55506,57082,57405,64105,79019,79172,79677,79980,79991,80119,80152,80335,83540,84661,91687,115426,119504,157570,220134,221150,348995,401541,1…	BIRC5,BRCA2,BUB1B,CDK1,DCTN1,DYNC1LI2,CENPI,HSF1,INCENP,MAD2L1,MCM2,MCM4,MSH2,NBN,ORC2,ORC4,PAFAH1B1,PCNA,PLK1,PPP2CB,PSEN1,RPA1,RPA2,SSB,TTK,UVRAG,XRCC5,HAT1,BUB3,KNTC1,NCAPD2,SMC4,NDC80,CFDP1,CTCF,STAG3,KAT7,PDS5B,NCAPD3,SS18L1,MIS18A,NSMCE4A,NDE1,SPDL1,CDCA8,RIF1,NAT10,MIS18BP1,HJURP,MACROH2A2,KNL1,SPC25,CENPK,CENPM,CENPO,SMC6,DSN1,STN1,PIF1,CENPT,WDR82,NUF2,DPY30,CENPL,UHRF2,ANAPC16,ESCO2,SKA…
2_Member	GO Cellular Components	GO:0005819	spindle	-21.6283	2.35349e-22	-18.1682	6.78924e-19	76/381	332,701,983,991,1432,1639,1729,1894,3297,3619,3796,3832,4085,4134,5048,5303,5347,5516,6683,6993,7272,7840,8317,8452,8480,8766,9055,9113,9493,9585,9700,9735,9787,9857,9928,10112,10129,10460,10733,10844,11064,22974,23035,23172,24137,26112,26586,27175,27229,49856,51115,51203,51434,54617,54820,54908,55012,55143,55183,55207,56992,57448,79677,79768,79801,84056,84942,115106,121441,126731,150468,220134,2…	BIRC5,BUB1B,CDK1,CDC20,MAPK14,DCTN1,DIAPH1,ECT2,HSF1,INCENP,KIF2A,KIF11,MAD2L1,MAP4,PAFAH1B1,PIN4,PLK1,PPP2CB,SPAST,DYNLT1,TTK,ALMS1,CDC7,CUL3,RAE1,RAB11A,PRC1,LATS1,KIF23,KIF20B,ESPL1,KNTC1,DLGAP5,CEP350,KIF14,KIF20A,FRY,TACC3,PLK4,TUBGCP2,CNTRL,TPX2,PHLPP2,ABRAXAS2,KIF4A,CCDC69,CKAP2,TUBG2,TUBGCP4,WRAP73,RMDN1,NUSAP1,ANAPC7,INO80,NDE1,SPDL1,PPP2R3C,CDCA8,RIF1,ARL8B,KIF15,BIRC6,SMC6,KATNBL1,SHCB…
7_Member	GO Biological Processes	GO:0051640	organelle localization	-21.2756	5.30124e-22	-17.8667	1.35936e-18	104/655	375,434,537,585,983,1639,1781,1783,1785,1861,2153,2348,2475,3064,3619,3692,3798,3837,4085,4131,4134,4747,4927,5048,5347,5590,5663,5861,5864,5899,6683,6813,6845,6993,7016,7405,7430,7840,8452,8723,8729,8766,8773,8976,9230,9423,9482,9554,9700,9702,9787,9814,9871,9892,9919,9928,10016,10097,10175,10403,10484,10733,11064,11261,11311,23095,23224,23256,23673,25900,26958,51115,51203,54664,54820,54908,5500…	ARF1,ASIP,ATP6AP1,BBS4,CDK1,DCTN1,DYNC1I2,DYNC1LI2,DNM2,TOR1A,F5,FOLR1,MTOR,HTT,INCENP,EIF6,KIF5A,KPNB1,MAD2L1,MAP1B,MAP4,NEFL,NUP88,PAFAH1B1,PLK1,PRKCZ,PSEN1,RAB1A,RAB3A,RALB,SPAST,STXBP2,VAMP7,DYNLT1,TESK1,UVRAG,EZR,ALMS1,CUL3,SNX4,GBF1,RAB11A,SNAP23,WASL,RAB11B,NTN1,STX8,SEC22B,ESPL1,CEP57,DLGAP5,SFI1,SEC24D,SNAP91,SEC16A,KIF14,PDCD6,ACTR2,CNIH1,NDC80,SEC23A,PLK4,CNTRL,CHP1,VPS45,KIF1B,SYNE2,S…
8_Member	GO Biological Processes	GO:0016197	endosomal transport	-21.1464	7.13768e-22	-17.7832	0	59/245	1130,1203,1639,6642,7260,7415,7840,7874,7879,8674,8723,8724,8729,8766,9201,9230,9559,9727,9897,9912,10043,10139,10311,11021,22876,23163,23325,23339,25930,25963,26088,27065,27131,29934,50618,51271,51552,54497,54520,55004,55207,55275,55658,55737,55745,57132,57724,64145,81609,83874,84079,84162,84313,84661,91782,92421,112936,144717,387680	LYST,CLN5,DCTN1,SNX1,EIPR1,VCP,ALMS1,USP7,RAB7A,VAMP4,SNX4,SNX3,GBF1,RAB11A,DCLK1,RAB11B,VPS26A,RAB11FIP3,WASHC5,ARHGAP44,TOM1,ARFRP1,VPS26C,RAB35,INPP5F,GGA3,WASHC4,VPS39,PTPN23,TMEM87A,GGA1,NSG1,SNX5,SNX12,ITSN2,UBAP1,RAB14,HEATR5B,CCDC93,LAMTOR1,ARL8B,VPS53,RNF126,VPS35,AP5M1,CHMP1B,EPG5,RBSN,SNX27,TBC1D10A,ANKRD27,KIAA1109,VPS25,DPY30,CHMP7,CHMP4C,VPS26B,PHETA1,WASHC2A
1_Member	GO Biological Processes	GO:1902850	microtubule cytoskeleton organization involved in mitosis	-20.9232	1.19352e-21	-17.6014	2.50401e-18	45/146	991,1639,3064,3796,3832,3837,4085,4134,4605,4733,5048,5347,5524,6491,6683,6867,6993,7272,7415,8480,8766,9055,9493,9700,9787,10403,10460,22974,23172,24137,27175,49856,51115,51203,54820,54908,57132,57405,79598,79866,83540,89958,92421,126731,284403	CDC20,DCTN1,HTT,KIF2A,KIF11,KPNB1,MAD2L1,MAP4,MYBL2,DRG1,PAFAH1B1,PLK1,PTPA,STIL,SPAST,TACC1,DYNLT1,TTK,VCP,RAE1,RAB11A,PRC1,KIF23,ESPL1,DLGAP5,NDC80,TACC3,TPX2,ABRAXAS2,KIF4A,TUBG2,WRAP73,RMDN1,NUSAP1,NDE1,SPDL1,CHMP1B,SPC25,CEP97,BORA,NUF2,SAPCD2,CHMP4C,CCSAP,WDR62
9_Member	GO Biological Processes	GO:0006281	DNA repair	-20.373	4.23692e-21	-17.0889	8.1483e-18	94/571	25,580,672,675,983,1025,1647,1653,2074,2139,2176,2187,2873,2956,3297,4171,4173,4331,4436,4595,4683,4968,5111,5432,5433,5438,5889,5890,5984,6117,6118,7319,7398,7405,7415,7520,7874,8208,8317,8318,8451,9156,10036,10097,10463,10721,10973,11143,11169,22909,22976,23047,23049,23503,25788,25836,25898,25900,26073,29128,50813,51343,51366,51514,51588,54617,54778,54780,55120,55183,55215,55218,57109,57697,584…	ABL1,BARD1,BRCA1,BRCA2,CDK1,CDK9,GADD45A,DDX1,ERCC6,EYA2,FANCC,FANCB,GPS1,MSH6,HSF1,MCM2,MCM4,MNAT1,MSH2,MUTYH,NBN,OGG1,PCNA,POLR2C,POLR2D,POLR2I,RAD51C,RAD51B,RFC4,RPA1,RPA2,UBE2A,USP1,UVRAG,VCP,XRCC5,USP7,CHAF1B,CDC7,CDC45,CUL4A,EXO1,CHAF1A,ACTR2,SLC30A9,POLQ,ASCC3,KAT7,WDHD1,FAN1,PAXIP1,PDS5B,SMG1,ZFYVE26,RAD54B,NIPBL,RCHY1,IFFO1,POLDIP2,UHRF1,COPS7A,FZR1,UBR5,DTL,PIAS4,INO80,RNF111,NSMCE4A,FA…
1_Member	GO Biological Processes	GO:0007059	chromosome segregation	-20.1205	7.57757e-21	-16.8712	1.34519e-17	69/340	332,672,701,991,1459,1894,3619,3837,4085,5347,5889,6732,7272,7405,8452,8766,9055,9113,9184,9493,9700,9735,9787,9918,9928,10051,10097,10403,10460,10664,10734,11011,23047,23172,23310,23397,24137,25836,27175,49856,51115,51203,51434,54069,54617,54820,54892,54908,55143,55207,55355,55706,57082,57132,57405,57697,64105,64682,79677,79892,79980,80152,83540,91782,92421,157570,220134,221150,348995	BIRC5,BRCA1,BUB1B,CDC20,CSNK2A2,ECT2,INCENP,KPNB1,MAD2L1,PLK1,RAD51C,SRPK1,TTK,UVRAG,CUL3,RAB11A,PRC1,LATS1,BUB3,KIF23,ESPL1,KNTC1,DLGAP5,NCAPD2,KIF14,SMC4,ACTR2,NDC80,TACC3,CTCF,STAG3,TLK2,PDS5B,ABRAXAS2,NCAPD3,NCAPH,KIF4A,NIPBL,TUBG2,WRAP73,RMDN1,NUSAP1,ANAPC7,MIS18A,INO80,NDE1,NCAPG2,SPDL1,CDCA8,ARL8B,HJURP,NDC1,KNL1,CHMP1B,SPC25,FANCM,CENPK,ANAPC1,SMC6,MCMBP,DSN1,CENPT,NUF2,CHMP7,CHMP4C,ESCO2…
4_Member	GO Biological Processes	GO:0044257	cellular protein catabolic process	-20.0398	9.12364e-21	-16.8228	1.50397e-17	115/797	163,701,754,983,991,1459,1861,2055,3093,3309,3949,4085,4121,5347,5516,5663,5685,5686,5687,5709,5710,5719,6449,7319,7326,7375,7398,7415,7430,7466,7874,7879,8237,8287,8405,8451,8452,8453,8975,9097,9104,9113,9147,9184,9354,9373,9604,9861,9928,10197,10277,10425,10845,11011,11101,11146,23014,23032,23190,23194,23352,25820,25898,25930,26259,27131,27252,27351,29062,29128,29979,51271,51343,51434,51514,547…	AP2B1,BUB1B,PTTG1IP,CDK1,CDC20,CSNK2A2,TOR1A,CLN8,UBE2K,HSPA5,LDLR,MAD2L1,MAN1A1,PLK1,PPP2CB,PSEN1,PSMA4,PSMA5,PSMA6,PSMD3,PSMD4,PSMD13,SGTA,UBE2A,UBE2G1,USP4,USP1,VCP,EZR,WFS1,USP7,RAB7A,USP11,USP9Y,SPOP,CUL4A,CUL3,CUL2,USP13,USP14,RGN,LATS1,NEMF,BUB3,UBE4A,PLAA,RNF14,PSMD6,KIF14,PSME3,UBE4B,ARIH2,CLPX,TLK2,ATE1,GLMN,FBXO21,USP33,UBXN4,FBXL7,UBR4,ARIH1,RCHY1,PTPN23,FBXW8,SNX5,KLHL20,DESI1,WDR91,…
4_Member	GO Cellular Components	GO:1990234	transferase complex	-19.9323	1.16858e-20	-16.7555	1.75574e-17	112/767	60,580,672,701,890,983,991,1025,1026,1164,1387,2081,2958,2961,4289,4331,4591,4967,5111,5214,5315,5432,5433,5438,5469,5558,5828,6871,6882,7186,7319,7405,7994,8216,8405,8451,8452,8453,8816,8835,9091,9354,9443,9517,9533,9589,9604,10016,10277,10425,10943,11108,11143,11146,22976,23014,23032,23054,23194,25820,25885,25898,25962,26094,26259,26260,27013,27252,29915,30849,51343,51412,51434,51514,51588,5478…	ACTB,BARD1,BRCA1,BUB1B,CCNA2,CDK1,CDC20,CDK9,CDKN1A,CKS2,CREBBP,ERN1,GTF2A2,GTF2E2,MKLN1,MNAT1,TRIM37,OGDH,PCNA,PFKP,PKM,POLR2C,POLR2D,POLR2I,MED1,PRIM2,PEX2,TADA2A,TAF11,TRAF2,UBE2A,UVRAG,KAT6A,LZTR1,SPOP,CUL4A,CUL3,CUL2,DCAF5,SOCS2,PIGQ,UBE4A,MED7,SPTLC2,POLR1C,WTAP,RNF14,PDCD6,UBE4B,ARIH2,MSL3,PRDM4,KAT7,GLMN,PAXIP1,FBXO21,USP33,NCOA6,FBXL7,ARIH1,POLR1A,RCHY1,VIRMA,DCAF4,FBXW8,FBXO25,CNPPD1,KL…
3_Member	GO Biological Processes	GO:0010564	regulation of cell cycle process	-19.9146	1.21725e-20	-16.7555	1.75574e-17	114/789	493,585,672,675,701,983,991,1025,1026,1459,1639,1647,1781,1869,1894,3619,3832,4085,4303,4591,4683,4733,5048,5111,5300,5325,5347,5469,5586,5685,5686,5687,5709,5710,5719,5889,5890,6118,6491,6683,7272,7405,7840,8317,8451,8452,8480,8738,8766,8883,9055,9184,9493,9585,9700,9702,9727,9735,9787,9814,9861,9928,10112,10197,10403,10457,10460,10664,10733,11064,11113,22974,22976,23019,23194,23503,25836,25949,…	ATP2B4,BBS4,BRCA1,BRCA2,BUB1B,CDK1,CDC20,CDK9,CDKN1A,CSNK2A2,DCTN1,GADD45A,DYNC1I2,E2F1,ECT2,INCENP,KIF11,MAD2L1,FOXO4,TRIM37,NBN,DRG1,PAFAH1B1,PCNA,PIN1,PLAGL1,PLK1,MED1,PKN2,PSMA4,PSMA5,PSMA6,PSMD3,PSMD4,PSMD13,RAD51C,RAD51B,RPA2,STIL,SPAST,TTK,UVRAG,ALMS1,CDC7,CUL4A,CUL3,RAE1,CRADD,RAB11A,NAE1,PRC1,BUB3,KIF23,KIF20B,ESPL1,CEP57,RAB11FIP3,KNTC1,DLGAP5,SFI1,PSMD6,KIF14,KIF20A,PSME3,NDC80,GPNMB,T…
10_Member	GO Biological Processes	GO:0016236	macroautophagy	-19.3105	4.89267e-20	-16.1777	6.64194e-17	65/316	525,527,529,533,535,1459,2081,2475,2597,2773,3064,5663,5861,5899,6845,7405,7415,7879,8649,8987,9373,9517,9554,9559,9868,10325,10670,11178,22878,23049,23256,23265,23673,25782,25851,26073,26100,27131,28956,29979,30849,53349,54832,55004,55187,55737,56270,57521,57724,58528,60412,64422,65082,84313,84749,92421,112936,124997,139341,140735,140775,143686,149371,162427,192111	ATP6V1B1,ATP6V0C,ATP6V1E1,ATP6V0B,ATP6V0A1,CSNK2A2,ERN1,MTOR,GAPDH,GNAI3,HTT,PSEN1,RAB1A,RALB,VAMP7,UVRAG,VCP,RAB7A,LAMTOR3,STBD1,PLAA,SPTLC2,SEC22B,VPS26A,TOMM70,RRAGB,RRAGA,LZTS1,TRAPPC8,SMG1,SCFD1,EXOC7,STX12,RAB3GAP2,TECPR1,POLDIP2,WIPI2,SNX5,LAMTOR2,UBQLN1,PIK3R4,ZFYVE1,VPS13C,LAMTOR1,VPS13D,VPS35,WDR45B,RPTOR,EPG5,RRAGD,EXOC4,ATG3,VPS33A,VPS25,USP30,CHMP4C,VPS26B,WDR81,FUNDC1,DYNLL2,SMCR8,S…
6_Member	GO Cellular Components	GO:0000775	chromosome, centromeric region	-19.1753	6.67837e-20	-16.0674	8.56241e-17	50/196	332,701,1639,1783,2491,3297,3619,4085,4999,5048,5347,5516,5663,7272,7405,9184,9735,9918,10051,10403,10428,10664,10734,11143,23047,23310,26039,54069,54820,54908,55143,55320,55355,57082,57405,64105,79019,79172,79677,79980,80152,83540,91687,115426,119504,157570,220134,221150,348995,401541	BIRC5,BUB1B,DCTN1,DYNC1LI2,CENPI,HSF1,INCENP,MAD2L1,ORC2,PAFAH1B1,PLK1,PPP2CB,PSEN1,TTK,UVRAG,BUB3,KNTC1,NCAPD2,SMC4,NDC80,CFDP1,CTCF,STAG3,KAT7,PDS5B,NCAPD3,SS18L1,MIS18A,NDE1,SPDL1,CDCA8,MIS18BP1,HJURP,KNL1,SPC25,CENPK,CENPM,CENPO,SMC6,DSN1,CENPT,NUF2,CENPL,UHRF2,ANAPC16,ESCO2,SKA1,SKA3,NUP43,CENPP
4_Member	GO Biological Processes	GO:0051603	proteolysis involved in cellular protein catabolic process	-18.3885	4.08756e-19	-15.3041	4.96488e-16	106/737	701,983,991,1459,1861,3093,3309,4085,4121,5347,5516,5663,5685,5686,5687,5709,5710,5719,6449,7319,7326,7375,7398,7415,7466,7874,8237,8287,8405,8451,8452,8453,8975,9097,9104,9113,9147,9184,9354,9373,9604,9861,9928,10197,10277,10425,10845,11011,11101,11146,23014,23032,23190,23194,23352,25820,25898,25930,26259,27252,27351,29062,29128,29979,51271,51343,51434,51514,54778,55070,55236,55336,55658,55741,5…	BUB1B,CDK1,CDC20,CSNK2A2,TOR1A,UBE2K,HSPA5,MAD2L1,MAN1A1,PLK1,PPP2CB,PSEN1,PSMA4,PSMA5,PSMA6,PSMD3,PSMD4,PSMD13,SGTA,UBE2A,UBE2G1,USP4,USP1,VCP,WFS1,USP7,USP11,USP9Y,SPOP,CUL4A,CUL3,CUL2,USP13,USP14,RGN,LATS1,NEMF,BUB3,UBE4A,PLAA,RNF14,PSMD6,KIF14,PSME3,UBE4B,ARIH2,CLPX,TLK2,ATE1,GLMN,FBXO21,USP33,UBXN4,FBXL7,UBR4,ARIH1,RCHY1,PTPN23,FBXW8,KLHL20,DESI1,WDR91,UHRF1,UBQLN1,UBAP1,FZR1,ANAPC7,DTL,RNF1…
4_Member	GO Biological Processes	GO:0006511	ubiquitin-dependent protein catabolic process	-18.333	4.64496e-19	-15.2708	5.35982e-16	97/642	701,983,991,1459,3093,3309,4085,4121,5347,5516,5663,5685,5686,5687,5709,5710,5719,6449,7319,7326,7375,7398,7415,7466,7874,8237,8287,8405,8451,8452,8453,8975,9097,9113,9147,9184,9354,9373,9604,9861,9928,10197,10277,10425,11011,11101,11146,23014,23032,23190,23194,23352,25820,25898,25930,26259,27252,27351,29062,29128,29979,51271,51343,51434,51514,54778,55070,55236,55336,55658,55741,55905,57448,57563…	BUB1B,CDK1,CDC20,CSNK2A2,UBE2K,HSPA5,MAD2L1,MAN1A1,PLK1,PPP2CB,PSEN1,PSMA4,PSMA5,PSMA6,PSMD3,PSMD4,PSMD13,SGTA,UBE2A,UBE2G1,USP4,USP1,VCP,WFS1,USP7,USP11,USP9Y,SPOP,CUL4A,CUL3,CUL2,USP13,USP14,LATS1,NEMF,BUB3,UBE4A,PLAA,RNF14,PSMD6,KIF14,PSME3,UBE4B,ARIH2,TLK2,ATE1,GLMN,FBXO21,USP33,UBXN4,FBXL7,UBR4,ARIH1,RCHY1,PTPN23,FBXW8,KLHL20,DESI1,WDR91,UHRF1,UBQLN1,UBAP1,FZR1,ANAPC7,DTL,RNF111,DET1,UBA6,FB…
4_Member	GO Biological Processes	GO:0019941	modification-dependent protein catabolic process	-18.051	8.89166e-19	-15.0119	9.72988e-16	97/648	701,983,991,1459,3093,3309,4085,4121,5347,5516,5663,5685,5686,5687,5709,5710,5719,6449,7319,7326,7375,7398,7415,7466,7874,8237,8287,8405,8451,8452,8453,8975,9097,9113,9147,9184,9354,9373,9604,9861,9928,10197,10277,10425,11011,11101,11146,23014,23032,23190,23194,23352,25820,25898,25930,26259,27252,27351,29062,29128,29979,51271,51343,51434,51514,54778,55070,55236,55336,55658,55741,55905,57448,57563…	BUB1B,CDK1,CDC20,CSNK2A2,UBE2K,HSPA5,MAD2L1,MAN1A1,PLK1,PPP2CB,PSEN1,PSMA4,PSMA5,PSMA6,PSMD3,PSMD4,PSMD13,SGTA,UBE2A,UBE2G1,USP4,USP1,VCP,WFS1,USP7,USP11,USP9Y,SPOP,CUL4A,CUL3,CUL2,USP13,USP14,LATS1,NEMF,BUB3,UBE4A,PLAA,RNF14,PSMD6,KIF14,PSME3,UBE4B,ARIH2,TLK2,ATE1,GLMN,FBXO21,USP33,UBXN4,FBXL7,UBR4,ARIH1,RCHY1,PTPN23,FBXW8,KLHL20,DESI1,WDR91,UHRF1,UBQLN1,UBAP1,FZR1,ANAPC7,DTL,RNF111,DET1,UBA6,FB…
4_Member	GO Biological Processes	GO:0043632	modification-dependent macromolecule catabolic process	-18.0327	9.27539e-19	-15.0119	9.72988e-16	98/659	701,983,991,1459,3093,3309,4085,4121,5347,5516,5663,5685,5686,5687,5709,5710,5719,6449,7319,7326,7375,7398,7415,7466,7874,8237,8287,8405,8451,8452,8453,8975,9097,9113,9147,9184,9354,9373,9604,9861,9928,10197,10277,10425,11011,11101,11146,23014,23032,23190,23194,23352,25820,25898,25930,26259,27252,27351,29062,29128,29979,51271,51343,51434,51514,54778,55070,55236,55336,55658,55741,55905,57448,57563…	BUB1B,CDK1,CDC20,CSNK2A2,UBE2K,HSPA5,MAD2L1,MAN1A1,PLK1,PPP2CB,PSEN1,PSMA4,PSMA5,PSMA6,PSMD3,PSMD4,PSMD13,SGTA,UBE2A,UBE2G1,USP4,USP1,VCP,WFS1,USP7,USP11,USP9Y,SPOP,CUL4A,CUL3,CUL2,USP13,USP14,LATS1,NEMF,BUB3,UBE4A,PLAA,RNF14,PSMD6,KIF14,PSME3,UBE4B,ARIH2,TLK2,ATE1,GLMN,FBXO21,USP33,UBXN4,FBXL7,UBR4,ARIH1,RCHY1,PTPN23,FBXW8,KLHL20,DESI1,WDR91,UHRF1,UBQLN1,UBAP1,FZR1,ANAPC7,DTL,RNF111,DET1,UBA6,FB…
10_Member	GO Biological Processes	GO:0006914	autophagy	-17.5915	2.56177e-18	-14.6085	2.46335e-15	86/543	25,525,527,529,533,535,1459,1612,2081,2475,2597,2626,2773,3064,3953,4233,5663,5861,5899,6845,7405,7415,7879,8649,8672,8925,8975,8987,9373,9392,9517,9528,9554,9559,9706,9868,9919,10325,10670,11011,11178,22878,23032,23049,23256,23265,23339,23673,25782,25851,26073,26100,27131,28956,29979,30849,53349,53917,54832,55004,55187,55578,55737,56270,57521,57724,58528,60412,64422,65082,66036,79594,80149,84313…	ABL1,ATP6V1B1,ATP6V0C,ATP6V1E1,ATP6V0B,ATP6V0A1,CSNK2A2,DAPK1,ERN1,MTOR,GAPDH,GATA4,GNAI3,HTT,LEPR,MET,PSEN1,RAB1A,RALB,VAMP7,UVRAG,VCP,RAB7A,LAMTOR3,EIF4G3,HERC1,USP13,STBD1,PLAA,TGFBRAP1,SPTLC2,TMEM59,SEC22B,VPS26A,ULK2,TOMM70,SEC16A,RRAGB,RRAGA,TLK2,LZTS1,TRAPPC8,USP33,SMG1,SCFD1,EXOC7,VPS39,STX12,RAB3GAP2,TECPR1,POLDIP2,WIPI2,SNX5,LAMTOR2,UBQLN1,PIK3R4,ZFYVE1,RAB24,VPS13C,LAMTOR1,VPS13D,SUPT2…
10_Member	GO Biological Processes	GO:0061919	process utilizing autophagic mechanism	-17.5915	2.56177e-18	-14.6085	2.46335e-15	86/543	25,525,527,529,533,535,1459,1612,2081,2475,2597,2626,2773,3064,3953,4233,5663,5861,5899,6845,7405,7415,7879,8649,8672,8925,8975,8987,9373,9392,9517,9528,9554,9559,9706,9868,9919,10325,10670,11011,11178,22878,23032,23049,23256,23265,23339,23673,25782,25851,26073,26100,27131,28956,29979,30849,53349,53917,54832,55004,55187,55578,55737,56270,57521,57724,58528,60412,64422,65082,66036,79594,80149,84313…	ABL1,ATP6V1B1,ATP6V0C,ATP6V1E1,ATP6V0B,ATP6V0A1,CSNK2A2,DAPK1,ERN1,MTOR,GAPDH,GATA4,GNAI3,HTT,LEPR,MET,PSEN1,RAB1A,RALB,VAMP7,UVRAG,VCP,RAB7A,LAMTOR3,EIF4G3,HERC1,USP13,STBD1,PLAA,TGFBRAP1,SPTLC2,TMEM59,SEC22B,VPS26A,ULK2,TOMM70,SEC16A,RRAGB,RRAGA,TLK2,LZTS1,TRAPPC8,USP33,SMG1,SCFD1,EXOC7,VPS39,STX12,RAB3GAP2,TECPR1,POLDIP2,WIPI2,SNX5,LAMTOR2,UBQLN1,PIK3R4,ZFYVE1,RAB24,VPS13C,LAMTOR1,VPS13D,SUPT2…
1_Member	GO Biological Processes	GO:0007051	spindle organization	-16.9787	1.05024e-17	-14.0135	9.69496e-15	48/203	991,1639,3619,3796,3832,3837,4134,4605,4733,5347,5524,6491,6683,6867,7272,7405,7415,7430,8480,8766,9055,9493,9700,9787,9897,10403,10460,10844,22974,23172,24137,26112,27175,27229,49856,51115,54617,55835,57132,57405,79598,79866,81027,83540,92421,115106,126731,284403	CDC20,DCTN1,INCENP,KIF2A,KIF11,KPNB1,MAP4,MYBL2,DRG1,PLK1,PTPA,STIL,SPAST,TACC1,TTK,UVRAG,VCP,EZR,RAE1,RAB11A,PRC1,KIF23,ESPL1,DLGAP5,WASHC5,NDC80,TACC3,TUBGCP2,TPX2,ABRAXAS2,KIF4A,CCDC69,TUBG2,TUBGCP4,WRAP73,RMDN1,INO80,CENPJ,CHMP1B,SPC25,CEP97,BORA,TUBB1,NUF2,CHMP4C,HAUS1,CCSAP,WDR62
3_Member	GO Biological Processes	GO:0007346	regulation of mitotic cell cycle	-16.9569	1.10432e-17	-14.0087	9.80213e-15	91/608	25,672,675,701,983,991,1025,1026,1164,1639,1647,1781,1869,3297,4085,4303,4436,4683,5048,5111,5300,5325,5347,5586,5685,5686,5687,5709,5710,5719,5889,5890,6118,7272,7840,8317,8451,8452,8729,8738,8766,8826,8883,9184,9585,9700,9702,9735,9787,9814,9861,9928,10197,10403,10457,10733,11064,22974,23019,23194,25949,26073,51203,51343,51434,51499,51512,51514,54443,54475,54617,54820,54908,55145,55571,55835,57…	ABL1,BRCA1,BRCA2,BUB1B,CDK1,CDC20,CDK9,CDKN1A,CKS2,DCTN1,GADD45A,DYNC1I2,E2F1,HSF1,MAD2L1,FOXO4,MSH2,NBN,PAFAH1B1,PCNA,PIN1,PLAGL1,PLK1,PKN2,PSMA4,PSMA5,PSMA6,PSMD3,PSMD4,PSMD13,RAD51C,RAD51B,RPA2,TTK,ALMS1,CDC7,CUL4A,CUL3,GBF1,CRADD,RAB11A,IQGAP1,NAE1,BUB3,KIF20B,ESPL1,CEP57,KNTC1,DLGAP5,SFI1,PSMD6,KIF14,PSME3,NDC80,GPNMB,PLK4,CNTRL,TPX2,CNOT1,FBXL7,SYF2,POLDIP2,NUSAP1,FZR1,ANAPC7,TRIAP1,GTSE1,D…
11_Member	GO Cellular Components	GO:0005773	vacuole	-16.7345	1.84285e-17	-13.8063	1.56196e-14	108/799	163,309,525,527,529,533,535,1183,1186,1203,1497,1534,1783,1889,2475,2665,2760,2773,2782,2817,2992,3064,3949,3988,5025,5036,5663,5864,5878,6385,6642,6813,6845,7375,7405,7415,7879,8635,8649,8674,8763,8773,9258,9482,9528,9559,10043,10097,10159,10268,10325,10576,10670,10855,11081,23163,23200,23317,23339,23457,23503,25851,26100,27065,28956,29979,30849,51310,51520,51552,53349,53917,54664,54749,54834,55…	AP2B1,ANXA6,ATP6V1B1,ATP6V0C,ATP6V1E1,ATP6V0B,ATP6V0A1,CLCN4,CLCN7,CLN5,CTNS,CYB561,DYNC1LI2,ECE1,MTOR,GDI2,GM2A,GNAI3,GNB1,GPC1,GYG1,HTT,LDLR,LIPA,P2RX4,PA2G4,PSEN1,RAB3A,RAB5C,SDC4,SNX1,STXBP2,VAMP7,USP4,UVRAG,VCP,RAB7A,RNASET2,LAMTOR3,VAMP4,CD164,SNAP23,MFHAS1,STX8,TMEM59,VPS26A,TOM1,ACTR2,ATP6AP2,RAMP3,RRAGB,CCT2,RRAGA,HPSE,KERA,GGA3,ATP11B,DNAJC13,VPS39,ABCB9,ZFYVE26,TECPR1,WIPI2,NSG1,LAMTOR…
3_Member	GO Biological Processes	GO:1901990	regulation of mitotic cell cycle phase transition	-16.7224	1.89509e-17	-13.8063	1.56196e-14	74/439	672,701,983,991,1026,1639,1647,1781,1869,4085,4303,4683,5048,5111,5325,5347,5685,5686,5687,5709,5710,5719,5889,5890,6118,7272,7840,8317,8451,8452,8738,8766,8883,9184,9700,9702,9735,9787,9814,9861,9928,10197,10403,10457,10733,11064,22974,23019,23194,25949,51343,51434,51499,51512,51514,54443,54617,54820,54908,55571,55835,57099,57521,63967,64682,79959,84687,91603,92421,95681,115106,119504,121441,131…	BRCA1,BUB1B,CDK1,CDC20,CDKN1A,DCTN1,GADD45A,DYNC1I2,E2F1,MAD2L1,FOXO4,NBN,PAFAH1B1,PCNA,PLAGL1,PLK1,PSMA4,PSMA5,PSMA6,PSMD3,PSMD4,PSMD13,RAD51C,RAD51B,RPA2,TTK,ALMS1,CDC7,CUL4A,CUL3,CRADD,RAB11A,NAE1,BUB3,ESPL1,CEP57,KNTC1,DLGAP5,SFI1,PSMD6,KIF14,PSME3,NDC80,GPNMB,PLK4,CNTRL,TPX2,CNOT1,FBXL7,SYF2,FZR1,ANAPC7,TRIAP1,GTSE1,DTL,ANLN,INO80,NDE1,SPDL1,CNOT11,CENPJ,AVEN,RPTOR,CLSPN,ANAPC1,CEP76,PPP1R9B…
1_Member	GO Biological Processes	GO:0000819	sister chromatid segregation	-16.3425	4.54493e-17	-13.4524	3.5284e-14	47/202	701,991,3619,3837,4085,5347,5889,7272,8452,8766,9055,9113,9184,9493,9700,9735,9787,9918,9928,10051,10403,10460,10664,10734,23047,23310,23397,24137,25836,27175,49856,51115,51203,51434,54617,54892,54908,55143,57132,64105,64682,79892,79980,83540,91782,92421,157570	BUB1B,CDC20,INCENP,KPNB1,MAD2L1,PLK1,RAD51C,TTK,CUL3,RAB11A,PRC1,LATS1,BUB3,KIF23,ESPL1,KNTC1,DLGAP5,NCAPD2,KIF14,SMC4,NDC80,TACC3,CTCF,STAG3,PDS5B,NCAPD3,NCAPH,KIF4A,NIPBL,TUBG2,WRAP73,RMDN1,NUSAP1,ANAPC7,INO80,NCAPG2,SPDL1,CDCA8,CHMP1B,CENPK,ANAPC1,MCMBP,DSN1,NUF2,CHMP7,CHMP4C,ESCO2
12_Member	GO Biological Processes	GO:0072594	establishment of protein localization to organelle	-16.3385	4.5867e-17	-13.4524	3.5284e-14	87/579	163,675,754,999,1026,1432,1434,1459,1785,1869,1871,1894,3155,3295,3301,3309,3837,3839,4121,4285,4927,5264,5469,5534,5663,5828,5830,6449,6729,6730,6731,6950,7095,7203,7879,8504,8540,8766,9221,9520,9688,9818,9868,10245,10425,10526,10531,10574,10576,10762,10953,11261,22948,23163,23203,23368,23511,23534,23633,25782,25813,25836,26063,29103,29928,30849,51194,51366,51501,54677,54832,55187,55486,55506,55…	AP2B1,BRCA2,PTTG1IP,CDH1,CDKN1A,MAPK14,CSE1L,CSNK2A2,DNM2,E2F1,E2F3,ECT2,HMGCL,HSD17B4,DNAJA1,HSPA5,KPNB1,KPNA3,MAN1A1,MIPEP,NUP88,PHYH,MED1,PPP3R1,PSEN1,PEX2,PEX5,SGTA,SRP54,SRP68,SRP72,TCP1,SEC62,CCT3,RAB7A,PEX3,AGPS,RAB11A,NOLC1,NPEPPS,NUP93,NUP58,TOMM70,TIMM17B,ARIH2,IPO8,PITRM1,CCT7,CCT2,NUP50,TOMM34,CHP1,CCT5,GGA3,PMPCA,PPP1R13B,NUP188,TNPO3,KPNA6,RAB3GAP2,SAMM50,NIPBL,DECR2,DNAJC15,TIMM22,…
1_Member	GO Biological Processes	GO:0007052	mitotic spindle organization	-16.3213	4.7725e-17	-13.4494	3.55289e-14	36/121	991,1639,3796,3832,3837,4134,4605,4733,5347,5524,6491,6683,6867,7272,7415,8480,8766,9055,9493,9787,10403,10460,22974,23172,24137,27175,49856,51115,57132,57405,79598,79866,83540,92421,126731,284403	CDC20,DCTN1,KIF2A,KIF11,KPNB1,MAP4,MYBL2,DRG1,PLK1,PTPA,STIL,SPAST,TACC1,TTK,VCP,RAE1,RAB11A,PRC1,KIF23,DLGAP5,NDC80,TACC3,TPX2,ABRAXAS2,KIF4A,TUBG2,WRAP73,RMDN1,CHMP1B,SPC25,CEP97,BORA,NUF2,CHMP4C,CCSAP,WDR62
7_Member	GO Biological Processes	GO:0051656	establishment of organelle localization	-16.2844	5.19477e-17	-13.4264	3.7464e-14	73/437	375,434,537,585,1639,1785,1861,2153,2348,3064,3619,3692,3798,3837,4085,4131,4134,4747,4927,5048,5347,5590,5663,5861,5864,6683,6813,6845,6993,7016,7430,8452,8723,8729,8766,8773,8976,9230,9423,9554,9700,9787,9871,9892,9919,9928,10016,10097,10175,10403,10484,11261,23095,23224,23256,26958,51115,51203,54820,54908,55088,55143,55860,57132,59349,60412,63915,63971,66008,83540,89958,91782,92421	ARF1,ASIP,ATP6AP1,BBS4,DCTN1,DNM2,TOR1A,F5,FOLR1,HTT,INCENP,EIF6,KIF5A,KPNB1,MAD2L1,MAP1B,MAP4,NEFL,NUP88,PAFAH1B1,PLK1,PRKCZ,PSEN1,RAB1A,RAB3A,SPAST,STXBP2,VAMP7,DYNLT1,TESK1,EZR,CUL3,SNX4,GBF1,RAB11A,SNAP23,WASL,RAB11B,NTN1,SEC22B,ESPL1,DLGAP5,SEC24D,SNAP91,SEC16A,KIF14,PDCD6,ACTR2,CNIH1,NDC80,SEC23A,CHP1,KIF1B,SYNE2,SCFD1,COPG2,RMDN1,NUSAP1,NDE1,SPDL1,CCDC186,CDCA8,ACTR10,CHMP1B,KLHL12,EXOC4,B…
2_Member	GO Cellular Components	GO:0005874	microtubule	-15.9669	1.07919e-16	-13.1222	7.54712e-14	71/423	332,983,1639,1770,1781,1783,1785,2288,2620,3619,3796,3798,3832,4131,4134,5048,5347,5605,6683,6950,6993,7203,8452,8661,8766,8826,9053,9055,9493,9585,9702,9735,9928,10112,10574,10576,10844,22948,22974,23093,23095,23172,24137,25941,26586,27175,27229,29911,51115,51174,51175,51512,54617,54820,55835,56992,63971,79745,81027,84056,91039,113457,115106,126731,140735,157922,161436,220134,221150,283987,347240	BIRC5,CDK1,DCTN1,DNAH9,DYNC1I2,DYNC1LI2,DNM2,FKBP4,GAS2,INCENP,KIF2A,KIF5A,KIF11,MAP1B,MAP4,PAFAH1B1,PLK1,MAP2K2,SPAST,TCP1,DYNLT1,CCT3,CUL3,EIF3A,RAB11A,IQGAP1,MAP7,PRC1,KIF23,KIF20B,CEP57,KNTC1,KIF14,KIF20A,CCT7,CCT2,TUBGCP2,CCT5,TPX2,TTLL5,KIF1B,ABRAXAS2,KIF4A,TPGS2,CKAP2,TUBG2,TUBGCP4,HOOK2,RMDN1,TUBD1,TUBE1,GTSE1,INO80,NDE1,CENPJ,KIF15,KIF13A,CLIP4,TUBB1,KATNAL1,DPP9,TUBA3D,HAUS1,CCSAP,DYNLL…
13_Member	GO Cellular Components	GO:0005759	mitochondrial matrix	-15.8046	1.56805e-16	-12.9729	1.06434e-13	76/476	35,50,594,622,983,1593,1629,1841,2110,2617,2744,2926,2936,3030,3032,3155,3396,3419,3712,4285,4967,5160,5166,5303,5859,6182,7019,7417,9692,10131,10157,10531,10587,10667,10845,11112,11222,22868,22907,23203,23395,23424,23438,25996,26073,26164,26284,29103,29920,51106,51166,51250,51318,55006,55066,55218,55699,56945,64087,64960,64981,78988,79731,80724,84311,84693,84869,84881,85476,92399,116540,123688,1…	ACADS,ACO2,BCKDHB,BDH1,CDK1,CYP27A1,DBT,DTYMK,ETFDH,GARS1,GLS,GRSF1,GSR,HADHA,HADHB,HMGCL,MRPL58,IDH3A,IVD,MIPEP,OGDH,PDHA1,PDK4,PIN4,QARS1,MRPL12,TFAM,VDAC2,PRORP,TRAP1,AASS,PITRM1,TXNRD2,FARS2,CLPX,HIBADH,MRPL3,FASTKD2,DHX30,PMPCA,LARS2,TDRD7,HARS2,REXO2,POLDIP2,MTG2,ERAL1,DNAJC15,PYCR2,TFB1M,AADAT,MTRES1,MRPL35,TRMT61B,PDPR,EXD2,IARS2,MRPS22,MCCC2,MRPS15,MRPL34,MRPL57,NARS2,ACAD10,MRPL45,MCEE,…
3_Member	GO Biological Processes	GO:1901987	regulation of cell cycle phase transition	-15.7017	1.98736e-16	-12.8826	1.31041e-13	76/478	493,672,701,983,991,1026,1639,1647,1781,1869,4085,4303,4683,5048,5111,5325,5347,5685,5686,5687,5709,5710,5719,5889,5890,6118,7272,7840,8317,8451,8452,8738,8766,8883,9184,9700,9702,9735,9787,9814,9861,9928,10197,10403,10457,10733,11064,22974,22976,23019,23194,25949,51343,51434,51499,51512,51514,54443,54617,54820,54908,55571,55835,57099,57521,63967,64682,79959,84687,91603,92421,95681,115106,119504,…	ATP2B4,BRCA1,BUB1B,CDK1,CDC20,CDKN1A,DCTN1,GADD45A,DYNC1I2,E2F1,MAD2L1,FOXO4,NBN,PAFAH1B1,PCNA,PLAGL1,PLK1,PSMA4,PSMA5,PSMA6,PSMD3,PSMD4,PSMD13,RAD51C,RAD51B,RPA2,TTK,ALMS1,CDC7,CUL4A,CUL3,CRADD,RAB11A,NAE1,BUB3,ESPL1,CEP57,KNTC1,DLGAP5,SFI1,PSMD6,KIF14,PSME3,NDC80,GPNMB,PLK4,CNTRL,TPX2,PAXIP1,CNOT1,FBXL7,SYF2,FZR1,ANAPC7,TRIAP1,GTSE1,DTL,ANLN,INO80,NDE1,SPDL1,CNOT11,CENPJ,AVEN,RPTOR,CLSPN,ANAPC1…
1_Member	GO Biological Processes	GO:0140014	mitotic nuclear division	-15.3717	4.24947e-16	-12.5648	2.72414e-13	57/300	701,983,991,3619,3796,3832,3837,4085,4605,4733,5300,5347,6683,7272,8452,8766,9055,9184,9493,9585,9700,9735,9787,9918,9928,10051,10403,10460,22974,23047,23172,23310,23397,24137,25836,27175,49856,51115,51203,51434,54443,54617,54820,54892,54908,55143,57132,64105,64682,79598,79866,79980,83540,84687,91782,92421,126731	BUB1B,CDK1,CDC20,INCENP,KIF2A,KIF11,KPNB1,MAD2L1,MYBL2,DRG1,PIN1,PLK1,SPAST,TTK,CUL3,RAB11A,PRC1,BUB3,KIF23,KIF20B,ESPL1,KNTC1,DLGAP5,NCAPD2,KIF14,SMC4,NDC80,TACC3,TPX2,PDS5B,ABRAXAS2,NCAPD3,NCAPH,KIF4A,NIPBL,TUBG2,WRAP73,RMDN1,NUSAP1,ANAPC7,ANLN,INO80,NDE1,NCAPG2,SPDL1,CDCA8,CHMP1B,CENPK,ANAPC1,CEP97,BORA,DSN1,NUF2,PPP1R9B,CHMP7,CHMP4C,CCSAP
1_Member	GO Biological Processes	GO:0000070	mitotic sister chromatid segregation	-15.2138	6.11242e-16	-12.4188	3.8125e-13	41/167	701,991,3619,3837,4085,5347,7272,8452,8766,9055,9184,9493,9700,9735,9787,9918,9928,10051,10403,10460,23047,23310,23397,24137,25836,27175,49856,51115,51203,51434,54617,54892,54908,55143,57132,64105,64682,79980,83540,91782,92421	BUB1B,CDC20,INCENP,KPNB1,MAD2L1,PLK1,TTK,CUL3,RAB11A,PRC1,BUB3,KIF23,ESPL1,KNTC1,DLGAP5,NCAPD2,KIF14,SMC4,NDC80,TACC3,PDS5B,NCAPD3,NCAPH,KIF4A,NIPBL,TUBG2,WRAP73,RMDN1,NUSAP1,ANAPC7,INO80,NCAPG2,SPDL1,CDCA8,CHMP1B,CENPK,ANAPC1,DSN1,NUF2,CHMP7,CHMP4C
14_Member	GO Biological Processes	GO:0048193	Golgi vesicle transport	-15.1949	6.38373e-16	-12.4115	3.87694e-13	65/378	286,375,1314,1315,1639,1781,1783,1785,2153,2348,3064,3796,3798,3832,5861,6102,6642,6683,6710,6845,7405,7415,8452,8674,8724,8729,8773,9265,9276,9463,9493,9554,9871,9919,10016,10139,10175,10484,22878,23033,23163,23256,24137,25839,25956,26088,26958,27252,29934,51290,51552,54520,54832,55860,56992,57222,57511,59349,60412,63971,64145,90196,114879,140735,149371	ANK1,ARF1,COPA,COPB1,DCTN1,DYNC1I2,DYNC1LI2,DNM2,F5,FOLR1,HTT,KIF2A,KIF5A,KIF11,RAB1A,RP2,SNX1,SPAST,SPTB,VAMP7,UVRAG,VCP,CUL3,VAMP4,SNX3,GBF1,SNAP23,CYTH3,COPB2,PICK1,KIF23,SEC22B,SEC24D,SEC16A,PDCD6,ARFRP1,CNIH1,SEC23A,TRAPPC8,DOP1A,GGA3,SCFD1,KIF4A,COG4,SEC31B,GGA1,COPG2,KLHL20,SNX12,ERGIC2,RAB14,CCDC93,VPS13C,ACTR10,KIF15,ERGIC1,COG6,KLHL12,EXOC4,KIF13A,RBSN,SYS1,OSBPL5,DYNLL2,EXOC8
3_Member	GO Biological Processes	GO:0044839	cell cycle G2/M phase transition	-15.1635	6.86336e-16	-12.3913	4.06135e-13	54/276	672,890,983,1026,1639,1781,1785,4303,4331,4683,5048,5347,5685,5686,5687,5709,5710,5719,5889,5890,7840,8317,8766,8883,9113,9702,9814,9833,9861,9928,10197,10733,11064,22974,22976,23194,25949,51343,51512,51514,54820,55336,55835,57099,63967,79831,79866,79959,84930,91603,92421,95681,115106,121441	BRCA1,CCNA2,CDK1,CDKN1A,DCTN1,DYNC1I2,DNM2,FOXO4,MNAT1,NBN,PAFAH1B1,PLK1,PSMA4,PSMA5,PSMA6,PSMD3,PSMD4,PSMD13,RAD51C,RAD51B,ALMS1,CDC7,RAB11A,NAE1,LATS1,CEP57,SFI1,MELK,PSMD6,KIF14,PSME3,PLK4,CNTRL,TPX2,PAXIP1,FBXL7,SYF2,FZR1,GTSE1,DTL,NDE1,FBXL8,CENPJ,AVEN,CLSPN,KDM8,BORA,CEP76,MASTL,ZNF830,CHMP4C,CEP41,HAUS1,NEDD1
11_Member	GO Cellular Components	GO:0000323	lytic vacuole	-15.1256	7.48786e-16	-12.3752	4.21475e-13	96/705	163,309,527,529,535,1183,1186,1203,1497,1534,1783,1889,2475,2665,2760,2773,2782,2817,2992,3949,3988,5025,5036,5663,5864,5878,6385,6642,6813,6845,7375,7405,7415,7879,8635,8649,8674,8763,8773,9258,9482,9528,9559,10043,10097,10159,10268,10325,10576,10670,10855,11081,23163,23200,23317,23339,23457,23503,25851,27065,28956,51520,51552,54664,54749,54834,55004,55207,55315,55529,55737,55745,55754,55846,558…	AP2B1,ANXA6,ATP6V0C,ATP6V1E1,ATP6V0A1,CLCN4,CLCN7,CLN5,CTNS,CYB561,DYNC1LI2,ECE1,MTOR,GDI2,GM2A,GNAI3,GNB1,GPC1,GYG1,LDLR,LIPA,P2RX4,PA2G4,PSEN1,RAB3A,RAB5C,SDC4,SNX1,STXBP2,VAMP7,USP4,UVRAG,VCP,RAB7A,RNASET2,LAMTOR3,VAMP4,CD164,SNAP23,MFHAS1,STX8,TMEM59,VPS26A,TOM1,ACTR2,ATP6AP2,RAMP3,RRAGB,CCT2,RRAGA,HPSE,KERA,GGA3,ATP11B,DNAJC13,VPS39,ABCB9,ZFYVE26,TECPR1,NSG1,LAMTOR2,LARS1,RAB14,TMEM106B,EPDR…
11_Member	GO Cellular Components	GO:0005764	lysosome	-15.1256	7.48786e-16	-12.3752	4.21475e-13	96/705	163,309,527,529,535,1183,1186,1203,1497,1534,1783,1889,2475,2665,2760,2773,2782,2817,2992,3949,3988,5025,5036,5663,5864,5878,6385,6642,6813,6845,7375,7405,7415,7879,8635,8649,8674,8763,8773,9258,9482,9528,9559,10043,10097,10159,10268,10325,10576,10670,10855,11081,23163,23200,23317,23339,23457,23503,25851,27065,28956,51520,51552,54664,54749,54834,55004,55207,55315,55529,55737,55745,55754,55846,558…	AP2B1,ANXA6,ATP6V0C,ATP6V1E1,ATP6V0A1,CLCN4,CLCN7,CLN5,CTNS,CYB561,DYNC1LI2,ECE1,MTOR,GDI2,GM2A,GNAI3,GNB1,GPC1,GYG1,LDLR,LIPA,P2RX4,PA2G4,PSEN1,RAB3A,RAB5C,SDC4,SNX1,STXBP2,VAMP7,USP4,UVRAG,VCP,RAB7A,RNASET2,LAMTOR3,VAMP4,CD164,SNAP23,MFHAS1,STX8,TMEM59,VPS26A,TOM1,ACTR2,ATP6AP2,RAMP3,RRAGB,CCT2,RRAGA,HPSE,KERA,GGA3,ATP11B,DNAJC13,VPS39,ABCB9,ZFYVE26,TECPR1,NSG1,LAMTOR2,LARS1,RAB14,TMEM106B,EPDR…
1_Member	GO Biological Processes	GO:0048285	organelle fission	-15.0984	7.97205e-16	-12.3682	4.2837e-13	76/490	675,701,983,991,1164,1785,3619,3622,3796,3832,3837,4085,4605,4733,5300,5347,5719,5889,5890,6683,7272,8452,8766,9055,9184,9493,9585,9700,9735,9787,9897,9918,9928,10051,10097,10403,10460,10734,22974,23047,23172,23310,23397,24137,25788,25836,27175,49856,51115,51203,51343,51434,54443,54617,54820,54892,54908,55143,55706,55737,57132,57697,63979,64105,64682,79594,79598,79866,79980,83540,84687,91137,9178…	BRCA2,BUB1B,CDK1,CDC20,CKS2,DNM2,INCENP,ING2,KIF2A,KIF11,KPNB1,MAD2L1,MYBL2,DRG1,PIN1,PLK1,PSMD13,RAD51C,RAD51B,SPAST,TTK,CUL3,RAB11A,PRC1,BUB3,KIF23,KIF20B,ESPL1,KNTC1,DLGAP5,WASHC5,NCAPD2,KIF14,SMC4,ACTR2,NDC80,TACC3,STAG3,TPX2,PDS5B,ABRAXAS2,NCAPD3,NCAPH,KIF4A,RAD54B,NIPBL,TUBG2,WRAP73,RMDN1,NUSAP1,FZR1,ANAPC7,ANLN,INO80,NDE1,NCAPG2,SPDL1,CDCA8,NDC1,VPS35,CHMP1B,FANCM,FIGNL1,CENPK,ANAPC1,MUL1,…
2_Member	GO Molecular Functions	GO:0015631	tubulin binding	-15.0979	7.98159e-16	-12.3682	4.2837e-13	64/370	332,585,672,675,1070,1639,1785,2597,2620,3064,3796,3798,3832,4131,4134,4733,4968,5048,5347,6683,7430,7840,8480,8766,9055,9493,9585,9702,9787,9857,9928,10112,10844,11178,11261,22948,22974,23093,23095,23172,24137,26112,27229,28981,29911,51115,51203,51512,54617,54820,55207,55835,56992,57609,63971,79745,79768,84056,85458,126731,157922,161436,220134,347240	BIRC5,BBS4,BRCA1,BRCA2,CETN3,DCTN1,DNM2,GAPDH,GAS2,HTT,KIF2A,KIF5A,KIF11,MAP1B,MAP4,DRG1,OGG1,PAFAH1B1,PLK1,SPAST,EZR,ALMS1,RAE1,RAB11A,PRC1,KIF23,KIF20B,CEP57,DLGAP5,CEP350,KIF14,KIF20A,TUBGCP2,LZTS1,CHP1,CCT5,TPX2,TTLL5,KIF1B,ABRAXAS2,KIF4A,CCDC69,TUBGCP4,IFT81,HOOK2,RMDN1,NUSAP1,GTSE1,INO80,NDE1,ARL8B,CENPJ,KIF15,DIP2B,KIF13A,CLIP4,KATNBL1,KATNAL1,DIXDC1,CCSAP,CAMSAP1,EML5,SKA1,KIF24
1_Member	GO Biological Processes	GO:0000280	nuclear division	-15.0465	8.98498e-16	-12.3267	4.71262e-13	71/440	675,701,983,991,1164,3619,3622,3796,3832,3837,4085,4605,4733,5300,5347,5719,5889,5890,6683,7272,8452,8766,9055,9184,9493,9585,9700,9735,9787,9897,9918,9928,10051,10097,10403,10460,10734,22974,23047,23172,23310,23397,24137,25788,25836,27175,49856,51115,51203,51343,51434,54443,54617,54820,54892,54908,55143,55706,57132,57697,63979,64105,64682,79598,79866,79980,83540,84687,91782,92421,126731	BRCA2,BUB1B,CDK1,CDC20,CKS2,INCENP,ING2,KIF2A,KIF11,KPNB1,MAD2L1,MYBL2,DRG1,PIN1,PLK1,PSMD13,RAD51C,RAD51B,SPAST,TTK,CUL3,RAB11A,PRC1,BUB3,KIF23,KIF20B,ESPL1,KNTC1,DLGAP5,WASHC5,NCAPD2,KIF14,SMC4,ACTR2,NDC80,TACC3,STAG3,TPX2,PDS5B,ABRAXAS2,NCAPD3,NCAPH,KIF4A,RAD54B,NIPBL,TUBG2,WRAP73,RMDN1,NUSAP1,FZR1,ANAPC7,ANLN,INO80,NDE1,NCAPG2,SPDL1,CDCA8,NDC1,CHMP1B,FANCM,FIGNL1,CENPK,ANAPC1,CEP97,BORA,DSN1,…
15_Member	GO Cellular Components	GO:0030496	midbody	-14.9949	1.01187e-15	-12.2849	5.18933e-13	44/193	332,983,1785,1894,2773,3309,3619,5300,5347,5586,5899,6683,6867,7405,8826,9055,9113,9493,9585,9727,9928,10112,10190,11064,23172,23265,23503,24137,26112,54434,54443,55143,55207,55226,57132,57448,60412,63971,79768,79801,92421,115098,153020,253012	BIRC5,CDK1,DNM2,ECT2,GNAI3,HSPA5,INCENP,PIN1,PLK1,PKN2,RALB,SPAST,TACC1,UVRAG,IQGAP1,PRC1,LATS1,KIF23,KIF20B,RAB11FIP3,KIF14,KIF20A,TXNDC9,CNTRL,ABRAXAS2,EXOC7,ZFYVE26,KIF4A,CCDC69,SSH1,ANLN,CDCA8,ARL8B,NAT10,CHMP1B,BIRC6,EXOC4,KIF13A,KATNBL1,SHCBP1,CHMP4C,CCDC124,RASGEF1B,HEPACAM2
8_Member	GO Biological Processes	GO:0016482	cytosolic transport	-14.9233	1.19305e-15	-12.2229	5.98548e-13	41/170	1066,1203,1639,3798,5605,6642,7260,7430,7874,7879,8724,8729,9482,9559,10097,10139,23033,23095,23317,25930,25963,26088,27131,27252,29062,29911,29934,51552,54497,54832,55275,55658,55737,64145,83874,84079,90196,112936,124997,144717,387680	CES1,CLN5,DCTN1,KIF5A,MAP2K2,SNX1,EIPR1,EZR,USP7,RAB7A,SNX3,GBF1,STX8,VPS26A,ACTR2,ARFRP1,DOP1A,KIF1B,DNAJC13,PTPN23,TMEM87A,GGA1,SNX5,KLHL20,WDR91,HOOK2,SNX12,RAB14,HEATR5B,VPS13C,VPS53,RNF126,VPS35,RBSN,TBC1D10A,ANKRD27,SYS1,VPS26B,WDR81,PHETA1,WASHC2A
16_Member	GO Biological Processes	GO:0034504	protein localization to nucleus	-14.6085	2.46326e-15	-11.9174	1.20951e-12	53/275	580,585,705,754,983,999,1026,1432,1434,1861,1871,1894,3837,3839,4771,4804,4927,5300,5347,5469,5663,6950,7016,7203,9113,9201,9221,9258,9688,9818,10347,10526,10574,10576,10762,11143,11261,22948,23511,23534,23633,25885,27348,51194,51366,51501,51512,55705,56478,80149,83860,137735,151636	BARD1,BBS4,BYSL,PTTG1IP,CDK1,CDH1,CDKN1A,MAPK14,CSE1L,TOR1A,E2F3,ECT2,KPNB1,KPNA3,NF2,NGFR,NUP88,PIN1,PLK1,MED1,PSEN1,TCP1,TESK1,CCT3,LATS1,DCLK1,NOLC1,MFHAS1,NUP93,NUP58,ABCA7,IPO8,CCT7,CCT2,NUP50,KAT7,CHP1,CCT5,NUP188,TNPO3,KPNA6,POLR1A,TOR1B,IPO11,UBR5,HIKESHI,GTSE1,IPO9,EIF4ENIF1,ZC3H12A,TAF3,ABRA,DTX3L
2_Member	GO Cellular Components	GO:0000922	spindle pole	-14.5624	2.73876e-15	-11.8805	1.31678e-12	40/166	991,1432,1639,3297,3796,3832,4085,5347,5516,7840,8452,8480,8766,9055,9113,9585,9735,9787,10129,10460,10733,10844,11064,22974,23172,26586,27229,51115,54820,54908,57448,79677,79768,84056,84942,115106,121441,150468,282809,284403	CDC20,MAPK14,DCTN1,HSF1,KIF2A,KIF11,MAD2L1,PLK1,PPP2CB,ALMS1,CUL3,RAE1,RAB11A,PRC1,LATS1,KIF20B,KNTC1,DLGAP5,FRY,TACC3,PLK4,TUBGCP2,CNTRL,TPX2,ABRAXAS2,CKAP2,TUBGCP4,RMDN1,NDE1,SPDL1,BIRC6,SMC6,KATNBL1,KATNAL1,WDR73,HAUS1,NEDD1,CKAP2L,POC1B,WDR62
3_Member	GO Biological Processes	GO:0000086	G2/M transition of mitotic cell cycle	-14.5477	2.83353e-15	-11.8755	1.33187e-12	51/258	672,890,983,1026,1639,1781,1785,4303,4331,4683,5048,5347,5685,5686,5687,5709,5710,5719,5889,5890,7840,8317,8766,8883,9113,9702,9814,9833,9861,9928,10197,10733,11064,22974,23194,25949,51514,54820,55336,55835,57099,63967,79831,79866,79959,84930,91603,92421,95681,115106,121441	BRCA1,CCNA2,CDK1,CDKN1A,DCTN1,DYNC1I2,DNM2,FOXO4,MNAT1,NBN,PAFAH1B1,PLK1,PSMA4,PSMA5,PSMA6,PSMD3,PSMD4,PSMD13,RAD51C,RAD51B,ALMS1,CDC7,RAB11A,NAE1,LATS1,CEP57,SFI1,MELK,PSMD6,KIF14,PSME3,PLK4,CNTRL,TPX2,FBXL7,SYF2,DTL,NDE1,FBXL8,CENPJ,AVEN,CLSPN,KDM8,BORA,CEP76,MASTL,ZNF830,CHMP4C,CEP41,HAUS1,NEDD1
1_Member	GO Biological Processes	GO:0098813	nuclear chromosome segregation	-14.5398	2.88557e-15	-11.8755	1.33187e-12	53/276	701,991,1894,3619,3837,4085,5347,5889,7272,8452,8766,9055,9113,9184,9493,9700,9735,9787,9918,9928,10051,10097,10403,10460,10664,10734,23047,23172,23310,23397,24137,25836,27175,49856,51115,51203,51434,54617,54892,54908,55143,55706,57082,57132,57697,64105,64682,79892,79980,83540,91782,92421,157570	BUB1B,CDC20,ECT2,INCENP,KPNB1,MAD2L1,PLK1,RAD51C,TTK,CUL3,RAB11A,PRC1,LATS1,BUB3,KIF23,ESPL1,KNTC1,DLGAP5,NCAPD2,KIF14,SMC4,ACTR2,NDC80,TACC3,CTCF,STAG3,PDS5B,ABRAXAS2,NCAPD3,NCAPH,KIF4A,NIPBL,TUBG2,WRAP73,RMDN1,NUSAP1,ANAPC7,INO80,NCAPG2,SPDL1,CDCA8,NDC1,KNL1,CHMP1B,FANCM,CENPK,ANAPC1,MCMBP,DSN1,NUF2,CHMP7,CHMP4C,ESCO2
10_Member	GO Biological Processes	GO:0016241	regulation of macroautophagy	-14.394	4.03661e-15	-11.7384	1.8266e-12	39/160	525,527,529,533,535,2081,2475,2597,2773,3064,5899,7405,8649,9517,9554,9559,10325,10670,11178,23049,23256,23265,25782,26073,27131,28956,29979,54832,55004,55187,55737,57521,58528,60412,84749,112936,140775,143686,149371	ATP6V1B1,ATP6V0C,ATP6V1E1,ATP6V0B,ATP6V0A1,ERN1,MTOR,GAPDH,GNAI3,HTT,RALB,UVRAG,LAMTOR3,SPTLC2,SEC22B,VPS26A,RRAGB,RRAGA,LZTS1,SMG1,SCFD1,EXOC7,RAB3GAP2,POLDIP2,SNX5,LAMTOR2,UBQLN1,VPS13C,LAMTOR1,VPS13D,VPS35,RPTOR,RRAGD,EXOC4,USP30,VPS26B,SMCR8,SESN3,EXOC8
2_Member	GO Molecular Functions	GO:0008017	microtubule binding	-14.2639	5.44643e-15	-11.6167	2.41717e-12	52/271	332,1070,1639,1785,2597,2620,3796,3798,3832,4131,4134,4733,4968,5048,5347,6683,7430,7840,8480,8766,9055,9493,9585,9702,9787,9857,9928,10112,10844,11178,11261,22974,23095,23172,24137,26112,27229,29911,51115,51203,51512,54820,56992,63971,79745,79768,84056,126731,157922,161436,220134,347240	BIRC5,CETN3,DCTN1,DNM2,GAPDH,GAS2,KIF2A,KIF5A,KIF11,MAP1B,MAP4,DRG1,OGG1,PAFAH1B1,PLK1,SPAST,EZR,ALMS1,RAE1,RAB11A,PRC1,KIF23,KIF20B,CEP57,DLGAP5,CEP350,KIF14,KIF20A,TUBGCP2,LZTS1,CHP1,TPX2,KIF1B,ABRAXAS2,KIF4A,CCDC69,TUBGCP4,HOOK2,RMDN1,NUSAP1,GTSE1,NDE1,KIF15,KIF13A,CLIP4,KATNBL1,KATNAL1,CCSAP,CAMSAP1,EML5,SKA1,KIF24
17_Member	GO Cellular Components	GO:0005769	early endosome	-14.2473	5.65838e-15	-11.6084	2.46385e-12	64/385	337,1183,1497,2042,3064,3949,4040,4771,5605,5663,5861,5878,5979,6642,7405,8723,8724,9392,9463,9482,9559,9777,9897,10043,10347,10457,10981,22876,23163,23200,23317,23325,23457,23673,25849,25930,26088,27065,27131,29062,29934,51019,51107,51552,54520,55697,55737,57590,57679,64145,65082,66008,79139,79666,81609,81614,84079,112936,124997,129285,144717,151636,153020,387680	APOA4,CLCN4,CTNS,EPHA3,HTT,LDLR,LRP6,NF2,MAP2K2,PSEN1,RAB1A,RAB5C,RET,SNX1,UVRAG,SNX4,SNX3,TGFBRAP1,PICK1,STX8,VPS26A,TM9SF4,WASHC5,TOM1,ABCA7,GPNMB,RAB32,INPP5F,GGA3,ATP11B,DNAJC13,WASHC4,ABCB9,STX12,PARM1,PTPN23,GGA1,NSG1,SNX5,WDR91,SNX12,WASHC3,APH1A,RAB14,CCDC93,VAC14,VPS35,WDFY1,ALS2,RBSN,VPS33A,TRAK2,DERL1,PLEKHF2,SNX27,NIPA2,ANKRD27,VPS26B,WDR81,PPP1R21,PHETA1,DTX3L,RASGEF1B,WASHC2A
18_Member	GO Cellular Components	GO:0005740	mitochondrial envelope	-13.6742	2.11724e-14	-11.0434	9.04844e-12	99/778	32,622,1371,1374,1591,1593,1678,1785,1841,2110,2475,3030,3032,3052,3396,3712,3958,4967,5663,5832,6182,6652,6834,7417,8165,8635,8760,8834,9016,9868,10131,10245,10651,10845,10939,10953,10981,10989,11222,22868,22877,23203,23761,23770,23786,23787,25813,25994,25996,26164,26284,28978,29078,29103,29914,29928,51004,51318,51499,54832,54977,55037,55218,55486,56895,56945,57019,57486,64960,64981,78988,79135,…	ACACB,BDH1,CPOX,CPT1A,CYP24A1,CYP27A1,TIMM8A,DNM2,DTYMK,ETFDH,MTOR,HADHA,HADHB,HCCS,MRPL58,IVD,LGALS3,OGDH,PSEN1,ALDH18A1,MRPL12,SORD,SURF1,VDAC2,AKAP1,RNASET2,CDS2,TMEM11,SLC25A14,TOMM70,TRAP1,TIMM17B,MTX2,CLPX,AFG3L2,TOMM34,RAB32,IMMT,MRPL3,FASTKD2,MLXIP,PMPCA,PISD,FKBP8,BCL2L13,MTCH1,SAMM50,HIGD1A,REXO2,MTG2,ERAL1,TMEM14A,NDUFAF4,DNAJC15,UBIAD1,TIMM22,COQ6,MRPL35,TRIAP1,VPS13C,SLC25A38,PTCD3,E…
19_Member	GO Molecular Functions	GO:0140098	catalytic activity, acting on RNA	-13.6034	2.49212e-14	-10.9806	1.04569e-11	64/397	1615,1653,2081,2617,3396,4839,5432,5433,5438,5859,7453,8634,8635,9156,9533,9692,10436,10521,10556,10595,10667,22907,23019,23070,23210,23395,23438,25788,25885,25917,25996,29081,29102,51106,51520,54901,55006,55218,55699,55703,55718,56919,57697,64425,64794,79033,79665,79670,79731,79828,80119,80149,80153,81627,84172,96764,112479,112487,114049,115708,154197,171568,339175,387338	DARS1,DDX1,ERN1,GARS1,MRPL58,NOP2,POLR2C,POLR2D,POLR2I,QARS1,WARS1,RTCA,RNASET2,EXO1,POLR1C,PRORP,EMG1,DDX17,RPP30,ERN2,FARS2,DHX30,CNOT1,CMTR1,JMJD6,LARS2,HARS2,RAD54B,POLR1A,THUMPD3,REXO2,METTL5,DROSHA,TFB1M,LARS1,CDKAL1,TRMT61B,EXD2,IARS2,POLR3B,POLR3E,DHX33,FANCM,POLR1E,DDX31,ERI3,DHX40,TUT7,NARS2,METTL8,PIF1,ZC3H12A,EDC3,TRMT1L,POLR1B,TGS1,ERI2,DTD2,BUD23,TRMT61A,PNLDC1,POLR3H,METTL2A,NSUN4
3_Member	GO Biological Processes	GO:1902749	regulation of cell cycle G2/M phase transition	-13.5536	2.79522e-14	-10.9386	1.15193e-11	45/219	672,983,1026,1639,1781,4303,4683,5048,5347,5685,5686,5687,5709,5710,5719,5889,5890,7840,8317,8766,8883,9702,9814,9861,9928,10197,10733,11064,22974,22976,23194,25949,51343,51512,51514,54820,55835,57099,63967,79959,91603,92421,95681,115106,121441	BRCA1,CDK1,CDKN1A,DCTN1,DYNC1I2,FOXO4,NBN,PAFAH1B1,PLK1,PSMA4,PSMA5,PSMA6,PSMD3,PSMD4,PSMD13,RAD51C,RAD51B,ALMS1,CDC7,RAB11A,NAE1,CEP57,SFI1,PSMD6,KIF14,PSME3,PLK4,CNTRL,TPX2,PAXIP1,FBXL7,SYF2,FZR1,GTSE1,DTL,NDE1,CENPJ,AVEN,CLSPN,CEP76,ZNF830,CHMP4C,CEP41,HAUS1,NEDD1
4_Member	GO Biological Processes	GO:0010498	proteasomal protein catabolic process	-13.4381	3.64702e-14	-10.8307	1.47659e-11	72/483	701,983,991,1861,3093,3309,4085,4121,5347,5516,5663,5685,5686,5687,5709,5710,5719,6449,7319,7326,7415,7466,7874,8405,8451,8452,8453,8975,9097,9147,9184,9354,9373,9604,9861,9928,10197,10277,10425,11011,11101,11146,23190,23194,25820,25898,26259,27252,27351,29979,51343,51434,55070,55336,55658,55741,64682,79016,79018,79139,79845,83892,84236,84937,92369,114881,116988,117584,119504,200933,202052,337867	BUB1B,CDK1,CDC20,TOR1A,UBE2K,HSPA5,MAD2L1,MAN1A1,PLK1,PPP2CB,PSEN1,PSMA4,PSMA5,PSMA6,PSMD3,PSMD4,PSMD13,SGTA,UBE2A,UBE2G1,VCP,WFS1,USP7,SPOP,CUL4A,CUL3,CUL2,USP13,USP14,NEMF,BUB3,UBE4A,PLAA,RNF14,PSMD6,KIF14,PSME3,UBE4B,ARIH2,TLK2,ATE1,GLMN,UBXN4,FBXL7,ARIH1,RCHY1,FBXW8,KLHL20,DESI1,UBQLN1,FZR1,ANAPC7,DET1,FBXL8,RNF126,EDEM2,ANAPC1,DDA1,GID4,DERL1,RNF122,KCTD10,RHBDD1,ZNRF1,SPSB4,OSBPL7,AGAP3,RFF…
20_Member	GO Biological Processes	GO:1903827	regulation of cellular protein localization	-13.4093	3.89645e-14	-10.8096	1.55038e-11	78/548	60,163,493,580,705,983,999,1432,1459,1861,1869,1894,2037,2042,2817,3301,3958,4771,4804,5300,5347,5494,5534,5590,5663,5899,6950,7016,7203,7415,7430,8729,8766,8826,9113,9201,9221,9230,9258,9482,9520,9528,9585,9777,9818,9847,9912,9919,10268,10347,10403,10411,10425,10574,10576,11143,11261,22902,22948,23368,25836,25885,51366,51512,54434,55486,55741,55754,56623,79752,79809,80124,80149,84687,84896,89958…	ACTB,AP2B1,ATP2B4,BARD1,BYSL,CDK1,CDH1,MAPK14,CSNK2A2,TOR1A,E2F1,ECT2,EPB41L2,EPHA3,GPC1,DNAJA1,LGALS3,NF2,NGFR,PIN1,PLK1,PPM1A,PPP3R1,PRKCZ,PSEN1,RALB,TCP1,TESK1,CCT3,VCP,EZR,GBF1,RAB11A,IQGAP1,LATS1,DCLK1,NOLC1,RAB11B,MFHAS1,STX8,NPEPPS,TMEM59,KIF20B,TM9SF4,NUP58,C2CD5,ARHGAP44,SEC16A,RAMP3,ABCA7,NDC80,RAPGEF3,ARIH2,CCT7,CCT2,KAT7,CHP1,RUFY3,CCT5,PPP1R13B,NIPBL,POLR1A,UBR5,GTSE1,SSH1,PARL,EDEM2…
11_Member	GO Cellular Components	GO:0005774	vacuolar membrane	-13.2814	5.2311e-14	-10.6891	2.04616e-11	67/434	163,309,525,527,529,533,535,1183,1186,1203,1497,1534,1889,2475,2773,2782,3949,5025,5663,5878,6845,7405,7879,8649,8763,9482,9528,10043,10159,10325,10670,10855,23200,23317,23339,23457,23503,25851,28956,51310,51552,54664,54834,55004,55207,55315,55529,55697,55737,55745,55754,55846,57521,57665,58528,58986,65082,79036,79888,80331,84286,124997,126321,130340,151636,206358,353189	AP2B1,ANXA6,ATP6V1B1,ATP6V0C,ATP6V1E1,ATP6V0B,ATP6V0A1,CLCN4,CLCN7,CLN5,CTNS,CYB561,ECE1,MTOR,GNAI3,GNB1,LDLR,P2RX4,PSEN1,RAB5C,VAMP7,UVRAG,RAB7A,LAMTOR3,CD164,STX8,TMEM59,TOM1,ATP6AP2,RRAGB,RRAGA,HPSE,ATP11B,DNAJC13,VPS39,ABCB9,ZFYVE26,TECPR1,LAMTOR2,SLC22A17,RAB14,TMEM106B,GDAP2,LAMTOR1,ARL8B,SLC29A3,PIP4P2,VAC14,VPS35,AP5M1,TMEM30A,ITFG2,RPTOR,RDH14,RRAGD,PGAP6,VPS33A,KXD1,LPCAT1,DNAJC5,TMEM17…
4_Member	GO Biological Processes	GO:0043161	proteasome-mediated ubiquitin-dependent protein catabolic process	-13.1671	6.80657e-14	-10.5892	2.57511e-11	66/426	701,983,991,3093,3309,4085,4121,5347,5516,5663,5685,5686,5687,5709,5710,5719,6449,7319,7326,7415,7466,7874,8405,8451,8452,8453,9097,9147,9184,9354,9373,9604,9861,9928,10197,10277,10425,11011,11146,23190,23194,25820,25898,26259,27252,27351,29979,51343,51434,55070,55336,55658,55741,64682,79016,79018,79139,79845,83892,84937,92369,116988,117584,119504,200933,202052	BUB1B,CDK1,CDC20,UBE2K,HSPA5,MAD2L1,MAN1A1,PLK1,PPP2CB,PSEN1,PSMA4,PSMA5,PSMA6,PSMD3,PSMD4,PSMD13,SGTA,UBE2A,UBE2G1,VCP,WFS1,USP7,SPOP,CUL4A,CUL3,CUL2,USP14,NEMF,BUB3,UBE4A,PLAA,RNF14,PSMD6,KIF14,PSME3,UBE4B,ARIH2,TLK2,GLMN,UBXN4,FBXL7,ARIH1,RCHY1,FBXW8,KLHL20,DESI1,UBQLN1,FZR1,ANAPC7,DET1,FBXL8,RNF126,EDEM2,ANAPC1,DDA1,GID4,DERL1,RNF122,KCTD10,ZNRF1,SPSB4,AGAP3,RFFL,ANAPC16,FBXO45,DNAJC18
7_Member	GO Biological Processes	GO:0016050	vesicle organization	-12.9754	1.05837e-13	-10.4046	3.93953e-11	57/339	375,434,1130,1785,2153,2348,2773,5048,5861,5864,6385,6845,7405,7879,8452,8674,8724,8729,8766,8773,8976,9392,9482,9554,9847,9871,9892,9897,9919,10016,10175,10484,10981,11261,23256,23317,23325,23339,23673,25956,29911,51552,55004,55300,57082,57132,57679,59349,63915,63971,84079,84286,84313,91782,92421,144717,149371	ARF1,ASIP,LYST,DNM2,F5,FOLR1,GNAI3,PAFAH1B1,RAB1A,RAB3A,SDC4,VAMP7,UVRAG,RAB7A,CUL3,VAMP4,SNX3,GBF1,RAB11A,SNAP23,WASL,TGFBRAP1,STX8,SEC22B,C2CD5,SEC24D,SNAP91,WASHC5,SEC16A,PDCD6,CNIH1,SEC23A,RAB32,CHP1,SCFD1,DNAJC13,WASHC4,VPS39,STX12,SEC31B,HOOK2,RAB14,LAMTOR1,PI4K2B,KNL1,CHMP1B,ALS2,KLHL12,BLOC1S5,KIF13A,ANKRD27,TMEM175,VPS25,CHMP7,CHMP4C,PHETA1,EXOC8
6_Member	GO Cellular Components	GO:0000776	kinetochore	-12.8834	1.30799e-13	-10.3195	4.79138e-11	34/137	332,701,1639,1783,2491,3297,3619,4085,4999,5048,5347,5663,7272,9184,9735,10403,10428,26039,54820,54908,55320,55355,57082,57405,64105,79019,79172,79980,80152,83540,119504,220134,221150,348995	BIRC5,BUB1B,DCTN1,DYNC1LI2,CENPI,HSF1,INCENP,MAD2L1,ORC2,PAFAH1B1,PLK1,PSEN1,TTK,BUB3,KNTC1,NDC80,CFDP1,SS18L1,NDE1,SPDL1,MIS18BP1,HJURP,KNL1,SPC25,CENPK,CENPM,CENPO,DSN1,CENPT,NUF2,ANAPC16,SKA1,SKA3,NUP43
11_Member	GO Cellular Components	GO:0005765	lysosomal membrane	-12.8598	1.38089e-13	-10.3096	4.90281e-11	61/381	163,309,527,529,535,1183,1186,1203,1497,1534,1889,2475,2773,2782,3949,5025,5663,5878,6845,7879,8649,8763,9482,9528,10043,10159,10325,10670,10855,23200,23317,23339,23457,23503,25851,28956,51552,54664,54834,55004,55207,55315,55529,55737,55745,55754,55846,57521,57665,58986,65082,79036,79888,80331,84286,124997,126321,130340,151636,206358,353189	AP2B1,ANXA6,ATP6V0C,ATP6V1E1,ATP6V0A1,CLCN4,CLCN7,CLN5,CTNS,CYB561,ECE1,MTOR,GNAI3,GNB1,LDLR,P2RX4,PSEN1,RAB5C,VAMP7,RAB7A,LAMTOR3,CD164,STX8,TMEM59,TOM1,ATP6AP2,RRAGB,RRAGA,HPSE,ATP11B,DNAJC13,VPS39,ABCB9,ZFYVE26,TECPR1,LAMTOR2,RAB14,TMEM106B,GDAP2,LAMTOR1,ARL8B,SLC29A3,PIP4P2,VPS35,AP5M1,TMEM30A,ITFG2,RPTOR,RDH14,PGAP6,VPS33A,KXD1,LPCAT1,DNAJC5,TMEM175,WDR81,MFSD12,AP1S3,DTX3L,SLC36A1,SLCO4C1
11_Member	GO Cellular Components	GO:0098852	lytic vacuole membrane	-12.8598	1.38089e-13	-10.3096	4.90281e-11	61/381	163,309,527,529,535,1183,1186,1203,1497,1534,1889,2475,2773,2782,3949,5025,5663,5878,6845,7879,8649,8763,9482,9528,10043,10159,10325,10670,10855,23200,23317,23339,23457,23503,25851,28956,51552,54664,54834,55004,55207,55315,55529,55737,55745,55754,55846,57521,57665,58986,65082,79036,79888,80331,84286,124997,126321,130340,151636,206358,353189	AP2B1,ANXA6,ATP6V0C,ATP6V1E1,ATP6V0A1,CLCN4,CLCN7,CLN5,CTNS,CYB561,ECE1,MTOR,GNAI3,GNB1,LDLR,P2RX4,PSEN1,RAB5C,VAMP7,RAB7A,LAMTOR3,CD164,STX8,TMEM59,TOM1,ATP6AP2,RRAGB,RRAGA,HPSE,ATP11B,DNAJC13,VPS39,ABCB9,ZFYVE26,TECPR1,LAMTOR2,RAB14,TMEM106B,GDAP2,LAMTOR1,ARL8B,SLC29A3,PIP4P2,VPS35,AP5M1,TMEM30A,ITFG2,RPTOR,RDH14,PGAP6,VPS33A,KXD1,LPCAT1,DNAJC5,TMEM175,WDR81,MFSD12,AP1S3,DTX3L,SLC36A1,SLCO4C1
17_Member	GO Cellular Components	GO:0010008	endosome membrane	-12.8407	1.44319e-13	-10.297	5.04637e-11	73/507	163,309,527,533,535,537,1183,1889,3949,4040,5663,5878,5979,6642,6845,7879,8216,8649,8723,8724,8763,8766,9230,9482,9528,9559,9727,10159,10347,10457,11021,11311,22876,23163,23200,23317,23339,23673,25849,26088,27065,27131,28956,29062,29934,51107,51271,51552,54432,54521,54664,55004,55207,55275,55315,55529,55697,55737,55745,57132,63971,64145,65082,79666,81609,84286,84313,91782,92421,117584,124997,1516…	AP2B1,ANXA6,ATP6V0C,ATP6V0B,ATP6V0A1,ATP6AP1,CLCN4,ECE1,LDLR,LRP6,PSEN1,RAB5C,RET,SNX1,VAMP7,RAB7A,LZTR1,LAMTOR3,SNX4,SNX3,CD164,RAB11A,RAB11B,STX8,TMEM59,VPS26A,RAB11FIP3,ATP6AP2,ABCA7,GPNMB,RAB35,VPS45,INPP5F,GGA3,ATP11B,DNAJC13,VPS39,STX12,PARM1,GGA1,NSG1,SNX5,LAMTOR2,WDR91,SNX12,APH1A,UBAP1,RAB14,YIPF1,WDR44,TMEM106B,LAMTOR1,ARL8B,VPS53,SLC29A3,PIP4P2,VAC14,VPS35,AP5M1,CHMP1B,KIF13A,RBSN,VPS3…
3_Member	GO Biological Processes	GO:0010389	regulation of G2/M transition of mitotic cell cycle	-12.8031	1.57356e-13	-10.266	5.42008e-11	42/203	672,983,1026,1639,1781,4303,4683,5048,5347,5685,5686,5687,5709,5710,5719,5889,5890,7840,8317,8766,8883,9702,9814,9861,9928,10197,10733,11064,22974,23194,25949,51514,54820,55835,57099,63967,79959,91603,92421,95681,115106,121441	BRCA1,CDK1,CDKN1A,DCTN1,DYNC1I2,FOXO4,NBN,PAFAH1B1,PLK1,PSMA4,PSMA5,PSMA6,PSMD3,PSMD4,PSMD13,RAD51C,RAD51B,ALMS1,CDC7,RAB11A,NAE1,CEP57,SFI1,PSMD6,KIF14,PSME3,PLK4,CNTRL,TPX2,FBXL7,SYF2,DTL,NDE1,CENPJ,AVEN,CLSPN,CEP76,ZNF830,CHMP4C,CEP41,HAUS1,NEDD1
15_Member	GO Biological Processes	GO:0000910	cytokinesis	-12.672	2.12829e-13	-10.1413	7.22304e-11	38/171	375,389,585,675,1894,3619,5300,5347,5586,6683,7405,8452,8766,9055,9493,9585,9700,9727,9897,9928,10097,10112,10733,11021,11113,23503,24137,26586,30849,51203,54443,55909,57132,57448,63971,90120,91782,92421	ARF1,RHOC,BBS4,BRCA2,ECT2,INCENP,PIN1,PLK1,PKN2,SPAST,UVRAG,CUL3,RAB11A,PRC1,KIF23,KIF20B,ESPL1,RAB11FIP3,WASHC5,KIF14,ACTR2,KIF20A,PLK4,RAB35,CIT,ZFYVE26,KIF4A,CKAP2,PIK3R4,NUSAP1,ANLN,BIN3,CHMP1B,BIRC6,KIF13A,TMEM250,CHMP7,CHMP4C
4_Member	GO Cellular Components	GO:0000151	ubiquitin ligase complex	-12.5115	3.07951e-13	-9.98717	1.02998e-10	51/289	580,672,701,991,1164,4289,5469,7186,7319,8216,8405,8451,8452,8453,8816,9354,9443,9604,10016,10277,10425,11146,23014,23032,23194,25820,25898,26094,26259,26260,27252,51343,51434,51514,54800,55070,55336,55827,55832,57563,59349,64422,64682,79016,79018,79139,83892,84246,92369,119504,200933	BARD1,BRCA1,BUB1B,CDC20,CKS2,MKLN1,MED1,TRAF2,UBE2A,LZTR1,SPOP,CUL4A,CUL3,CUL2,DCAF5,UBE4A,MED7,RNF14,PDCD6,UBE4B,ARIH2,GLMN,FBXO21,USP33,FBXL7,ARIH1,RCHY1,DCAF4,FBXW8,FBXO25,KLHL20,FZR1,ANAPC7,DTL,KLHL24,DET1,FBXL8,DCAF6,CAND1,KLHL8,KLHL12,ATG3,ANAPC1,DDA1,GID4,DERL1,KCTD10,MED10,SPSB4,ANAPC16,FBXO45
6_Member	GO Cellular Components	GO:0000779	condensed chromosome, centromeric region	-11.8461	1.42524e-12	-9.34025	4.56829e-10	30/117	332,701,3297,3619,4085,4999,5347,9184,9735,9918,10403,10428,23310,26039,54820,54908,55320,55355,57082,57405,64105,79019,79172,79980,80152,83540,119504,220134,221150,348995	BIRC5,BUB1B,HSF1,INCENP,MAD2L1,ORC2,PLK1,BUB3,KNTC1,NCAPD2,NDC80,CFDP1,NCAPD3,SS18L1,NDE1,SPDL1,MIS18BP1,HJURP,KNL1,SPC25,CENPK,CENPM,CENPO,DSN1,CENPT,NUF2,ANAPC16,SKA1,SKA3,NUP43
10_Member	GO Biological Processes	GO:0010506	regulation of autophagy	-11.79	1.62198e-12	-9.29008	5.12767e-10	54/331	25,525,527,529,533,535,1459,1612,2081,2475,2597,2626,2773,3064,3953,4233,5899,7405,8649,8672,8925,8975,9517,9528,9554,9559,10325,10670,11011,11178,23032,23049,23256,23265,25782,26073,27131,28956,29979,54832,55004,55187,55737,57521,58528,60412,66036,80149,84749,112936,114881,140775,143686,149371	ABL1,ATP6V1B1,ATP6V0C,ATP6V1E1,ATP6V0B,ATP6V0A1,CSNK2A2,DAPK1,ERN1,MTOR,GAPDH,GATA4,GNAI3,HTT,LEPR,MET,RALB,UVRAG,LAMTOR3,EIF4G3,HERC1,USP13,SPTLC2,TMEM59,SEC22B,VPS26A,RRAGB,RRAGA,TLK2,LZTS1,USP33,SMG1,SCFD1,EXOC7,RAB3GAP2,POLDIP2,SNX5,LAMTOR2,UBQLN1,VPS13C,LAMTOR1,VPS13D,VPS35,RPTOR,RRAGD,EXOC4,MTMR9,ZC3H12A,USP30,VPS26B,OSBPL7,SMCR8,SESN3,EXOC8
18_Member	GO Cellular Components	GO:0031966	mitochondrial membrane	-11.697	2.00897e-12	-9.20306	6.26526e-10	90/730	32,622,1374,1591,1593,1678,1785,2110,2475,3030,3032,3052,3396,3712,3958,4967,5663,5832,6182,6652,6834,7417,8165,8760,8834,9016,9868,10131,10245,10651,10845,10939,10953,10981,10989,11222,22868,22877,23203,23761,23770,23786,23787,25813,25994,26164,26284,28978,29078,29103,29914,29928,51004,51318,54832,54977,55037,55218,55486,56895,56945,64960,64981,78988,79135,79594,79934,80219,80303,83858,84236,842…	ACACB,BDH1,CPT1A,CYP24A1,CYP27A1,TIMM8A,DNM2,ETFDH,MTOR,HADHA,HADHB,HCCS,MRPL58,IVD,LGALS3,OGDH,PSEN1,ALDH18A1,MRPL12,SORD,SURF1,VDAC2,AKAP1,CDS2,TMEM11,SLC25A14,TOMM70,TRAP1,TIMM17B,MTX2,CLPX,AFG3L2,TOMM34,RAB32,IMMT,MRPL3,FASTKD2,MLXIP,PMPCA,PISD,FKBP8,BCL2L13,MTCH1,SAMM50,HIGD1A,MTG2,ERAL1,TMEM14A,NDUFAF4,DNAJC15,UBIAD1,TIMM22,COQ6,MRPL35,VPS13C,SLC25A38,PTCD3,EXD2,PARL,AGPAT4,MRPS22,MRPS15,MR…
6_Member	GO Cellular Components	GO:0000777	condensed chromosome kinetochore	-11.4438	3.59889e-12	-8.96712	1.07864e-09	28/106	332,701,3297,3619,4085,4999,5347,9184,9735,10403,10428,26039,54820,54908,55320,55355,57082,57405,64105,79019,79172,79980,80152,83540,119504,220134,221150,348995	BIRC5,BUB1B,HSF1,INCENP,MAD2L1,ORC2,PLK1,BUB3,KNTC1,NDC80,CFDP1,SS18L1,NDE1,SPDL1,MIS18BP1,HJURP,KNL1,SPC25,CENPK,CENPM,CENPO,DSN1,CENPT,NUF2,ANAPC16,SKA1,SKA3,NUP43
8_Member	KEGG Pathway	hsa04144	Endocytosis	-11.3926	4.04954e-12	-8.92702	1.18298e-09	46/260	157,163,273,375,1785,2348,3798,3949,4233,5590,5878,5979,6642,7879,8395,8723,8724,8729,8766,8976,9230,9265,9559,9727,9829,9897,10565,11021,11311,23325,27131,29934,51019,55040,55737,56904,57132,60682,64145,84313,84552,91782,92421,112936,116988,387680	GRK3,AP2B1,AMPH,ARF1,DNM2,FOLR1,KIF5A,LDLR,MET,PRKCZ,RAB5C,RET,SNX1,RAB7A,PIP5K1B,SNX4,SNX3,GBF1,RAB11A,WASL,RAB11B,CYTH3,VPS26A,RAB11FIP3,DNAJC6,WASHC5,ARFGEF1,RAB35,VPS45,WASHC4,SNX5,SNX12,WASHC3,EPN3,VPS35,SH3GLB2,CHMP1B,SMAP1,RBSN,VPS25,PARD6G,CHMP7,CHMP4C,VPS26B,AGAP3,WASHC2A
8_Member	KEGG Pathway	ko04144	Endocytosis	-11.3926	4.04954e-12	-8.92702	1.18298e-09	46/260	157,163,273,375,1785,2348,3798,3949,4233,5590,5878,5979,6642,7879,8395,8723,8724,8729,8766,8976,9230,9265,9559,9727,9829,9897,10565,11021,11311,23325,27131,29934,51019,55040,55737,56904,57132,60682,64145,84313,84552,91782,92421,112936,116988,387680	GRK3,AP2B1,AMPH,ARF1,DNM2,FOLR1,KIF5A,LDLR,MET,PRKCZ,RAB5C,RET,SNX1,RAB7A,PIP5K1B,SNX4,SNX3,GBF1,RAB11A,WASL,RAB11B,CYTH3,VPS26A,RAB11FIP3,DNAJC6,WASHC5,ARFGEF1,RAB35,VPS45,WASHC4,SNX5,SNX12,WASHC3,EPN3,VPS35,SH3GLB2,CHMP1B,SMAP1,RBSN,VPS25,PARD6G,CHMP7,CHMP4C,VPS26B,AGAP3,WASHC2A
16_Member	GO Biological Processes	GO:0017038	protein import	-10.8913	1.28429e-11	-8.45024	3.54619e-09	38/194	754,999,1026,1432,1434,1871,1894,3837,3839,4927,5469,5663,5828,5830,8504,9221,9688,9818,9868,10245,10526,10762,11261,23511,23534,23633,25813,29103,51194,51366,51501,55705,56478,80149,83752,137735,728489,100287932	PTTG1IP,CDH1,CDKN1A,MAPK14,CSE1L,E2F3,ECT2,KPNB1,KPNA3,NUP88,MED1,PSEN1,PEX2,PEX5,PEX3,NOLC1,NUP93,NUP58,TOMM70,TIMM17B,IPO8,NUP50,CHP1,NUP188,TNPO3,KPNA6,SAMM50,DNAJC15,IPO11,UBR5,HIKESHI,IPO9,EIF4ENIF1,ZC3H12A,LONP2,ABRA,DNLZ,TIMM23
4_Member	GO Cellular Components	GO:0031461	cullin-RING ubiquitin ligase complex	-10.5242	2.9909e-11	-8.10052	7.93378e-09	34/164	701,991,1164,8216,8405,8451,8452,8453,8816,10016,10425,11146,23194,25820,26094,26259,26260,27252,51343,51434,51514,54800,55070,55336,55827,55832,57563,59349,64682,79016,83892,92369,119504,200933	BUB1B,CDC20,CKS2,LZTR1,SPOP,CUL4A,CUL3,CUL2,DCAF5,PDCD6,ARIH2,GLMN,FBXL7,ARIH1,DCAF4,FBXW8,FBXO25,KLHL20,FZR1,ANAPC7,DTL,KLHL24,DET1,FBXL8,DCAF6,CAND1,KLHL8,KLHL12,ANAPC1,DDA1,KCTD10,SPSB4,ANAPC16,FBXO45
7_Member	GO Biological Processes	GO:0051650	establishment of vesicle localization	-10.486	3.26589e-11	-8.07219	8.46857e-09	39/209	375,434,585,1785,1861,2153,2348,3064,3798,5048,5590,5663,5861,5864,6845,7016,8452,8729,8766,8773,8976,9230,9554,9871,9892,9919,10016,10175,10484,11261,23095,23256,54820,55088,59349,60412,63915,63971,66008	ARF1,ASIP,BBS4,DNM2,TOR1A,F5,FOLR1,HTT,KIF5A,PAFAH1B1,PRKCZ,PSEN1,RAB1A,RAB3A,VAMP7,TESK1,CUL3,GBF1,RAB11A,SNAP23,WASL,RAB11B,SEC22B,SEC24D,SNAP91,SEC16A,PDCD6,CNIH1,SEC23A,CHP1,KIF1B,SCFD1,NDE1,CCDC186,KLHL12,EXOC4,BLOC1S5,KIF13A,TRAK2
9_Member	GO Biological Processes	GO:0000725	recombinational repair	-10.4253	3.75598e-11	-8.02112	9.52532e-09	31/140	672,675,2074,2187,4171,4173,4683,5889,5890,6117,6118,8317,8318,10097,10721,22909,23503,25788,25836,54617,55183,55218,57697,63979,79677,79728,83695,84296,84515,115004,253714	BRCA1,BRCA2,ERCC6,FANCB,MCM2,MCM4,NBN,RAD51C,RAD51B,RPA1,RPA2,CDC7,CDC45,ACTR2,POLQ,FAN1,ZFYVE26,RAD54B,NIPBL,INO80,RIF1,EXD2,FANCM,FIGNL1,SMC6,PALB2,RHNO1,GINS4,MCM8,CGAS,MMS22L
9_Member	GO Biological Processes	GO:0006260	DNA replication	-10.1962	6.36464e-11	-7.81075	1.54614e-08	46/281	580,672,675,890,983,1025,4171,4173,4678,4683,4999,5000,5111,5558,5984,6117,6118,6240,8208,8317,8318,9156,10036,10721,11143,11169,27000,51514,54617,55218,55388,56655,57697,63967,64785,79892,79991,80119,83695,84083,84296,84515,91603,92667,157570,253714	BARD1,BRCA1,BRCA2,CCNA2,CDK1,CDK9,MCM2,MCM4,NASP,NBN,ORC2,ORC4,PCNA,PRIM2,RFC4,RPA1,RPA2,RRM1,CHAF1B,CDC7,CDC45,EXO1,CHAF1A,POLQ,KAT7,WDHD1,DNAJC2,DTL,INO80,EXD2,MCM10,POLE4,FANCM,CLSPN,GINS3,MCMBP,STN1,PIF1,RHNO1,ZRANB3,GINS4,MCM8,ZNF830,MGME1,ESCO2,MMS22L
7_Member	GO Biological Processes	GO:0051648	vesicle localization	-10.1249	7.50051e-11	-7.74848	1.7845e-08	40/224	375,434,585,1785,1861,2153,2348,3064,3798,5048,5590,5663,5861,5864,6845,7016,8452,8729,8766,8773,8976,9230,9554,9871,9892,9919,10016,10175,10484,11261,23095,23256,54820,55088,59349,60412,63915,63971,65082,66008	ARF1,ASIP,BBS4,DNM2,TOR1A,F5,FOLR1,HTT,KIF5A,PAFAH1B1,PRKCZ,PSEN1,RAB1A,RAB3A,VAMP7,TESK1,CUL3,GBF1,RAB11A,SNAP23,WASL,RAB11B,SEC22B,SEC24D,SNAP91,SEC16A,PDCD6,CNIH1,SEC23A,CHP1,KIF1B,SCFD1,NDE1,CCDC186,KLHL12,EXOC4,BLOC1S5,KIF13A,VPS33A,TRAK2
3_Member	GO Biological Processes	GO:0045786	negative regulation of cell cycle	-10.0748	8.41793e-11	-7.70282	1.98234e-08	77/625	25,580,672,701,983,991,1025,1026,1407,1432,1647,1869,2074,2081,2475,2620,4085,4303,4436,4591,4683,5111,5325,5347,5494,5685,5686,5687,5709,5710,5719,6118,6196,7272,8317,8318,8451,8649,8738,8883,9113,9184,9585,9700,9735,9861,10197,10325,10403,10457,10595,10670,23019,23194,23368,25896,25949,27352,28956,51343,51499,51512,51514,54475,54908,55004,55571,57099,57521,58528,63967,83695,84687,91603,92421,11…	ABL1,BARD1,BRCA1,BUB1B,CDK1,CDC20,CDK9,CDKN1A,CRY1,MAPK14,GADD45A,E2F1,ERCC6,ERN1,MTOR,GAS2,MAD2L1,FOXO4,MSH2,TRIM37,NBN,PCNA,PLAGL1,PLK1,PPM1A,PSMA4,PSMA5,PSMA6,PSMD3,PSMD4,PSMD13,RPA2,RPS6KA2,TTK,CDC7,CDC45,CUL4A,LAMTOR3,CRADD,NAE1,LATS1,BUB3,KIF20B,ESPL1,KNTC1,PSMD6,PSME3,RRAGB,NDC80,GPNMB,ERN2,RRAGA,CNOT1,FBXL7,PPP1R13B,INTS7,SYF2,SGSM3,LAMTOR2,FZR1,TRIAP1,GTSE1,DTL,NLE1,SPDL1,LAMTOR1,CNOT11,…
2_Member	GO Cellular Components	GO:0099513	polymeric cytoskeletal fiber	-10.0215	9.51658e-11	-7.65396	2.21842e-08	87/747	60,87,332,983,1639,1770,1781,1783,1785,2288,2620,3619,3692,3796,3798,3832,4001,4131,4134,4747,5010,5048,5347,5605,6683,6950,6993,7111,7170,7203,7430,8452,8661,8766,8826,8976,9053,9055,9118,9493,9585,9702,9735,9928,10112,10574,10576,10844,11011,22948,22974,23093,23095,23172,24137,25900,25941,26586,27175,27229,29911,51115,51174,51175,51512,54617,54820,55329,55835,55970,56992,63971,79745,81027,84056…	ACTB,ACTN1,BIRC5,CDK1,DCTN1,DNAH9,DYNC1I2,DYNC1LI2,DNM2,FKBP4,GAS2,INCENP,EIF6,KIF2A,KIF5A,KIF11,LMNB1,MAP1B,MAP4,NEFL,CLDN11,PAFAH1B1,PLK1,MAP2K2,SPAST,TCP1,DYNLT1,TMOD1,TPM3,CCT3,EZR,CUL3,EIF3A,RAB11A,IQGAP1,WASL,MAP7,PRC1,INA,KIF23,KIF20B,CEP57,KNTC1,KIF14,KIF20A,CCT7,CCT2,TUBGCP2,TLK2,CCT5,TPX2,TTLL5,KIF1B,ABRAXAS2,KIF4A,IFFO1,TPGS2,CKAP2,TUBG2,TUBGCP4,HOOK2,RMDN1,TUBD1,TUBE1,GTSE1,INO80,NDE1…
15_Member	GO Biological Processes	GO:0032465	regulation of cytokinesis	-10.0017	9.96046e-11	-7.63852	2.29868e-08	24/90	585,675,1894,3619,5300,5347,5586,6683,7405,8452,8766,9055,9493,9585,9727,9928,10112,10733,11113,23503,30849,57448,63971,92421	BBS4,BRCA2,ECT2,INCENP,PIN1,PLK1,PKN2,SPAST,UVRAG,CUL3,RAB11A,PRC1,KIF23,KIF20B,RAB11FIP3,KIF14,KIF20A,PLK4,CIT,ZFYVE26,PIK3R4,BIRC6,KIF13A,CHMP4C
15_Member	GO Biological Processes	GO:0061640	cytoskeleton-dependent cytokinesis	-9.93589	1.15908e-10	-7.57701	2.64845e-08	25/98	375,389,585,1894,3619,5347,6683,9493,9585,9700,9897,10097,10112,11021,11113,23503,24137,26586,51203,54443,55909,57132,90120,91782,92421	ARF1,RHOC,BBS4,ECT2,INCENP,PLK1,SPAST,KIF23,KIF20B,ESPL1,WASHC5,ACTR2,KIF20A,RAB35,CIT,ZFYVE26,KIF4A,CKAP2,NUSAP1,ANLN,BIN3,CHMP1B,TMEM250,CHMP7,CHMP4C
5_Member	GO Biological Processes	GO:0022406	membrane docking	-9.92523	1.18787e-10	-7.57063	2.6876e-08	35/181	983,1639,1781,5048,5347,5864,5899,6813,7430,7840,7879,8724,8766,9482,9702,9814,10733,11064,11261,11311,23256,23673,54820,55835,57545,60412,65082,79598,79959,95681,115106,118987,121441,132320,347240	CDK1,DCTN1,DYNC1I2,PAFAH1B1,PLK1,RAB3A,RALB,STXBP2,EZR,ALMS1,RAB7A,SNX3,RAB11A,STX8,CEP57,SFI1,PLK4,CNTRL,CHP1,VPS45,SCFD1,STX12,NDE1,CENPJ,CC2D2A,EXOC4,VPS33A,CEP97,CEP76,CEP41,HAUS1,PDZD8,NEDD1,SCLT1,KIF24
9_Member	GO Biological Processes	GO:0000724	double-strand break repair via homologous recombination	-9.90181	1.25369e-10	-7.55145	2.80899e-08	30/138	672,675,2074,2187,4171,4173,4683,5889,5890,6117,6118,8317,8318,10097,10721,22909,23503,25788,25836,54617,55183,55218,57697,63979,79677,79728,84296,84515,115004,253714	BRCA1,BRCA2,ERCC6,FANCB,MCM2,MCM4,NBN,RAD51C,RAD51B,RPA1,RPA2,CDC7,CDC45,ACTR2,POLQ,FAN1,ZFYVE26,RAD54B,NIPBL,INO80,RIF1,EXD2,FANCM,FIGNL1,SMC6,PALB2,GINS4,MCM8,CGAS,MMS22L
15_Member	GO Biological Processes	GO:0000281	mitotic cytokinesis	-9.88342	1.30792e-10	-7.53725	2.90232e-08	21/70	375,389,585,1894,3619,5347,6683,9493,9585,9700,10112,11021,11113,23503,24137,26586,51203,54443,57132,91782,92421	ARF1,RHOC,BBS4,ECT2,INCENP,PLK1,SPAST,KIF23,KIF20B,ESPL1,KIF20A,RAB35,CIT,ZFYVE26,KIF4A,CKAP2,NUSAP1,ANLN,CHMP1B,CHMP7,CHMP4C
9_Member	GO Biological Processes	GO:0006302	double-strand break repair	-9.82517	1.49566e-10	-7.48316	3.28731e-08	44/268	580,672,675,1653,2074,2187,3297,4171,4173,4436,4683,4968,5889,5890,6117,6118,7405,7415,7520,8317,8318,10097,10721,22909,22976,23503,25788,25836,25900,51366,51588,54617,55183,55218,57697,63979,79677,79728,84296,84515,115004,151636,157570,253714	BARD1,BRCA1,BRCA2,DDX1,ERCC6,FANCB,HSF1,MCM2,MCM4,MSH2,NBN,OGG1,RAD51C,RAD51B,RPA1,RPA2,UVRAG,VCP,XRCC5,CDC7,CDC45,ACTR2,POLQ,FAN1,PAXIP1,ZFYVE26,RAD54B,NIPBL,IFFO1,UBR5,PIAS4,INO80,RIF1,EXD2,FANCM,FIGNL1,SMC6,PALB2,GINS4,MCM8,CGAS,DTX3L,ESCO2,MMS22L
11_Member	GO Cellular Components	GO:0005770	late endosome	-9.45565	3.50229e-10	-7.14167	7.21658e-08	44/275	309,375,1183,1497,1783,3064,3949,5605,6845,7405,7879,8649,8766,9482,9528,23339,25849,27065,28956,29062,30849,51150,51552,54432,54664,55004,55207,55315,55529,55697,55737,55745,57132,65082,79139,79589,84079,91782,92421,112936,124997,126321,149371,153020	ANXA6,ARF1,CLCN4,CTNS,DYNC1LI2,HTT,LDLR,MAP2K2,VAMP7,UVRAG,RAB7A,LAMTOR3,RAB11A,STX8,TMEM59,VPS39,PARM1,NSG1,LAMTOR2,WDR91,PIK3R4,SDF4,RAB14,YIPF1,TMEM106B,LAMTOR1,ARL8B,SLC29A3,PIP4P2,VAC14,VPS35,AP5M1,CHMP1B,VPS33A,DERL1,RNF128,ANKRD27,CHMP7,CHMP4C,VPS26B,WDR81,MFSD12,EXOC8,RASGEF1B
16_Member	GO Biological Processes	GO:0006913	nucleocytoplasmic transport	-9.32247	4.75918e-10	-7.01617	9.63442e-08	50/340	580,754,999,1026,1432,1434,1871,1894,3692,3837,3839,4927,5433,5469,5494,5663,6741,8480,9147,9221,9688,9818,9887,10411,10526,10762,10898,11097,11261,22916,23049,23225,23511,23534,23633,26019,26097,27351,51194,51366,51501,51512,55705,55706,56478,65109,80149,84324,137735,348995	BARD1,PTTG1IP,CDH1,CDKN1A,MAPK14,CSE1L,E2F3,ECT2,EIF6,KPNB1,KPNA3,NUP88,POLR2D,MED1,PPM1A,PSEN1,SSB,RAE1,NEMF,NOLC1,NUP93,NUP58,SMG7,RAPGEF3,IPO8,NUP50,CPSF4,NUP42,CHP1,NCBP2,SMG1,NUP210,NUP188,TNPO3,KPNA6,UPF2,CHTOP,DESI1,IPO11,UBR5,HIKESHI,GTSE1,IPO9,NDC1,EIF4ENIF1,UPF3B,ZC3H12A,SARNP,ABRA,NUP43
3_Member	GO Biological Processes	GO:1901988	negative regulation of cell cycle phase transition	-9.29543	5.06489e-10	-6.99669	1.00765e-07	43/268	672,701,983,991,1026,1647,1869,4085,4303,4683,5111,5325,5347,5685,5686,5687,5709,5710,5719,6118,7272,8738,8883,9184,9735,9861,10197,10403,10457,23019,23194,25949,51343,51499,51512,51514,54908,55571,57099,63967,91603,92421,131601	BRCA1,BUB1B,CDK1,CDC20,CDKN1A,GADD45A,E2F1,MAD2L1,FOXO4,NBN,PCNA,PLAGL1,PLK1,PSMA4,PSMA5,PSMA6,PSMD3,PSMD4,PSMD13,RPA2,TTK,CRADD,NAE1,BUB3,KNTC1,PSMD6,PSME3,NDC80,GPNMB,CNOT1,FBXL7,SYF2,FZR1,TRIAP1,GTSE1,DTL,SPDL1,CNOT11,AVEN,CLSPN,ZNF830,CHMP4C,TPRA1
20_Member	GO Biological Processes	GO:1900180	regulation of protein localization to nucleus	-9.19019	6.45369e-10	-6.9077	1.23679e-07	28/130	705,983,999,1432,1894,4771,4804,5300,5347,5663,6950,7016,7203,9113,9201,9221,9258,9818,10574,10576,11143,11261,22948,25885,51366,51512,80149,151636	BYSL,CDK1,CDH1,MAPK14,ECT2,NF2,NGFR,PIN1,PLK1,PSEN1,TCP1,TESK1,CCT3,LATS1,DCLK1,NOLC1,MFHAS1,NUP58,CCT7,CCT2,KAT7,CHP1,CCT5,POLR1A,UBR5,GTSE1,ZC3H12A,DTX3L
16_Member	GO Biological Processes	GO:0051169	nuclear transport	-9.18814	6.48418e-10	-6.9077	1.23679e-07	50/343	580,754,999,1026,1432,1434,1871,1894,3692,3837,3839,4927,5433,5469,5494,5663,6741,8480,9147,9221,9688,9818,9887,10411,10526,10762,10898,11097,11261,22916,23049,23225,23511,23534,23633,26019,26097,27351,51194,51366,51501,51512,55705,55706,56478,65109,80149,84324,137735,348995	BARD1,PTTG1IP,CDH1,CDKN1A,MAPK14,CSE1L,E2F3,ECT2,EIF6,KPNB1,KPNA3,NUP88,POLR2D,MED1,PPM1A,PSEN1,SSB,RAE1,NEMF,NOLC1,NUP93,NUP58,SMG7,RAPGEF3,IPO8,NUP50,CPSF4,NUP42,CHP1,NCBP2,SMG1,NUP210,NUP188,TNPO3,KPNA6,UPF2,CHTOP,DESI1,IPO11,UBR5,HIKESHI,GTSE1,IPO9,NDC1,EIF4ENIF1,UPF3B,ZC3H12A,SARNP,ABRA,NUP43
3_Member	GO Biological Processes	GO:1901991	negative regulation of mitotic cell cycle phase transition	-9.18812	6.48461e-10	-6.9077	1.23679e-07	41/250	672,701,983,991,1026,1647,1869,4085,4303,4683,5111,5325,5347,5685,5686,5687,5709,5710,5719,6118,7272,8738,8883,9184,9735,9861,10197,10403,10457,23019,23194,25949,51499,51512,54908,55571,57099,63967,91603,92421,131601	BRCA1,BUB1B,CDK1,CDC20,CDKN1A,GADD45A,E2F1,MAD2L1,FOXO4,NBN,PCNA,PLAGL1,PLK1,PSMA4,PSMA5,PSMA6,PSMD3,PSMD4,PSMD13,RPA2,TTK,CRADD,NAE1,BUB3,KNTC1,PSMD6,PSME3,NDC80,GPNMB,CNOT1,FBXL7,SYF2,TRIAP1,GTSE1,SPDL1,CNOT11,AVEN,CLSPN,ZNF830,CHMP4C,TPRA1
2_Member	GO Cellular Components	GO:0072686	mitotic spindle	-9.10434	7.86432e-10	-6.84494	1.42908e-07	31/157	983,1639,1729,1894,3297,3832,4085,4134,5347,8317,8452,8480,9055,9493,9585,9700,10460,11064,22974,23035,49856,51115,51203,79677,79768,115106,126731,150468,220134,221150,253012	CDK1,DCTN1,DIAPH1,ECT2,HSF1,KIF11,MAD2L1,MAP4,PLK1,CDC7,CUL3,RAE1,PRC1,KIF23,KIF20B,ESPL1,TACC3,CNTRL,TPX2,PHLPP2,WRAP73,RMDN1,NUSAP1,SMC6,KATNBL1,HAUS1,CCSAP,CKAP2L,SKA1,SKA3,HEPACAM2
6_Member	GO Cellular Components	GO:0000793	condensed chromosome	-8.72391	1.88836e-09	-6.49105	3.22812e-07	37/219	332,672,675,701,3297,3619,4085,4999,5347,9184,9735,9918,10403,10428,10664,10734,23310,26039,54780,54820,54908,55183,55320,55355,57082,57405,64105,79019,79172,79677,79980,80152,83540,119504,220134,221150,348995	BIRC5,BRCA1,BRCA2,BUB1B,HSF1,INCENP,MAD2L1,ORC2,PLK1,BUB3,KNTC1,NCAPD2,NDC80,CFDP1,CTCF,STAG3,NCAPD3,SS18L1,NSMCE4A,NDE1,SPDL1,RIF1,MIS18BP1,HJURP,KNL1,SPC25,CENPK,CENPM,CENPO,SMC6,DSN1,CENPT,NUF2,ANAPC16,SKA1,SKA3,NUP43
8_Member	GO Biological Processes	GO:0042147	retrograde transport, endosome to Golgi	-8.7131	1.93598e-09	-6.48978	3.23757e-07	23/95	1203,1639,6642,7260,7874,7879,8724,8729,9559,10139,25963,26088,27131,29934,54497,55275,55658,55737,64145,83874,112936,144717,387680	CLN5,DCTN1,SNX1,EIPR1,USP7,RAB7A,SNX3,GBF1,VPS26A,ARFRP1,TMEM87A,GGA1,SNX5,SNX12,HEATR5B,VPS53,RNF126,VPS35,RBSN,TBC1D10A,VPS26B,PHETA1,WASHC2A
5_Member	GO Cellular Components	GO:0005814	centriole	-8.34859	4.48137e-09	-6.14375	7.18201e-07	28/141	585,1070,1639,3064,3796,5347,6102,6491,7840,9814,9851,9857,10733,49856,51098,51174,55835,79959,80705,85444,95681,121441,126731,132320,163786,282809,284403,347240	BBS4,CETN3,DCTN1,HTT,KIF2A,PLK1,RP2,STIL,ALMS1,SFI1,KIAA0753,CEP350,PLK4,WRAP73,IFT52,TUBD1,CENPJ,CEP76,TSGA10,LRRCC1,CEP41,NEDD1,CCSAP,SCLT1,SASS6,POC1B,WDR62,KIF24
12_Member	GO Biological Processes	GO:0007005	mitochondrion organization	-8.32583	4.72247e-09	-6.12862	7.43665e-07	66/548	1459,1785,1869,2055,2139,2551,3064,3155,4285,5516,5534,5864,6834,6993,7019,7417,8834,9520,9868,10245,10425,10531,10651,10939,10953,10981,10989,23203,23368,25813,25994,26073,26100,28978,29078,29103,29928,51106,51499,54832,55187,55486,55737,56270,64422,66008,79135,79594,79810,80119,83858,84749,84883,91137,92667,113115,115209,116228,124997,137682,139341,246269,285521,389203,728489,100287932	CSNK2A2,DNM2,E2F1,CLN8,EYA2,GABPA,HTT,HMGCL,MIPEP,PPP2CB,PPP3R1,RAB3A,SURF1,DYNLT1,TFAM,VDAC2,TMEM11,NPEPPS,TOMM70,TIMM17B,ARIH2,PITRM1,MTX2,AFG3L2,TOMM34,RAB32,IMMT,PMPCA,PPP1R13B,SAMM50,HIGD1A,POLDIP2,WIPI2,TMEM14A,NDUFAF4,DNAJC15,TIMM22,TFB1M,TRIAP1,VPS13C,VPS13D,PARL,VPS35,WDR45B,ATG3,TRAK2,APOO,MUL1,PTCD2,PIF1,ATAD3B,USP30,AIFM2,SLC25A46,MGME1,MTFR2,OMA1,COX20,WDR81,NDUFAF6,FUNDC1,AFG1L,COX1…
16_Member	GO Biological Processes	GO:0006606	protein import into nucleus	-8.2059	6.2245e-09	-6.02698	9.39761e-07	28/143	754,999,1026,1432,1434,1871,1894,3837,3839,4927,5469,5663,9221,9688,9818,10526,10762,11261,23511,23534,23633,51194,51366,51501,55705,56478,80149,137735	PTTG1IP,CDH1,CDKN1A,MAPK14,CSE1L,E2F3,ECT2,KPNB1,KPNA3,NUP88,MED1,PSEN1,NOLC1,NUP93,NUP58,IPO8,NUP50,CHP1,NUP188,TNPO3,KPNA6,IPO11,UBR5,HIKESHI,IPO9,EIF4ENIF1,ZC3H12A,ABRA
18_Member	GO Cellular Components	GO:0019866	organelle inner membrane	-8.19953	6.31646e-09	-6.02385	9.46566e-07	66/552	622,1593,1678,2081,2110,3030,3032,3052,3396,3958,4001,5025,5663,5832,6182,6834,8760,8834,9016,10131,10245,10651,10845,10939,10989,11222,22868,23200,23203,23761,23787,25813,25994,26164,26284,29078,29103,29928,51004,51318,54977,55037,55486,56945,64960,64981,78988,79135,79934,80219,80303,83858,84273,84311,115209,116228,116540,137682,144404,283600,285521,286148,376497,389203,441024,100287932	BDH1,CYP27A1,TIMM8A,ERN1,ETFDH,HADHA,HADHB,HCCS,MRPL58,LGALS3,LMNB1,P2RX4,PSEN1,ALDH18A1,MRPL12,SURF1,CDS2,TMEM11,SLC25A14,TRAP1,TIMM17B,MTX2,CLPX,AFG3L2,IMMT,MRPL3,FASTKD2,ATP11B,PMPCA,PISD,MTCH1,SAMM50,HIGD1A,MTG2,ERAL1,NDUFAF4,DNAJC15,TIMM22,COQ6,MRPL35,SLC25A38,PTCD3,PARL,MRPS22,MRPS15,MRPL34,MRPL57,APOO,COQ8B,COQ10B,EFHD1,ATAD3B,NOA1,MRPL45,OMA1,COX20,MRPL53,NDUFAF6,TMEM120B,SLC25A47,COX18,D…
5_Member	GO Biological Processes	GO:0140056	organelle localization by membrane tethering	-8.10332	7.88285e-09	-5.93878	1.1514e-06	31/172	983,1639,1781,5048,5347,5864,5899,6813,7840,8766,9482,9702,9814,10733,11064,11311,23256,23673,54820,55835,57545,60412,65082,79598,79959,95681,115106,118987,121441,132320,347240	CDK1,DCTN1,DYNC1I2,PAFAH1B1,PLK1,RAB3A,RALB,STXBP2,ALMS1,RAB11A,STX8,CEP57,SFI1,PLK4,CNTRL,VPS45,SCFD1,STX12,NDE1,CENPJ,CC2D2A,EXOC4,VPS33A,CEP97,CEP76,CEP41,HAUS1,PDZD8,NEDD1,SCLT1,KIF24
9_Member	GO Cellular Components	GO:0000228	nuclear chromosome	-8.0938	8.05751e-09	-5.932	1.1695e-06	39/251	332,672,675,701,3015,3619,3622,4171,4173,4999,5000,5111,5347,5558,6117,6118,6598,9918,10403,10734,11169,23309,23493,26747,54617,55320,55388,55506,56655,63979,64105,64785,79172,79980,80152,83540,84083,84296,253714	BIRC5,BRCA1,BRCA2,BUB1B,H2AZ1,INCENP,ING2,MCM2,MCM4,ORC2,ORC4,PCNA,PLK1,PRIM2,RPA1,RPA2,SMARCB1,NCAPD2,NDC80,STAG3,WDHD1,SIN3B,HEY2,NUFIP1,INO80,MIS18BP1,MCM10,MACROH2A2,POLE4,FIGNL1,CENPK,GINS3,CENPO,DSN1,CENPT,NUF2,ZRANB3,GINS4,MMS22L
14_Member	GO Biological Processes	GO:0006888	endoplasmic reticulum to Golgi vesicle-mediated transport	-8.02216	9.50264e-09	-5.86847	1.35372e-06	35/212	286,375,1314,1315,1639,1781,1783,2153,2348,5861,6683,6710,6845,7415,8452,8674,8729,9276,9554,9871,9919,10016,10175,10484,22878,23256,25839,25956,26958,51290,55860,57222,57511,59349,140735	ANK1,ARF1,COPA,COPB1,DCTN1,DYNC1I2,DYNC1LI2,F5,FOLR1,RAB1A,SPAST,SPTB,VAMP7,VCP,CUL3,VAMP4,GBF1,COPB2,SEC22B,SEC24D,SEC16A,PDCD6,CNIH1,SEC23A,TRAPPC8,SCFD1,COG4,SEC31B,COPG2,ERGIC2,ACTR10,ERGIC1,COG6,KLHL12,DYNLL2
9_Member	GO Biological Processes	GO:0006261	DNA-dependent DNA replication	-7.80875	1.55327e-08	-5.68859	2.04837e-06	29/158	675,1025,4171,4173,4683,4999,5000,5111,5558,5984,6117,6118,8317,8318,10721,11143,11169,54617,55218,55388,56655,57697,64785,79892,84083,84296,91603,92667,253714	BRCA2,CDK9,MCM2,MCM4,NBN,ORC2,ORC4,PCNA,PRIM2,RFC4,RPA1,RPA2,CDC7,CDC45,POLQ,KAT7,WDHD1,INO80,EXD2,MCM10,POLE4,FANCM,GINS3,MCMBP,ZRANB3,GINS4,ZNF830,MGME1,MMS22L
18_Member	GO Cellular Components	GO:0005743	mitochondrial inner membrane	-7.79454	1.60495e-08	-5.68176	2.08084e-06	60/493	622,1593,1678,2110,3030,3032,3052,3396,3958,5663,5832,6182,6834,8760,8834,9016,10131,10245,10651,10845,10939,10989,11222,22868,23203,23761,23787,25813,25994,26164,26284,29078,29103,29928,51004,51318,54977,55037,55486,56945,64960,64981,78988,79135,79934,80219,80303,83858,84273,84311,115209,116228,116540,137682,283600,285521,376497,389203,441024,100287932	BDH1,CYP27A1,TIMM8A,ETFDH,HADHA,HADHB,HCCS,MRPL58,LGALS3,PSEN1,ALDH18A1,MRPL12,SURF1,CDS2,TMEM11,SLC25A14,TRAP1,TIMM17B,MTX2,CLPX,AFG3L2,IMMT,MRPL3,FASTKD2,PMPCA,PISD,MTCH1,SAMM50,HIGD1A,MTG2,ERAL1,NDUFAF4,DNAJC15,TIMM22,COQ6,MRPL35,SLC25A38,PTCD3,PARL,MRPS22,MRPS15,MRPL34,MRPL57,APOO,COQ8B,COQ10B,EFHD1,ATAD3B,NOA1,MRPL45,OMA1,COX20,MRPL53,NDUFAF6,SLC25A47,COX18,SLC27A1,SMIM20,MTHFD2L,TIMM23
1_Member	GO Biological Processes	GO:0090307	mitotic spindle assembly	-7.6134	2.43556e-08	-5.51738	3.03826e-06	18/68	991,3796,3832,3837,4605,4733,5347,8766,9055,9493,22974,23172,24137,49856,57132,79598,92421,126731	CDC20,KIF2A,KIF11,KPNB1,MYBL2,DRG1,PLK1,RAB11A,PRC1,KIF23,TPX2,ABRAXAS2,KIF4A,WRAP73,CHMP1B,CEP97,CHMP4C,CCSAP
1_Member	GO Biological Processes	GO:0051225	spindle assembly	-7.51448	3.05858e-08	-5.42544	3.75457e-06	26/135	991,3619,3796,3832,3837,4605,4733,5347,8766,9055,9493,9897,10844,22974,23172,24137,26112,27229,49856,54617,57132,79598,81027,92421,115106,126731	CDC20,INCENP,KIF2A,KIF11,KPNB1,MYBL2,DRG1,PLK1,RAB11A,PRC1,KIF23,WASHC5,TUBGCP2,TPX2,ABRAXAS2,KIF4A,CCDC69,TUBGCP4,WRAP73,INO80,CHMP1B,CEP97,TUBB1,CHMP4C,HAUS1,CCSAP
3_Member	GO Biological Processes	GO:0045930	negative regulation of mitotic cell cycle	-7.35889	4.37635e-08	-5.28572	5.17936e-06	44/321	25,672,701,983,991,1026,1647,1869,4085,4303,4436,4683,5111,5325,5347,5685,5686,5687,5709,5710,5719,6118,7272,8738,8883,9184,9735,9861,10197,10403,10457,23019,23194,25949,51499,51512,54475,54908,55571,57099,63967,91603,92421,131601	ABL1,BRCA1,BUB1B,CDK1,CDC20,CDKN1A,GADD45A,E2F1,MAD2L1,FOXO4,MSH2,NBN,PCNA,PLAGL1,PLK1,PSMA4,PSMA5,PSMA6,PSMD3,PSMD4,PSMD13,RPA2,TTK,CRADD,NAE1,BUB3,KNTC1,PSMD6,PSME3,NDC80,GPNMB,CNOT1,FBXL7,SYF2,TRIAP1,GTSE1,NLE1,SPDL1,CNOT11,AVEN,CLSPN,ZNF830,CHMP4C,TPRA1
3_Member	GO Biological Processes	GO:1902750	negative regulation of cell cycle G2/M phase transition	-7.3388	4.58355e-08	-5.26786	5.39689e-06	23/111	672,983,1026,4303,4683,5347,5685,5686,5687,5709,5710,5719,8883,9861,10197,23194,25949,51343,51514,57099,63967,91603,92421	BRCA1,CDK1,CDKN1A,FOXO4,NBN,PLK1,PSMA4,PSMA5,PSMA6,PSMD3,PSMD4,PSMD13,NAE1,PSMD6,PSME3,FBXL7,SYF2,FZR1,DTL,AVEN,CLSPN,ZNF830,CHMP4C
5_Member	GO Biological Processes	GO:0097711	ciliary basal body-plasma membrane docking	-7.27012	5.36877e-08	-5.21228	6.13369e-06	21/95	983,1639,1781,5048,5347,7840,8766,9702,9814,10733,11064,54820,55835,57545,79598,79959,95681,115106,121441,132320,347240	CDK1,DCTN1,DYNC1I2,PAFAH1B1,PLK1,ALMS1,RAB11A,CEP57,SFI1,PLK4,CNTRL,NDE1,CENPJ,CC2D2A,CEP97,CEP76,CEP41,HAUS1,NEDD1,SCLT1,KIF24
14_Member	GO Biological Processes	GO:0006890	retrograde vesicle-mediated transport, Golgi to endoplasmic reticulum	-7.25736	5.52896e-08	-5.205	6.23729e-06	20/87	1314,1315,3064,3796,3798,3832,5861,7405,8729,9276,9463,9493,9554,23256,24137,25839,26958,51290,56992,57222	COPA,COPB1,HTT,KIF2A,KIF5A,KIF11,RAB1A,UVRAG,GBF1,COPB2,PICK1,KIF23,SEC22B,SCFD1,KIF4A,COG4,COPG2,ERGIC2,KIF15,ERGIC1
3_Member	GO Biological Processes	GO:0010948	negative regulation of cell cycle process	-7.19323	6.40872e-08	-5.15637	6.97643e-06	47/359	672,701,983,991,1025,1026,1647,1869,4085,4303,4591,4683,5111,5325,5347,5685,5686,5687,5709,5710,5719,6118,7272,8317,8738,8883,9184,9700,9735,9861,10197,10403,10457,23019,23194,25949,51343,51499,51512,51514,54908,55571,57099,63967,91603,92421,131601	BRCA1,BUB1B,CDK1,CDC20,CDK9,CDKN1A,GADD45A,E2F1,MAD2L1,FOXO4,TRIM37,NBN,PCNA,PLAGL1,PLK1,PSMA4,PSMA5,PSMA6,PSMD3,PSMD4,PSMD13,RPA2,TTK,CDC7,CRADD,NAE1,BUB3,ESPL1,KNTC1,PSMD6,PSME3,NDC80,GPNMB,CNOT1,FBXL7,SYF2,FZR1,TRIAP1,GTSE1,DTL,SPDL1,CNOT11,AVEN,CLSPN,ZNF830,CHMP4C,TPRA1
4_Member	GO Biological Processes	GO:0000209	protein polyubiquitination	-7.16937	6.77072e-08	-5.13455	7.3359e-06	45/337	580,672,3093,5685,5686,5687,5709,5710,5719,7185,7186,7319,7326,8405,8452,9111,9354,9373,9520,9604,9861,10197,10277,10425,23014,23194,25820,26259,27252,51343,51366,51434,51514,54778,55336,55658,55905,64682,79016,79594,84937,89910,92369,117584,151636	BARD1,BRCA1,UBE2K,PSMA4,PSMA5,PSMA6,PSMD3,PSMD4,PSMD13,TRAF1,TRAF2,UBE2A,UBE2G1,SPOP,CUL3,NMI,UBE4A,PLAA,NPEPPS,RNF14,PSMD6,PSME3,UBE4B,ARIH2,FBXO21,FBXL7,ARIH1,FBXW8,KLHL20,FZR1,UBR5,ANAPC7,DTL,RNF111,FBXL8,RNF126,RNF114,ANAPC1,DDA1,MUL1,ZNRF1,UBE3B,SPSB4,RFFL,DTX3L
19_Member	GO Biological Processes	GO:0006399	tRNA metabolic process	-7.12452	7.50728e-08	-5.09778	7.984e-06	30/179	1615,1653,2617,2926,5464,5859,6741,7453,9255,9692,10556,10667,10898,23395,23438,25917,51520,54901,55006,55226,55699,79731,79828,81627,84881,112487,115708,134637,283742,339175	DARS1,DDX1,GARS1,GRSF1,PPA1,QARS1,SSB,WARS1,AIMP1,PRORP,RPP30,FARS2,CPSF4,LARS2,HARS2,THUMPD3,LARS1,CDKAL1,TRMT61B,NAT10,IARS2,NARS2,METTL8,TRMT1L,RPUSD4,DTD2,TRMT61A,ADAT2,FAM98B,METTL2A
20_Member	GO Biological Processes	GO:1903829	positive regulation of cellular protein localization	-7.07086	8.49461e-08	-5.0481	8.95153e-06	41/295	163,493,983,999,1432,1459,1869,1894,2037,2042,3958,4804,5347,5534,5663,6950,7016,7203,7430,8766,8826,9520,9777,9847,10268,10347,10403,10425,10574,10576,11143,11261,22948,23368,25836,51366,51512,54434,80149,84687,151636	AP2B1,ATP2B4,CDK1,CDH1,MAPK14,CSNK2A2,E2F1,ECT2,EPB41L2,EPHA3,LGALS3,NGFR,PLK1,PPP3R1,PSEN1,TCP1,TESK1,CCT3,EZR,RAB11A,IQGAP1,NPEPPS,TM9SF4,C2CD5,RAMP3,ABCA7,NDC80,ARIH2,CCT7,CCT2,KAT7,CHP1,CCT5,PPP1R13B,NIPBL,UBR5,GTSE1,SSH1,ZC3H12A,PPP1R9B,DTX3L
16_Member	GO Biological Processes	GO:0051170	import into nucleus	-6.92643	1.18459e-07	-4.92117	1.19903e-05	28/163	754,999,1026,1432,1434,1871,1894,3837,3839,4927,5469,5663,9221,9688,9818,10526,10762,11261,23511,23534,23633,51194,51366,51501,55705,56478,80149,137735	PTTG1IP,CDH1,CDKN1A,MAPK14,CSE1L,E2F3,ECT2,KPNB1,KPNA3,NUP88,MED1,PSEN1,NOLC1,NUP93,NUP58,IPO8,NUP50,CHP1,NUP188,TNPO3,KPNA6,IPO11,UBR5,HIKESHI,IPO9,EIF4ENIF1,ZC3H12A,ABRA
9_Member	GO Biological Processes	GO:0006310	DNA recombination	-6.86841	1.35392e-07	-4.87628	1.32961e-05	41/300	672,675,2074,2187,2956,4171,4173,4436,4683,5889,5890,6117,6118,7520,8317,8318,9156,10097,10721,22909,22976,23503,25788,25836,54617,54780,55183,55218,57697,63979,79605,79677,79728,80119,83695,84083,84296,84515,115004,253714,283677	BRCA1,BRCA2,ERCC6,FANCB,MSH6,MCM2,MCM4,MSH2,NBN,RAD51C,RAD51B,RPA1,RPA2,XRCC5,CDC7,CDC45,EXO1,ACTR2,POLQ,FAN1,PAXIP1,ZFYVE26,RAD54B,NIPBL,INO80,NSMCE4A,RIF1,EXD2,FANCM,FIGNL1,PGBD5,SMC6,PALB2,PIF1,RHNO1,ZRANB3,GINS4,MCM8,CGAS,MMS22L,REC114
5_Member	GO Biological Processes	GO:0060271	cilium assembly	-6.85789	1.3871e-07	-4.8676	1.35642e-05	51/415	585,983,1639,1781,1785,3064,3983,4134,5048,5347,5861,7016,7840,8766,9702,9814,9857,10097,10733,11064,23224,25771,25930,27152,27352,28981,49856,51098,51256,54820,55296,55329,55835,57545,64422,79598,79809,79959,83874,90120,95681,115106,121441,132320,140735,152206,200728,202018,282809,317662,347240	BBS4,CDK1,DCTN1,DYNC1I2,DNM2,HTT,ABLIM1,MAP4,PAFAH1B1,PLK1,RAB1A,TESK1,ALMS1,RAB11A,CEP57,SFI1,CEP350,ACTR2,PLK4,CNTRL,SYNE2,TBC1D22A,PTPN23,INTU,SGSM3,IFT81,WRAP73,IFT52,TBC1D7,NDE1,TBC1D19,MNS1,CENPJ,CC2D2A,ATG3,CEP97,TTC21B,CEP76,TBC1D10A,TMEM250,CEP41,HAUS1,NEDD1,SCLT1,DYNLL2,CCDC13,TMEM17,TAPT1,POC1B,FAM149B1,KIF24
7_Member	GO Biological Processes	GO:0006900	vesicle budding from membrane	-6.83593	1.45904e-07	-4.85113	1.40885e-05	22/109	375,1785,2153,2348,5861,7879,8452,8724,8729,8976,9554,9871,9892,9919,10016,10175,10484,23256,25956,59349,91782,92421	ARF1,DNM2,F5,FOLR1,RAB1A,RAB7A,CUL3,SNX3,GBF1,WASL,SEC22B,SEC24D,SNAP91,SEC16A,PDCD6,CNIH1,SEC23A,SCFD1,SEC31B,KLHL12,CHMP7,CHMP4C
20_Member	GO Biological Processes	GO:0032386	regulation of intracellular transport	-6.6874	2.05399e-07	-4.72214	1.89608e-05	45/350	375,580,999,1432,1459,1869,1894,4131,5494,5534,5605,5663,7260,7430,7874,8724,9221,9230,9520,9585,9777,9818,9847,9912,9919,10411,10425,11261,22876,22902,22916,23256,23317,23368,25930,29934,51366,51512,55486,55741,55754,79752,79809,80149,337867	ARF1,BARD1,CDH1,MAPK14,CSNK2A2,E2F1,ECT2,MAP1B,PPM1A,PPP3R1,MAP2K2,PSEN1,EIPR1,EZR,USP7,SNX3,NOLC1,RAB11B,NPEPPS,KIF20B,TM9SF4,NUP58,C2CD5,ARHGAP44,SEC16A,RAPGEF3,ARIH2,CHP1,INPP5F,RUFY3,NCBP2,SCFD1,DNAJC13,PPP1R13B,PTPN23,SNX12,UBR5,GTSE1,PARL,EDEM2,TMEM30A,ZFAND1,TTC21B,ZC3H12A,UBAC2
2_Member	GO Cellular Components	GO:0005876	spindle microtubule	-6.53761	2.89993e-07	-4.59766	2.52545e-05	17/71	332,983,3796,3832,5048,5347,8452,8766,9055,9735,24137,27175,51115,115106,126731,220134,221150	BIRC5,CDK1,KIF2A,KIF11,PAFAH1B1,PLK1,CUL3,RAB11A,PRC1,KNTC1,KIF4A,TUBG2,RMDN1,HAUS1,CCSAP,SKA1,SKA3
3_Member	GO Biological Processes	GO:0010972	negative regulation of G2/M transition of mitotic cell cycle	-6.20785	6.19662e-07	-4.29643	5.0532e-05	20/100	672,983,1026,4303,4683,5685,5686,5687,5709,5710,5719,8883,9861,10197,23194,25949,57099,63967,91603,92421	BRCA1,CDK1,CDKN1A,FOXO4,NBN,PSMA4,PSMA5,PSMA6,PSMD3,PSMD4,PSMD13,NAE1,PSMD6,PSME3,FBXL7,SYF2,AVEN,CLSPN,ZNF830,CHMP4C
5_Member	GO Biological Processes	GO:0044782	cilium organization	-6.19542	6.37652e-07	-4.28554	5.18159e-05	51/436	585,983,1639,1781,1785,3064,3983,4134,5048,5347,5861,7016,7840,8766,9702,9814,9857,10097,10733,11064,23224,25771,25930,27152,27352,28981,49856,51098,51256,54820,55296,55329,55835,57545,64422,79598,79809,79959,83874,90120,95681,115106,121441,132320,140735,152206,200728,202018,282809,317662,347240	BBS4,CDK1,DCTN1,DYNC1I2,DNM2,HTT,ABLIM1,MAP4,PAFAH1B1,PLK1,RAB1A,TESK1,ALMS1,RAB11A,CEP57,SFI1,CEP350,ACTR2,PLK4,CNTRL,SYNE2,TBC1D22A,PTPN23,INTU,SGSM3,IFT81,WRAP73,IFT52,TBC1D7,NDE1,TBC1D19,MNS1,CENPJ,CC2D2A,ATG3,CEP97,TTC21B,CEP76,TBC1D10A,TMEM250,CEP41,HAUS1,NEDD1,SCLT1,DYNLL2,CCDC13,TMEM17,TAPT1,POC1B,FAM149B1,KIF24
20_Member	GO Biological Processes	GO:1900182	positive regulation of protein localization to nucleus	-6.03273	9.27404e-07	-4.14375	7.18209e-05	18/85	983,999,1432,1894,4804,5347,5663,6950,7016,7203,10574,10576,11143,22948,51366,51512,80149,151636	CDK1,CDH1,MAPK14,ECT2,NGFR,PLK1,PSEN1,TCP1,TESK1,CCT3,CCT7,CCT2,KAT7,CCT5,UBR5,GTSE1,ZC3H12A,DTX3L
17_Member	GO Cellular Components	GO:0031901	early endosome membrane	-5.8428	1.43615e-06	-3.97929	0.000104884	26/163	1183,4040,5663,5878,6642,8723,8724,10347,10457,22876,23163,23317,23673,26088,27065,27131,29062,29934,51552,55697,64145,79666,81609,124997,151636,387680	CLCN4,LRP6,PSEN1,RAB5C,SNX1,SNX4,SNX3,ABCA7,GPNMB,INPP5F,GGA3,DNAJC13,STX12,GGA1,NSG1,SNX5,WDR91,SNX12,RAB14,VAC14,RBSN,PLEKHF2,SNX27,WDR81,DTX3L,WASHC2A
20_Member	GO Biological Processes	GO:0070201	regulation of establishment of protein localization	-5.52633	2.97622e-06	-3.70596	0.000196806	60/574	43,375,580,999,1374,1432,1459,1869,1894,2244,3301,3710,3747,5481,5494,5532,5534,5590,5663,6833,6950,7203,7260,7430,8724,8766,9221,9463,9520,9585,9727,9777,9818,9847,9912,9919,10391,10411,10425,10574,10576,11261,22902,22948,23256,23368,25924,25930,29934,51366,51512,55486,55741,55754,55835,79752,79809,80149,84896,337867	ACHE,ARF1,BARD1,CDH1,CPT1A,MAPK14,CSNK2A2,E2F1,ECT2,FGB,DNAJA1,ITPR3,KCNC2,PPID,PPM1A,PPP3CB,PPP3R1,PRKCZ,PSEN1,ABCC8,TCP1,CCT3,EIPR1,EZR,SNX3,RAB11A,NOLC1,PICK1,NPEPPS,KIF20B,RAB11FIP3,TM9SF4,NUP58,C2CD5,ARHGAP44,SEC16A,CORO2B,RAPGEF3,ARIH2,CCT7,CCT2,CHP1,RUFY3,CCT5,SCFD1,PPP1R13B,MYRIP,PTPN23,SNX12,UBR5,GTSE1,PARL,EDEM2,TMEM30A,CENPJ,ZFAND1,TTC21B,ZC3H12A,ATAD1,UBAC2
11_Member	GO Cellular Components	GO:0031902	late endosome membrane	-5.46706	3.41147e-06	-3.65774	0.000219916	23/140	309,1183,6845,7879,8649,9482,9528,23339,27065,28956,29062,54432,54664,55004,55207,55315,55529,55697,55745,57132,65082,92421,124997	ANXA6,CLCN4,VAMP7,RAB7A,LAMTOR3,STX8,TMEM59,VPS39,NSG1,LAMTOR2,WDR91,YIPF1,TMEM106B,LAMTOR1,ARL8B,SLC29A3,PIP4P2,VAC14,AP5M1,CHMP1B,VPS33A,CHMP4C,WDR81
5_Member	GO Biological Processes	GO:0120031	plasma membrane bounded cell projection assembly	-5.45796	3.48371e-06	-3.64985	0.000223947	63/616	25,585,983,1639,1781,1785,2475,3064,3983,4134,5025,5048,5347,5861,7016,7430,7840,8440,8766,8976,9423,9702,9814,9857,9912,10097,10733,11064,23224,25771,25930,27152,27352,28981,29780,49856,51098,51256,54443,54820,55296,55329,55835,55909,57545,64422,79598,79809,79959,83874,84687,90120,95681,115106,121441,132320,140735,152206,200728,202018,282809,317662,347240	ABL1,BBS4,CDK1,DCTN1,DYNC1I2,DNM2,MTOR,HTT,ABLIM1,MAP4,P2RX4,PAFAH1B1,PLK1,RAB1A,TESK1,EZR,ALMS1,NCK2,RAB11A,WASL,NTN1,CEP57,SFI1,CEP350,ARHGAP44,ACTR2,PLK4,CNTRL,SYNE2,TBC1D22A,PTPN23,INTU,SGSM3,IFT81,PARVB,WRAP73,IFT52,TBC1D7,ANLN,NDE1,TBC1D19,MNS1,CENPJ,BIN3,CC2D2A,ATG3,CEP97,TTC21B,CEP76,TBC1D10A,PPP1R9B,TMEM250,CEP41,HAUS1,NEDD1,SCLT1,DYNLL2,CCDC13,TMEM17,TAPT1,POC1B,FAM149B1,KIF24
1_Member	GO Biological Processes	GO:0050000	chromosome localization	-5.4469	3.57352e-06	-3.64151	0.000228293	17/84	3619,3837,8452,8766,9787,9928,10097,10403,25900,51115,54820,54908,55143,57132,83540,91782,92421	INCENP,KPNB1,CUL3,RAB11A,DLGAP5,KIF14,ACTR2,NDC80,IFFO1,RMDN1,NDE1,SPDL1,CDCA8,CHMP1B,NUF2,CHMP7,CHMP4C
15_Member	GO Biological Processes	GO:0051302	regulation of cell division	-5.4448	3.59088e-06	-3.64151	0.000228293	26/171	585,675,1894,3619,4300,5300,5347,5586,6683,7405,8452,8766,9055,9493,9585,9727,9928,10112,10733,11113,23503,27152,30849,57448,63971,92421	BBS4,BRCA2,ECT2,INCENP,MLLT3,PIN1,PLK1,PKN2,SPAST,UVRAG,CUL3,RAB11A,PRC1,KIF23,KIF20B,RAB11FIP3,KIF14,KIF20A,PLK4,CIT,ZFYVE26,INTU,PIK3R4,BIRC6,KIF13A,CHMP4C
20_Member	GO Biological Processes	GO:1904951	positive regulation of establishment of protein localization	-5.44137	3.61931e-06	-3.63928	0.000229468	40/328	43,375,999,1432,1459,1869,1894,2244,5481,5494,5532,5534,5590,5663,6950,7203,7430,9520,9585,9777,9847,9919,10391,10411,10425,10574,10576,11261,22902,22948,23368,25924,25930,51366,51512,55741,55754,55835,79752,80149	ACHE,ARF1,CDH1,MAPK14,CSNK2A2,E2F1,ECT2,FGB,PPID,PPM1A,PPP3CB,PPP3R1,PRKCZ,PSEN1,TCP1,CCT3,EZR,NPEPPS,KIF20B,TM9SF4,C2CD5,SEC16A,CORO2B,RAPGEF3,ARIH2,CCT7,CCT2,CHP1,RUFY3,CCT5,PPP1R13B,MYRIP,PTPN23,UBR5,GTSE1,EDEM2,TMEM30A,CENPJ,ZFAND1,ZC3H12A
19_Member	GO Molecular Functions	GO:0140101	catalytic activity, acting on a tRNA	-5.31816	4.80661e-06	-3.53402	0.000292399	21/123	1615,2617,3396,5859,7453,9692,10556,10667,23395,23438,25917,51520,54901,55006,55699,79731,79828,81627,112487,115708,339175	DARS1,GARS1,MRPL58,QARS1,WARS1,PRORP,RPP30,FARS2,LARS2,HARS2,THUMPD3,LARS1,CDKAL1,TRMT61B,IARS2,NARS2,METTL8,TRMT1L,DTD2,TRMT61A,METTL2A
5_Member	GO Biological Processes	GO:0030031	cell projection assembly	-5.14439	7.17153e-06	-3.38864	0.000408654	63/630	25,585,983,1639,1781,1785,2475,3064,3983,4134,5025,5048,5347,5861,7016,7430,7840,8440,8766,8976,9423,9702,9814,9857,9912,10097,10733,11064,23224,25771,25930,27152,27352,28981,29780,49856,51098,51256,54443,54820,55296,55329,55835,55909,57545,64422,79598,79809,79959,83874,84687,90120,95681,115106,121441,132320,140735,152206,200728,202018,282809,317662,347240	ABL1,BBS4,CDK1,DCTN1,DYNC1I2,DNM2,MTOR,HTT,ABLIM1,MAP4,P2RX4,PAFAH1B1,PLK1,RAB1A,TESK1,EZR,ALMS1,NCK2,RAB11A,WASL,NTN1,CEP57,SFI1,CEP350,ARHGAP44,ACTR2,PLK4,CNTRL,SYNE2,TBC1D22A,PTPN23,INTU,SGSM3,IFT81,PARVB,WRAP73,IFT52,TBC1D7,ANLN,NDE1,TBC1D19,MNS1,CENPJ,BIN3,CC2D2A,ATG3,CEP97,TTC21B,CEP76,TBC1D10A,PPP1R9B,TMEM250,CEP41,HAUS1,NEDD1,SCLT1,DYNLL2,CCDC13,TMEM17,TAPT1,POC1B,FAM149B1,KIF24
12_Member	GO Biological Processes	GO:0006605	protein targeting	-5.0086	9.80397e-06	-3.27603	0.00052963	48/441	1459,3155,3295,3309,4121,4285,5264,5828,5830,6449,6729,6730,6731,7095,7879,8504,8540,9520,9847,9868,10245,10425,10531,10953,11261,23163,23203,25813,26063,29103,29928,30849,54677,54832,55187,55486,55825,60412,64374,64422,66008,79158,79683,83752,130340,254887,728489,100287932	CSNK2A2,HMGCL,HSD17B4,HSPA5,MAN1A1,MIPEP,PHYH,PEX2,PEX5,SGTA,SRP54,SRP68,SRP72,SEC62,RAB7A,PEX3,AGPS,NPEPPS,C2CD5,TOMM70,TIMM17B,ARIH2,PITRM1,TOMM34,CHP1,GGA3,PMPCA,SAMM50,DECR2,DNAJC15,TIMM22,PIK3R4,CROT,VPS13C,VPS13D,PARL,PECR,EXOC4,SIL1,ATG3,TRAK2,GNPTAB,ZDHHC14,LONP2,AP1S3,ZDHHC23,DNLZ,TIMM23
1_Member	GO Biological Processes	GO:0051303	establishment of chromosome localization	-4.9502	1.12151e-05	-3.23426	0.000583102	16/82	3619,3837,8452,8766,9787,9928,10097,10403,51115,54820,54908,55143,57132,83540,91782,92421	INCENP,KPNB1,CUL3,RAB11A,DLGAP5,KIF14,ACTR2,NDC80,RMDN1,NDE1,SPDL1,CDCA8,CHMP1B,NUF2,CHMP7,CHMP4C
20_Member	GO Biological Processes	GO:0032388	positive regulation of intracellular transport	-4.78993	1.62208e-05	-3.09883	0.000796478	29/219	375,999,1432,1459,1869,1894,5494,5534,5663,7260,7430,9520,9585,9777,9847,9919,10411,10425,11261,22902,22916,23368,25930,51366,51512,55741,55754,79752,80149	ARF1,CDH1,MAPK14,CSNK2A2,E2F1,ECT2,PPM1A,PPP3R1,PSEN1,EIPR1,EZR,NPEPPS,KIF20B,TM9SF4,C2CD5,SEC16A,RAPGEF3,ARIH2,CHP1,RUFY3,NCBP2,PPP1R13B,PTPN23,UBR5,GTSE1,EDEM2,TMEM30A,ZFAND1,ZC3H12A
7_Member	GO Biological Processes	GO:0006903	vesicle targeting	-4.69958	1.99719e-05	-3.02731	0.000939048	17/95	2153,2348,5663,5861,8452,8729,8773,9554,9871,9919,10016,10175,10484,11261,23256,59349,60412	F5,FOLR1,PSEN1,RAB1A,CUL3,GBF1,SNAP23,SEC22B,SEC24D,SEC16A,PDCD6,CNIH1,SEC23A,CHP1,SCFD1,KLHL12,EXOC4
20_Member	GO Biological Processes	GO:0033157	regulation of intracellular protein transport	-4.57337	2.6707e-05	-2.92198	0.00119679	31/248	580,999,1432,1459,1869,1894,5494,5534,5663,9221,9520,9585,9777,9818,9847,9912,9919,10411,10425,11261,22902,23368,51366,51512,55486,55741,55754,79752,79809,80149,337867	BARD1,CDH1,MAPK14,CSNK2A2,E2F1,ECT2,PPM1A,PPP3R1,PSEN1,NOLC1,NPEPPS,KIF20B,TM9SF4,NUP58,C2CD5,ARHGAP44,SEC16A,RAPGEF3,ARIH2,CHP1,RUFY3,PPP1R13B,UBR5,GTSE1,PARL,EDEM2,TMEM30A,ZFAND1,TTC21B,ZC3H12A,UBAC2
1_Member	GO Biological Processes	GO:0007080	mitotic metaphase plate congression	-4.5314	2.94168e-05	-2.88504	0.00130304	12/53	3837,8452,8766,9928,10403,51115,54908,55143,57132,83540,91782,92421	KPNB1,CUL3,RAB11A,KIF14,NDC80,RMDN1,SPDL1,CDCA8,CHMP1B,NUF2,CHMP7,CHMP4C
12_Member	GO Biological Processes	GO:0006839	mitochondrial transport	-4.49489	3.1997e-05	-2.85268	0.00140385	33/274	32,1374,1459,1869,2139,4285,5534,5663,6993,7417,9016,9520,9868,10245,10425,10531,10651,10939,10953,23203,23368,25813,26128,28978,29103,29928,54977,55486,55737,79594,285521,728489,100287932	ACACB,CPT1A,CSNK2A2,E2F1,EYA2,MIPEP,PPP3R1,PSEN1,DYNLT1,VDAC2,SLC25A14,NPEPPS,TOMM70,TIMM17B,ARIH2,PITRM1,MTX2,AFG3L2,TOMM34,PMPCA,PPP1R13B,SAMM50,KIFBP,TMEM14A,DNAJC15,TIMM22,SLC25A38,PARL,VPS35,MUL1,COX18,DNLZ,TIMM23
20_Member	GO Biological Processes	GO:0090087	regulation of peptide transport	-4.22289	5.98561e-05	-2.63275	0.00232944	56/580	43,375,580,999,1374,1432,1459,1869,1894,2244,3301,3710,3747,5481,5494,5532,5534,5590,5663,6833,7260,7430,8600,8724,8766,9221,9255,9463,9520,9585,9727,9777,9818,9847,9912,9919,10411,10425,11261,22902,23178,23256,23368,25924,25930,29934,51366,51512,55486,55741,55754,79752,79809,80149,84896,337867	ACHE,ARF1,BARD1,CDH1,CPT1A,MAPK14,CSNK2A2,E2F1,ECT2,FGB,DNAJA1,ITPR3,KCNC2,PPID,PPM1A,PPP3CB,PPP3R1,PRKCZ,PSEN1,ABCC8,EIPR1,EZR,TNFSF11,SNX3,RAB11A,NOLC1,AIMP1,PICK1,NPEPPS,KIF20B,RAB11FIP3,TM9SF4,NUP58,C2CD5,ARHGAP44,SEC16A,RAPGEF3,ARIH2,CHP1,RUFY3,PASK,SCFD1,PPP1R13B,MYRIP,PTPN23,SNX12,UBR5,GTSE1,PARL,EDEM2,TMEM30A,ZFAND1,TTC21B,ZC3H12A,ATAD1,UBAC2
20_Member	GO Biological Processes	GO:0090316	positive regulation of intracellular protein transport	-4.16163	6.8924e-05	-2.58872	0.002578	24/179	999,1432,1459,1869,1894,5494,5534,5663,9520,9585,9777,9847,9919,10411,10425,11261,22902,23368,51366,51512,55741,55754,79752,80149	CDH1,MAPK14,CSNK2A2,E2F1,ECT2,PPM1A,PPP3R1,PSEN1,NPEPPS,KIF20B,TM9SF4,C2CD5,SEC16A,RAPGEF3,ARIH2,CHP1,RUFY3,PPP1R13B,UBR5,GTSE1,EDEM2,TMEM30A,ZFAND1,ZC3H12A
1_Member	GO Biological Processes	GO:0051310	metaphase plate congression	-4.10866	7.78644e-05	-2.54342	0.00286139	13/67	3619,3837,8452,8766,9928,10403,51115,54908,55143,57132,83540,91782,92421	INCENP,KPNB1,CUL3,RAB11A,KIF14,NDC80,RMDN1,SPDL1,CDCA8,CHMP1B,NUF2,CHMP7,CHMP4C
20_Member	GO Biological Processes	GO:0051223	regulation of protein transport	-4.02921	9.34957e-05	-2.47759	0.00332977	53/549	43,375,580,999,1374,1432,1459,1869,1894,2244,3301,3710,3747,5481,5494,5532,5534,5590,5663,6833,7260,7430,8724,8766,9221,9463,9520,9585,9727,9777,9818,9847,9912,9919,10411,10425,11261,22902,23256,23368,25924,25930,29934,51366,51512,55486,55741,55754,79752,79809,80149,84896,337867	ACHE,ARF1,BARD1,CDH1,CPT1A,MAPK14,CSNK2A2,E2F1,ECT2,FGB,DNAJA1,ITPR3,KCNC2,PPID,PPM1A,PPP3CB,PPP3R1,PRKCZ,PSEN1,ABCC8,EIPR1,EZR,SNX3,RAB11A,NOLC1,PICK1,NPEPPS,KIF20B,RAB11FIP3,TM9SF4,NUP58,C2CD5,ARHGAP44,SEC16A,RAPGEF3,ARIH2,CHP1,RUFY3,SCFD1,PPP1R13B,MYRIP,PTPN23,SNX12,UBR5,GTSE1,PARL,EDEM2,TMEM30A,ZFAND1,TTC21B,ZC3H12A,ATAD1,UBAC2
7_Member	GO Biological Processes	GO:0006901	vesicle coating	-3.90469	0.000124541	-2.37591	0.00420815	13/70	2153,2348,5861,8452,8729,9554,9871,9919,10016,10175,10484,23256,59349	F5,FOLR1,RAB1A,CUL3,GBF1,SEC22B,SEC24D,SEC16A,PDCD6,CNIH1,SEC23A,SCFD1,KLHL12
12_Member	GO Biological Processes	GO:0072655	establishment of protein localization to mitochondrion	-3.86421	0.000136708	-2.34734	0.00449424	20/142	1459,1869,3301,4285,5534,9520,9868,10245,10425,10531,10953,23203,23368,25813,29103,29928,55486,285521,728489,100287932	CSNK2A2,E2F1,DNAJA1,MIPEP,PPP3R1,NPEPPS,TOMM70,TIMM17B,ARIH2,PITRM1,TOMM34,PMPCA,PPP1R13B,SAMM50,DNAJC15,TIMM22,PARL,COX18,DNLZ,TIMM23
20_Member	GO Biological Processes	GO:1903793	positive regulation of anion transport	-3.82812	0.000148552	-2.31496	0.00484222	47/478	21,43,60,375,999,1066,1432,1459,1869,1894,2244,4602,5025,5481,5494,5532,5534,5590,5663,6845,7430,8600,8723,8792,9255,9520,9585,9777,9847,9919,10347,10411,10425,11261,22902,22916,23368,25924,25930,51366,51499,51512,55741,55754,79602,79752,80149	ABCA3,ACHE,ACTB,ARF1,CDH1,CES1,MAPK14,CSNK2A2,E2F1,ECT2,FGB,MYB,P2RX4,PPID,PPM1A,PPP3CB,PPP3R1,PRKCZ,PSEN1,VAMP7,EZR,TNFSF11,SNX4,TNFRSF11A,AIMP1,NPEPPS,KIF20B,TM9SF4,C2CD5,SEC16A,ABCA7,RAPGEF3,ARIH2,CHP1,RUFY3,NCBP2,PPP1R13B,MYRIP,PTPN23,UBR5,TRIAP1,GTSE1,EDEM2,TMEM30A,ADIPOR2,ZFAND1,ZC3H12A
7_Member	GO Biological Processes	GO:0090114	COPII-coated vesicle budding	-3.71318	0.000193562	-2.22214	0.00599601	13/73	2153,2348,5861,8452,9554,9871,9919,10016,10175,10484,23256,25956,59349	F5,FOLR1,RAB1A,CUL3,SEC22B,SEC24D,SEC16A,PDCD6,CNIH1,SEC23A,SCFD1,SEC31B,KLHL12
12_Member	GO Biological Processes	GO:0070585	protein localization to mitochondrion	-3.69804	0.000200431	-2.20874	0.00618388	20/146	1459,1869,3301,4285,5534,9520,9868,10245,10425,10531,10953,23203,23368,25813,29103,29928,55486,285521,728489,100287932	CSNK2A2,E2F1,DNAJA1,MIPEP,PPP3R1,NPEPPS,TOMM70,TIMM17B,ARIH2,PITRM1,TOMM34,PMPCA,PPP1R13B,SAMM50,DNAJC15,TIMM22,PARL,COX18,DNLZ,TIMM23
7_Member	GO Biological Processes	GO:0048199	vesicle targeting, to, from or within Golgi	-3.65192	0.000222885	-2.16839	0.00678595	13/74	2153,2348,5861,8452,8729,9554,9871,9919,10016,10175,10484,23256,59349	F5,FOLR1,RAB1A,CUL3,GBF1,SEC22B,SEC24D,SEC16A,PDCD6,CNIH1,SEC23A,SCFD1,KLHL12
7_Member	GO Biological Processes	GO:0048207	vesicle targeting, rough ER to cis-Golgi	-3.55874	0.000276221	-2.08986	0.00813091	12/66	2153,2348,5861,8452,9554,9871,9919,10016,10175,10484,23256,59349	F5,FOLR1,RAB1A,CUL3,SEC22B,SEC24D,SEC16A,PDCD6,CNIH1,SEC23A,SCFD1,KLHL12
7_Member	GO Biological Processes	GO:0048208	COPII vesicle coating	-3.55874	0.000276221	-2.08986	0.00813091	12/66	2153,2348,5861,8452,9554,9871,9919,10016,10175,10484,23256,59349	F5,FOLR1,RAB1A,CUL3,SEC22B,SEC24D,SEC16A,PDCD6,CNIH1,SEC23A,SCFD1,KLHL12
20_Member	GO Biological Processes	GO:0043270	positive regulation of ion transport	-3.51043	0.000308722	-2.04924	0.00892819	59/660	21,25,43,60,375,999,1066,1272,1432,1459,1785,1869,1894,2244,3064,3747,3958,4602,5025,5481,5494,5532,5534,5590,5663,6845,7430,7466,8600,8723,8792,9104,9255,9520,9585,9777,9847,9919,10268,10347,10411,10425,11261,22902,22916,23368,25924,25930,51366,51499,51512,55741,55754,57620,65125,79602,79752,80149,440699	ABCA3,ABL1,ACHE,ACTB,ARF1,CDH1,CES1,CNTN1,MAPK14,CSNK2A2,DNM2,E2F1,ECT2,FGB,HTT,KCNC2,LGALS3,MYB,P2RX4,PPID,PPM1A,PPP3CB,PPP3R1,PRKCZ,PSEN1,VAMP7,EZR,WFS1,TNFSF11,SNX4,TNFRSF11A,RGN,AIMP1,NPEPPS,KIF20B,TM9SF4,C2CD5,SEC16A,RAMP3,ABCA7,RAPGEF3,ARIH2,CHP1,RUFY3,NCBP2,PPP1R13B,MYRIP,PTPN23,UBR5,TRIAP1,GTSE1,EDEM2,TMEM30A,STIM2,WNK1,ADIPOR2,ZFAND1,ZC3H12A,LRRC52
19_Member	GO Biological Processes	GO:0008033	tRNA processing	-3.44632	0.000357829	-2.00116	0.00997339	18/130	1653,2926,6741,9692,10556,10667,10898,25917,54901,55006,55226,79828,81627,84881,115708,134637,283742,339175	DDX1,GRSF1,SSB,PRORP,RPP30,FARS2,CPSF4,THUMPD3,CDKAL1,TRMT61B,NAT10,METTL8,TRMT1L,RPUSD4,TRMT61A,ADAT2,FAM98B,METTL2A
20_Member	GO Biological Processes	GO:0051222	positive regulation of protein transport	-3.41866	0.000381366	-1.97767	0.0105277	33/312	43,375,999,1432,1459,1869,1894,2244,5481,5494,5532,5534,5590,5663,7430,9520,9585,9777,9847,9919,10411,10425,11261,22902,23368,25924,25930,51366,51512,55741,55754,79752,80149	ACHE,ARF1,CDH1,MAPK14,CSNK2A2,E2F1,ECT2,FGB,PPID,PPM1A,PPP3CB,PPP3R1,PRKCZ,PSEN1,EZR,NPEPPS,KIF20B,TM9SF4,C2CD5,SEC16A,RAPGEF3,ARIH2,CHP1,RUFY3,PPP1R13B,MYRIP,PTPN23,UBR5,GTSE1,EDEM2,TMEM30A,ZFAND1,ZC3H12A
12_Member	GO Biological Processes	GO:0006626	protein targeting to mitochondrion	-3.34012	0.000456957	-1.91444	0.0121774	15/100	1459,4285,9520,9868,10245,10425,10531,10953,23203,25813,29103,29928,55486,728489,100287932	CSNK2A2,MIPEP,NPEPPS,TOMM70,TIMM17B,ARIH2,PITRM1,TOMM34,PMPCA,SAMM50,DNAJC15,TIMM22,PARL,DNLZ,TIMM23
7_Member	GO Cellular Components	GO:0030127	COPII vesicle coat	-2.98356	0.00103858	-1.62111	0.0239272	5/15	9871,10016,10484,25956,59349	SEC24D,PDCD6,SEC23A,SEC31B,KLHL12
15_Member	GO Biological Processes	GO:0032467	positive regulation of cytokinesis	-2.82569	0.00149387	-1.49672	0.0318628	8/40	1894,5586,6683,8452,9493,9585,9928,11113	ECT2,PKN2,SPAST,CUL3,KIF23,KIF20B,KIF14,CIT
16_Member	GO Biological Processes	GO:0046822	regulation of nucleocytoplasmic transport	-2.73152	0.00185559	-1.42063	0.0379638	14/103	580,999,1432,1894,5494,5663,9221,9818,10411,11261,22916,51366,51512,80149	BARD1,CDH1,MAPK14,ECT2,PPM1A,PSEN1,NOLC1,NUP58,RAPGEF3,CHP1,NCBP2,UBR5,GTSE1,ZC3H12A
16_Member	GO Biological Processes	GO:0046824	positive regulation of nucleocytoplasmic transport	-2.70102	0.0019906	-1.39472	0.0402975	10/61	999,1432,1894,5494,5663,10411,22916,51366,51512,80149	CDH1,MAPK14,ECT2,PPM1A,PSEN1,RAPGEF3,NCBP2,UBR5,GTSE1,ZC3H12A
16_Member	GO Biological Processes	GO:0042306	regulation of protein import into nucleus	-2.42291	0.00377653	-1.17764	0.066429	9/56	999,1432,1894,5663,9221,9818,11261,51366,80149	CDH1,MAPK14,ECT2,PSEN1,NOLC1,NUP58,CHP1,UBR5,ZC3H12A
16_Member	GO Biological Processes	GO:1904589	regulation of protein import	-2.26834	0.00539094	-1.05712	0.0876759	9/59	999,1432,1894,5663,9221,9818,11261,51366,80149	CDH1,MAPK14,ECT2,PSEN1,NOLC1,NUP58,CHP1,UBR5,ZC3H12A
7_Member	GO Cellular Components	GO:0030134	COPII-coated ER to Golgi transport vesicle	-2.19775	0.0063423	-1.00472	0.0989184	12/94	2153,2348,9554,9871,9919,10016,10175,10484,25956,51290,57222,59349	F5,FOLR1,SEC22B,SEC24D,SEC16A,PDCD6,CNIH1,SEC23A,SEC31B,ERGIC2,ERGIC1,KLHL12
7_Member	GO Cellular Components	GO:0012507	ER to Golgi transport vesicle membrane	-2.12533	0.00749324	-0.945402	0.113396	9/62	2348,9554,9871,9919,10016,10175,10484,25956,59349	FOLR1,SEC22B,SEC24D,SEC16A,PDCD6,CNIH1,SEC23A,SEC31B,KLHL12
7_Member	GO Biological Processes	GO:0090110	COPII-coated vesicle cargo loading	-2.08515	0.00821956	-0.92116	0.119906	4/15	5861,9871,10484,25956	RAB1A,SEC24D,SEC23A,SEC31B

## Sheet: Readme
Table S6: The gene functional enrichment for the 4 clusters during the GC development.
Sheet1: The gene functional enrichment for the cluster 1 genes
Sheet2: The gene functional enrichment for the cluster 2 genes
Sheet3: The gene functional enrichment for the cluster 3 genes
Sheet4: The gene functional enrichment for the cluster 4 genes
