# Supplementary material for: Genome-Wide Gene Expression Profiles Reveal Distinct Molecular Characteristics of the Goose Granulosa Cells
Source: Front Genet. 2021 Dec 17;12:786287. doi: 10.3389/fgene.2021.786287 (PMC8725158; doi:10.3389/fgene.2021.786287)
Supplement: Supplementary file 9 [file Table1.XLSX]

## Sheet: Sheet1
Table S1: The primers sequence used for qRT-PCR
Target genes	Sequences of primers (5′→3′)	Products length (bp)
FST	F: AGTGTGCCATGAAAGAGGCA	197
	R: TTGATTTCGTGCCCAATGGC
GPR63	F: TGCTGGTGCTTTAGGAGGTTT	236
	R: CAGTGCTACGTTCAATTCTGC
AFTTPH	F: GCAGCAGGACTGGGTATGTT	246
	R: ATCCACGGGCCCAAAGAAAT
P2RY6	F: CCACCGATGGAAGAGGGTTG	165
	R: GCACCTTGCCCTCTTTACCA
NNT	F: TTTTGTCCTCTAGCTGGGGTG	199
	R: GGCTCGTCATTTTGCCCAGA
WASL	F: CAGGAGAACGACAGCCTCTT	131
	R: ACAAGGCAAGCTACACCACA
GAPDH*	F: GTGGTGCTAAGCGTGTCA	287
	R: GGCTGGGATAATGTTCTGG
GAPDH* were used as internal control genes
