# Supplementary material for: Genome-Wide Gene Expression Profiles Reveal Distinct Molecular Characteristics of the Goose Granulosa Cells
Source: Front Genet. 2021 Dec 17;12:786287. doi: 10.3389/fgene.2021.786287 (PMC8725158; doi:10.3389/fgene.2021.786287)
Supplement: Supplementary file 10 [file Table5.XLSX]

## Sheet: Sheet1
Cluster1 gene	correlattion_gene_r0.8	Gene expression correlation lncRNA (Pearson correlation coefficient more than 0.95 or less than -0.95 with P-value < 0.05)	lncRNA located within 100 kb of mRNA
A16L1	A16L1	G13978	G7294
AAED1	None	None	G3158
AAMP	None	None	G27069
ABD12	None	None	None
ACADS	None	None	G16692
ACNT2	None	None	G10526
ACY1	None	None	G8232
ADNP2	None	None	G24280
AEN	None	None	G9102
AF10	None	None	G24981
AGRA3	None	None	None
AHI1	None	None	G1055
ALG3	None	None	G6977
ALG6	None	None	G5833
AMBP	None	None	G17489
AMERL	None	None	G7302
AMRP	None	None	None
AN32A	None	None	G8914
ANAG	None	None	G22856
ANAG	None	None	G22856
ANKH1	None	None	G14211
ANR11	None	None	G29556
ANR16	None	None	G18101
ANR26	None	None	G30814
ANR26	None	None	G30823
ANS1A	None	None	G21750
ANS4B	None	None	G15135
AP4B1	None	None	G21730
AP4B1	None	None	G21730
AP5Z1	None	None	G14970
APBB1	APBB1	G9076	G4520
APC4	None	None	G6272
AR2BP	None	None	G12201
ARBK1	None	None	G10526
ARH	None	None	G722
ARHG5	None	None	G7803
ARHGQ	None	None	G6780
ARI1A	None	None	G21222
ARI4B	None	None	G1333
ARNT	None	None	G31488
ASB13	None	None	G18380
ASPM	None	None	G5029
ASXL1	None	None	G16167
AT131	None	None	G30836
AT7L1	None	None	G18312
AT7L3	None	None	G31761
ATAD5	None	None	G17185
ATF6A	None	None	G4990
ATG2B	None	None	G10072
ATG4D	None	None	G31148
ATL2	ATL2	G27891	G17828
ATM	None	None	G4780
ATM	None	None	G4780
ATRIP	None	None	G8368
ATS10	ATS10	G2393	G22057
ATS15	None	None	G20246
AUTS2	None	None	G16334
AUTS2	None	None	G19487
BAP1	None	None	G8232
BAZ1A	None	None	G10385
BAZ1B	None	None	G19427
BCL9L	None	None	G31314
BCOR	None	None	G23798
BDP1	None	None	G13728
BECN1	None	None	G22856
BEND3	None	None	G811
BLM	None	None	G8881
BMAL1	None	None	G11249
BOD1	None	None	G14244
BORE2	None	None	G12465
BPTF	None	None	G17218
BPTF	None	None	G17218
BPTF	None	None	G17218
BRCC3	None	None	G13069
BRD8	None	None	G14274
BROX	None	None	G1892
BRPF3	None	None	G21716
BRWD1	None	None	G23646
BRWD1	None	None	G23646
BTAF1	None	None	G28663
BUB1	None	None	G2139
BUD13	None	None	G20458
C43BP	None	None	G3415
C8AP2	None	None	G518
CADH2	None	None	None
CADN	None	None	G12522
CAMP2	None	None	G5070
CANT1	None	None	G17363
CASC3	None	None	G29684
CASP9	None	None	G20787
CATB	None	None	G1119
CB044	None	None	G231
CBL	None	None	G20345
CBP	None	None	G15285
CBP	None	None	G15285
CC137	None	None	G17431
CC14B	None	None	G3158
CC157	None	None	G16221
CCAR1	None	None	G28278
CCD15	None	None	G20186
CCD18	None	None	G5187
CCND1	None	None	G11108
CCNT2	None	None	G27188
CD033	None	None	G25654
CD5R1	None	None	G22665
CD9	None	None	G7803
CDCA2	None	None	G22470
CDK12	None	None	G30684
CDK2	None	None	None
CDKL5	None	None	G23925
CE042	None	None	G3675
CE152	None	None	G9610
CE152	None	None	G9610
CE290	None	None	G18930
CE295	None	None	G4597
CE295	None	None	G4597
CECR5	None	None	G19355
CENPC	None	None	G26021
CENPN	None	None	G12553
CEP83	None	None	G18886
CEP83	None	None	G18886
CEP89	None	None	G12134
CEP95	None	None	G17200
CF089	None	None	G21852
CH076	None	None	G2608
CHAP1	None	None	G22406
CHD1	None	None	G13833
CHD1	None	None	G13833
CHD1	None	None	G13833
CHD1L	None	None	G23646
CHD2	None	None	G9062
CHD6	None	None	G16060
CHD6	None	None	G16049
CHD6	None	None	G16049
CHD6	None	None	G16049
CHERP	None	None	G22119
CHK1	None	None	G20201
CHK2	None	None	G16625
CHSS3	None	None	G13953
CHSS3	None	None	G32577
CHST3	None	None	G28311
CHSTB	None	None	G19178
CHSTC	CHSTC	G4284	G15011
CI114	None	None	G17679
CJ088	None	None	G29104
CL043	None	None	G16692
CLSPN	None	None	G21101
CNDH2	None	None	G29640
CNNM4	None	None	G31698
CNTRL	None	None	G17932
CNTRL	None	None	G17932
CO4A1	None	None	G13196
COG4	None	None	G12289
COQ2	None	None	G6184
COQ3	None	None	G556
CP131	None	None	G17395
CP135	None	None	G6054
CP46A	None	None	G10050
CP4FN	None	None	G31397
CPNE8	None	None	G18348
CPSF1	None	None	None
CPT1B	None	None	G29640
CQ085	None	None	G19670
CSCL1	None	None	G1967
CSKI2	None	None	G17051
CSTF1	None	None	G15721
CSTF2	None	None	G12925
CTC1	None	None	G23246
CTRO	None	None	G16654
CUTC	None	None	G28714
CX057	None	None	G13429
CXXC1	None	None	G29831
CYLD	None	None	G12425
CYLD	None	None	G31969
D11L8	None	None	G19328
DCLK3	None	None	G11607
DCNL1	None	None	G6939
DCR1B	None	None	G21730
DDHD1	None	None	G10724
DDX27	None	None	G16092
DDX46	None	None	G14552
DDX46	None	None	G14552
DDX51	None	None	G16760
DDX59	None	None	None
DEN1A	None	None	G17965
DEN6B	None	None	G31058
DEPD5	None	None	G16697
DGC14	None	None	G16784
DGCR8	None	None	G16320
DGLB	None	None	G15123
DGUOK	None	None	G31376
DHX30	None	None	None
DHX57	None	None	G2214
DHX57	None	None	None
DIC	None	None	G17318
DIM1	None	None	None
DIP2A	None	None	G26590
DMD	None	None	None
DNJA3	None	None	None
DNMT1	None	None	G30976
DOC10	None	None	G7422
DP13B	None	None	G19172
DPOA2	None	None	G31113
DPOE1	None	None	G16596
DPOE1	None	None	G16628
DPOG1	None	None	G9121
DPOG2	None	None	G17200
DPP8	None	None	G8972
DSCAM	None	None	G23676
DUS1L	None	None	G17288
DUS3L	None	None	G21869
DUS3L	None	None	G22265
E2F7	None	None	None
E2F8	None	None	G11382
ECHA	None	None	G53
EDEM1	None	None	G8764
EED	None	None	G4382
EHMT1	None	None	G17560
EHMT1	None	None	G17560
ELAV2	None	None	G32152
ELF1	None	None	None
ELF1	None	None	None
ELF2	None	None	G25489
ELL2	None	None	None
ELP1	None	None	G13683
ELYS	None	None	G2008
EMC1	None	None	G20844
EMSY	None	None	G4406
EPC1	None	None	G25092
EPN2	None	None	G14874
ER6L2	None	None	G3832
ERP44	None	None	G27710
ETAA1	None	None	G2346
ETV3	None	None	G32400
EVC	None	None	G6371
EWS	None	None	G16261
EXOC3	None	None	G27720
EXOS9	None	None	G6220
EXOSX	None	None	G20733
EZH2	None	None	G11916
F161A	None	None	G2069
F184A	None	None	G952
F196A	None	None	G29048
F208A	None	None	G8519
F214B	None	None	G3775
F262	None	None	G21488
FA8A1	None	None	G12033
FACD2	None	None	G8336
FAKD5	None	None	G32265
FAM3C	None	None	G18443
FANCA	None	None	G29565
FANCE	None	None	G21730
FANCG	None	None	G3775
FARP1	None	None	G24333
FAT4	None	None	G14177
FAT4	None	None	G32183
FBLN7	None	None	G2139
FBX2	None	None	G20748
FBXL2	None	None	G11597
FCL	None	None	G31969
FCSD2	None	None	G4424
FEM1B	None	None	G8923
FGD4	None	None	G19300
FHAD1	None	None	G20787
FIP1	None	None	G6020
FKBP6	None	None	G19754
FLOWR	None	None	G17828
FOG2	None	None	G2703
FOXP4	None	None	G21629
FSD1	FSD1	G4284	G22048
FUK	None	None	G12289
FURIN	None	None	G8841
FZD4	None	None	None
G137C	None	None	G10641
G6PE	None	None	G20695
GALT7	None	None	G25754
GANP	None	None	G32032
GCC1	None	None	G31058
GCP3	None	None	G24242
GCP6	None	None	G18405
GDN	None	None	G7409
GEMI2	None	None	G10350
GEMI4	None	None	G19843
GEN	None	None	G289
GGA2	None	None	G14747
GGT7	None	None	G16059
GHC1	None	None	G11064
GL1D1	None	None	G16383
GL8D1	None	None	G8303
GNAQ	GNAQ	G1844	G3218
GOGA1	None	None	G17997
GOGA2	None	None	G17660
GOGB1	None	None	G18076
GON4L	None	None	G20133
GP155	None	None	G26749
GP173	None	None	G8691
GPAT2	None	None	G31198
GPAT4	None	None	G22630
GPN1	None	None	G238
GPTC4	None	None	G20042
GRB10	None	None	G27814
GSTK1	None	None	G23436
GTPB1	None	None	G19026
GTPB6	None	None	G24097
GTR2	None	None	G6871
GZF1	None	None	None
HAUS6	None	None	G3300
HCFC2	None	None	G19197
HDA10	None	None	G18405
HDAC3	None	None	G14152
HDAC4	None	None	G26549
HDAC8	None	None	G13353
HEAT1	HEAT1	G13978	G1311
HECD1	None	None	G11015
HEXA	None	None	G9282
HEXB	None	None	G3408
HM13	None	None	G29357
HMGB1	None	None	G4004
HMGB2	None	None	G25763
HNF1A	None	None	G16692
HNRDL	None	None	G6184
HNRH1	None	None	G14464
HNRH3	None	None	G28278
HNRPK	None	None	G3198
HNRPM	None	None	G22037
HNRPM	None	None	G22048
HOP2	None	None	G22856
HTRA1	None	None	G29113
HTRA2	None	None	G31236
HTRA3	None	None	G6408
HXA6	None	None	G24664
HYCCI	None	None	G24726
ICA69	None	None	G24805
ICE1	None	None	G11948
IDS	None	None	G13468
IF4G1	None	None	G6992
IHH	None	None	G27112
IKKA	None	None	G32547
IKKA	None	None	G32547
ILF2	None	None	G20133
ILKAP	None	None	G7191
IMPG2	None	None	G7545
IN80D	None	None	G26643
ING4	None	None	G23382
INT1	None	None	G15030
INT1	None	None	G15030
INT1	None	None	G15034
INT2	None	None	G19891
INT3	None	None	G20133
INT7	None	None	G1854
IQGA3	None	None	G20042
IREB2	None	None	G9395
IRS2B	None	None	G13198
ITA3	None	None	G22783
ITA3	None	None	G22783
ITPA	None	None	G5608
ITSN2	None	None	G218
IWS1	None	None	G7305
JADE3	None	None	G24097
JHD2C	None	None	G28239
K0100	None	None	G19754
K0100	None	None	G19754
K0195	None	None	G17051
K0907	None	None	G20133
K1109	None	None	None
K2022	None	None	G13257
KAD4	None	None	G5854
KANL1	None	None	G22756
KANL1	None	None	G22756
KANL2	None	None	G30109
KAT2A	None	None	G22875
KAT6A	None	None	G22630
KBTB2	None	None	G11810
KC1E	None	None	None
KCMB4	None	None	G18632
KCP3	KCP3	G2584	G124
KCT2	None	None	G14580
KCTD3	None	None	None
KCTD3	None	None	G1945
KDEL1	None	None	G24298
KGUA	None	None	G25297
KIF11	None	None	G28641
KIF2A	None	None	None
KIN17	None	None	G19001
KIRR1	None	None	G32400
KLC4	None	None	G2249
KLD10	None	None	G18314
KLDC4	None	None	G12650
KLHL5	None	None	G5923
KLHL7	None	None	G24726
KMT2C	None	None	G25188
KMT2D	None	None	G31307
KMT2D	None	None	G31307
KPCE	None	None	None
KPCL	None	None	G9871
KPRA	None	None	G17001
KS6A6	None	None	G13030
KTN1	None	None	G11260
LARG2	None	None	G10724
LAS1L	None	None	G12900
LC7L3	None	None	G17126
LCAP	None	None	G13840
LDHD	None	None	G12317
LGR4	None	None	G11334
LIPB1	None	None	G7883
LMA2L	None	None	G31698
LMAN1	None	None	G3988
LMBL2	None	None	None
LPAR1	None	None	G31583
LPAR4	None	None	G12823
LPIN2	None	None	G27500
LRC28	None	None	G9024
LRC42	None	None	G5731
LRC45	None	None	G17312
LRFN5	None	None	G10563
LRIG2	None	None	G21410
LRIT3	LRIT3	G27891	G26248
LRP5	None	None	G30020
LRRK2	None	None	G18336
LRSM1	None	None	G17533
LSM8	None	None	G30814
LST8	None	None	G14779
LUC7L	None	None	G15255
LYSM4	None	None	G9023
M1AP	None	None	G31236
MA1C1	None	None	G21028
MA2A2	None	None	G8841
MA2C1	None	None	G9358
MA2C1	None	None	G9358
MACF1	None	None	G20984
MACOI	None	None	G21101
MALT1	None	None	G9229
MAMD1	None	None	G13454
MAMD1	None	None	G13455
MAN1	None	None	G31640
MAPK2	None	None	G21523
MARK3	None	None	G9978
MATR3	None	None	G14119
MBD5	None	None	G27267
MBTP1	None	None	G12336
MCCB	None	None	G5788
MCPH1	None	None	G617
MD12L	None	None	G6807
MDC1	None	None	G29920
MDM4	None	None	G21574
MED12	None	None	G13049
MED16	None	None	G22295
MED24	None	None	G29668
MED24	None	None	G29668
MEF2A	None	None	G9023
MEII1	None	None	G18738
MENTO	None	None	G11762
MESD1	None	None	G9165
MET14	None	None	None
MET25	None	None	G18961
MFSD8	None	None	G25566
MGAP	None	None	G10769
MGRN1	None	None	G15255
MIA3	None	None	G1892
MIA3	None	None	G1892
MIA3	None	None	G1892
MIIP	None	None	G20763
MINT	None	None	G20872
MIO	None	None	G24816
MIS12	None	None	G19555
MKS1	None	None	G19577
MLEC	None	None	G16681
MLH1	None	None	G11762
MLP3B	None	None	G12634
MMS19	None	None	G28727
MMSA	None	None	G10329
MOC2B	None	None	G3596
MOD5	None	None	G20984
MON2	None	None	G18558
MOT5	None	None	G21822
MOT8	None	None	G13257
MPRIP	MPRIP	G1844	G14927
MPRIP	MPRIP	G1844	G14927
MRM1	None	None	G19915
MRM3	None	None	G19843
MRP	None	None	G21028
MRP1	None	None	G15188
MTCL1	MTCL1	G1844	G27539
MTF2	None	None	G5187
MTMR5	None	None	G31256
MTMR7	None	None	G25891
MTMRE	None	None	G8189
MTO1	None	None	G739
MTX1	None	None	G20112
MYCD	None	None	G17395
MYCT	None	None	G18336
MYO9B	None	None	G22133
MYO9B	None	None	G22133
MYO9B	None	None	G22133
MYOME	None	None	G4943
MYPT2	MYPT2	G4284	G21659
MYPT2	None	None	G21659
NA	None	None	G316
NA	None	None	G3910
NA	None	None	G3559
NA	None	None	G4143
NA	None	None	G7363
NA	None	None	G12750
NA	None	None	G13454
NA	None	None	G14477
NA	None	None	G26194
NA	None	None	G27981
NA	None	None	None
NA	None	None	G6715
NA	None	None	G23874
NA	None	None	G26021
NAA16	None	None	G4213
NAA16	None	None	G4213
NAB1	None	None	G26381
NAF1	None	None	G25693
NAGPA	None	None	G15374
NAL12	None	None	G10598
NAT9	None	None	G17098
NCOA5	None	None	G16102
NCOR1	None	None	G19809
NEK1	None	None	None
NEK9	None	None	G10284
NELFB	None	None	G17552
NEMP1	None	None	G22993
NFYA	None	None	G21776
NFYB	None	None	G19191
NHEJ1	None	None	G27112
NICA	None	None	G32421
NINL	None	None	G2226
NKAI1	None	None	G21319
NLK	None	None	G19973
NLS1	None	None	G20984
NMD3	None	None	G6977
NMP1A	None	None	G22993
NOC4L	None	None	G16348
NOL8	None	None	G8389
NOP56	None	None	G29583
NR2C1	None	None	G18882
NR2F6	None	None	G22223
NSD2	None	None	G6432
NSD3	None	None	G22597
NSMA3	None	None	G16744
NSUN5	None	None	G19785
NU153	None	None	G11948
NU155	None	None	G3675
NUD19	None	None	G12522
NUMA1	None	None	G30289
ODFP2	None	None	G17679
OGFD2	None	None	G16442
OPA1	None	None	G7111
OPHN1	None	None	G12877
OPLA	None	None	G29426
OST48	None	None	G20872
OXLD1	None	None	G17431
OXSR1	None	None	G25233
P2R3A	None	None	G7273
P3C2B	None	None	G21574
P3H1	None	None	G29202
P4HA1	None	None	G28380
P52K	None	None	G4406
P5CR3	None	None	G31969
PAAF1	None	None	G4424
PABP4	None	None	G20984
PAFA	None	None	G198
PAN3	None	None	G32222
PAN3	None	None	G32222
PANK2	None	None	G6531
PAQR3	None	None	G6118
PAR12	None	None	G7985
PARP1	None	None	G1983
PARVG	None	None	G7924
PCDGA	None	None	G14153
PCGF6	None	None	G28825
PCH2	None	None	G11607
PCID2	None	None	G24227
PCIF1	None	None	G16102
PCNT	None	None	None
PCNT	PCNT	G30107	None
PCNT	None	None	G26575
PCSK7	None	None	G20442
PCY2	None	None	G17318
PDE7A	None	None	G3010
PDGFA	None	None	G15066
PDPR	None	None	G12289
PDRG1	None	None	G16180
PDZD2	None	None	G3725
PEX12	None	None	G19628
PEX16	None	None	G10724
PEX6	None	None	G2272
PF21B	None	None	G7941
PGH1	None	None	G17947
PHF12	None	None	G19756
PHIP	None	None	G422
PHLB2	None	None	G7630
PHTF1	None	None	G21407
PIAS1	None	None	G8923
PIGS	None	None	G19754
PININ	None	None	G10350
PIWL2	None	None	G22511
PKHM1	None	None	G32653
PKHM2	None	None	G20872
PKHMP	None	None	G32653
PLAL2	None	None	G16180
PLCB4	None	None	G2424
PLCL2	None	None	G24616
PLPL6	None	None	G31424
PLPL9	None	None	G19046
PLPP	None	None	G19066
PLXB1	None	None	G8084
PNCB	None	None	G31969
PNISR	None	None	G556
PNPT1	None	None	G2118
PO121	None	None	G19786
POC5	None	None	G3422
POGZ	None	None	G30777
POGZ	None	None	G30777
POGZ	None	None	G30777
POL	None	None	G4320
PPP6	None	None	G17997
PRC2B	None	None	G17770
PRD15	None	None	G23689
PRDM2	None	None	G20785
PRKDC	None	None	G27371
PRKDC	None	None	G27371
PROC	None	None	G7305
PRP16	None	None	G12715
PRP39	None	None	G9672
PRP8	None	None	G19687
PRR11	None	None	G19865
PSF1	None	None	G2226
PSIP1	None	None	G3317
PTBP2	None	None	G5143
PTER	None	None	G24944
PTPRA	None	None	G32265
PTPRS	None	None	G22094
PTPRS	None	None	G22094
PTPRZ	None	None	G18437
PTTG1	None	None	G14027
PUM1	None	None	None
PURA	None	None	G14201
PUS3	None	None	G20175
PUSL1	None	None	G20641
PWP2	None	None	G23753
PX11C	None	None	G22140
PYGB	None	None	None
QSER1	None	None	G11260
R3GEF	None	None	G11382
R3HD2	None	None	G23019
RA54B	None	None	G2827
RAB6A	None	None	G4424
RAB6B	None	None	G12844
RAPH1	None	None	G26653
RBGPR	None	None	G1921
RBM22	None	None	G14426
RBM25	None	None	G10840
RBM26	None	None	G30590
RBM47	None	None	G5942
RBM6	None	None	G8347
RBP2	None	None	G23596
RC3H2	None	None	G17947
RCN1	None	None	G11294
RCN2	None	None	G9374
RCOR3	None	None	G1849
RED	None	None	G14191
RED1	None	None	G32032
REEP4	None	None	G22511
REQU	None	None	G31832
RGL1	None	None	G5354
RGS12	None	None	G6467
RHDF2	None	None	G16984
RHG12	None	None	G25082
RIC1	None	None	G3338
RICTR	None	None	G3660
RIOK1	RIOK1	G16817	G11697
RIOK1	RIOK1	G9628	G11697
RIPL1	None	None	G16431
RMI2	None	None	G15475
RMP	None	None	G12492
RN121	None	None	G30289
RN123	RN123	G17441	G8368
RN146	None	None	G995
RN168	None	None	G7215
RN169	None	None	G4478
RN214	None	None	G20442
RN215	None	None	G16221
RN216	None	None	G14959
RN216	None	None	G14962
RN217	None	None	G32349
RN219	None	None	G29615
RN220	None	None	G5530
RNF10	None	None	G16681
RNF37	None	None	G32265
RNF44	None	None	G14306
RNF6	None	None	G4690
RNH1	None	None	G385
RNZ2	None	None	G16843
ROA0	None	None	G14518
ROA2	None	None	G24682
RPAP1	None	None	G10769
RPB2	None	None	G26059
RPF1	None	None	G5423
RPOM	None	None	G22344
RPR1A	None	None	G27785
RPRD2	None	None	None
RRBP1	None	None	G2295
RREB1	None	None	G11697
RRF2M	None	None	G3408
RRP12	None	None	G28745
RRP15	None	None	G1929
RRP7A	None	None	G18760
RSCA1	None	None	G20872
RSF1	None	None	G4344
RT06	None	None	G23632
RTJK	None	None	G15908
RTJK	None	None	None
RUXE	None	None	G30025
S11IP	None	None	G26904
S12A2	None	None	G13947
S12A2	None	None	G13947
S12A7	None	None	G11762
S22A4	None	None	G14611
S2539	None	None	G22756
S2542	None	None	G22185
S26A4	None	None	G18327
S26A5	None	None	G18285
S35B4	None	None	G18128
S35C2	None	None	G16092
S39A8	None	None	G26171
S39AD	None	None	G11425
S46A3	None	None	G32227
SAFB1	None	None	G22361
SAFB1	None	None	G22361
SAFB1	None	None	G22361
SAHH2	None	None	G21817
SAMH1	None	None	G16049
SART3	None	None	G16538
SC22A	None	None	G26960
SC31A	None	None	G6184
SC31A	None	None	G6184
SC65	None	None	G22917
SCFD2	None	None	G6020
SCO1	None	None	G17247
SDC3	None	None	G21313
SDC3	None	None	G21313
SDOS	SDOS	G2584	G15255
SEBP2	None	None	None
SEM4B	None	None	G9121
SENP1	None	None	G29516
SENP2	None	None	G7236
SETB1	None	None	G31488
SETB1	None	None	G31488
SETB1	None	None	G31488
SETB2	None	None	G4143
SETBP	None	None	None
SETBP	None	None	G29420
SETD5	None	None	G8218
SF3A3	None	None	G21170
SF3B1	None	None	G26331
SFSWA	None	None	G16361
SGSM1	None	None	G16585
SH3G1	None	None	G22048
SIAH2	None	None	G6818
SIK3	None	None	G20458
SIN3A	None	None	G9358
SIR7	None	None	G17318
SKIL	None	None	G6868
SLBP	None	None	G6648
SLTM	None	None	G9512
SLU7	None	None	G14027
SLX4	None	None	G15285
SMAD4	None	None	G20142
SMAD6	None	None	G8953
SMAD7	None	None	G3895
SMAD9	None	None	G30656
SMBP2	None	None	G10660
SMCA4	None	None	None
SMG5	None	None	G20299
SMG5	None	None	G20475
SMN	None	None	G13728
SMRD1	None	None	G23054
SMRD3	None	None	G25381
SMYD5	None	None	G6503
SON	None	None	G23621
SORT	None	None	G29629
SOS1	None	None	G2214
SP130	None	None	G7302
SPA5L	None	None	G9632
SPAG5	None	None	G19754
SPAG5	None	None	G19754
SPAS2	None	None	G29803
SPB1	None	None	G32668
SPE39	None	None	G10248
SPKAP	None	None	G7449
SPPL3	None	None	G16692
SPS1	None	None	G18211
SPSB3	None	None	G15344
SPT20	None	None	G17098
SPTCS	None	None	G9501
SPX2	None	None	G20186
SR140	None	None	G7493
SRC	None	None	G15999
SRRM1	None	None	G21184
SRSF1	None	None	G19940
SRSF2	None	None	G16984
SRSF7	None	None	None
SSH1	None	None	G16561
ST7	None	None	G18472
STABP	None	None	G31376
STAG2	None	None	G24096
STAR3	None	None	G29658
STAR7	None	None	G31657
STC1	STC1	G16072	G22484
STK16	None	None	G26917
STRAB	None	None	G28476
STRP1	None	None	G21817
STYX	None	None	G9734
SUCO	None	None	G5743
SUGP2	None	None	G22185
SUN2	None	None	G19026
SUZ12	None	None	G17185
SWAHB	None	None	G25968
SYNE2	None	None	G9897
SYNJ2	None	None	G1140
SYWM	None	None	G23759
SYYC	None	None	G21028
SZRD1	None	None	G20854
T178B	None	None	G11425
TAC2N	None	None	G10145
TADA3	None	None	G8602
TADBP	None	None	G20725
TAF1D	None	None	G4597
TAF4	None	None	G15645
TAF5	None	None	G28825
TARB1	None	None	G1350
TBC20	None	None	G29357
TBC31	None	None	G2608
TCAF2	None	None	G23463
TCRG1	None	None	None
TDIF2	None	None	G5174
TECT3	None	None	G28971
TEN3	None	None	G25799
TERF1	None	None	None
TET3	None	None	G31376
TEX10	None	None	G27707
TF2H2	None	None	G13728
TF3C1	None	None	G15238
TFAP4	None	None	None
TFPI2	TFPI2	G16817	G24860
THNS1	None	None	G25022
THUM2	None	None	G2214
TIA1	None	None	G22448
TIDC1	None	None	G7715
TIRAP	None	None	G20201
TJAP1	None	None	G1645
TLE1	None	None	G32785
TLE1	None	None	G32785
TLE4	None	None	G29870
TLK1	None	None	G26801
TLN1	None	None	G3746
TLN2	None	None	G9433
TM10B	None	None	G13489
TM144	None	None	G25672
TM260	None	None	G11334
TM39B	TM39B	G15554	G21028
TM56B	None	None	G5151
TM7S3	None	None	G7867
TM9S4	None	None	G16180
TMED5	None	None	G5187
TMEM5	None	None	G18561
TMM26	None	None	G28221
TMM9B	None	None	G11182
TMTC3	None	None	G18928
TNC18	None	None	G14970
TNG6	None	None	G12750
TNIK	None	None	G6871
TNIK	None	None	G6871
TNIK	None	None	G6871
TNIP1	None	None	G14426
TNR6A	None	None	G14747
TNR6A	None	None	G14762
TOIP2	None	None	G5314
TOP3A	None	None	G14903
TOP3A	None	None	G14903
TOPB1	None	None	G24452
TOR2A	None	None	G17638
TOX2	None	None	G15908
TR10B	None	None	G22492
TR150	None	None	G21116
TRA2B	None	None	G30999
TRAIP	None	None	G8353
TRAM2	None	None	G162
TRC2L	None	None	G30289
TREF1	None	None	G1819
TRI59	None	None	G6715
TRIB2	None	None	None
TRIM9	None	None	G32684
TRM11	None	None	G18778
TRM2A	None	None	G16320
TRNT1	None	None	G8734
TRNT1	None	None	G8734
TRPM7	None	None	G9213
TRPS1	None	None	G2666
TSAP1	None	None	G21284
TSC1	None	None	G17796
TSN	None	None	G26986
TSR1	None	None	G19736
TTC14	None	None	G6929
TTC17	None	None	G11465
TTI2	None	None	G22545
TULP3	None	None	G23450
TVA2	None	None	G31297
TXD15	None	None	G14552
TXLNA	None	None	G21028
TYW1	None	None	G19480
TYW4	None	None	G4547
U3IP2	None	None	G8331
UAP1	None	None	G4990
UB22A	None	None	G14932
UBAP2	UBAP2	G16817	G3832
UBL3	None	None	G4072
UBN1	None	None	G15384
UBN2	None	None	G18760
UBP28	None	None	G20488
UBP2L	None	None	G20054
UBP31	None	None	G14747
UBP32	None	None	G19904
UBP34	None	None	G2072
UBP42	UBP42	G16817	G15100
UBP44	None	None	G18871
UBP45	None	None	G556
UHRF2	None	None	G3332
USB1	None	None	G12170
USO1	None	None	G6110
VATG3	VATG3	G9631	G5042
VEGFC	None	None	G25784
VP13A	None	None	G3223
VPP3	None	None	G10563
VPRBP	None	None	G8250
VPS11	None	None	G31314
WASF3	None	None	G13257
WDR3	None	None	G23661
WEE1	None	None	G11199
WEE1	None	None	G11199
WFDC1	None	None	G12603
WHAMM	None	None	G9196
WLS	None	None	G5882
WRN	None	None	G25934
WRN	None	None	G25934
WRN	None	None	G25934
XPC	None	None	G8406
XPO1	None	None	G2069
XPO5	None	None	G1645
YIPF3	None	None	G1645
YLAT2	None	None	G12358
YLPM1	None	None	G10294
Z3H7B	None	None	G18717
ZBT14	None	None	G27518
ZBT26	None	None	G17950
ZBT48	None	None	G20785
ZBT7A	None	None	G22048
ZBTB2	None	None	G1193
ZBTB5	None	None	G13494
ZBTB6	None	None	G17950
ZC12B	None	None	G12900
ZC3H6	None	None	G2139
ZC3HD	None	None	G4175
ZCH18	None	None	G12664
ZCHC2	None	None	G27963
ZDBF2	None	None	G26635
ZDHC2	None	None	G25891
ZFX	None	None	G23874
ZFY27	None	None	G28727
ZGPAT	None	None	G15865
ZGPAT	None	None	G15865
ZGRF1	None	None	G26268
ZN217	None	None	G15752
ZN276	None	None	G29565
ZN281	None	None	G5054
ZN292	None	None	G485
ZN318	None	None	G1645
ZN341	None	None	G15904
ZN367	None	None	G3158
ZN384	None	None	G23382
ZN516	None	None	G27668
ZN532	None	None	None
ZN592	None	None	G9229
ZN592	None	None	G9229
ZN711	None	None	G12966
ZNF84	None	None	G29945
ZNHI3	None	None	G19915
ZPR1	None	None	G20458
ZUFSP	None	None	G925
2A5D	None	None	G2249
5NT3B	None	None	G22917

## Sheet: Sheet2
Cluster2 gene	correlattion_gene_r0.8	Gene expression correlation lncRNA (Pearson correlation coefficient more than 0.95 or less than -0.95 with P-value < 0.05)	lncRNA located within 100 kb of mRNA
DYST	None	None	G669
MPC1	None	None	G1472
POL	None	None	G281
SH3L2	None	None	G432
LRRN4	None	None	G2069
REL3	None	None	G3338
HMCS1	None	None	G3616
NLTP	None	None	G5692
S35A1	S35A1	G26717	G485
DCBD1	None	None	G936
TM242	None	None	G1148
S35F3	None	None	G1350
SMOX	None	None	None
M3KL4	None	None	G1362
ID2	ID2	G350	G358
FA46A	None	None	None
HIPL2	None	None	G1901
RS27A	None	None	G2122
DPTOR	None	None	G2630
SYBU	None	None	G2678
NCALD	None	None	None
VP13B	None	None	G2758
HEY1	HEY1	G2584	G2923
FYB	None	None	G3660
AGT2	None	None	None
SKOR2	None	None	G3885
SMAD2	None	None	G3886
GOLM1	GOLM1	G26716	G3189
GLIS3	None	None	G3361
SV2C	None	None	G3427
LHPL2	None	None	G3446
P85A	None	None	G3487
ZSWM6	ZSWM6	G2584	G3532
SIM15	None	None	G3532
NIM1	NIM1	G3718	G3616
S35F2	None	None	G4796
SPRY7	None	None	G4122
ITM2B	None	None	G4159
PLSL	None	None	G4175
TCTP	None	None	G4178
TBCD4	None	None	G4276
ALG8	None	None	G4344
NDUC2	None	None	G4344
PPME1	None	None	G4478
C2D1B	None	None	G5692
NR5A2	NR5A2	G26716	G5054
CNN3	CNN3	G26716	G5151
BCAR3	None	None	G5174
CYBP	None	None	None
NEXN	NEXN	G350	G5459
SCD5	None	None	G6184
SUH	SUH	G3718	G6259
JKIP2	None	None	G6381
IPP2	None	None	G7134
NEP	None	None	G7340
RAP2B	RAP2B	G9628	G6780
CO4A2	None	None	G7441
P2RY1	None	None	G6785
MPC2	None	None	G7683
RASF8	None	None	G7860
RASF8	None	None	G7860
PTHR	PTHR	G3718	G8022
TAM41	None	None	G8415
RAB43	None	None	G8443
MGLL	None	None	G8148
RL4	None	None	G8958
TM6S1	None	None	G9184
CO059	None	None	G9321
CP11A	None	None	None
PKHH1	None	None	G10913
ARGI2	None	None	G10913
DHCR7	None	None	G11097
DKK3	None	None	G11226
ANKR9	None	None	G10002
EVL	EVL	G2584	G10044
EVL	EVL	G19460	G10044
RIN3	None	None	G10123
GALC	None	None	G10191
ACYP1	None	None	G10284
NPC2	NPC2	G30107	G10313
ISCA2	ISCA2	G30107	G10313
SYN1L	SYN1L	G30107	G10313
NA	None	None	G10370
BASP1	BASP1	G2584	G11736
R144B	None	None	G11990
DRC7	None	None	G12149
DHI2	None	None	G12268
PEBB	None	None	G12336
CS012	None	None	G12484
TSH3	None	None	G12510
MVD1	None	None	G12664
S18L2	None	None	G12715
ADX	None	None	G12887
HDX	None	None	G12779
BRWD3	None	None	G13180
RS4	None	None	G13356
SPINZ	None	None	G13984
SEM6A	None	None	None
PPIC	None	None	None
NUD12	None	None	G13802
MARH3	None	None	None
PFD1	None	None	G14201
SRA1	None	None	G14211
ATOX1	None	None	G14394
2ABB	None	None	G14686
TSC2	TSC2	G2584	G14806
MSRB1	None	None	G14826
GLO2	None	None	G14826
CAC1H	CAC1H	G12012	G14874
NDKM	None	None	G15316
PITC1	None	None	G15338
CP013	None	None	G15360
CO4A3	None	None	G7441
NDUB6	None	None	G15374
SC5AB	None	None	G14779
EMP2	None	None	G15463
CATZ	None	None	G15682
PLCG1	None	None	G15981
PLCG1	None	None	G15990
DPTOR	None	None	G15598
NA	None	None	G16180
COMT	None	None	G16313
F222A	None	None	G16582
P2RX2	None	None	G16628
PEBP1	None	None	G16628
TAOK3	None	None	G16628
RLA0	None	None	G16653
PA21B	None	None	G16667
GSTT1	None	None	G16760
SNP29	None	None	G16784
HS3SB	None	None	G16900
HS3SA	HS3SA	G2584	G16914
PAQRB	None	None	G17157
RISC	None	None	G17175
PITC1	None	None	G17218
FA78A	None	None	G17770
PLCB	None	None	G17877
IRAK4	None	None	G18522
RASF3	None	None	G18576
NDUAC	None	None	G18882
F263	F263	G24325	G18147
ANR54	ANR54	G12012	G19066
GALR2	GALR2	G20376	G19066
KBL	KBL	G20376	G19066
RERG	None	None	G19395
STRP2	None	None	G18244
TPST1	None	None	G19656
LR75A	None	None	G19665
MYO1C	MYO1C	G12012	G19681
FZD9	None	None	G19687
ZSWM7	None	None	G19809
SGSM2	None	None	G19973
B3GA1	B3GA1	G20376	G20268
OAF	None	None	G20332
RS25	None	None	G20488
FPPS	None	None	G20112
RT16	None	None	G20748
MASP2	MASP2	G3718	G20725
NA	None	None	G20771
RL22	None	None	G20872
TP4A2	None	None	G21029
ID3A	None	None	G21258
HPCA	None	None	G21014
GSTM3	None	None	G21806
SHD	None	None	G22048
OAZ1	None	None	G21896
STAR	None	None	G22597
ZMAT4	ZMAT4	G16072	G22608
RB18B	None	None	G22812
MA7D2	None	None	G23909
ENV	ENV	G15554	G24392
C10	None	None	G23411
ATPO	None	None	G23629
CLIC6	None	None	G23637
3BHS	None	None	G23710
TSN7	None	None	G23810
CTDP1	None	None	G24400
CHIO	None	None	G24639
MDR1	None	None	None
NEBL	None	None	G24979
NDST4	NDST4	G13978	G26284
CATO	None	None	G25648
MSMO1	None	None	G25703
PCD18	None	None	G26031
BMR1B	None	None	G26129
BMR1B	None	None	G26129
SFRP3	None	None	G26435
PHOCN	None	None	G26575
ERG7	None	None	G26590
ERG7	None	None	G26590
Z385B	None	None	G26677
Z385B	None	None	G26684
ACBP	None	None	G27138
COBL	None	None	None
PHLP1	None	None	G27954
RN152	None	None	G27969
GATA6	None	None	G27465
COL12	None	None	G27487
CYB5	None	None	G27657
LR16A	None	None	G27688
CHSTF	CHSTF	G3718	G29087
GRK5	None	None	G29155
PRDX3	None	None	G29155
MICU1	None	None	G28355
PSD1	None	None	G28438
F213A	None	None	G28080
DRGX	None	None	G28559
PLCE1	None	None	G28630
ARL3	None	None	G28825
EXOS4	None	None	G29483
LUR1L	None	None	G29502
CPLX1	None	None	G29858
RARR2	None	None	G29945
SGK1	SGK1	G26717	G30333
PFD5	None	None	G30381
ARAID	None	None	G30930
PFKAL	None	None	G30999
ECH1	None	None	None
H2AX	H2AX	G13978	G31314
NA	None	None	G31390
SY63	None	None	G32126
NLGNX	None	None	None
RL32	None	None	G8805
TMC3	None	None	G9165
RIN3	None	None	G10126
RAD	None	None	G12092
ANDR	None	None	G12877
CAC1H	None	None	G14870
RASD1	None	None	G14914
TM100	None	None	G15360
AGRD2	None	None	G17984
TWF1	None	None	G18522
RASF3	None	None	G18576
NA	None	None	G18579
RAP1B	None	None	G18600
PHKG1	None	None	G19656
NOS2	None	None	G19973
6PGD	None	None	G20716
EXT1C	None	None	G21184
K1522	None	None	G21028
S26A7	None	None	G23182
AT1A1	None	None	G23211
NOD1	None	None	G25333
PON2	None	None	G24841
TET2	None	None	G26194
PG12A	None	None	G26247
ZEB2	None	None	G27242
SHOT1	None	None	G28971
GDC	None	None	G28278
MYL6	None	None	G31805
CXD2	None	None	G32116
ENV	None	None	G32596

## Sheet: Sheet3
Cluster3 gene	correlattion_gene_r0.8	Gene expression correlation lncRNA (Pearson correlation coefficient more than 0.95 or less than -0.95 with P-value < 0.05)	lncRNA located within 100 kb of mRNA
ASGL1	None	None	G722
CIKS	None	None	G889
DSE	None	None	G925
XKR6	None	None	G124
RSPO3	None	None	G995
PDE7B	None	None	G1061
TNAP3	None	None	G1077
ADGB	None	None	G1239
FMN2	None	None	G1285
SI1L2	None	None	G1369
GNPAT	None	None	G1433
FRMD6	None	None	G1458
KIF25	None	None	G1458
ZP2	None	None	G289
E2F6	None	None	G314
PYGB	None	None	G2249
CEP68	None	None	G2332
JAG1	None	None	G2407
MOCS1	None	None	G1718
CE170	None	None	G1539
DIEXF	None	None	G1823
USH2A	None	None	None
KIZ	None	None	G2170
NA	None	None	None
SNX16	None	None	G2896
NOL6	None	None	G3832
DDX4	None	None	G3569
LPP1	None	None	G3569
CC90B	None	None	G4641
GPR12	None	None	G4680
LHFP	None	None	G4073
THSD1	None	None	G4099
KATL1	None	None	G4143
T22D1	None	None	G4191
LMO7	None	None	G4269
UCHL3	None	None	G4269
NUP98	None	None	G4498
TRIM3	None	None	G4520
ILK	None	None	G4539
NB5R5	None	None	G5731
JUN	None	None	G5810
FA78B	None	None	G4943
EFCB7	None	None	G5833
WDR47	None	None	G5073
GPSM2	None	None	G5073
EVI5	None	None	G5187
RFWD2	None	None	G5279
TDRD5	None	None	G5314
CA112	None	None	G5360
TF2B	None	None	G5360
KIFA3	None	None	G5407
MED8	None	None	G5485
SZT2	None	None	G5485
PRRX1	None	None	G4899
B4GT2	None	None	None
PRDX1	None	None	G5574
VDHAP	None	None	G5595
UVSSA	None	None	G6640
LIMC1	None	None	G5957
TM165	None	None	G6048
ACSF4	None	None	G6063
LONF1	None	None	G6063
AREG	None	None	G6110
NUDT9	None	None	G6146
DHB11	None	None	G6146
CSN4	None	None	G6174
BBS12	None	None	G6234
ARMC9	None	None	G7039
WDR33	None	None	G7302
PLCH1	None	None	G7340
AGTR1	None	None	G7522
IFT57	None	None	G7602
GBRR3	None	None	G7680
ZBT11	None	None	G7556
LRMP	None	None	G7854
TTL12	None	None	G7891
MPPD1	None	None	G7902
RIBC2	None	None	G7949
CD166	None	None	G8003
CBLBB	None	None	G8027
ZNF3	None	None	G8034
HEM1	None	None	G8218
TWF2	None	None	G8218
POC1A	None	None	G8331
CNBP	None	None	G8443
CC014	None	None	G8591
EOGT	None	None	G8651
PNRC1	None	None	G502
P20D2	None	None	G502
ANKR6	None	None	G513
PTRD1	None	None	G79
FZD3	None	None	G620
ELOA1	None	None	G637
MLIP	MLIP	G191	G642
BMP5	None	None	G656
FLIP1	None	None	G751
SIM1	None	None	G776
CE57L	None	None	G837
PPIL6	None	None	G846
MET24	None	None	G865
CIKS	None	None	G889
LAMA4	None	None	None
PLXD1	None	None	G8805
FA26D	None	None	G925
HSF2	None	None	G967
FABP7	None	None	G974
CLVS2	None	None	G979
CLVS2	None	None	G979
NKAI2	NKAI2	G13978	G989
NKAI2	NKAI2	G13978	G989
E41L2	None	None	G1019
ENPP1	None	None	G1024
PERP	None	None	G1080
ABRAL	ABRAL	G2584	G1085
CITE2	None	None	G1087
RSPH3	None	None	G1119
TAGAP	None	None	G1130
SYTL3	SYTL3	G191	G1132
CNKR3	None	None	G1160
PKHO2	None	None	G9010
ICEF1	ICEF1	G191	G1160
FBX5	None	None	G1167
MYCT1	MYCT1	G13978	G1174
CC170	None	None	G1193
C1TM	None	None	G1200
IYD1	None	None	G1208
LRP11	None	None	G1212
S22A3	None	None	G1278
LYST	LYST	G13978	G1320
GGPPS	None	None	G1333
RHOU	None	None	G1389
TAF5L	None	None	G1405
CA198	None	None	G1420
CA131	CA131	G30107	G1433
PDCD2	None	None	G1433
KLH25	None	None	G9094
RM46	None	None	G9102
BRAC	None	None	G1482
RHAG	None	None	G172
CDC5L	None	None	G175
TF3C2	None	None	G38
ENPP4	None	None	G191
TDRD6	TDRD6	G13978	G198
WDR35	None	None	G273
KLF11	None	None	G336
KLF11	None	None	G336
GRHL1	GRHL1	G13978	G336
TMM18	None	None	G410
MAOX	None	None	None
NB5R4	None	None	G467
SNX14	None	None	G472
SRF	SRF	G13978	G2246
GNMT	None	None	G2272
CYT	None	None	None
MEIS1	None	None	G2339
OAZ2	None	None	G9243
PLEK	None	None	G2359
APLF	None	None	G2359
BORG2	None	None	G1624
JAG1	None	None	G2407
SYAM	None	None	G1679
SYAM	None	None	G1679
MDGA1	None	None	G1688
MLP3C	MLP3C	G13978	G1526
EPAS1	None	None	G1760
KCNG3	None	None	G1801
TRAF5	None	None	G1849
RD3	None	None	G1854
NEK2	NEK2	G13978	G1854
DISP1	None	None	G1892
CA115	None	None	G1914
TGFB2	TGFB2	G2727	G1929
STUM	None	None	G1983
IP3KB	None	None	G1983
LBH	None	None	G2008
KCNKC	None	None	G2035
PAPOG	None	None	G2082
CC85A	None	None	G2100
TPC1	None	None	G2139
MERTK	None	None	G2139
RIN2	None	None	G2185
COMD1	None	None	G2194
NAC1	None	None	G2234
GDAP1	None	None	G2947
JPH1	None	None	G2947
TCF24	None	None	G2998
RRS1	None	None	G3004
TRI55	None	None	G3010
RDHE2	None	None	G3064
MOS	None	None	G3064
KI20A	None	None	G3076
LYN	None	None	G3076
NRBP2	NRBP2	G16072	G3113
SIA4A	None	None	None
ASAP1	None	None	G2556
TRIB1	None	None	G2572
TMM65	None	None	G2588
LY6E	LY6E	G13978	G2608
FBX32	None	None	G2608
HYAS2	HYAS2	G28026	G2618
SNX31	None	None	G2748
RGS22	None	None	G2758
PTSS1	None	None	G2792
ESRP1	None	None	G2827
RNF41	None	None	G2827
RIPK2	None	None	G2857
CPNE3	None	None	G2874
WWP1	None	None	G2879
CAH2	None	None	None
ATS7	None	None	G9519
BRX1	BRX1	G30107	None
ANPRC	None	None	G3710
MTMRC	None	None	G3724
RM17	None	None	G3738
RGP1	None	None	G3746
K1045	None	None	G3794
K1045	None	None	G3794
CNTFR	None	None	G3794
DCTN3	None	None	G3817
PTC1	None	None	G3168
F16P1	None	None	None
CTIF	None	None	G3895
CTIF	None	None	G3895
TOPRS	None	None	G3195
MOB2	None	None	G10411
CI064	None	None	G3205
GNTK	None	None	G3205
KLF9	None	None	G3244
AB17B	None	None	G3258
GUAD	None	None	G3258
PLIN2	None	None	G3293
RAD9A	None	None	G10526
SH3G2	None	None	G3303
FREM1	None	None	G3321
PD1L1	None	None	G3338
TM138	None	None	G10526
CARM1	None	None	G3368
SDHF2	None	None	G10547
ZN366	None	None	None
AL3B1	None	None	G10563
PD2R	None	None	G10598
ENC1	None	None	G3401
SNF8	SNF8	G13978	G3124
CCNO	None	None	G3576
GRAA	None	None	G3576
ARL15	None	None	G3587
SKAP	None	None	G10627
CE034	None	None	G3616
ANR49	None	None	G4590
ERO1A	None	None	G10649
PANX1	None	None	G4597
DEUP1	None	None	G4590
MTR1B	None	None	G4610
PRS23	None	None	None
RSLBA	None	None	G4670
SHSA2	SHSA2	G2393	G4690
SPT13	None	None	G4699
TNR19	None	None	G4704
MICU2	None	None	G4722
RIC8A	None	None	G10655
CXB6	None	None	G4743
CXA3	None	None	G4743
CENPJ	None	None	G4753
CENPJ	None	None	G4753
ORNT1	None	None	G4099
NUD15	None	None	G4159
ESTD	None	None	G4166
K226L	None	None	None
SGT1	None	None	None
ES1	None	None	G4256
LMO7	None	None	G4269
BRCA2	None	None	G4027
LRC32	LRC32	G28026	G4400
MAP6	None	None	G4417
STA13	STA13	G13978	G4424
NUP98	None	None	G4498
CCKAR	None	None	G4520
ORC1	None	None	G5692
F159A	F159A	G2393	G5692
TEAN2	None	None	G5731
RM37	None	None	G5731
STAR9	None	None	G10808
CDAN1	None	None	G10821
LHX8	None	None	G5743
TMM61	TMM61	G16381	G5788
CA168	None	None	G5794
PRDX6	None	None	G4943
INADL	None	None	G5818
SI1L1	None	None	G10856
M3K9	None	None	G10859
KANK4	None	None	G5827
AAKB2	None	None	G4943
EFCB7	None	None	G5833
PGM1	None	None	G5833
DIRA2	None	None	G5882
STX6	None	None	G4943
CAPON	None	None	G4967
CA226	None	None	G4990
OLM2B	OLM2B	G16381	G4990
RGS5	None	None	None
WDR47	None	None	G5073
VAV3	None	None	G5088
S1PR1	None	None	G5101
LPPR5	None	None	G5133
SNX7	None	None	G5133
DPYD	None	None	G5143
RHG29	None	None	G5160
EVI5	None	None	G5187
BRNP3	None	None	None
NA	None	None	None
COCH	None	None	G11015
ANT3	None	None	G5260
ATL2	None	None	G5314
LMX1A	None	None	G4883
RXRG	None	None	G5324
RING2	None	None	G5338
SEN15	None	None	G5354
LRC8C	None	None	G5360
KIFA3	None	None	G5376
BCD1	None	None	G5393
DDAH1	None	None	G5407
MCLN2	None	None	G5407
AGRL2	None	None	G5439
VIT1	None	None	G5457
GIPC1	None	None	G5459
SIA7C	SIA7C	G13978	G5478
CFA57	CFA57	G13978	G5478
TM125	None	None	G5478
TIE1	None	None	G5478
PKHA7	None	None	G11144
TIE1	TIE1	G2727	G5478
CALC	None	None	G11159
TIE1	TIE1	G16381	G5478
ELOV1	None	None	G5485
SIAT6	None	None	None
IPO13	None	None	None
MRVI1	None	None	G11215
DMAP1	DMAP1	G13978	None
PLK3	PLK3	G13978	G5542
BTBDA	None	None	G11247
PTC1	None	None	G5542
HECD3	None	None	G5542
HECD3	None	None	G5542
TOE1	None	None	G5551
P55G	None	None	G5579
RAD54	RAD54	G30107	G5595
KI18A	None	None	G11318
TIKI2	None	None	G5633
ELAV4	None	None	G5648
DMTA2	None	None	None
KDM3A	KDM3A	G30107	G6615
REEP1	REEP1	G28026	G6615
SPON2	SPON2	G28026	G6632
COMD8	None	None	G5977
TEC	TEC	G15554	G5987
FADS1	None	None	G11382
NTCP4	None	None	G5996
FRYL	None	None	G5996
RSLBB	None	None	G6021
VGFR2	None	None	G6036
RHG07	None	None	G6071
RHG07	None	None	G6073
RASF6	None	None	G6098
IL8	None	None	G6098
BMP2K	None	None	G6118
KBTB4	None	None	G11435
ANTR2	None	None	G6131
BMP3	BMP3	G28026	G6131
PKD2	None	None	G6146
NUDT9	None	None	G6146
PTN13	None	None	G6160
PTN13	None	None	G6165
PTN13	None	None	G6165
LIN54	None	None	G6174
SYNP2	None	None	G6197
TNIP3	None	None	G6216
BBS7	BBS7	G191	G6220
TRPC3	None	None	G6220
ADAD1	None	None	None
STIM2	None	None	G6252
ZCHC4	None	None	G6272
DHPR	None	None	G6302
FBXL5	None	None	G6329
SIX4	None	None	G9856
ARAP2	None	None	G5897
2ABG	None	None	G6381
SORC2	None	None	G6402
HAUS3	None	None	G6443
ADDA	None	None	G6463
HGFA	HGFA	G13978	G6469
DOK7	None	None	G6469
ADA2C	None	None	G6483
NOTO	None	None	G6503
WDR19	None	None	G6523
RFC1	None	None	G6523
S4A11	S4A11	G13978	G6531
UGDH	None	None	G5934
ZBBX	None	None	G6668
CLRN1	None	None	G6818
T4S1	None	None	G6837
TBA3	TBA3	G13978	G6837
NLGN1	None	None	G6898
ZN639	None	None	G6906
MCF2L	MCF2L	G2584	G6948
KNG1	None	None	G6959
DVL3	None	None	G6977
RUBIC	None	None	G7048
ACK1	ACK1	G15554	G7060
P63	None	None	G7075
CLD1	CLD1	G2393	G7078
IL1AP	IL1AP	G13978	G7087
OSTN	None	None	G7087
HRSL1	None	None	G7104
AT135	None	None	G7104
HES1B	HES1B	G13978	G7115
LSG1	None	None	G7126
CLD19	None	None	G7151
ARHG4	None	None	G7155
ATG4B	None	None	G7193
AMOL1	None	None	G7236
EPHB1	None	None	G7251
PERQ2	None	None	None
NEUR2	None	None	G7294
KCAB1	None	None	G6764
SIAT1	SIAT1	G28026	G7318
HES6	None	None	G7340
PER2	None	None	G7340
EPHA4	None	None	G7382
PAX3	PAX3	G13978	G7389
MOGT1	None	None	G7401
DAW1	None	None	G7449
PDC10	None	None	G7509
PLS2	None	None	G7507
IPIL1	None	None	G7611
NA	None	None	G7611
TACT	TACT	G17441	G7617
PLCX2	None	None	G7617
TAGL3	None	None	G7630
BTLA	None	None	G7640
EPHA3	None	None	None
PROS	None	None	G7653
NSUN3	None	None	G7653
ARL6	None	None	None
MINA	MINA	G2584	G7680
CPZIP	None	None	G7691
CHKA	None	None	G10400
MAEL	MAEL	G13978	G7696
TFG	None	None	G7542
SO1C1	None	None	G7816
LRMP	None	None	G7854
CC026	None	None	G7902
SCUB1	SCUB1	G13978	G7901
SMC1B	SMC1B	G191	G7949
MLP3A	None	None	G7985
CBLB	None	None	G8017
PDE3A	PDE3A	G16072	G8034
PDE3A	None	None	G8048
DNSL3	None	None	G8189
LHPL4	LHPL4	G13978	G8218
GNAI2	None	None	G8232
HMGA2	None	None	G8267
CCD51	CCD51	G13978	G8084
CC174	None	None	G8084
EEPD1	None	None	G11787
NT5D2	NT5D2	G2584	G8303
TX264	None	None	G8331
RON	RON	G13978	G8347
NA	None	None	G11810
GRIP2	None	None	G8368
LSM5	None	None	G11824
GCST	None	None	None
UBA1	None	None	None
F212A	F212A	G13978	None
ECM2	ECM2	G16381	G8399
CENPP	CENPP	G13978	G8389
HUTU	None	None	G8111
ZXDC	None	None	G8473
KLF15	KLF15	G2584	G8519
S41A1	None	None	G8519
UBP19	UBP19	G2584	G8543
DALD3	None	None	G8571
SAMC	None	None	G8634
FRM4B	None	None	G8662
MITF	None	None	G8669
GRM7	None	None	G8769
CAV3	None	None	G8781
B4	B4	G13978	G8805
PLXD1	None	None	G8805
TMCC1	None	None	G8820
KBTBC	KBTBC	G13978	G8148
GATA2	None	None	G8160
H2A2B	None	None	G8160
MBOA1	None	None	G11985
HMCES	None	None	G8160
TIPIN	None	None	G8958
IGDC3	None	None	G8981
PAR16	None	None	G8988
AL1A3	None	None	G9010
ARRD4	None	None	G9032
NA	NA	G16072	G9044
SIA8B	None	None	G9075
RT11	RT11	G13978	G9102
HPLN3	HPLN3	G16381	None
TICRR	None	None	G9121
CPEB1	None	None	G9264
CPEB1	CPEB1	G13978	G9264
MYO9A	MYO9A	G2393	G9264
MYO9A	MYO9A	G28026	G9264
MYO9A	MYO9A	G28026	G9264
AN34C	None	None	G8873
GRAM2	None	None	G9282
ADPGK	None	None	G9288
RGRF1	None	None	G8873
NTF2	None	None	G12211
COAC	None	None	G9321
CP1A4	CP1A4	G13978	G9321
SETD6	None	None	G12268
SPN1	None	None	G9363
TPM1	None	None	G9433
ANXA2	None	None	G9449
GCNT3	None	None	G9465
OTU7A	OTU7A	G16072	G9471
MYO1E	MYO1E	G191	G9501
CGNL1	None	None	G9519
PRTG	None	None	G9541
WDR72	None	None	G9554
TP8L3	None	None	G9573
SEM6D	None	None	G9597
DUS8	None	None	G10421
FA2H	None	None	G12302
TSN32	TSN32	G2393	G10432
PHLA2	PHLA2	G2393	G10452
KDM2A	None	None	G10486
STX3	None	None	G10526
PRP19	None	None	G10526
B3GN9	None	None	G12336
CPSF7	None	None	G10526
PDDC1	None	None	G10608
TALDO	None	None	G10608
ES8L2	None	None	G10608
SP15	None	None	G10649
RERG	RERG	G16381	G10649
RM21	None	None	G10675
PTSS2	None	None	G10655
ANO9	None	None	G10655
ESRP2	None	None	G12368
SIGIR	None	None	G10655
PKP3	None	None	G10655
ARFG2	None	None	G10692
HARB1	None	None	G10702
JIP1	None	None	G10724
FUCT1	FUCT1	G13978	G10724
CHST1	None	None	G10724
RHOV	RHOV	G13978	G10746
CHAC1	CHAC1	G2393	G10750
MS18B	MS18B	G2584	G10761
PAPD5	None	None	G12445
CAN3	CAN3	G13978	G10808
TSNA1	TSNA1	G2584	G10821
NUMB	None	None	G10840
CDKN3	None	None	G10913
VATD	None	None	G10928
FA71D	None	None	G10928
FMN	None	None	G10959
SPRE1	None	None	G10967
EGLN3	None	None	G11037
RASH	None	None	G11050
GCH1	None	None	G11064
RASF7	RASF7	G16072	G11061
RASF7	None	None	G11061
R9BP	None	None	G12522
USH1C	None	None	None
SOX6	None	None	G11148
ADML	ADML	G13978	G11214
TMG4	None	None	G11260
T11L1	None	None	G11260
PELI2	None	None	G11307
KI18A	None	None	G11318
BDNF	None	None	G11321
FIBIN	FIBIN	G2584	G11334
SVIP	None	None	G11351
DBX1	DBX1	G13978	G11367
FADS2	None	None	G11382
DTX4	None	None	G11382
INCEA	INCEA	G13978	G11414
PDD2L	None	None	G12097
VPS51	None	None	G11414
CN105	None	None	G11445
P5I11	P5I11	G13978	G11449
TSN18	TSN18	G2393	G11449
EPAB2	None	None	G12687
PREX2	None	None	G11477
TIM9	None	None	G11512
PAMR1	None	None	G11512
ABTB2	None	None	G11533
KCNKG	None	None	G9835
DAAM1	None	None	G9835
JKAMP	None	None	G9842
HSP70	None	None	G9904
CN079	None	None	G9931
KI26A	None	None	G9959
KI26A	KI26A	G2393	G9959
KCRB	None	None	G9978
TNAP2	None	None	G9987
TRAF3	None	None	G9997
WDR25	None	None	G10032
A1AT	None	None	G10102
DAPLE	None	None	G10149
DAPLE	None	None	G10149
DAPLE	None	None	G10149
ISM2	None	None	G10235
TYW23	TYW23	G13978	G10252
MAAI	None	None	G10252
I2BPL	None	None	G10254
ZC21C	None	None	G10284
CTGE5	None	None	G10350
PAX9	None	None	G10370
KTU	KTU	G13978	G9696
F177A	None	None	G10385
NA	None	None	G13030
US6NL	None	None	G10398
GCM2	GCM2	G13978	G11671
BMP6	None	None	G11691
SFRP4	SFRP4	G28026	G11769
2021-09-07	None	None	G11787
TBX20	None	None	G11794
TMPPE	None	None	G11808
GOGA4	None	None	G11834
RALA	None	None	G11893
TPPP	None	None	G11607
IBP3	None	None	G11931
ID4	None	None	G11985
DOK4	DOK4	G2393	G12149
GFOD2	None	None	G12186
PAR6A	None	None	G12192
TAF7	None	None	G13106
CCL2	CCL2	G22191	G12201
PKH4B	None	None	G12244
S38A7	None	None	G12283
NUP62	None	None	G13119
SIA4B	None	None	G12289
RFWD3	None	None	G12302
BCAR1	None	None	G12317
T170A	None	None	G12317
DAAF1	None	None	G12336
NECA2	None	None	G12343
RIPK2	None	None	G12349
ATG4A	None	None	G13189
NSMA2	NSMA2	G13978	G12358
DUS2L	None	None	G12368
IRX5	IRX5	G13978	G12396
FTO	None	None	G12409
AKTIP	None	None	G12409
ALG13	None	None	G13222
SALL1	None	None	G12418
NKD1	None	None	G12428
ADCY7	None	None	G12435
CADH5	None	None	G12465
GAN	None	None	G12566
PLCG2	None	None	G12580
DHB2	DHB2	G13978	G12580
AT2C2	None	None	G12603
NA	None	None	G12625
FOXC2	None	None	None
CDT1	None	None	G12664
TPC2L	None	None	G12687
ATTY	None	None	G12711
WWP2	None	None	G12730
NOB1	None	None	G12730
TNG6	None	None	G12750
TDR12	None	None	G12149
GPC3	GPC3	G13978	G12987
S6A14	None	None	G13018
GDPD2	GDPD2	G13978	G13037
DLG3	None	None	G13037
CTR3	None	None	G13049
NA	None	None	G13049
PO3F4	None	None	G12794
CHRD1	CHRD1	G2393	G13069
TMM35	None	None	G13100
BTK	None	None	G13106
BTK	None	None	G13106
CX021	None	None	G12799
K1210	None	None	G13417
MCTS1	None	None	G13152
GRIA3	None	None	G13158
PFD3	None	None	G13189
CO4A6	None	None	G13189
CAN5	None	None	G13214
AMOT	None	None	G13235
FGF16	None	None	G13235
RF12A	None	None	G13257
RSLBL	RSLBL	G2393	G13257
KCD12	None	None	G13301
SPY3	SPY3	G2393	G13327
YO9	None	None	G13327
BMP15	BMP15	G2393	G13353
FAAH2	None	None	G13353
RGCC	None	None	G13390
2021-09-06	None	None	G13417
CX056	None	None	G13417
ADT2	None	None	G13417
LONF3	None	None	G13417
MTR1C	None	None	G13447
KLHL4	None	None	G12851
SHC3	None	None	G13979
MCTP1	None	None	G13527
ATG10	None	None	G13558
ACO12	None	None	G13573
CI084	None	None	G13608
CI084	None	None	G13608
APTX	None	None	G13683
CDO1	None	None	G13723
NCBP1	None	None	G13662
ZN608	None	None	G13733
TBD2A	None	None	G13673
NA	None	None	G13733
GIN1	None	None	G13805
MFS7A	None	None	G13861
FUT10	None	None	G13883
TOPRS	TOPRS	G13978	G13937
KIBRA	None	None	G14064
KIBRA	None	None	G14064
ARH37	None	None	G14077
PCD12	PCD12	G13978	G14133
PCDH9	PCDH9	G13978	G14142
AF1L1	AF1L1	G2393	G14011
PCDH1	None	None	G14142
NA	None	None	G14191
GRAM3	None	None	G13811
S3TC2	None	None	G14211
UBTD2	UBTD2	G13978	None
DUS1	DUS1	G28026	G14228
DDX41	None	None	G14274
FGFR4	None	None	G14306
ZN346	None	None	G14306
UNC5A	None	None	G14306
IF4E	IF4E	G13978	G14306
FAF2	None	None	G14306
HRH2	HRH2	G22191	G14318
IOV7	None	None	G14318
ADA19	ADA19	G13978	G14344
HAVR2	None	None	G14350
DCTN4	None	None	G14426
SQSTM	None	None	G14457
TICN1	None	None	G14524
S2548	None	None	G14541
CCNG1	None	None	G14626
HSP74	None	None	G14634
FGF1	None	None	G14648
GRCR2	None	None	G14670
ST32A	None	None	G14686
CDC23	None	None	G14686
EGR1	None	None	G14701
CML1	CML1	G2393	G14874
HAP28	None	None	G14949
TMCO6	None	None	G14191
CP3A4	None	None	G14988
GNA12	None	None	G15000
PSMG3	None	None	G15030
MAFK	None	None	G15030
HBEGF	None	None	G14204
MILK2	None	None	G15034
ADAP1	None	None	G15055
FOXL1	None	None	G15071
SCNNG	None	None	G14747
SCNNB	None	None	G14747
SCNNB	None	None	G14747
AIMP2	None	None	G15100
E2AK1	None	None	G15100
CYH3	None	None	G15100
N4BP3	None	None	G14274
GPC5B	None	None	G15154
TMC5	None	None	G15167
NTAN1	None	None	G15207
3MG	None	None	G15238
GDIR3	GDIR3	G13978	G15255
RGS11	None	None	G15255
CG026	None	None	G15255
CDIP1	None	None	G15285
HMOX2	None	None	G15285
CLUA1	None	None	G15306
NDK	None	None	G15306
PRR35	None	None	G15365
CAN15	None	None	G15374
STXB4	STXB4	G16072	G15384
NA	NA	G16381	G15400
TELO2	None	None	G15400
TM186	None	None	G15411
ZDHC4	None	None	G14779
C2TA	C2TA	G191	G15468
SHPS1	None	None	G15511
VAPB	None	None	G15698
CASS4	None	None	G15721
AURKA	None	None	G15736
BCAS1	None	None	G15748
SALL4	None	None	G15758
ATP9A	None	None	G15766
NFAC2	None	None	G15766
PAR6B	None	None	G15780
FA65C	None	None	G15780
SNAI1	SNAI1	G3718	G15788
MEIKN	None	None	G14599
P4HA2	None	None	G14599
KCNB1	None	None	G15803
RTEL1	None	None	G15530
OSER1	None	None	G15829
EPAB	None	None	G15875
ZBT46	None	None	G15548
NECA3	NECA3	G2393	G15904
SNTA1	SNTA1	G16072	G15908
F83DB	F83DB	G13978	G15958
SX18A	SX18A	G28026	G15559
LPIN2	None	None	G15994
EMIL3	EMIL3	G13978	G15994
DTBP1	None	None	G15999
DCTN2	DCTN2	G3718	G15999
OPRX	OPRX	G13978	G15574
NCOA6	None	None	G16070
AAR2	None	None	G16072
PPDPF	None	None	G15586
HS3S6	None	None	G14826
TGM3L	None	None	G16089
IBP	IBP	G16072	G16110
CTF18	None	None	G14843
CTBL1	None	None	G16110
VTM2L	VTM2L	G16381	G16142
HCK	None	None	G16180
DUS15	None	None	G16180
CHP3	None	None	G16280
TBX1	TBX1	G13978	G16310
FZD10	None	None	G16376
CCD92	None	None	G16411
P2RX7	None	None	G16458
CRCM1	None	None	G16484
B3GN4	None	None	G16491
DBLOH	None	None	G16491
CLIP1	None	None	G16491
TM116	TM116	G13978	G16518
TRAD1	None	None	G16521
UNG	None	None	G16561
K1671	None	None	G16585
MY18B	MY18B	G13978	G16596
XBP1	None	None	G16625
HSPB8	None	None	G16654
NA	None	None	G16667
COQ5	None	None	G16677
LIMK2	None	None	G16697
TRFEB	None	None	G16697
AA2AR	None	None	G16721
BUP1	BUP1	G191	G16721
GGT1	None	None	G16727
VPS29	None	None	G16760
G3ST1	None	None	G16221
NA	NA	G2584	G16784
S14L2	None	None	G16221
ASCC2	None	None	G16243
NFH	None	None	G16261
EWS	EWS	G13978	G16261
RFC5	None	None	G16261
NDEL1	None	None	None
PIRK5	None	None	None
PMP22	None	None	G16889
GAS7	None	None	G16833
CD7	None	None	G16951
TNR6C	None	None	G16964
CYGB	CYGB	G2393	G16984
RN157	RN157	G15554	G17001
FBF1	FBF1	G13978	G17024
ARMC7	None	None	G17072
CAC1G	None	None	G17122
UTP18	None	None	G17139
TM1L1	TM1L1	G16381	G17148
HLF	None	None	G17157
CQ058	CQ058	G2727	G17218
CE112	None	None	G17242
AXIN2	None	None	G17242
WIPI1	None	None	G17247
ABCA5	None	None	G17273
ABCA5	None	None	G17273
ABCA5	None	None	G17273
ABCA5	None	None	G17273
ECI1	None	None	G15255
MADL2	None	None	G17318
MAFG	None	None	G17318
THOC4	None	None	G17318
GDIR1	None	None	G17318
MP2K4	None	None	G17363
CBX4	None	None	G17369
TBC16	None	None	G17369
RN213	None	None	None
BAHC1	None	None	G17431
PRP4	None	None	G17516
RM41A	None	None	G17533
NSMF	NSMF	G2584	G17541
NMRL1	None	None	None
TPRN	TPRN	G13978	G17541
SSNA1	None	None	G17541
GLNA	None	None	G17552
SH2D3	None	None	G17638
SPTN1	None	None	G17679
DOPP1	DOPP1	G2584	G17705
PTGES	None	None	G17719
FBCD1	None	None	G17764
CCNF	None	None	G15360
AIF1L	AIF1L	G13978	G17764
NU214	None	None	G17770
SETX	None	None	G17782
SURF2	None	None	G17828
GTR6	None	None	G17828
NA	None	None	G15374
SARDH	None	None	G17842
RXRA	None	None	G17855
NA	None	None	G17891
UBAC1	None	None	G17917
PHF19	None	None	G17927
LHX6	None	None	G17947
P5F11	P5F11	G15554	G17965
PBX3	None	None	G18002
GABT	None	None	G15411
EDF1	None	None	G17484
ENTP8	ENTP8	G16072	G17503
PRIC1	None	None	G18513
PRL	None	None	None
CL066	None	None	G18565
YETS4	None	None	G18616
TPH2	None	None	G18650
KRR1	None	None	G18666
PAWR	None	None	G18697
TCF20	None	None	G18748
TCF20	None	None	G18748
NFAM1	NFAM1	G2727	G18748
NMDE2	None	None	None
CBPC3	None	None	G18819
STRA8	None	None	G18819
ARL1	None	None	G18823
LKHA4	None	None	G18859
NET4	NET4	G13978	G18871
NET4	None	None	G18871
NUDT4	None	None	G18894
LUM	None	None	G18906
CBLN4	None	None	G15739
SCF	None	None	None
LIPA2	None	None	G18966
ZF64A	None	None	G15758
SALL4	None	None	G15758
RBX1	None	None	G18978
ITIH5	None	None	G18992
ITIH5	None	None	G19001
TAB1	None	None	G19001
PDGFB	PDGFB	G28026	G19026
DNAL4	None	None	G19026
FA65C	None	None	G15780
CBY1	None	None	G19026
MAFF	MAFF	G13978	G19046
STMN3	None	None	G15530
LEG4	LEG4	G13978	G19066
MCM5	None	None	G19125
MCM5	None	None	G19125
MCM5	None	None	G19125
BPIFC	None	None	G19145
GL8D2	GL8D2	G191	G19197
STAB2	None	None	G19197
OSER1	None	None	G15839
GD1L1	None	None	G15839
CHPT1	None	None	G19219
AK1D1	None	None	G19240
RAB19	None	None	G19255
AGK	None	None	G19276
AMN1	None	None	G19307
MICA3	None	None	G19374
AK1BA	None	None	G19382
PMGE	PMGE	G13978	G19382
AK1BA	None	None	G19389
PTPRO	None	None	G19400
US6NL	None	None	G18172
ECHD3	ECHD3	G2584	G18172
F107B	None	None	G18215
RSPO4	None	None	G15958
HSP7E	None	None	G18227
GNAI1	None	None	None
NAPEP	None	None	G18285
GRAM4	None	None	None
CALMS	CALMS	G28033	G18101
TBA1C	None	None	G18394
M10L1	None	None	G18394
ING3	None	None	G18453
KCND2	None	None	G18453
ASZ1	None	None	G18472
CLIP2	None	None	G19518
CLIP2	None	None	G19518
NEUFC	None	None	G19546
AT2A3	None	None	G19546
AT2A3	None	None	G19555
KKCC1	None	None	G19555
RIP	RIP	G13978	G19569
COQA1	None	None	G19569
3BHS2	None	None	G19573
SH2B2	None	None	G19589
RHG39	None	None	G16031
ORAI2	None	None	G19589
MLXPL	None	None	G19600
RASL2	None	None	G19600
DTX2	None	None	G19600
CCL4	None	None	G19644
RPC9	None	None	G19656
RILP	RILP	G16381	G19687
AIFM3	None	None	G19687
A2AP	None	None	G19687
DPH1	None	None	G19727
FLOT2	None	None	G19754
NUFP2	NUFP2	G13978	G19771
CORO6	None	None	G19771
GOSR1	None	None	G19786
P2RX5	None	None	G19813
IRX1A	None	None	G16102
NXN	None	None	G19843
FA57A	FA57A	G2584	G19843
F101B	F101B	G2584	G19860
RPH3L	RPH3L	G13978	G19860
CCL5	None	None	G19891
HNF1B	HNF1B	G28026	G19940
HEAT6	None	None	G19940
SPT4H	None	None	G19961
WSCD1	None	None	G19996
WSCD1	None	None	G19996
TTLL9	None	None	G16180
VP37D	VP37D	G13978	G19480
2021-09-04	None	None	G19467
SBDS	None	None	G19477
S10AD	None	None	G20142
S10A6	None	None	G20142
ESAM	ESAM	G16381	G20186
SIA4C	None	None	G20201
RHG32	None	None	None
BARX2	None	None	G20232
ST14	None	None	G20236
ATS8	None	None	G20246
TANA	None	None	G20042
THYN1	None	None	G20268
ACAD8	ACAD8	G16381	G20268
CA043	None	None	G20054
PO2F3	None	None	G20332
TRI29	None	None	G20332
CBL	None	None	G20351
HINFP	HINFP	G15554	G20369
B910	B910	G13978	G20369
CK057	None	None	G20383
NCAM1	None	None	G20410
UB2Q1	None	None	G20416
DRD2	None	None	G20416
CD3E	None	None	G20416
MPZL3	None	None	G20416
JAML1	None	None	G20416
TMPSD	None	None	G20418
DSCL1	None	None	G20418
APOC3	None	None	G20458
ZBT16	None	None	G20475
ZBT7B	ZBT7B	G2393	G20112
PMF1	None	None	G20112
SCAM3	None	None	G20112
BRAP	None	None	G16514
S35E2	None	None	G20607
GOLI4	None	None	G20619
NA	NA	G13978	G20619
SSU72	None	None	G20619
RP3A	None	None	G16538
YCP6	None	None	G20634
PTN11	None	None	G20657
HES1	HES1	G191	G20672
NA	None	None	G20672
KLH17	None	None	G20672
NOC2L	None	None	G20672
DRAXI	None	None	G20748
GLTP	None	None	G16585
PINK1	None	None	G20787
UBX10	None	None	G20800
LAAT1	None	None	G20838
ARK72	None	None	G20838
MRT4	None	None	G20838
NECP2	None	None	G20842
HP1B3	None	None	G20881
PHC2	None	None	G20901
CA174	None	None	G20558
MEGF6	None	None	G20578
ERRFI	None	None	G20515
TTC34	None	None	G20582
PEF1	None	None	G21056
OSCP1	OSCP1	G13978	G21116
EPHA7	None	None	G21153
YRDC	None	None	G21153
MYCBP	None	None	G21184
CNKR1	None	None	G21184
CEP85	None	None	G21184
CEP85	None	None	G21184
LN28A	None	None	G21217
DHDDS	None	None	G21217
GPTC3	None	None	G21222
SCMH1	None	None	G21338
THMS2	None	None	G21342
XKR8	XKR8	G2584	G21342
ELOA1	None	None	G21370
HEYL	None	None	G20984
CD34	None	None	G21488
CR1	None	None	G21488
S41A1	None	None	G21527
NA	None	None	G21545
KLD8A	None	None	G21559
NUAK2	None	None	G21559
TMCC2	None	None	G21559
TMCC2	None	None	G21559
EKI2	None	None	G21583
OPT	None	None	G21587
CCND3	None	None	G21603
PRIC1	PRIC1	G2393	G21603
MYBPH	MYBPH	G13978	G21632
TMEM9	None	None	G21648
AMPB	None	None	G21659
KI21B	KI21B	G191	G21693
B2L15	None	None	G21407
GRM4	None	None	G21762
S6A17	None	None	G21822
KCNC4	None	None	G21822
2021-09-02	None	None	G16824
KCD20	None	None	G21838
2021-09-05	None	None	G16831
NGF	None	None	G21439
HORM2	None	None	G16221
ASCC2	None	None	G16243
AA3R	AA3R	G13978	G21470
CF132	None	None	G21470
CF132	None	None	G21470
TSN2	None	None	G21470
KC1G2	None	None	G21913
NA	None	None	G21945
CATIN	CATIN	G8930	G21945
ZO3	ZO3	G2393	G21956
MATK	MATK	G16072	G21956
RSVR	None	None	G21963
KLF2	KLF2	G2393	G22119
CALR	None	None	G22119
CPMD8	None	None	G22133
INSR	None	None	G22133
ENC1	None	None	G22140
COMP	None	None	G22169
DDX49	None	None	G22185
NA	None	None	G16951
LARP6	None	None	G21869
GA45B	GA45B	G13978	G22231
ATPD	None	None	G22270
DOS	None	None	G22270
CFAD	CFAD	G28026	G22295
MISP	MISP	G13978	G22313
PALM	None	None	G22313
FSTL3	FSTL3	G13978	G22332
UB2R1	None	None	G22347
TPGS1	None	None	G22347
C2C4C	C2C4C	G13978	G22347
LPP2	LPP2	G13978	G22347
NFM	NFM	G13978	G22480
TPC	None	None	G17068
NUP85	None	None	G17072
MFRN1	None	None	G22492
RHBT2	None	None	G22492
CO6A6	CO6A6	G2393	G22511
GFRA2	None	None	G22542
DUS26	None	None	G22545
NHRF1	None	None	G17098
2021-09-10	None	None	G22608
PROSC	None	None	G22569
ADB4C	ADB4C	G13978	G22569
PKHA2	None	None	G22608
GAS6	GAS6	G13978	G22608
SFRP1	None	None	G22630
NKX63	NKX63	G191	G22630
GAS6	GAS6	G13978	G22630
TPA	None	None	G22640
DCNL2	None	None	G22393
RASF2	None	None	G22406
ITB3	ITB3	G13978	G22733
ITB3	None	None	G22733
ITB3	None	None	G22733
F117A	None	None	G22790
RND2	None	None	G22821
CNTD1	None	None	G22856
EZH1	None	None	G22856
ST17A	ST17A	G13978	G22856
PLCL2	PLCL2	G2393	G22872
PLDX1	None	None	G22951
SRCN1	None	None	G22958
EOMES	None	None	G22982
MYO1D	MYO1D	G28026	G22665
MYLK	None	None	G22672
NMT1	None	None	G22672
CC103	None	None	G22698
DBF4B	None	None	G22698
INHBC	None	None	G23031
GLI1	None	None	G23031
RDH16	None	None	G22993
ACVL1	ACVL1	G16381	G23031
RGAP1	None	None	G23054
ENDOU	None	None	G23064
TESP1	None	None	G23064
DAZP2	None	None	G23095
NA	None	None	G23095
BIN2	None	None	G23095
GALT6	GALT6	G191	G23095
NA	NA	G13978	G23095
UBP36	None	None	G17363
UBP36	None	None	G17363
S4A8	None	None	G23095
C1QT1	None	None	G17363
KLH15	None	None	G23874
CNKR2	None	None	G23899
CCD40	None	None	G17369
M3K15	M3K15	G13978	G23914
BEND2	None	None	G23933
SYAP1	None	None	G23941
VEGFD	None	None	G23962
COG1	None	None	G17419
GEMI8	None	None	G23975
PRPS2	None	None	G23987
TRI18	None	None	G24002
SHRM2	None	None	G24009
SHRM2	None	None	G24009
FKB15	None	None	G17533
SHRM2	None	None	None
ARSD	ARSD	G2393	G24063
NIPA1	None	None	G24102
HERC2	None	None	G24102
HERC2	None	None	None
CNG1	None	None	G24130
GRM1C	None	None	G23284
UNC50	None	None	G24143
LYG	None	None	G24155
LYG	None	None	G24155
CLDN1	None	None	G23295
CHSTA	None	None	G24169
H2A1	H2A1	G13978	G24169
ILDR1	None	None	G23295
P3F3B	P3F3B	G29166	G24202
SPIR1	None	None	G23320
SIAT2	None	None	G24215
TN13B	None	None	G24277
EFNB2	None	None	G24288
DERM	None	None	G23333
GP161	None	None	G23346
PKN2	None	None	G17679
TTF2	None	None	G23346
DZIP1	None	None	G24360
MRP4	None	None	None
TGDS	TGDS	G30107	G24364
SIA10	None	None	G24374
ENV	None	None	G24389
ASB6	None	None	G17719
IFFO1	None	None	G23362
TPIS	None	None	G23382
UBP20	None	None	G17719
FNBP1	None	None	G17719
TPIS	None	None	G23382
CSTN3	CSTN3	G2393	G23417
LAMC3	None	None	G17764
C3AR	C3AR	G13978	G23471
RIMKB	None	None	G23479
KLRBA	None	None	G23503
ENTK	ENTK	G191	None
ENV	None	None	G23538
MET16	None	None	G23551
RM39	None	None	G23551
TNR1A	None	None	G23246
KAD8	None	None	G17792
CTC1	None	None	G23246
BACH1	None	None	G23569
TIAM1	None	None	G23575
TIAM1	None	None	G23575
INGR2	None	None	G23611
DUS12	None	None	G23637
ABCG1	None	None	G23705
VAV2	None	None	G17846
NDP	NDP	G16072	None
CCNY	None	None	G25107
FZD8	FZD8	G13978	None
RTJK	None	None	G25223
DLEC1	DLEC1	G13978	None
VILL	None	None	G25251
NFAC1	None	None	G25297
3BP5	None	None	G25284
ZN652	None	None	G25284
SNP47	SNP47	G13978	G25312
AL2CL	AL2CL	G13978	G25312
MLEC	None	None	G25318
TIGD3	None	None	G25381
H2B3	H2B3	G13978	G25387
AGAP3	None	None	G25387
CNO10	None	None	G24540
CKLF7	None	None	G24540
GADL1	None	None	None
COXM1	None	None	G24559
S4A10	None	None	G24567
OXSM	None	None	G24575
SATB1	SATB1	G13978	None
ANR28	None	None	G24630
DFNA5	None	None	G24697
MPP6	None	None	G24697
RPA43	None	None	None
ADSV	None	None	G24783
FBXW5	None	None	G17484
DLL1	None	None	G24828
GTPBA	None	None	G24904
S2540	None	None	G24926
PZRN4	None	None	None
SIA8F	None	None	G24958
NSUN6	None	None	None
PXDC2	PXDC2	G191	G24977
SPAG6	None	None	G24989
GP158	GP158	G16381	G25022
RPAP3	None	None	None
ATP23	None	None	None
DCE2	None	None	G25034
BANK1	None	None	None
LEF1	None	None	G26226
CGT	None	None	G26284
MCR	None	None	None
PCD23	None	None	G25619
FIBA	None	None	G25635
RBM46	None	None	G25635
F198B	None	None	G25664
RXFP1	None	None	G25672
FNIP2	None	None	G25672
NPY1R	None	None	G25693
TM192	None	None	G25703
TLL1	None	None	G25709
CSRP2	None	None	G18685
SAP30	None	None	G25763
GPM6A	None	None	G25774
TEN3	None	None	None
TPC11	None	None	G25810
CENPU	None	None	G25831
T2EA	None	None	G25871
MTUS1	None	None	G25879
CTR2	None	None	G25879
VP37A	None	None	G25891
HGNAT	HGNAT	G17441	G25911
CGAT1	CGAT1	G13978	G25934
SH24A	None	None	G25934
CDKL2	None	None	G25934
CDKL2	None	None	G25934
FRAS1	FRAS1	G13978	G25947
SHRM3	None	None	G25968
SHRM3	None	None	G25977
DUS4	DUS4	G2584	None
HUMMR	None	None	G25498
MFHA1	None	None	G26080
GDIR2	None	None	G18804
RND3	None	None	G27277
PMS1	None	None	G26392
CC148	None	None	G27335
DAPL1	None	None	G27340
ORML1	None	None	G26392
WDR75	WDR75	G13978	G26393
NUP53	None	None	G26435
MTAP2	None	None	G26443
MREG	None	None	G26489
Y8948	None	None	G26489
RAMP1	None	None	G26489
RBM44	None	None	G26495
AHR	None	None	G26542
SATB2	None	None	G26575
MIPT3	None	None	G26567
ARL4C	None	None	G26575
SUMO1	SUMO1	G13978	G26597
MT21A	None	None	G26618
NA	NA	G13978	G26618
MDH1B	None	None	G26622
ADA23	ADA23	G28026	G26635
NF2L2	None	None	G26713
LNP	None	None	G26736
CIR1	None	None	G26751
ITA6	None	None	G26776
DCA17	None	None	G26790
KLH23	KLH23	G2584	G26804
CC173	None	None	G26804
CERS6	None	None	G26834
DYH7	None	None	G26852
CSRN3	None	None	G26845
S38AB	None	None	G26852
PTPRN	PTPRN	G2584	G26917
TBA4A	TBA4A	G13978	G26917
LMLN	None	None	G26917
OSB11	None	None	G26930
NPTXR	None	None	G19026
OSB11	None	None	G26930
TGFR2	TGFR2	G13978	G26930
TGFR2	TGFR2	G16381	G26930
HEG1	None	None	G26942
MK67I	None	None	G26986
TF2L1	None	None	G26993
CD5R2	None	None	G27112
FEV	None	None	G27112
ZFN2B	None	None	G27112
ATG9A	None	None	G27112
SOSB2	None	None	G26362
PCDP1	None	None	G27138
5HT5A	None	None	G27155
DDX18	None	None	G27155
DPP10	None	None	G27164
TM163	None	None	G27184
ACMSD	None	None	G27184
HNMT	HNMT	G13978	None
NXPH2	None	None	G27220
IKZF1	None	None	G27817
VWC2	None	None	G27826
U2QL1	None	None	G27846
FAKD3	None	None	None
DSG2	None	None	G27400
SNR48	None	None	G27874
DSC1	None	None	G27876
TRIO	None	None	G27896
F105A	None	None	G27896
PXDC1	PXDC1	G16381	G27899
KDM7A	None	None	G19255
TBB2	TBB2	G13978	G27907
TBB2	None	None	G27907
WEE2	None	None	G19276
NQO2	None	None	G27907
SPB6	None	None	None
CE022	None	None	G27975
CAD12	None	None	G28005
NA	NA	G13978	G27444
WASH1	None	None	G19328
ANR29	None	None	G27454
COM1	None	None	None
GRB1L	None	None	G27472
ROCK1	None	None	G27482
EMIL2	EMIL2	G13978	G27500
T200C	None	None	G27526
PTPRM	None	None	G27539
APCD1	None	None	None
HXB2	HXB2	G13978	None
SPIR1	None	None	G27579
GEMI	None	None	G27683
TERT	None	None	G27747
PTN3	None	None	None
RAB10	RAB10	G16381	G27387
NA	None	None	G27790
FHOD3	None	None	None
GFRA1	None	None	None
OPSO	None	None	G28971
TCRGL	None	None	G29006
PTPRE	None	None	G29043
DMBT1	None	None	G29104
DMBT1	None	None	G29104
TACC2	None	None	G29113
MCMBP	None	None	G29137
BAG3	None	None	G29141
BAG3	None	None	G29141
SFXN4	SFXN4	G30107	G29155
CMTD1	None	None	G28142
DHE3	None	None	G28033
UBP54	None	None	G28178
CJ107	None	None	G28221
RTKN2	None	None	G28230
DJC12	None	None	G28264
STOX1	None	None	G28297
TSN15	None	None	G28313
CODA1	None	None	G28311
CAD23	CAD23	G2393	G28316
NRG3	None	None	G28343
ECD	None	None	G28380
H2B5	None	None	None
KGP1	None	None	None
SMS1	None	None	None
RNLS	None	None	G28424
CFLAR	None	None	G28476
TYW5	TYW5	G13978	G28507
PK2L1	None	None	G28524
ABCG2	ABCG2	G2393	G28524
MARH8	None	None	G28524
MARH8	None	None	G28524
ANXA8	ANXA8	G191	G28540
GPR37	None	None	G18423
GDF10	GDF10	G191	None
BMP2	None	None	G28559
CH25H	None	None	G28591
TBC12	None	None	G28621
CEP55	None	None	G28630
CP26A	None	None	G28641
BLNK	None	None	G28663
VEX1	None	None	G28674
VKIND	None	None	G28684
GBRP	None	None	G28687
MORN4	None	None	G28727
UBTD1	None	None	G28727
PPRC1	None	None	G28753
LDB1	None	None	G28753
HPS6	None	None	G28753
DPOLL	None	None	G28769
KAZD1	KAZD1	G13978	G28793
PEO1	None	None	G28793
WBP1L	None	None	G28825
CP17A	CP17A	G16072	G28825
MBB1A	None	None	G19530
SPD2A	None	None	G28836
SFR1	None	None	G28848
CFA43	None	None	G28857
GSTO1	None	None	G28858
SORC1	None	None	G28867
PDCD4	None	None	G28895
ACSL5	None	None	G28923
AF1L2	None	None	G28945
CLD19	None	None	G29202
ABCC9	ABCC9	G13978	G29219
ALDOB	None	None	G29272
PLK2	None	None	G29313
HOIL1	None	None	G29465
CSK21	None	None	G29357
GEM	None	None	G29357
MTG8	None	None	None
CT027	None	None	G29376
NK1R	None	None	G29402
EDNRB	None	None	None
NA	None	None	G29483
CLC2E	None	None	G29483
TBCB	None	None	G29490
VDR	None	None	G29565
EFHB	EFHB	G191	G29538
POK9	None	None	None
ANX12	None	None	G29552
TCF25	None	None	G29565
ZN276	None	None	G29565
TM248	None	None	G19656
RHBT2	None	None	G29605
K1324	None	None	G29618
IKZF3	None	None	G29658
PTPRD	None	None	G29784
NEIL3	None	None	None
5NT1B	None	None	G29821
YIPF7	None	None	G29878
ZN300	None	None	None
ZN569	None	None	G29945
CD86	None	None	None
TCB1	TCB1	G16072	None
AP2A	None	None	G30083
EST1A	None	None	G19736
EOMES	EOMES	G13978	G30102
IGS21	None	None	G30132
H2A4	None	None	G30155
H2A4	None	None	G30155
DDX47	None	None	G30155
H2A4	None	None	G30155
GSG1	GSG1	G2393	G30155
H4	None	None	G30155
LARGN	None	None	G30202
AMGO2	None	None	None
MY18A	None	None	G19771
CBPE	None	None	G30269
RABP2	RABP2	G13978	None
DMBT1	None	None	None
MPDZ	None	None	None
SNX11	None	None	G30447
HXC4	None	None	None
HIP1	None	None	G19813
PKHO1	None	None	G30534
OTU7B	None	None	G30534
HIP1	None	None	G19813
TCA	None	None	G30584
HV03	None	None	G30584
EXOS8	None	None	G30656
RND1	None	None	G30668
K1324	K1324	G2584	G30703
KCNQ1	None	None	G30836
CTHL2	None	None	G30724
DNJB1	DNJB1	G13978	None
RK	RK	G13978	None
SBP1	SBP1	G2393	G30794
AHNK	AHNK	G2393	None
6PGL	None	None	G30836
SYTL1	SYTL1	G13978	G30877
CCND2	None	None	G30896
PERI	None	None	G31006
RAB4B	None	None	None
LYPL1	None	None	None
NKL	None	None	G31198
DOK1	None	None	G31236
ACTN4	ACTN4	G2584	None
HV03	None	None	G31297
ATAD2	None	None	G31368
MTDC	None	None	G31376
ILVBL	None	None	G31424
VAV	VAV	G13978	G31424
AKP8L	None	None	G31397
PRUNE	PRUNE	G13978	G31488
CATK	CATK	G16072	G31488
CN166	None	None	None
NID2	None	None	None
S10AA	None	None	G31550
CRLF1	None	None	G31605
CIAO1	None	None	G31657
FIGLA	FIGLA	G13978	G31657
EPHX3	None	None	G31700
TMM47	TMM47	G2584	G31728
IQCD	None	None	None
ZC3HA	None	None	G31805
ZN783	None	None	G31827
KALRN	KALRN	G13978	None
ITB2	None	None	G32040
SPY2	None	None	G32081
OTX5	None	None	G32126
H2B5	H2B5	G13978	G32135
THAP7	None	None	G32135
NA	NA	G15554	None
ETV1	None	None	None
VGFR1	None	None	G32227
ODO1	None	None	G32235
PKNX2	None	None	G20186
C42S2	None	None	G32325
GATA3	None	None	None
ATAD2	None	None	None
S10AB	S10AB	G13978	G32421
ASML	None	None	G32436
IRF8	None	None	G32463
LYSM3	None	None	G32566
APJ	APJ	G16072	G32599
RHG39	RHG39	G9076	G32611
NA	None	None	G32779
POK9	None	None	None
MUC18	None	None	G20345
SCN2B	None	None	G20416
KCNN3	None	None	G20488
CA159	None	None	G20657
AGRIN	None	None	G20659
BACH	None	None	G20834
GP153	None	None	G20538
TPRGL	None	None	G20578
PEX10	None	None	G20592
TPPC3	None	None	G21116
NO40	None	None	G21319
EIF3I	None	None	G21028
NR1H4	None	None	G21545
DDX20	None	None	G21445
BTBD2	None	None	G21913
APBA1	None	None	G21956
PLIN3	None	None	G22067
ATL5	None	None	G22265
REEP6	None	None	G22265
NA	None	None	G21896
KCNU1	None	None	G22563
ACE	None	None	G22741
CWC25	None	None	G22951
LRC46	None	None	G22982
NECA1	None	None	G23182
SAT1	None	None	G23887
RBBP7	None	None	G23941
WWC3	None	None	G24002
SHRM2	None	None	G24009
P2R3B	None	None	G24109
TBCD8	None	None	G24179
NA	None	None	G24313
H6ST3	None	None	G24350
ENOG	None	None	G23384
ZYX	None	None	G23422
NANOG	None	None	G23479
UBP25	None	None	G23517
BACH1	None	None	G23569
ETS2	None	None	None
CBS	None	None	G23717
NUB1	None	None	G25203
WNT9A	None	None	None
OXND1	None	None	G24627
HXA1	None	None	G24664
NPY	None	None	G24702
ZDHC3	None	None	G24738
THS7A	None	None	G24797
NDUA4	None	None	G24800
OTUD1	None	None	G25003
AB1IP	None	None	G25034
MGT4B	None	None	G25508
RSH4A	None	None	G26181
GAB1	None	None	G25529
APC10	None	None	G25538
RPGF2	None	None	None
SH3R1	None	None	None
SH24A	None	None	G25934
FRAS1	None	None	G25947
SCRB2	None	None	G25977
NAAA	None	None	G25977
SDA1	None	None	G25977
NA	None	None	G26040
PPR3B	None	None	G26080
SYUA	None	None	G26097
OPN4	None	None	G26121
ASB1	None	None	G26561
SGOL2	None	None	G26660
CMC1	None	None	G26790
B3GT1	None	None	G26838
ITB6	None	None	G26886
TBA4A	None	None	G26917
RASM	None	None	G27013
SMAL1	None	None	G27050
MARCO	None	None	G27138
RB3GP	None	None	G27188
UPP1	None	None	G27832
PAPD7	None	None	G27846
MIC1	None	None	G27454
ANR12	None	None	G27554
ANKS6	None	None	None
CHMP5	None	None	G27759
MGMT	None	None	G29032
F204A	None	None	G29170
RFIP2	None	None	G29172
BMR1A	None	None	G28026
MMRN2	None	None	G28026
ARI5B	None	None	G28221
CODA1	None	None	G28311
FXL15	None	None	G28438
WDFY4	None	None	G28551
ANX11	None	None	G28825
IPRI	None	None	G28858
XPP1	None	None	G28873
ADDG	None	None	G28876
DZI1L	None	None	G29193
AAAS	None	None	G29516
T106C	None	None	G29516
SGOL1	None	None	G29538
CHM1A	None	None	G29565
CLIP3	None	None	G29574
LOXE3	None	None	None
CDC6	None	None	G29686
NFIB	None	None	None
F1892	None	None	G30080
ESCO2	None	None	G30364
PRPF3	None	None	None
SETD4	None	None	G30635
FXL12	None	None	None
WDR46	None	None	G30911
FA63A	None	None	G31488
KANL3	None	None	G31698
TRBP2	None	None	None
R4RL2	None	None	G31947
MXRA5	None	None	G32167
RT26	None	None	G32265

## Sheet: Sheet4
Cluster4 genes	correlattion_gene_r0.8	Gene expression correlation lncRNA (Pearson correlation coefficient more than 0.95 or less than -0.95 with P-value < 0.05)	lncRNA located within 100 kb of mRNA
FAXC	None	None	G556
CLN8	None	None	G585
ARHGA	None	None	G592
TM14A	None	None	G620
PRI2	None	None	G669
CGAS	None	None	G739
KI13B	None	None	G100
CF203	None	None	G811
MTFR2	None	None	G1061
INGR1	None	None	G1070
BIG3	None	None	G1080
TFB1M	None	None	None
NUP43	None	None	G1212
KTNA1	None	None	G1212
FL2D	None	None	G1268
ACTN2	None	None	G1313
LYST	None	None	G1320
PGBD5	None	None	G1411
DDX1	None	None	None
SNX5	None	None	G2302
OVOL2	None	None	G2302
DZAN1	None	None	G2306
BIRC6	None	None	G2407
TTC27	None	None	G2424
CMTR1	None	None	G1679
RBGPR	None	None	G1921
PSN2	None	None	G1983
DPY30	None	None	G2048
CEBPZ	None	None	G2082
FANCL	None	None	G2092
IF2M	None	None	G2122
RGPA2	None	None	G2170
CHCH7	None	None	G3064
RA54B	None	None	G2827
RA54B	None	None	G2827
E2F5	None	None	G2887
CHM4C	None	None	G2896
NIPBL	None	None	G3675
MYO3B	None	None	G3738
APH1B	None	None	G3746
TMM8B	None	None	G3746
KIF24	None	None	G3832
UB2R2	None	None	G3832
TPGS2	None	None	G3842
MAOM	None	None	G3922
GCNT1	None	None	G3227
CENPK	None	None	G3504
IPO11	None	None	None
CEP57	None	None	G4564
UBP12	None	None	G4670
NUPL1	None	None	G4690
MIPEP	None	None	G4704
RT63	None	None	G4722
COG6	None	None	G4083
LRCH1	None	None	G4166
LRCH1	None	None	G4166
KLF12	None	None	None
NA	None	None	G4323
SYNM	None	None	G4331
PICAL	None	None	G4382
PGM2L	None	None	G4472
PGAP2	None	None	G4498
RIR1	None	None	G4501
NDC1	None	None	G5731
UBP1	None	None	G5827
PACS2	None	None	G4959
KIF14	None	None	None
KLH20	None	None	G5133
UCK2	None	None	G5151
SMG7	None	None	G5237
RGPS1	None	None	G5300
ABL2	None	None	G5300
CE350	None	None	G5314
PKN2	None	None	G5362
UBP33	None	None	G5464
PIF1	None	None	G5478
ERI3	None	None	None
NASP	None	None	G5574
MET13	None	None	G5629
STIL	None	None	G5629
MET13	None	None	G5634
KDM3A	None	None	G6615
FRYL	None	None	G6001
CHIC2	None	None	G6029
ANR17	None	None	G6085
G3BP2	None	None	G6110
TBC19	None	None	G6259
SMI20	None	None	G6259
WFS1	None	None	G6381
HD	None	None	G6467
EIF2A	None	None	G6818
RFC4	None	None	G6948
IF4G1	None	None	G6992
EI2BE	None	None	G6977
SMC4	None	None	G6715
GPC1	None	None	G7145
PASK	None	None	G7191
RT22	None	None	G7356
CIP2A	None	None	G7602
DCAF6	None	None	G7680
TOM70	None	None	G7542
CEP97	None	None	G7556
BCAT1	None	None	G7822
A4GAT	None	None	G7883
K1644	None	None	G7924
ARIP4	None	None	G8347
CENPP	None	None	G8375
NA	None	None	None
I17RD	None	None	G8527
TRXR3	None	None	G8571
PLXA1	None	None	G8128
TPRA1	None	None	G8139
SUMF1	None	None	G8746
ITPR1	None	None	G8746
THUM3	None	None	G8805
RBNS5	None	None	G8820
RAB7A	None	None	G8160
VWA9	None	None	G8972
DET1	None	None	G9102
FANCI	None	None	G9121
GNRR2	None	None	G8873
TSN3	None	None	G9374
MTMRA	None	None	G9473
SBP2L	None	None	G9610
TSSC4	None	None	G10432
O1020	None	None	G10563
CO052	None	None	G10627
CASC5	None	None	G10649
PSD13	None	None	G10655
INO80	None	None	G10755
EXD1	None	None	G10761
DCAF4	None	None	G10840
GLT16	None	None	G10886
MPP5	None	None	G10928
RHGBA	None	None	G10959
GRP1	None	None	G10963
DPH6	None	None	G10984
CP2R1	None	None	G11159
CSTF3	None	None	G11260
BODG	None	None	G11334
C1QT4	None	None	G11435
CD82	None	None	G11452
ARP10	None	None	G11483
FANCM	None	None	G9947
FANCM	None	None	G9672
DYHC1	None	None	G10010
UBR7	None	None	G10120
EMAL5	None	None	G10189
AHSA1	None	None	G10248
P2R3C	None	None	G10385
SRP54	None	None	G10385
NEMF	None	None	G9696
SYFM	None	None	G11712
ANLN	None	None	G11778
AVL9	None	None	G11815
AMPH	None	None	G11848
LANC2	None	None	G11857
NA	None	None	G11607
E2F3	None	None	G11985
CAP2	None	None	G12033
CTCF	None	None	G12227
COG4	None	None	G12289
CFDP1	None	None	G12317
OGFD1	None	None	G12325
CPSF5	None	None	G12325
FBXL8	None	None	G12336
YLAT2	None	None	G12358
DNJA2	None	None	G12465
VPS35	None	None	G12474
ANR27	None	None	G12522
CADHK	None	None	G12750
AAA1	None	None	G12134
AT11C	None	None	G12938
MAP7	None	None	G12966
CENPI	None	None	G13100
NIPA2	None	None	G13106
CUL4B	None	None	G13152
PGK	None	None	G13235
TNF10	None	None	G13371
REN3A	None	None	G13417
T185A	None	None	G13468
CKS2	None	None	None
TMOD1	None	None	G13662
MCCB	None	None	G13728
TM175	None	None	G13872
SPDLY	None	None	G14077
GRP75	None	None	G14109
SYHC	None	None	G14191
KI20A	None	None	G14274
P33MX	None	None	G14306
RN145	None	None	G14324
EPN4	None	None	G14336
MED7	None	None	G14350
ANXA6	None	None	G14426
TBC9B	None	None	G14457
KDM3B	None	None	G14701
ZN598	None	None	G14826
SMCR8	None	None	G14874
FLII	None	None	G14903
L2GL1	None	None	G14903
ACTB	None	None	G14962
T184A	None	None	G15030
RPC5	None	None	G15123
SYT17	None	None	G15174
SMG1	None	None	G15174
NDE1	None	None	G15199
CLCN7	None	None	G15255
DECR2	None	None	G15338
NMDE1	None	None	G15458
RAEL1	None	None	G15716
RN114	None	None	G15788
SPAT2	None	None	G15788
BIG2	None	None	G15808
TTPAL	None	None	G15865
GSHB	None	None	G15928
SDC4	None	None	G15999
SDC4	None	None	G15999
NDRG3	None	None	G16038
TTI1	None	None	G16142
TPX2	None	None	G16180
YTHD1	None	None	G15613
FBXW8	None	None	G16280
RNFT2	None	None	G16283
ABCB9	None	None	G16442
APC7	None	None	G16442
IFT81	None	None	G16458
T120B	None	None	G16484
MLXIP	None	None	G16491
KNTC1	None	None	G16481
HECD4	None	None	G16521
ACACB	None	None	G16561
BACD3	None	None	G16574
UBE3B	None	None	G16574
ARBK2	None	None	G16590
CTRO	None	None	G16654
TRIA1	None	None	G16677
4ET	None	None	G16697
MED15	None	None	G16744
SNF5	None	None	G16760
CDC45	None	None	G16824
SF3A1	None	None	G16221
NET1	None	None	G16868
WIPI3	None	None	G16936
GRB2	None	None	G17068
GGA3	None	None	G17072
ICT1	None	None	G17072
CDR2L	None	None	G17072
HID1	None	None	G17072
SPT20	None	None	G17098
IMA1	None	None	G17218
RGS9	None	None	G17247
P5CR2	None	None	G17318
RPTOR	None	None	G17395
CDK9	None	None	G17638
S27A4	None	None	G17660
CIZ1	None	None	G17662
PTPA	None	None	G17705
SAPC2	None	None	G17719
TOR1A	None	None	G17719
DDX31	None	None	G17792
TF3C5	None	None	G17817
SURF1	None	None	G17828
SC16A	None	None	G17891
INP5E	None	None	G17891
CAMP1	None	None	G17917
TRAF1	None	None	G17927
RRFM	None	None	G17947
TRAF2	None	None	G17484
CC107	None	None	G18666
OSBL8	None	None	G18682
ZDH17	None	None	G18685
NA	None	None	G18695
ACON	None	None	G18717
RPC8	None	None	G18717
WDR91	None	None	G18819
UTP20	None	None	G18823
VEZA	None	None	G18871
NA	None	None	G18961
PM34	None	None	G18978
JOS1	None	None	G19026
TOM1	None	None	G19125
CRY1	None	None	G19162
WASH7	None	None	G19172
HCFC2	None	None	G19197
GNPTA	None	None	G19219
LCHN	None	None	G19276
MET20	None	None	G19307
KDM5A	None	None	G19330
CCD77	None	None	G19335
ADR2	None	None	G19348
TBA2	None	None	G19382
STRAP	None	None	G19406
RENT2	None	None	G18172
DHTK1	None	None	G18188
MAGI2	None	None	G18260
GSAP	None	None	G18278
COPG2	None	None	G18101
ALG12	None	None	G18380
WASL	None	None	G18430
ZZEF1	None	None	G19546
NUP88	None	None	G19569
UN45B	None	None	G19628
TCPZ	None	None	G19656
GDPD1	None	None	G19865
DHX40	None	None	G19869
K0753	None	None	G20008
FA64A	None	None	G20012
CHTOP	None	None	G20142
LTOR2	None	None	G20186
RRAGD	None	None	None
CENPO	None	None	G79
NCOA1	None	None	G79
VP26B	None	None	G20268
NDUF4	None	None	G542
KLH32	None	None	G542
MMS22	None	None	G545
FBX25	None	None	G576
DLGP2	None	None	G585
PDK1L	None	None	G599
GSH1	None	None	G637
SMAP1	None	None	G713
RNP4F	None	None	G732
CC50A	None	None	G751
ASCC3	None	None	G780
RT4I1	None	None	G806
SNX3	None	None	G827
LACE1	None	None	G827
MUC24	None	None	G846
TBE	None	None	None
ASM3A	None	None	G974
MTMR9	None	None	G124
GATA4	None	None	G1085
CC28A	None	None	G1085
ADAT2	None	None	G1119
PEX3	PEX3	G2584	G1119
PLAL1	None	None	G1119
EZRI	EZRI	G2584	G1132
DYLT1	DYLT1	G2584	G1132
SRAC1	None	None	G1140
ZDH14	None	None	G1148
SCAF8	None	None	None
PIMT	None	None	G1212
LATS1	None	None	G1212
RAB32	RAB32	G2584	G1239
TCPA	None	None	G1268
PNDC1	None	None	G1268
NTPCR	None	None	G1363
UBE4A	None	None	G20488
SPRTN	None	None	G1382
EXOC8	None	None	G1382
CCSAP	None	None	None
GALT2	None	None	G1405
AFAD	None	None	G1458
RNT2	None	None	G1468
PLCD	None	None	G1507
NA	None	None	G174
RCAN2	None	None	G198
TNR21	None	None	G204
ITSN2	None	None	G218
ITSN2	None	None	G218
DTNB	None	None	G238
LDAH	None	None	G257
ECHA	None	None	G53
ECHB	None	None	G289
ATAD3	None	None	G20619
PER3	None	None	G20619
SMC6	None	None	G289
LPIN1	None	None	G316
MBOA2	None	None	G358
EPT1	None	None	G385
CAB45	None	None	G20649
TSSC1	None	None	G385
TTK	None	None	G436
ODBB	None	None	None
DOP1	DOP1	G1844	None
AGM1	AGM1	G9631	None
ENTP6	None	None	G2272
RPA2	None	None	G2272
VITRN	None	None	G1607
UBE4B	None	None	G20708
DEST	None	None	G2295
MGME1	None	None	G2302
CSR2B	None	None	G2302
BIRC5	None	None	G2302
MTOR	None	None	G20733
HTR5B	None	None	G1607
RAB1A	None	None	G2332
ARP2	None	None	G2332
CANB1	None	None	G2359
YIPF4	None	None	G1624
SPTC3	None	None	G2390
RPAC1	None	None	G1645
EXO1	EXO1	G2584	G1526
CC167	None	None	G1688
KCNKH	None	None	G1711
DIEXF	None	None	G1823
HHAT	None	None	G1831
HHAT	None	None	G1838
INT7	None	None	G1854
DTL	None	None	G1854
TM206	None	None	G1863
COX20	None	None	G1876
SYIM	None	None	G1921
ADCK3	ADCK3	G15554	G1990
UBR4	None	None	G20844
CLIP4	None	None	None
UBR4	None	None	G20842
WDR43	None	None	G2035
TR61B	TR61B	G8910	G2035
MSH2	None	None	G2035
MSH6	None	None	G2041
PPR21	None	None	G2048
TF2AY	TF2AY	G191	G2048
SPAST	None	None	G2054
TCPD	None	None	G2069
EMAL6	None	None	G2122
APC1	None	None	G2139
TMM17	None	None	G2194
B3GN2	None	None	G2194
MCM8	None	None	G2194
SGK3	None	None	G2998
VCIP1	None	None	G2998
MYBA	None	None	G3004
HOT	None	None	G3004
YTHD3	None	None	G3028
IMPA3	None	None	G3054
TGS1	None	None	G3076
TGS1	None	None	G3076
TMM68	None	None	G3089
NPBW1	None	None	G3106
PUF60	None	None	G2517
SCRIB	None	None	G2459
CLSPN	None	None	G21101
STRUM	STRUM	G15554	G2581
NTAQ1	None	None	G2608
DERL1	None	None	G2608
UTP23	UTP23	G30107	G2656
UBR5	None	None	None
BORE1	None	None	G21153
PKHF2	None	None	G2797
NDUF6	None	None	G2797
D19L4	None	None	G2818
VIR	None	None	G2827
NBN	None	None	G2857
CNGB3	None	None	G2874
RMD1	None	None	G2879
E2F5	None	None	G2887
LRCC1	None	None	G2887
ZDH18	None	None	G21222
LRCC1	None	None	G2887
ZFAN1	None	None	G2896
RM53	None	None	G2908
ZBT10	None	None	G2921
PEX2	None	None	None
CAPSL	None	None	G3684
ARG39	None	None	G3738
CAH9	None	None	G3746
CREB3	None	None	G3746
SNR40	None	None	G21319
RUSC2	None	None	G3771
PYRG1	None	None	G21338
RUSC2	None	None	G3771
TERA	None	None	G3775
UBAP1	None	None	G3832
AQP3	None	None	G3842
K1328	None	None	G3842
FANCC	None	None	G3173
EPG5	None	None	G3864
HAUS1	None	None	G3864
EYA3	None	None	G21342
HDHD2	None	None	G3885
CAP1	None	None	G20984
DAPK1	None	None	None
DAPK1	None	None	G3886
ZBT7C	None	None	G3893
DYM	None	None	G3910
SKA1	None	None	G3922
SELN	None	None	G21028
TXNL1	None	None	G3956
TUT7	None	None	G3189
VP13A	None	None	G3223
APBA1	None	None	G3227
ZFAN5	None	None	G3258
FOCAD	None	None	G3286
AF9	None	None	G3286
ERMP1	None	None	G3338
VLDLR	VLDLR	G2584	G3368
CBWD1	None	None	G3378
PGM5	None	None	G3382
MAP1B	None	None	None
MAP1B	None	None	None
PTCD2	None	None	None
TM171	None	None	G3398
NEUL	None	None	G3504
SETD9	None	None	G3555
M3K1	None	None	G3555
M3K1	None	None	G3555
PAIP1	None	None	G3616
CWC15	None	None	G4566
AMOL1	None	None	G4590
AT2B4	None	None	G21587
ANR42	None	None	G4641
TRPC4	None	None	G4660
NA	NA	G2584	G4660
SPT13	None	None	G4699
SKA3	None	None	G4722
CENPJ	None	None	G4753
RADI	None	None	G4766
RTJK	None	None	G4072
TPTE2	None	None	G4099
CKAP2	None	None	G4099
NUFP1	None	None	G4187
DJC15	None	None	G4199
LZTR1	None	None	None
TNF11	None	None	G4206
CLN5	None	None	G4256
KLH12	None	None	G21680
BORA	None	None	G4289
BRCA2	None	None	G4027
N42L2	None	None	G4344
MK14	None	None	G21716
AAMDC	None	None	G4344
PDS5B	None	None	G4027
HIKES	None	None	G4382
UVRAG	None	None	G4406
DGAT2	None	None	G4414
KLH35	None	None	G4417
STIM1	None	None	G4498
FOLR1	None	None	None
RTJK	None	None	None
YIPF1	None	None	G5731
TMM59	None	None	G5731
UBP24	None	None	G5788
OMA1	None	None	None
MYSM1	None	None	None
HOOK1	None	None	G5814
TM2D1	None	None	G5818
MAGI3	None	None	G21407
DOCK7	None	None	G5830
CAHD1	None	None	G5842
AUXI	None	None	G5854
LEPR	None	None	G5854
LEPR	None	None	G5854
PAIRB	None	None	G5882
GA45A	None	None	G5882
GBG12	None	None	G5882
NOTC2	None	None	G4943
NOTC2	None	None	G4943
ST7L	None	None	G21419
SC22B	None	None	G4959
CLCC1	None	None	G5073
STXB3	None	None	G5073
NTNG1	None	None	G5085
CENPL	CENPL	G2584	G5115
RTCA	None	None	G5115
ODB2	None	None	G5115
SAS6	None	None	G5115
MKNK2	None	None	G21913
CCHL	None	None	G5151
REXO1	None	None	G21924
AL9A1	None	None	G5183
FZR	None	None	G21945
AL9A1	None	None	G5196
GLMN	None	None	G5196
LRC52	LRC52	G2584	G5210
PI51C	None	None	G21956
CDC7	None	None	G5210
NUF2	None	None	G5210
NUF2	None	None	G4877
ACBD6	None	None	G5260
HMCN1	None	None	G5324
NS1BP	None	None	G5338
NS1BP	None	None	G5338
TRM1L	None	None	G5338
LRC8B	None	None	G5360
KAT3	None	None	G5360
EBP2	None	None	G5478
CDC20	None	None	G5478
PTPRF	None	None	G5505
VATO	None	None	None
KIF2C	None	None	G5542
DPP9	None	None	G22067
DPP9	None	None	G22067
PRC2C	None	None	G5542
MUTYH	None	None	G5551
AK1A1	None	None	G5574
VAMP4	None	None	G5579
NSUN4	None	None	G5595
FAAH1	FAAH1	G2584	G5595
CP4B1	None	None	G5608
TM38A	None	None	G22119
SIN3B	None	None	G22133
MET13	None	None	G5634
DYN3	None	None	G4918
NRDC	None	None	G5671
UBE2K	None	None	G6572
RPIA	None	None	G6588
NA	None	None	G6615
RM35	None	None	G6624
MIC60	None	None	G6626
PTCD3	None	None	G6626
RPA1	None	None	G6626
RPA1	None	None	G6626
TACC3	None	None	G6648
ZNT9	None	None	G5958
NFXL1	None	None	G5987
NIPA3	None	None	G5987
COX18	COX18	G2584	G6085
ANR17	None	None	G6085
ANR17	None	None	G6085
ANR17	None	None	G6085
MTD2L	None	None	G6098
RGF1B	None	None	G6146
THOP1	None	None	G22259
KGP2	None	None	G6146
KLHL8	None	None	G6154
KLHL8	None	None	G6154
SBNO2	None	None	G22282
RHG24	None	None	None
ENOPH	ENOPH	G2584	G6184
PTBP1	None	None	G22295
HPSE	None	None	G6184
MD2L1	None	None	None
CCNA2	None	None	G6220
RN126	None	None	G22332
K1109	None	None	None
TAPT1	None	None	G6320
C2D2A	None	None	G6333
WDR1	None	None	G6342
NSG1	None	None	G6349
TAD2B	None	None	G6393
ABLM2	None	None	G6408
S3TC1	None	None	G6408
CBPZ	None	None	None
TCPH	TCPH	G2584	G6503
NA	None	None	G6506
ALMS1	None	None	G6506
MD12L	None	None	G6813
CHLE	None	None	G6818
T22D2	None	None	G6818
GLYG	None	None	G6837
SEC62	SEC62	G30107	G6852
KPCI	None	None	G6852
CLD11	None	None	G6871
NCEH1	None	None	G6886
ECT2	None	None	G6891
ACL6A	None	None	G6926
AT11B	None	None	G6936
FETUB	None	None	G6959
SENP5	None	None	G6959
PPM1L	None	None	G7028
IF4E2	None	None	None
LZTS1	None	None	G22545
S12A9	None	None	None
CSN7B	None	None	G7028
B3GN7	None	None	G7039
IMA3	None	None	G6714
PCY1A	None	None	G7069
RASA3	None	None	G22383
BDH	None	None	G7134
GPC1	None	None	G7151
PARL	None	None	G7151
EFGM	None	None	G7159
PTTG	None	None	G7166
DGKB	None	None	G7166
STK25	None	None	None
KTHY	None	None	G7215
WDR53	None	None	G7215
FBSP1	None	None	G7215
PIGX	None	None	G7215
NA	None	None	G6745
EFHD1	None	None	G7279
RPB4	None	None	G7302
GUAA	None	None	G6764
NEUS	None	None	G7340
PCNA	None	None	G22398
COPB2	None	None	G7358
AAK1	None	None	G22429
SPSB4	None	None	G7368
SGPP2	SGPP2	G13978	G7401
AP1S3	None	None	G7409
WDFY1	None	None	G7409
CUL3	None	None	G7422
TLK2	None	None	G22733
RHBL4	None	None	G7436
PLOD2	PLOD2	G22191	G7502
PLS5	None	None	G7507
KANL1	None	None	G22756
HJURP	None	None	G7608
GUC1A	None	None	G7611
PVRL3	PVRL3	G2584	G7615
EPHA6	None	None	G7671
MINA	None	None	G7680
PO2F1	None	None	G7691
GPHR	None	None	G7719
SPOP	None	None	G22790
TNR16	None	None	G22790
PYRD1	None	None	G7816
C2CD5	None	None	G7848
LDHB	None	None	G7848
LYRM5	None	None	G7854
FGOP2	None	None	G7867
NA	None	None	G7891
SAM50	None	None	G7924
PARVB	None	None	G7924
VPS25	None	None	G22856
PRR5	None	None	G7936
TBG1	None	None	G22856
RHG08	None	None	G7936
NUP50	None	None	G7943
K0930	None	None	G7943
F118A	None	None	G7949
PKHA5	None	None	G8053
PPM1M	None	None	G8218
WDR82	None	None	G8218
UBP4	None	None	G8331
ARIP4	None	None	G8347
ARIP4	None	None	G8347
LSM3	None	None	G8389
PO210	None	None	G8456
SYQ	None	None	G8543
ARI2	None	None	G8571
PSMD6	None	None	G8613
RM45	None	None	G22982
PRAF3	PRAF3	G2584	G8651
PRAF3	PRAF3	G2584	G8651
OGG1	None	None	G8820
MCM2	None	None	G8746
PDXL2	None	None	G8769
LMCD1	None	None	G8781
VHL	None	None	G8805
MP2K1	None	None	G8958
RB11A	None	None	G8972
CLPX	None	None	G9004
AKD1A	None	None	G9010
ASB7	None	None	G9018
IQGA1	None	None	G9062
F169B	None	None	G9032
UN45A	None	None	G9054
PRC1	None	None	G9094
AKP13	None	None	G9089
GCP4	None	None	G9147
LAML3	None	None	None
BTBD1	None	None	G9184
DOXA2	None	None	G9229
DHSO	None	None	G9229
LARP4	None	None	G23054
LIMA1	None	None	G23054
CERS5	None	None	G23054
RBPMS	RBPMS	G2584	G9243
SNX1	None	None	G9264
PATL2	None	None	G9264
SENP8	None	None	G9282
KPYM	None	None	G9282
ARI1	None	None	G9282
ARI1	None	None	G9282
BBS4	None	None	G9282
RE114	None	None	G9314
EDC3	EDC3	G2584	G9321
SEM7A	None	None	None
NA	None	None	G9366
PSA4	None	None	G9395
TM55A	None	None	G23182
HYKK	None	None	G9395
DMD	None	None	G23854
DNJA4	None	None	G9410
IDH3A	None	None	G9410
HERC1	None	None	G9411
LACTB	None	None	G9427
BNIP2	None	None	G9465
T2AG	None	None	G9465
EIF3J	None	None	G8881
ODPA	None	None	G23914
FAN1	None	None	G9473
TXLNG	None	None	G23941
MPP10	None	None	G9473
PYRG2	None	None	G23941
MCEE	None	None	G9479
F1891	None	None	G9484
RN111	None	None	G9505
MNS1	MNS1	G2584	G9531
MYEF2	None	None	G9604
MS3L1	None	None	G23993
SHC4	None	None	G9610
KIF23	None	None	G8909
COR2B	None	None	G8914
HPS5	None	None	G10486
BUB1B	None	None	G10608
IVD	None	None	G10627
BAHD1	None	None	G10641
CHP1	None	None	G10761
NUSAP	None	None	G10761
TYRO3	None	None	G10769
VPS39	None	None	G10798
TM87A	None	None	G10798
SNP23	None	None	G10808
LRC57	None	None	G10808
TMM62	None	None	G10833
ZFYV1	None	None	G10840
TTC9A	TTC9A	G2584	G10859
HERC2	None	None	G24102
EXD2	None	None	G10895
DCAF5	None	None	G10895
RA51B	None	None	G10913
CNIH1	None	None	G10913
ZDH23	None	None	G23284
ZFY26	None	None	G10928
KTBL1	None	None	G10956
AVEN	None	None	G10956
GRP1	None	None	G10963
FA98B	None	None	G10963
DPH6	None	None	G10984
G2E3	None	None	G11012
SCFD1	None	None	G11015
DTD2	None	None	G11023
TXND9	None	None	G24155
EAPP	None	None	G11039
WDHD1	None	None	G11066
WDHD1	None	None	G11080
PDCL3	None	None	G24169
CNO11	None	None	G24179
CPT1A	None	None	G11092
LEG3	None	None	G11108
RTBS	None	None	G11129
DLGP5	None	None	G9788
ABCC8	None	None	G11129
COPB	None	None	G11159
WT1	None	None	G11287
GTPB8	None	None	G24227
GAS2	None	None	G11351
ANM3	None	None	G11367
MED19	None	None	G11400
INCE	None	None	G11414
AP5M1	None	None	G9809
FUT8	None	None	G11440
PRD11	None	None	G11445
EXT2	None	None	G11461
NAT10	None	None	G11533
NDK7	None	None	G23329
ERCC5	None	None	G24298
FBX3	None	None	G11544
PPM1A	None	None	G9847
TMTC4	None	None	G24316
MAT1	None	None	G9866
CLYBL	None	None	G24323
SNPC1	None	None	G9871
SYNE2	None	None	G9892
SYNE2	SYNE2	G2584	G9892
STK24	None	None	G24333
ASPP1	None	None	G9967
TRM61	None	None	G9978
M18BP	None	None	G9987
DYHC1	None	None	G10010
SYWC	None	None	G10032
S2547	S2547	G2584	G10032
SETD3	None	None	None
P4R3A	None	None	G10145
P4R3A	None	None	G10145
SAM15	None	None	G10248
CND1	None	None	G23362
TTLL5	None	None	G10271
COQ6	COQ6	G2584	G10329
SC23A	None	None	G10350
PSA6	None	None	G10380
MRRP3	None	None	G10380
BL1S5	None	None	G11691
SYFM	None	None	None
S2538	None	None	G11565
FBXL7	None	None	None
ZN622	None	None	G11728
TBCD7	None	None	G11759
EPDR1	None	None	G11769
ELMO1	None	None	G11778
VOPP1	None	None	G11857
BIEA	None	None	G11868
ST17A	None	None	G11868
MED1	None	None	G11902
PO6F2	None	None	G11902
RAMP3	None	None	G11925
PEX5	None	None	G23417
NA	None	None	G23417
MYRIP	None	None	G11607
TRNK1	None	None	G11607
NFX1	None	None	G11948
PK1IP	None	None	G11948
MVP	None	None	G11956
MVP	None	None	G11956
CDKAL	None	None	G11976
KI13A	None	None	G12006
NOL7	None	None	G12006
RB24A	None	None	G12033
FOXJ2	None	None	G23471
CPIN1	None	None	G12149
RPB3	RPB3	G2584	G12149
CSK22	None	None	G12176
PSF3	None	None	G12186
HPRT	None	None	G12057
CENPT	None	None	G12211
CENPT	None	None	G12211
CNOT1	None	None	G12283
VAC14	None	None	G12289
SF3B3	None	None	G12289
PDPR	None	None	G12289
GSLG1	None	None	G12289
GSLG1	None	None	G12302
ZNRF1	None	None	G12317
NUP93	None	None	G12317
HSDL1	None	None	G12336
S7A6O	None	None	G12358
ANM7	ANM7	G2584	G12358
DPEP2	None	None	G12373
S12A4	None	None	G12377
LONP2	None	None	G12448
HRH3	HRH3	G2584	G12474
SHCBP	None	None	G12474
SPAT2	None	None	G12484
VTM2B	None	None	G12484
RTJK	None	None	G12509
CADN	CADN	G2584	G12522
ULA1	None	None	G12092
CAH7	CAH7	G2584	G12092
D42E1	None	None	G12580
MTHSD	None	None	None
SASB	None	None	G12650
NA	None	None	G12664
CU025	None	None	G23700
WDR73	None	None	G12694
PHLP2	None	None	G12715
CIR1A	None	None	G12750
CADH1	None	None	G12750
CADH1	None	None	G12750
LRP3	LRP3	G2584	G12134
GPR83	None	None	G12880
DIAP2	None	None	G12910
AT11C	None	None	G12938
MSPD1	None	None	G12978
CUL2	None	None	G25107
WDR44	None	None	G13009
NCBP2	None	None	G13049
SNX12	None	None	G13049
PFKAP	None	None	None
FOXO4	None	None	G13049
WDR37	None	None	G25134
CNDG2	None	None	G25156
PI3R4	None	None	G25174
DPP6	None	None	G25177
XYLB	None	None	G25208
SESN3	None	None	G13049
FUND1	None	None	G13089
DRP2	None	None	G13106
TIM8A	None	None	G13106
PICAL	None	None	G13180
PICAL	None	None	G13180
CO4A5	None	None	G13196
CHM1B	None	None	G13235
UPP	None	None	G13240
FIP1	None	None	G13257
RRAGA	None	None	G13286
SLAIL	None	None	G13313
VAMP7	None	None	G13313
BRN3	None	None	G13323
CLCN5	None	None	G13390
UCP5	None	None	G13390
NBEL2	None	None	G25333
KIF4	None	None	G12844
UBE2A	None	None	G13417
PDZ11	None	None	G12844
RN128	None	None	G13429
TBC8B	None	None	G13429
EDA	None	None	G12844
ATS19	None	None	G13953
ICAL	None	None	G13953
ICAL	None	None	G13519
ZCHC9	None	None	G13573
SOSSC	None	None	G13593
CEGT	None	None	None
PLAP	None	None	G13642
TDRD7	None	None	G13662
COR2A	None	None	G13662
DHB4	None	None	G13683
PJA2	None	None	G13755
WDR36	None	None	None
RPA49	None	None	G13494
THAP1	THAP1	G2584	G13881
KCMF1	None	None	G13883
TOPRS	None	None	None
MELK	None	None	G13519
MELK	None	None	G13519
SIL1	SIL1	G2584	G14119
DJC18	None	None	G14133
PCDBE	None	None	G14153
STK10	None	None	None
ERGI1	None	None	G14228
RAB24	RAB24	G2584	G14274
OSBL3	None	None	G24697
S36A1	None	None	G14426
SAP3	None	None	G14426
CCD69	None	None	G14426
TCOF	None	None	G14426
CE045	None	None	G14457
KLHL3	None	None	G14518
RNF14	None	None	G14634
SPY4	SPY4	G16381	G14648
RHG26	None	None	G14648
RHG26	None	None	G14648
SYLC	None	None	G14670
HAGHL	None	None	G14826
KDM8	None	None	G14733
FLII	None	None	G14903
DRG2	None	None	G14903
GID4	None	None	G14903
TMM11	None	None	G14932
DC1I1	None	None	G24841
NEB1	None	None	G24848
NEB1	None	None	None
WIPI2	None	None	G14970
SAC1	None	None	G24863
TCPR1	None	None	G15095
ERI2	None	None	G15150
GDE1	None	None	G15167
ERN1	None	None	G14747
STEA2	None	None	G24906
F210B	None	None	G24452
ERN1	None	None	G14747
RRN3	None	None	G15207
RL1D1	None	None	G15207
PLK1	None	None	G15230
PALB2	None	None	G15238
SNR25	SNR25	G12012	G15238
ITFG3	None	None	G15255
UBAD1	UBAD1	G2584	G15285
TRAP1	None	None	G15285
RFIP3	None	None	G15338
RFIP3	None	None	G15338
NET3	None	None	G15355
ABCA3	None	None	G15360
PIGQ	None	None	G15360
VATL	None	None	G15384
NAGA	None	None	G15384
ROGDI	None	None	G15436
UBP7	None	None	G15438
MTG2	None	None	G15645
CREST	None	None	G15645
DJC13	None	None	G24468
LS14B	None	None	G15645
GNAS	None	None	G15682
ITB1	None	None	G25092
PEPL1	None	None	None
H2AZ	None	None	G26164
RBM38	RBM38	G2584	G15716
CP24A	None	None	G15748
BCAS4	BCAS4	G2584	G15780
UB2V1	None	None	G15788
XPO2	None	None	G15808
SULF2	None	None	None
TR1L1	None	None	G15821
ARFRP	None	None	G15829
TOM34	None	None	G15875
IF2B	None	None	G15882
RALY	None	None	G15882
TPD54	None	None	G15904
DNJC5	None	None	G15904
PXMP4	None	None	G15904
SC24D	None	None	G26305
INTU	None	None	G25432
CDS1	None	None	G26312
E2F1	None	None	G15904
EDEM2	None	None	None
PRP6	None	None	G15958
LRBA	None	None	G25582
MYBB	None	None	G15937
FIBB	None	None	G25635
IFT52	None	None	G15937
SCLT1	None	None	G25643
TCEA2	None	None	G15569
TCEA2	None	None	G15569
SYS1	None	None	G15999
IF6	None	None	G16019
RLGPB	None	None	G16038
PIGU	None	None	G16049
NCOA6	None	None	G16059
E41L1	None	None	G16072
COMD7	None	None	G16156
FSTL5	None	None	G25684
NKAI4	None	None	G16180
TPX2	None	None	G16180
FBX21	None	None	G16280
FBX21	None	None	G16280
RNFT2	None	None	G16280
CBR4	None	None	None
PGAM5	None	None	G16328
ANKL2	None	None	G16328
VPP2	None	None	G16411
SBNO1	None	None	G16431
PITM2	None	None	G16431
GPN3	None	None	G16442
AT2A2	None	None	G16442
P2RX4	None	None	G16458
RHOF	RHOF	G2584	G16484
VP33A	None	None	G16491
DCTD	None	None	G25799
SESQ1	None	None	G16514
ACD10	None	None	G16514
MAPK5	None	None	G16514
UBP30	None	None	G16561
ALKB2	None	None	G16561
ACACB	None	None	G16561
SC6A4	None	None	G16585
RAB35	None	None	G16653
GCN1L	None	None	G16653
DYL1	None	None	G16677
ACADS	None	None	G16692
P3IP1	None	None	G16697
DRG1	DRG1	G30107	G16697
SFI1	None	None	G16697
PISD	None	None	G16697
RAB36	None	None	None
PI4KA	None	None	G16784
TB10A	None	None	G16221
MERL	None	None	G16261
STX8	None	None	G16882
RHG44	None	None	G16889
FBW10	None	None	G16889
B3GNL	None	None	G16922
OGFD3	None	None	G16948
JMJD6	None	None	G16984
SIA7A	None	None	G16984
EXOC7	None	None	G17001
RUFY3	None	None	G26000
SRP68	None	None	G17001
TEN1L	TEN1L	G2584	G17024
MOT6	None	None	G17072
HID1	None	None	G17072
TM104	None	None	G17098
NA	None	None	G17098
EPN3	None	None	G17098
CAH10	None	None	G17139
TEX2	None	None	G17200
RGS9	None	None	G17247
MOT7	None	None	G17247
LRP2	None	None	G26080
CSN1	None	None	G17304
RM12	None	None	G17318
SNG2	None	None	G17318
S39AB	None	None	G17410
TSN10	TSN10	G2584	G17431
ZMY19	None	None	G17533
DPH7	None	None	G17533
PLPL7	PLPL7	G2584	G17533
ARRD1	None	None	G17552
TESK1	None	None	G17590
PAPP1	None	None	G17600
NMI	None	None	G27291
MEGF9	None	None	G17630
DYN1	None	None	G17660
LRC8A	None	None	G17679
LRC8A	None	None	G17682
NU188	None	None	G17706
SHLB2	None	None	G17705
TOR1B	None	None	G17719
FUBP3	None	None	None
POMT1	None	None	G17770
ZC3HF	None	None	G26416
POMT1	None	None	G17770
TF3C4	None	None	G17792
REXO4	None	None	G17828
BRD3	None	None	G17846
BRD3	None	None	G17846
BRD3	None	None	G17846
MPPA	None	None	G17891
DNLZ	DNLZ	G2584	G17891
ABCA2	None	None	G17903
LRRF1	None	None	G26500
AGAP1	None	None	G26523
AGAP1	None	None	None
CI069	None	None	G17903
CNTRL	None	None	G17932
CNTRL	None	None	G17932
RAB14	None	None	G17932
RGPS1	None	None	None
ZCRB1	None	None	G18513
SCAFB	None	None	G18535
CAND1	None	None	G18600
TCPB	None	None	G18616
PTPRB	None	None	G18632
TMM19	None	None	G18644
TRHDE	None	None	G18655
CQ10B	None	None	G26590
KCNC2	None	None	G18660
MKLN1	None	None	G18697
RAGP1	None	None	G18717
FAKD2	None	None	G26622
PHF5A	None	None	G18717
PMM1	None	None	G18717
DESI1	None	None	G18717
CENPM	None	None	G18738
WBP2	WBP2	G2584	G18738
ABRA	None	None	G18778
NCOA7	None	None	G18778
HEY2	HEY2	G2584	None
ADAS	None	None	G26709
WBP11	None	None	G18804
LAP2B	None	None	G18845
NEDD1	None	None	G18854
CRADD	None	None	G18894
SOCS2	None	None	G18894
KERA	None	None	G18906
POC1B	None	None	G18918
SMBT2	None	None	G18151
NEB1	None	None	G26776
EP300	None	None	G18978
SGSM3	None	None	G18981
TM110	None	None	G18981
TNR6B	None	None	G18981
ITIH2	None	None	G19001
DDX17	None	None	G19026
TAF3	None	None	G19046
PICK1	None	None	G19046
GGA1	None	None	G19066
JIP2	None	None	G19185
PRDM4	None	None	G19145
RPC2	None	None	G19167
CCD53	None	None	G19211
CAPR2	None	None	G19313
IPO8	None	None	G19313
WNK1	WNK1	G28026	G19335
VATE1	None	None	G19374
B2L13	B2L13	G13978	G19374
S15A5	None	None	G19411
PRSR2	None	None	G18172
NUDT5	None	None	G18188
MCM10	None	None	G18211
PAHX	None	None	G18211
SHAN3	None	None	G18278
PHTF2	None	None	G18266
TMM60	None	None	G18266
DNJC2	None	None	G18285
TM209	None	None	G18314
ERGI2	None	None	G18336
CEP41	None	None	G18101
GTSE1	None	None	G18359
GTSE1	None	None	G18359
GDIB	None	None	G18101
TRABD	None	None	G18394
MK11	None	None	G18413
IQUB	None	None	G18430
CAPS2	None	None	G18436
AASS	None	None	G18437
TSN12	None	None	G18453
XRCC5	None	None	G27050
EXOC4	EXOC4	G13978	G18472
MET	None	None	G18472
EXOC4	None	None	G18132
GLTL3	None	None	G19483
GLTL3	None	None	G19487
WBS22	WBS22	G30107	G19413
WBS16	None	None	G19518
IF4H	None	None	G19530
UB2G1	None	None	G19537
DHX33	None	None	G19569
BCL7B	BCL7B	G2584	G19427
RBP56	None	None	G19613
MMP28	MMP28	G2584	G19621
PAR14	None	None	G27112
AP2B1	None	None	G19621
AP2B1	None	None	G19628
SLN12	None	None	G19628
RFFL	None	None	G19628
VKORL	None	None	G19656
TLCD2	None	None	G19687
WDR81	None	None	G19687
PDIP2	None	None	G19736
F222B	None	None	G19754
ERAL1	None	None	G19754
SSH2	None	None	G19785
TIM22	None	None	G19796
R3HD1	None	None	G27195
CTNS	None	None	G19813
AKA10	None	None	G19843
ULK2	None	None	G19843
S47A2	None	None	G19843
GLSK	None	None	G27234
GLOD4	None	None	G19843
VPS53	None	None	G19860
RA51C	None	None	G19860
TRI37	None	None	G19865
DHX40	None	None	G19869
TBD	None	None	G19891
GGNB2	None	None	G19915
DHR11	None	None	G19915
TAD2A	None	None	G19940
TCPE	None	None	G27862
DUS14	DUS14	G2584	G19940
DYL2	None	None	G19940
TRIO	None	None	None
AKAP1	None	None	G19961
NF1	None	None	G19961
KSR1	None	None	G19965
LIS1	None	None	G19989
RB11A	None	None	G20175
RUSD4	None	None	G20175
UBQL4	None	None	G20201
CNDD3	None	None	G20268
KDSR	None	None	G27954
CNDD3	None	None	G20268
GLBL2	None	None	G20268
TNR11	None	None	G27963
TPM3	None	None	G20304
DIXC1	None	None	G20383
RNC	None	None	G27975
PTPS	None	None	G20401
APOA4	None	None	G20458
ORN	None	None	G20475
RBM7	None	None	G20475
TNR9	None	None	G20607
LAMA3	None	None	G27445
KPCZ	None	None	G20598
CD11B	None	None	G20607
PER3	None	None	G20649
INT11	None	None	G20641
CMTA1	None	None	G20657
UBP14	None	None	G27482
KIF1A	None	None	G20716
UBIA1	None	None	G20733
VP13D	None	None	G20763
KAZRN	None	None	G20785
FA43B	None	None	G20787
MUL1	None	None	G20787
UBR4	None	None	G20842
UBR4	None	None	G20842
UBR4	None	None	G20842
IFFO2	None	None	G20842
TBB5	None	None	G27579
IF4G3	None	None	G20881
AFG32	None	None	G27579
UBP48	None	None	G20891
CEP76	None	None	G27602
WRP73	None	None	G20561
MCM4	None	None	G27629
MMEL1	None	None	G20582
HES5	None	None	G20582
PANK4	None	None	G20582
NFYC	None	None	G21056
SYF2	SYF2	G13978	G21101
RT15	None	None	G21116
ZC12A	None	None	G21142
KS6AA	KS6AA	G2584	G21217
GPN2	None	None	G21222
FA46A	None	None	G21222
PYRG1	None	None	G21338
HMGCL	None	None	G21338
STX12	STX12	G9076	G21342
LYPA2	None	None	G21342
RFA2	None	None	G21342
ASM3B	None	None	G21342
SELN	None	None	G20931
BSDC1	None	None	G21028
IMA7	None	None	G21028
CR1	None	None	G21488
EIF2D	None	None	G21523
FA72A	None	None	G21527
CNTN2	None	None	G21559
AT2B2	None	None	G21587
P5CS	None	None	G28971
AT2B4	None	None	G21587
BYST	None	None	G21603
FRS3	None	None	G21615
2ABD	None	None	G29000
DEN2D	None	None	G21632
IPO9	None	None	None
TBA1C	None	None	G21678
TB22B	None	None	G21704
SRPK1	None	None	G21716
BUB3	None	None	G29104
TAF11	None	None	G21750
TI17A	None	None	G21776
GNAI3	None	None	G21779
CDN1A	None	None	G21852
MTCH1	None	None	G21852
PPM1J	None	None	G21419
RHOC	RHOC	G2584	G21419
MEP50	None	None	G21470
SF3A2	None	None	G21896
MOB3A	None	None	G21913
MFS12	None	None	G21945
GIPC3	None	None	G21945
DPOE4	None	None	G21963
RB11B	None	None	G21992
PIAS4	None	None	G22048
MP2K2	None	None	G22048
CAF1A	None	None	G22048
PDZD8	None	None	G29178
UHRF1	None	None	G22067
UHRF1	None	None	G22080
MED26	None	None	G22119
RAB3A	None	None	G22140
LSM4	None	None	G22162
NA	None	None	G22223
DDA1	None	None	G22223
SC24C	None	None	G28178
RM34	None	None	G22223
TIM23	None	None	G28211
ANK3	None	None	G28211
CDK1	None	None	G28217
ABHD8	ABHD8	G16381	G22223
C124A	None	None	G22223
SGTA	None	None	G22259
FGF22	None	None	G22332
HIAT1	None	None	G22347
PBLD	None	None	G28278
NCLN	None	None	G22347
SH3R3	None	None	G22458
KCTD9	None	None	G22470
NFL	None	None	G22480
R3HC1	None	None	G22492
CHMP7	CHMP7	G13978	G22492
BIN3	None	None	G22511
PP2BC	None	None	G22511
VATB2	None	None	G22545
RN122	None	None	G22545
RASA3	None	None	G22569
TACC1	None	None	G22597
IPYR	None	None	G28355
SLD5	None	None	G22630
METL2	None	None	G22733
TANC2	None	None	G22741
TANC2	None	None	G22741
F149B	None	None	G28380
CY561	None	None	G22741
IPMK	None	None	G28399
KAT7	None	None	G22790
T106A	None	None	G22812
BRCA1	None	None	G22812
BRCA1	None	None	G22812
BRCA1	BRCA1	G2584	G22812
PSME3	None	None	G22856
GBF1	None	None	G28445
F134C	None	None	G22856
BCAP	None	None	G28445
MLX	None	None	G22856
VPP1	None	None	G22856
RAB5C	None	None	G22875
KLH11	None	None	G22911
EIF1	None	None	G22918
HIF1N	None	None	G28516
PSAL	None	None	G22982
PSA	None	None	G22982
IMB1	IMB1	G13978	G22982
M3K14	None	None	G22672
U5S1	None	None	G22698
CXG1	None	None	G22698
LRP1	None	None	G22993
DIP2B	None	None	G23036
DIP2B	None	None	G23036
DIP2B	None	None	G23054
RPGF3	None	None	G23064
LFG2	None	None	G23095
ERCC6	None	None	G28559
PDK3	None	None	G23874
MIC26	None	None	G23887
FANCB	None	None	G23969
GLRA2	None	None	G23969
TBL1X	None	None	None
PLPL4	None	None	G24020
HDHD1	None	None	G24031
GLYG2	None	None	G24070
AK17A	None	None	G24082
STAG2	None	None	G24097
RGN	None	None	G24097
XRP2	None	None	G24097
NIPA2	None	None	G24102
GBRA5	None	None	G24124
S22AF	S22AF	G28026	G24179
TM131	TM131	G9076	G24138
TM131	None	None	G24138
MGT4A	MGT4A	G2584	G24143
TSG10	None	None	G24155
TGFA1	None	None	G24202
TGFA1	None	None	G24202
NCK2	None	None	G24212
MCF2L	None	None	None
ATG3	None	None	G23320
FA5	None	None	G24277
S19A2	None	None	G24277
BIVM	None	None	G24298
TM9S2	None	None	G24323
UBAC2	None	None	G24323
DOCK9	None	None	G24333
HEM6	None	None	G23346
GP180	None	None	G24364
CND1	None	None	G23362
CJ076	None	None	G28758
OGA	None	None	G28758
G3P	None	None	G23362
NOP2	None	None	G23362
NOP2	None	None	G23362
TM180	None	None	G28793
CHD4	None	None	G23362
CHD4	None	None	G23362
CSN7A	None	None	G23382
GBB3	None	None	G23382
CDCA3	None	None	G23382
UBP5	None	None	G23382
5NTC	None	None	G28825
NEP1	NEP1	G13978	G23411
EPHA1	None	None	G23422
B4GT4	None	None	G23440
PAR11	None	None	G23440
STN1	None	None	G28844
RHNO1	None	None	G23455
ITFG2	None	None	G23463
FKBP4	FKBP4	G2584	G23463
DPOLQ	None	None	G23246
JAM2	None	None	G23551
GABPA	None	None	G23551
FAAH	None	None	G23621
TRI45	None	None	G23246
MS18A	None	None	G23590
PSMG1	None	None	G23646
GDAP2	None	None	G23661
DSCR3	None	None	G23661
TMPS2	None	None	G23689
CBS	None	None	G23717
PLCC	None	None	G23753
MED14	None	None	G23786
RENR	None	None	G23790
TMG1	None	None	G23828
MROH1	None	None	G29327
PREP	None	None	None
RM03	None	None	G25134
SYG	None	None	G25254
CCD13	None	None	G25284
HIG1A	None	None	G25284
CQ104	None	None	G25297
ARF1	None	None	G25297
CCD12	None	None	G25333
PTN23	None	None	G25333
DHX30	None	None	None
MAP4	MAP4	G2584	None
DYHC2	DYHC2	G2584	G25355
MAP4	None	None	G25355
ABCF2	None	None	G25387
PMGT2	None	None	G24517
DC1L1	None	None	G24540
TRAK1	None	None	G24404
KBRS1	None	None	G24586
3HIDH	None	None	G24654
3HIDH	None	None	G24654
KIF15	None	None	G24707
F221A	F221A	G2584	G24707
QNR71	QNR71	G28026	G24715
NUPL2	None	None	G24715
CDA7L	None	None	G24731
SP4	None	None	G24738
BZW2	None	None	G24766
ANR11	None	None	G29556
T106B	None	None	G24797
SYLM	None	None	G24823
HECA2	None	None	G24871
F133	None	None	G24873
EFCB1	None	None	G24873
NA	None	None	G29575
GUC2E	None	None	None
RUN3B	None	None	G24926
OCTC	None	None	G24930
OCTC	None	None	G24930
PTER	None	None	G24944
RSU1	None	None	G24950
PRDC1	None	None	G25022
CHKB	None	None	G29640
GWL	None	None	G25048
GWL	None	None	G25048
ACD11	ACD11	G2584	G25048
PAPD1	None	None	G25067
LTOR3	LTOR3	G2584	G26164
MUCEN	None	None	G26164
CLGN	None	None	G25508
NK3R	None	None	G26183
AIMP1	None	None	None
SMS2	None	None	G26226
PLK4	None	None	G25432
DCLK2	None	None	G25574
ETFD	None	None	G25672
PPID	None	None	G25672
CD027	CD027	G2584	G25740
MFA3L	None	None	G25740
AADAT	None	None	G25743
PCD10	None	None	G25448
CARF	None	None	G25804
ING2	None	None	G25804
INT10	None	None	G25911
ZN363	ZN363	G2584	G25934
PARM1	None	None	G25934
GSHR	None	None	G25934
PP2AA	None	None	G25934
T2EB	None	None	G25934
STBD1	STBD1	G350	G25977
GRSF1	None	None	G26000
NOA1	None	None	G26059
SARAF	None	None	G26059
SRP72	SRP72	G30107	G26059
MFHA1	None	None	G26080
F1892	None	None	G30080
NAA15	None	None	G25498
GDS1B	None	None	G26143
MAP1	None	None	G26150
ORC4	None	None	G27265
KIF5C	None	None	G27272
LPD6B	None	None	G27272
RIF1	None	None	G27291
RIF1	RIF1	G30107	G27291
RIF1	RIF1	G30107	G27291
PR40A	None	None	G27305
IKZF2	None	None	G26465
BARD1	None	None	None
ALS2	None	None	G26590
ALS2	None	None	G26590
NALCN	None	None	G30273
NBEL1	None	None	G26660
PKHA3	None	None	G26697
ADAS	None	None	G26709
MTX2	None	None	G26718
SCRN3	None	None	G26751
RPGF4	None	None	G26765
MTR1A	None	None	G30352
NEB1	None	None	G26776
HAT1	None	None	None
METL2	None	None	G26790
GORS2	None	None	G26801
METL5	None	None	G26804
LA	None	None	G26804
PHOP2	None	None	G26804
CC173	None	None	G26804
PPIG	None	None	G26819
SPC25	SPC25	G2584	G26834
TT21B	None	None	G26845
PAR15	None	None	G26917
SNX4	None	None	G26940
UMPS	None	None	G26942
RALB	None	None	G27004
PECR	PECR	G2584	None
TM169	TM169	G2584	None
CP27A	None	None	G27100
WNT6	WNT6	G2584	G27100
WN10A	None	None	G27100
CNPD1	None	None	G27112
PAR14	None	None	G27112
PAR14	None	None	G27112
PAR14	None	None	G27112
DTX3L	None	None	G27112
CCD93	None	None	G27155
GPR39	None	None	G27176
ZRAB3	None	None	G27188
PSMD4	None	None	G30794
UBXN4	None	None	G27195
SYDC	None	None	G27195
FIGL1	None	None	G27814
MED10	None	None	G27846
PSMG4	PSMG4	G26717	G27907
MALD3	None	None	G27954
OSBL1	OSBL1	G29820	G27445
NDC80	None	None	G27496
LAMA1	None	None	None
AFG32	None	None	G27579
DSEL	None	None	None
PAR6G	None	None	G27693
MSD3	None	None	G27707
NA	None	None	G27720
PDCD6	None	None	G27720
ASXL3	None	None	G27383
PCAT1	None	None	G27747
ZN830	None	None	G27759
CR021	None	None	G27785
TPPC8	None	None	G27399
TPPC8	None	None	G27399
NKX62	None	None	G28973
F175B	None	None	G29063
NSE4A	None	None	G29116
ATE1	None	None	G29116
MCMBP	None	None	G29137
SAC2	None	None	G29137
EIF3A	None	None	G29155
CACL1	None	None	G29167
EMX2	EMX2	G2584	G29178
VMAT2	None	None	G29178
VDAC2	None	None	G28142
SAMD8	None	None	G28142
KAT6B	None	None	G28153
UROK	None	None	None
RHBT1	None	None	G28217
KBP	None	None	G28297
VP26A	None	None	G28297
H2AW	None	None	G28311
AIFM2	None	None	G28311
S29A3	None	None	G28343
APC16	None	None	G28355
TFAM	None	None	G28399
ATAD1	None	None	G28422
CUE2A	None	None	G28438
NOLC1	None	None	G28445
ORC2	None	None	G28492
SC31B	None	None	G28522
WNT8B	WNT8B	G2584	G28522
FAM21	None	None	G28540
VSTM4	None	None	G28551
ANR22	None	None	G28568
LICH	None	None	G28591
KI20B	None	None	G28591
KI20B	None	None	G28599
KI20B	None	None	G28599
KI20B	None	None	G28599
5HT7R	None	None	G28599
CCM2	None	None	G31566
RPP30	None	None	G28607
LPA11	None	None	G31583
KIF11	None	None	G28641
RET	None	None	G28714
FKBP8	None	None	G31605
P4K2A	None	None	G28727
ZDH16	None	None	G28745
RHG19	RHG19	G28026	G28745
BMS1	None	None	G28097
TM180	None	None	G28793
CNNM2	None	None	G28825
CNNM2	None	None	G28825
AINX	AINX	G2584	G28825
RRP5	None	None	G28827
AI2M	None	None	G28914
CC186	None	None	G28940
NEUA	None	None	G29219
HSF1	None	None	G29343
MROH1	None	None	G29327
CND2	None	None	G29402
SPTN4	None	None	None
WDR62	None	None	G29483
RPB9	None	None	G29490
MPDZ	None	None	G29502
SENP1	None	None	G29516
SPG7	None	None	G29565
ANR52	None	None	G31875
S22AV	S22AV	G2584	G29556
CAD15	CAD15	G2584	G29556
DCTN1	None	None	G29583
PSA5	None	None	G29629
LRC3B	None	None	G29658
PSMD3	PSMD3	G28026	G29668
PGAP3	None	None	G29658
TBA1A	TBA1A	G2584	G29803
TBA1C	None	None	G29803
RDH14	None	None	G29821
KCTD8	None	None	G29878
MA1A2	None	None	G29973
IMA5	None	None	G29998
F188A	None	None	G30066
K1467	None	None	G30155
STYK1	None	None	G30236
LTOR1	None	None	G30289
PIGG	None	None	G30348
SCAR5	None	None	G30364
ESPL1	None	None	G30381
JAM1	None	None	G30403
VPS45	None	None	G30534
VMA5A	None	None	G30584
CAF1B	None	None	G30635
NA	None	None	G30641
PAXI1	None	None	None
PIN1	None	None	None
DSN1	DSN1	G2584	G30836
TM222	None	None	G30877
ARG28	None	None	G30962
UBA1	None	None	None
SO4C1	None	None	None
KRF1	None	None	G31341
NA	None	None	G31488
CERS2	None	None	G31488
TCPG	None	None	G31488
SNX27	None	None	G31502
CAF1A	None	None	G31523
KXDL1	None	None	G31605
ELL	None	None	G31605
U520	None	None	G31657
TNPO3	None	None	G31709
ESCO2	ESCO2	G2584	None
GCP2	None	None	G32547
PESC	None	None	G31779
PA2G4	None	None	G31805
SARNP	None	None	G31858
ANKR7	None	None	G31891
NA	None	None	G31954
CLPB	None	None	None
F207A	None	None	G32040
S2546	None	None	G32163
CKP2L	None	None	G32235
COPA	None	None	G32421
COPA	None	None	G32421
NBEL2	None	None	None
C19L1	None	None	G32543
ARL8B	None	None	None
CETN3	None	None	G32566
TMX1	None	None	G32683
CER1	CER1	G13978	G32693
INSI2	None	None	G32800

## Sheet: Readme
Table S5: The genes in 4 temporal expression profiles during the GC development and the associated with lncRNAs.
Sheet1: The cluster1 gene list and the correlattion_gene lncRNAs
Sheet2: The cluster2 gene list and the correlattion_gene lncRNAs
Sheet3: The cluster3 gene list and the correlattion_gene lncRNAs
Sheet4: The cluster4 gene list and the correlattion_gene lncRNAs
